# Supplementary material for: Distribution of phosphorylated alpha-synuclein in non-diseased brain implicates olfactory bulb mitral cells in synucleinopathy pathogenesis
Source: NPJ Parkinsons Dis. 2023 Mar 25;9:43. doi: 10.1038/s41531-023-00491-3 (PMC10039879; doi:10.1038/s41531-023-00491-3)
Supplement: Supplementary file 3 — Supplemental Data 6 [file 41531_2023_491_MOESM3_ESM.xlsx]

## Sheet: Banner Sun Health
Sample #	race	gender(1male,2female)	expired_age	PMI	last_mmse_test_score	last_mmse_interval_before_death	motor_updrs_score_on	motor_updrs_score_off	motor_updrs_score_months_prior_to_death	Control	AD	PD	DLB	VAD	PSP	HS	DLDH	MND	CBD	PICKS	HD	MSA	ARG	FTLD-TDP	TDP-43	CWMR	dementia_nos	MS	CAA	MCI	LBS	BRAIN_ABNORMAL	ACUTE_INFARCTS	ApoE	PlaqueF	PlaqueT	PlaqueP	PlaqueH	PlaqueE	PlaqueTotal	Plaque density	TangleF	TangleT	TangleP	TangleE	TangleH	TangleTotal	Cerad NP	Braak score
30	1	2	87	3.08	28	4		12	5	yes	no	no	no	no	no	no	no	no	no	no	no	no	no	undx	undx	no	no	no	no	no	no	no	no	3/4	0	0	0	0	0	0	zero	0	0.5	0	2.5	1.5	4.5	Criteria not met	III
Database Dictionary
I. Clinicopathological Correlations …………………….page 2 – 27
This database subset is most appropriate when there are accompanying investigations of tissue or when the study is primarily a clinicopathological correlation. All subjects have come to autopsy and have had full neuropathological examinations with neuropathological diagnosis and regional data on amyloid plaques, neurofibrillary tangles, Lewy-type a-synucleinopathy, cerebral amyloid angiopathy and…
II. Neurological Examination…………………………….page 28 – 30
This subset of the database includes longitudinally obtained dementia severity scales including CDR, GDS and FAST as well as the Geriatric Depression Scale, tests of short-term recall, Clock Drawing and Hachinski Ischemic Scale.
III. MMSE Scores (All Sources)…………………………..page 31
This subset of the database contains only dates and scores for the Mini Mental State Examination (MMSE). These longitudinal MMSE scores are derived from two different sources, the BBDP research clinical assessments and the private medical records. This table does not distinguish between the two sources. If it is desirable to use only MMSE scores obtained in a research clinical setting, then Table…
IV. MMSE Scores (BBDP Research Setting Only)……....page 32 - 33
This subset of the database contains only dates and scores for the MMSE. The MMSE scores in this table are derived only from longitudinal BBDP research clinical assessments. If MMSE scores on more subjects are needed, please see Table III, which has considerably more scores and subjects because it combines MMSE scores obtained from both the BBDP research clinical setting as well as from the priva…
V. Neuropsychological Examination……………………. page 34 – 43
This subset of the database is derived from longitudinal BBDP assessments that were historically done by BSHRI psychologists and support staff. Commonly-used tests of various aspects of cognitive function are included, such as the AVLT, COWA, Stroop and Trails A and B and the Hamilton Depression Scale.
VI. Movement Examination……………………………….page 44 – 79
This subset of data was obtained by fellowship-trained neurologists. Included are longitudinally-obtained results for the entire Unified Parkinson’s Disease Rating Scale, Hoehn & Yahr stage, RLS score, tremor subtypes, Timed Tapping score, Purdue Pegboard score and more. Longitudinally-obtained movement diagnoses are also available. All subjects in this database have come to autopsy and have neur…
I. Clinicopathological Correlations
Name:			Donor ID
Abb Name:		DonorID
Type:			Number
Size:			Long Integer
Description:		Unique subject identifier assigned at enrollment. This ID remains with the subject whether they are alive or deceased.
Name:		Case ID
Abb Name:		CaseID
Type:		Text
Size:		50
Description:		Autopsy identifier. This ID is a subset of the Donor ID in that deceased subjects have both a Donor ID and a Case ID while living subjects have only a Donor ID. The first two digits, before the hyphen, indicate the year of death and digits after the hyphen indicate the sequence position of the autopsy in that year.
Name:		PMI
Abb Name:		PMI
Type:			Number
Size:			Double
Values:		Fractions of hours to two decimal places
Description: Postmortem interval, defined as the elapsed time between the reported time of death and the commencement of the autopsy, in hours and fractions of hours to two decimal places. Time of removal of any particular organ will be a variable time after this, depending on the organ. All brain tissue is completely processed within 2 hours after autopsy commencement while all body tissue is no…
Name:			Autopsy Type
Abb Name:		AutType
Type:			Number
Size:			Integer
Values:		1 = Brain Only; 2 = Brain and Organs; 3 = Whole Body; 99 = unknown
Description:		Brain Only means only the brain and proximal stump of cervical spinal cord were taken, however, samples of scalp and temporalis muscle are also generally taken and are available. Brain and Organs means Brain and selected bodily organs, as specified by the subject or their legal representative. The exact organs taken differ from subject to subject. Whole Body means all major organs and tissue were…
Name:			Frozen Tissue
Abb Name:		Frozen
Type:			Number
Size:			Integer
Values:		0 = Not available; 1 = Available
Description:		Frozen tissue is available for greater than 90% of cases. Generally the entire right side of the brain including right cerebral hemisphere, right brainstem and right cerebellum, is available, although in a small number of cases a smaller amount of tissue was frozen. Additionally, specific brain regions may have been completely depleted by tissue disbursements to researchers. If there is substanti…
Name:			CSF
Abb Name:		CSF
Type:			Number
Size:			Integer
Values:		0 = Not available; 1 = Available
Description:		Frozen cerebrospinal fluid is available for the majority of cases and is frozen and stored at -70 to -80 C, in generally in 0.5 mL or 1 mL aliquots, in polyethylene tubes, after centrifugation. The CSF is drawn by puncture of the lateral ventricles while the brain is still in-situ, after removal of the skullcap. The CSF is drawn by an 18 gauge needle attached to a polyethylene 30 mL syringe. BSHR…
Name:			Serum
Abb Name:		Serum
Type:			Number
Size:			Integer
Values:		0 = Not available; 1 = Available
Description:		Postmortem frozen blood serum is available in the majority of BBDP cases. It is frozen and stored at -70 to -80 C, in generally in 0.5 mL or 1 mL aliquots, in polyethylene tubes, after clotting and centrifugation. The blood is drawn by transthoracic puncture of the heart, and is taken through an 18 gauge needle attached to a polyethylene 30 mL syringe. Plasma is not available as postmortem clotti…
Name:		Expired Age
Abb Name:		AgeDeath
Type:			Number
Size:			Integer
Values:		Integers with no decimal places
Description: The subject’s age at death, given by the number of elapsed years between birth and their most recent birthday. As HIPAA regulations classify expired age of 90 or greater as Personal Health Information, if the expired age was 90 or greater, this is signified by the number “900”.
Name:			Gender
Abb Name:		Gender
Type:			Number
Size:			Integer
Values:		1 = Male, 2 = Female
Name:		Race
Abb Name:		Race
Type:			Number
Size:			Integer
Values:		1 = White; 2 = Black; 3 = Native American; 4 = Asian; 5 = Other; 99 = unknown or unavailable
Description:		Drop-down list with choices of White, Black, Native American, Asian, Other. Hispanic ethnic origin is recorded in a separate data field, i.e. “Hispanic”, below.
Name:		Hispanic
Abb Name:		Hispanic
Type:			Number
Size:			Integer
Values:		1 = Yes; 2 = No; 99 = unknown or unavailable
Description:		Drop-down list with choices of “Yes”, “No” and “unknown or unavailable”
Name:		Education Years
Abb Name:		EdYrs
Type:			Number
Size:			Integer
Values:		Integers with no decimal places; 99 = unknown or unavailable
Description:		Number of years of education, including primary, secondary and post-secondary education.
Name:		Occupation
Abb Name:		Occuptn
Type:			Text
Size:			50
Values:		Occupation name; 99 = unknown or unavailable
Description:		Non-standardized listing of major occupation of subject, obtained by questionnaire. A blank field indicates no data available.
Name:		Handedness
Abb Name:		DomHand
Type:			Number
Size:			Integer
Values:		1 = Right; 2 = Left; 3 = Ambidextrous; 99 = unknown or unavailable
Description:		Drop-down list with choices of “right” “left” and “ambidextrous”.
Name:		Dementia
Abb Name:		DeMenTia
Type:			Number
Size:			Integer
Values:		0 = No; 1 = Yes; 99 = unknown or unavailable
Description:		To denote the presence or absence of a final clinical diagnosis of dementia. Drop-down list with choices of “Yes” “No” and “unknown or unavailable”.
Name:		Cognitive Dysfunction Years
Abb Name:		CogDysYr
Type:			Number
Values:		Integers with no upper limit; 99 = unknown or unavailable
Description:		For those with a final clinical diagnosis of dementia, the number of years, complete, since the first clinical or historical notation of start of symptoms of cognitive dysfunction. No distinction is made on the basis of subtypes of cognitive dysfunction.
Name:		Parkinson Disease Years
Abb Name:		PrkDisYr
Type:			Number
Values:		Integers with no upper limit; 99 = unknown or unavailable
Description:		For those with a final neuropathological diagnosis of Parkinson’s disease, the number of years, complete, since the first clinical or historical notation of start of symptoms of parkinsonism.
Name:		Medical Records Earliest
Abb Name:		MedRecE
Type:			Date/Year
Values:		Year
Description:		Earliest year of private medical records reviewed to abstract medical history. If blank then medical records not available. As HIPAA regulations classify month and date as Personal Health Information, we are only able to provide the year records were acquired.
Name:		Medical Records Latest
Abb Name:		MedRecL
Type:			Date/Year
Values:		Year
Description:		Latest year of private medical records reviewed to abstract medical history. If blank then medical records not available. As HIPAA regulations classify month and date as Personal Health Information, we are only able to provide the year records were acquired.
Name:		Medical Records Total Months
Abb Name:		MedRecMo
Type:			Number
Size:			Integer
Values:		Integers with no decimal places; 999 = unknown or unavailable
Description:		Is the interval between the latest and earliest private medical records, rounded to the lower integer. If blank then medical records not available
Name:		Last BMI Score
Abb Name:		LastBMI
Type:			Number
Size:			Double
Values:		Numerical to two decimal places; 999 = unknown or unavailable
Description:		Body Mass Index, calculated from standard formulae.
For metric units: BMI = mass (kg)/(height (m))2.
For UK/US units: BMI = mass (lb)/(height (in))2 x 703. These are derived from measurements taken by BBDP research staff and from data taken from subjects’ private medical records. The last BMI score is that obtained most proximal to death.
Name:		Last BMI Interval Before Death
Abb Name:		BMIIntBD
Type:			Number
Size:			Integer
Values:		Integers with no upper limit; 999 = unknown or unavailable
Description:		This is the number of months elapsed between the last BMI measurement and the date of death, rounded to the nearest lower integer.
Name:		BMI Mean Score
Abb Name:		BMIMean
Type:			Number
Size:			Double
Values:		Integers with no decimal places; 999 = unknown or unavailable
Description:		This is the mean of all BMI scores obtained.
Name:		BMI Interval First to Last
Abb Name:		BMIIntFL
Type:		Number
Size:			Integer
Values:		Integers with no upper limit; 999 = unknown or unavailable
Description:		This is the number of months elapsed between the first and last BMI measurements, rounded to the nearest lower integer.
Name:		Last MMSE Test Score
Abb Name:		LastMMSE
Type:			Number
Size:			Integer
Values:		Integers 0 – 30; 999 = unknown or unavailable
Description:		This is the Folstein Mini Mental State Examination score achieved most proximal to death. This field has MMSE scores obtained through BBDP research clinical visits as well as by review of private medical records. Reference: Folstein MF et al. Journal of Psychiatric Research, 12, 189-198. See Tables III and IV for all MMSE scores (longitudinal assessments).
Name:		Last MMSE Interval Before Death
Abb Name:		MMSEInt
Type:			Number
Size:			Integer
Values:		Integers with no upper limit; 999 = unknown or unavailable
Description:		This is the number of months elapsed between the last MMSE test and the date of death, rounded to the nearest lower integer. In general, if more than 18 months has elapsed between the last standardized clinical assessment and death, a postmortem diagnostic interview is performed with the best possible and available informant. The postmortem diagnostic interview contains questions about cognitive …
Name:		Last UPDRS Motor Score On Medication
Abb Name:		MotorOn
Type:			Number
Size:			Double
Values:		Integers with 1 decimal place; 999 = unknown or unavailable
Description:		This is the Part 3 (motor) score on the Unified Parkinson’s Disease Rating Scale achieved most proximal to death, and if the subject is taking dopaminergic medication and has motor fluctuations then this is in the ON state. The BBDP has employed the original, 1987 version of the UPDRS since inception. As autopsy-confirmed subject data accrues very slowly, the BBDP has elected not to change to the…
Name:		Last UPDRS Motor Score Off Medication
Abb Name:		MotorOff
Type:			Number
Size:			Double
Values:		Integers with 1 decimal place; 999 = unknown or unavailable
Description:		This is the Part 3 (motor) score on the Unified Parkinson’s Disease Rating Scale achieved most proximal to death, with the subject either not taking any anti-parkinsonian medication or if taking medication and not having motor fluctuations or if they have motor fluctuations then in the OFF state. This field is also used for any subjects that do not have Parkinson’s disease or parkinsonism. The BB…
Name:		Last UPDRS Interval Before Death
Abb Name:		MotorInt
Type:			Number
Size:			Double
Values:		Integers with no upper limit; 999 = unknown or unavailable
Description:		This is the number of months elapsed between the last Part 3 (motor) score on the Unified Parkinson’s Disease Rating Scale and the date of death, rounded to the nearest lower integer.
Name:			Postmortem Parkinsonism
Abb Name:		PstmPark
Type:			Number
Size:			Integer
Values:		1 = yes; 0 = no; 9 = unknown or unavailable
Description:		In general, if more than 18 months has elapsed between the last standardized clinical assessment and death, a postmortem diagnostic interview is performed with the best possible and available informant. The postmortem diagnostic interview contains questions about cognitive function, movement abnormalities and autonomic function function and if it is determined that the subject had parkinsonism th…
Name:			Postmortem Global CDR Score
Abb Name:		PstmCDR
Type:			Number
Size:			Double
Values:		0; 0.5; 1; 2; 3; 9 = unknown or unavailable
Description:		In general, if more than 18 months has elapsed between the last standardized clinical assessment and death, a postmortem diagnostic interview is performed with the best possible and available informant. The postmortem diagnostic interview contains questions about cognitive function, movement abnormalities and autonomic function. The postmortem Clinical Dementia Rating Scale contains a set of ques…
Name:			Expired Reason
Abb Name:		ExpReasn
Type:			Text
Size:			255
Values:		Word or short phrase; 99 = unknown or unavailable
Description: The cause of death as given by the caregiver, the death certificate or the autopsy. The death certificate was not received on most autopsies done in the past but is now obtained for all new autopsies. Researchers need to be aware that the reported cause of death will have a fairly high error rate as BBDP subjects are often not closely followed by MDs during their final days of life a…
Name:			Brain Weight Grams
Abb Name:		BrainWgt
Type:			Number
Size:			Integer
Values:		Integers with no decimal places; 9999 = unknown or unavailable
Description:		This is the weight of the brain in grams, after severing the cervical spinal cord at approximately level C1 or C2. The brainstem and cerebellum as well as a stump of cervical spinal cord are therefore included in this brain weight. Researchers should be aware that the cerebrospinal fluid has been partially removed while the brain is still in-situ, in order to obtain postmortem CSF and that the br…
Name:			MCI
Abb Name:		MCI
Type:			Number
Size:			Integer
Values:		0 = No, 1 = Yes, 9 = unknown or unavailable
Description: Mild cognitive impairment indicates that the subject had this clinical diagnosis at the time of death. The diagnosis may have been made according to research criteria or may have been a private medical records diagnosis. No attempt is made to subdivide the MCI types here and these subjects will not all meet particular defined criteria. This category might better be described therefor…
Name:			Clinpath Control
Abb Name:		CPCntrl
Type:			Number
Size:			Integer
Values:		0 = No, 1 = Yes, 9 = unknown or unavailable
Description: Control is mainly a clinical classification and refers to subjects without dementia or any form of parkinsonism during life and without a major neuropathological diagnosis. This clinicopathologic (CP) diagnostic category of Control includes subjects with MCI, incidental Lewy bodies (will also have Lewy Bodies field, below, marked as “yes”), incidental PSP (will also have the PSP fiel…
Name:			Lewy Bodies NOS
Abb Name:		LwyNOS
Type:			Number
Size:			Integer
Values:		0 = No, 1 = Yes, 9 = unknown or unavailable
Description:		Lewy Bodies NOS means the subject had Lewy bodies and/or pathological alpha-synuclein immunoreactive structures on neuropathological examination but did not meet diagnostic criteria for either Parkinson’s disease or dementia with Lewy bodies. In combination with a “Yes” for Control, Lewy Bodies would signify that the case had incidental Lewy body disease. In combination with Alzheimer’s disease, …
Name:			Dementia NOS
Abb Name:		DemNOS
Type:			Number
Size:			Integer
Values:		0 = No, 1 = Yes, 9 = unknown or unavailable
Description:		Dementia NOS means dementia was present but not a defined dementing disorder such as Alzheimer’s disease, dementia with Lewy bodies, vascular dementia or frontotemporal lobar degeneration. A subject with both Parkinson’s disease and dementia would be checked off as “Yes” in both the PD and Dementia NOS fields, unless the subject also met criteria for Alzheimer’s disease, in which case the fields …
Name:			Clinpath AD
Abb Name:		CPAD
Type:			Number
Size:			Integer
Values:		0 = No, 1 = Yes, 9 = unknown or unavailable
Description:		AD means Alzheimer’s disease, defined as “intermediate” or “high” probability that dementia was due to AD, according to NIA-Reagan criteria. Reference: Neurobiol.Aging 18:S1-S2, 1997.
Name:			Clinpath PD
Abb Name:		CPPD
Type:			Number
Size:			Integer
Values:		0 = No, 1 = Yes, 9 = unknown or unavailable
Description:		PD means Parkinson’s disease, defined as having two of the three cardinal clinical signs of resting tremor, muscular rigidity and bradykinesia, along with pigmented neuron loss and Lewy bodies in the substantia nigra.
Name:			Clinpath DLB
Abb Name:		CPDLB
Type:			Number
Size:			Integer
Values:		0 = No, 1 = Yes, 9 = unknown or unavailable
Description:		DLB means dementia with Lewy bodies defined by intermediate or high likelihood by the third meeting of the Dementia with Lewy Bodies Consortium. Reference: McKeith IG et al. Neurology 65:1863-1872, 2005. Note, according to the DLB Consortium, that the distinction from Parkinson’s disease with dementia is made solely and arbitrarily by the relative time of diagnosis of parkinsonism and dementia. I…
Name:			Clinpath VaD
Abb Name:		CPVaD
Type:			Number
Size:			Integer
Values:		0 = No, 1 = Yes, 9 = unknown or unavailable
Description:		VaD means vascular dementia defined by a modification of NINDS-AIREN criteria. There are several subtypes. The most common subtype of VaD in the BBDP is that which was formerly known as Binswanger’s disease, consisting of dementia, a history of hypertension and autopsy evidence of extensive cerebral white matter rarefaction and one or more old (not acute or subacute) cerebral infarcts, without a …
Name:			Clinpath PSP
Abb Name:		CPPSP
Type:			Number
Size:			Integer
Values:		0 = No, 1 = Yes, 9 = unknown or unavailable
Description:		PSP means progressive supranuclear palsy defined by the presence of neuropathology including the classical neurofibrillary tangle distribution in the cerebral cortex, basal ganglia, brainstem and cerebellar dentate nucleus as well as abnormal glial tauopathy with tufted astrocytes. Coiled bodies and thorned astrocytes are also a common finding. Note that this definition includes “incidental” PSP,…
Name:			Clinpath HS
Abb Name:		CPHS
Type:			Number
Size:			Integer
Values:		0 = No, 1 = Yes, 9 = unknown or unavailable
Description:		HS means hippocampal sclerosis, defined as near-complete neuronal loss from CA1 of the hippocampus without microscopic CA1 infarcts or CA1 neurofibrillary tangles present in sufficient numbers to account for this, and without a clinical history of temporal lobe epilepsy. As almost all cases of HS have dementia, the field for Dementia NOS is not checked off with HS. To find “incidental” cases of H…
Name:			Clinpath DLDH
Abb Name:		CPDLDH
Type:			Number
Size:			Integer
Values:		0 = No, 1 = Yes, 9 = unknown or unavailable
Description:		DLDH is dementia lacking distinctive histology, defined as having no gross or histopathological evidence of a process capable of causing dementia despite staining with standard stains for AD histopathology and immunostains for synuclein histopathology and ubiquitin, TDP-43 and abnormally phosphorylated tau protein. Retrospective staining of DLDH cases for TDP-43 has not been performed on all such…
Name:			Clinpath MND
Abb Name:		CPMND
Type:			Number
Size:			Integer
Values:		0 = No, 1 = Yes, 9 = unknown or unavailable
Description:		MND is motor neuron disease, including amyotrophic lateral sclerosis, primary lateral sclerosis and motor neuron disease associated with frontotemporal lobar degeneration. Retrospective staining of all MND cases for TDP-43 has not been performed to date. If dementia was present, the Dementia NOS field will be checked “Yes”.
Name:			Clinpath CBD
Abb Name:		CPCBD
Type:			Number
Size:			Integer
Values:		0 = No, 1 = Yes, 9 = unknown or unavailable
Description:		CBD is corticobasal degeneration, defined by the classic H & E histopathology of achromatic, swollen neurons in the cerebral cortex and indistinct inclusions within pigmented neurons of the substantia nigra as well as abnormal, phosphorylated tau or Gallyas-positive astrocytic plaques in the cerebral cortex. Coiled bodies and thorned astrocytes are also often a common finding. All BBDP subjects w…
Name:			Clinpath PICKS
Abb Name:		CPPICKS
Type:			Number
Size:			Integer
Values:		0 = No, 1 = Yes, 9 = unknown or unavailable
Description:		Pick’s disease is defined as clinical dementia with tau or silver-stain positive Pick bodies within neurons of the cerebral cortex, hippocampus and/or basal ganglia. Coiled bodies and thorned astrocytes are also often a common finding.
Name:			Clinpath HD
Abb Name:		CPHD
Type:			Number
Size:			Integer
Values:		0 = No, 1 = Yes, 9 = unknown or unavailable
Description:		HD is Huntington’s disease, defined by the characteristic trinucleotide repeat expansion in the gene for huntingtin. The common pathological findings are atrophy, neuron loss and gliosis of the head of the caudate nucleus.
Name:			Clinpath MSA
Abb Name:		CPMSA
Type:			Number
Size:			Integer
Values:		0 = No, 1 = Yes, 9 = unknown or unavailable
Description:		MSA is multiple system atrophy, defined by atrophy and gliosis of the cerebellar folia, basal pons, substantia nigra and/or striatum, as well as alpha-synuclein or silver-positive glial and neuronal cytoplasmic inclusions. Retrospective staining of MSA cases for alpha-synuclein has not been performed to date but all cases have had glial inclusions confirmed with silver staining.
Name:			ARG
Abb Name:		ARG
Type:			Number
Size:			Integer
Values:		0 = No, 1 = Yes, 9 = unknown or unavailable
Description:		ARG is argyrophilic grains, defined by the characteristic Gallyas-positive rice-grain morphology in the neuropil of one or more the of the following structures (order of listing is also order of likelihood of presence) the amygdala, entorhinal cortex, hippocampal CA1 region, insula, hypothalamus, cingulate gyrus and inferomesial temporal neocortex. Argyrophilic grains are found in about 25% of BB…
Name:			Clinpath FTLD-TDP43
Abb Name:		FTLDTDP
Type:			Number
Size:			Integer
Values:		0 = No, 1 = Yes, 9 = unknown or unavailable
Description:		FTLD-TDP43 is frontotemporal lobar dementia with phosphorylated TDP-43 positive neuronal staining that is distributed to both limbic (amygdala, hippocampus, entorhinal cortex) and neocortex (frontal and/or temporal). TDP-43 staining is not done as a standard procedure on all brains. It is only done when a cause of dementia is not identified on the standard stains for plaques, neurofibrillary chan…
Name:			TDP43NOS
Abb Name:		TDP43NOS
Type:			Number
Size:			Integer
Values:		0 = No, 1 = Yes, 9 = unknown or unavailable
Description:		TDP-43 staining is not done as a standard procedure on all brains. It is only done when a cause of dementia is not identified on the standard stains for plaques, neurofibrillary change and phosphorylated a-synuclein, or when hippocampal sclerosis is present. If TDP-43 staining is present, but limited to limbic regions (no staining in screened frontal and temporal neocortical sections), this field…
					References: Wilson AC et al. Int J Clin Exp Pathol 2011;4:147-155; Arnold SJ et al. Acta				Neuropathol 2013;126:51-57
Name:			Plaque Frontal
Abb Name:		PLQFront
Type:			Number
Size:			Integer
Values:		0 = none; 1 = sparse; 2 = moderate; 3 = frequent; 9 = unknown or unavailable
Description:		This is the average senile plaque (amyloid plaque) density (all types of plaques considered together) in the cortex of the frontal lobe, including superior, middle and inferior frontal gyri. Plaque density is scored according to the CERAD templates (Mirra SS et al. Neurology 41:479-486,1991). Evaluations are made in large (3 cm x 5 cm) thick (40 or 80 mm) sections stained with the Campbell-Switze…
Name:			Plaque Temporal
Abb Name:		PLQTemp
Type:			Number
Size:			Integer
Values:		0 = none; 1 = sparse; 2 = moderate; 3 = frequent; 9 = unknown or unavailable
Description:		This is the average senile plaque (amyloid plaque) density (all types of plaques considered together) in the cortex of the temporal lobe, including superior, middle and inferior temporal gyri. See Plaque F, above, for more details.
Name:			Plaque Parietal
Abb Name:		PLQPar
Type:			Number
Size:			Integer
Values:		0 = none; 1 = sparse; 2 = moderate; 3 = frequent; 9 = unknown or unavailable
Description:		This is the average senile plaque (amyloid plaque) density (all types of plaques considered together) in the cortex of the parietal lobe, including Precuneus, superior and inferior parietal lobules. See Plaque F, above, for more details.
Name:			Plaque Hippocampus
Abb Name:		PLQHip
Type:			Number
Size:			Integer
Values:		0 = none; 1 = sparse; 2 = moderate; 3 = frequent; 9 = unknown or unavailable
Description:		This is the average senile plaque (amyloid plaque) density (all types of plaques considered together) in the hippocampus CA1 region. See Plaque F, above, for more details.
Name:			Plaque Entorhinal
Abb Name:		PLQEnt
Type:			Number
Size:			Integer
Values:		0 = none; 1 = sparse; 2 = moderate; 3 = frequent; 9 = unknown or unavailable
Description:		This is the average senile plaque (amyloid plaque) density (all types of plaques considered together) in the entorhinal cortex. See Plaque F, above, for more details.
Name:			Plaque Total
Abb Name:		PLQTotl
Type:			Number
Size:			Long Integer
Values:		0 – 15; 99 = unknown or unavailable
Description:		This is the sum total of the fields Plaque F, Plaque T, Plaque P, Plaque H and Plaque E, above. The highest possible total is 15. All senile plaque (amyloid plaque) types are considered together. See Plaque F, above, for more details.
Name:			Neuritic Plaque Density
Abb Name:		NPDens
Type:			Number
Size:			Integer
Values:		0 = none; 1 = sparse; 2 = moderate; 3 = frequent; 9 = unknown or unavailable
Description:		This is the greatest neuritic plaque density observed across frontal, temporal and parietal cortex regions. Neuritic plaque density is scored according to the CERAD templates (Mirra SS et al (1991) The Consortium to Establish a Registry for Alzheimer's Disease (CERAD). Part II. Standardization of the neuropathologic assessment of Alzheimer's disease. Neurology 41:479-486. Evaluations are made in …
Name:			Tangle Frontal
Abb Name:		TGLFront
Type:			Number
Size:			Integer
Values:		0 = none; 1 = sparse; 2 = moderate; 3 = frequent; 9 = unknown or unavailable
Description:		This is the average neurofibrillary tangle density in the cortex of the frontal lobe, including superior, middle and inferior frontal gyri. Tangle density is scored according to the CERAD templates (Mirra SS et al (1991) The Consortium to Establish a Registry for Alzheimer's Disease (CERAD). Part II. Standardization of the neuropathologic assessment of Alzheimer's disease. Neurology 41:479-486. E…
Name:			Tangle Temporal
Abb Name:		TGLTemp
Type:			Number
Size:			Integer
Values:		0 = none; 1 = sparse; 2 = moderate; 3 = frequent; 9 = unknown or unavailable
Description:		This is the average neurofibrillary tangle density in the cortex of the temporal lobe, including superior, middle and inferior temporal gyri. See Tangle F, above, for more details.
Name:			Tangle Parietal
Abb Name:		TGLPar
Type:			Number
Size:			Integer
Values:		0 = none; 1 = sparse; 2 = moderate; 3 = frequent; 9 = unknown or unavailable
Description:		This is the average neurofibrillary tangle density in the cortex of the parietal lobe, including precuneus, superior and inferior parietal lobules. See Tangle F, above, for more details.
Name:			Tangle Hippocampus
Abb Name:		TGLHip
Type:			Number
Size:			Integer
Values:		0 = none; 1 = sparse; 2 = moderate; 3 = frequent; 9 = unknown or unavailable
Description:		This is the average neurofibrillary tangle density in the CA1 subfield of hippocampus. See Tangle F, above, for more details.
Name:			Tangle Entorhinal
Abb Name:		TGLEnt
Type:			Number
Size:			Integer
Values:		0 = none; 1 = sparse; 2 = moderate; 3 = frequent; 9 = unknown or unavailable
Description:		This is the average neurofibrillary tangle density in the entorhinal cortex. See Tangle F, above, for more details.
Name:			Tangle Total
Abb Name:		TGLTotl
Type:			Number
Size:			Long Integer
Values:		0 – 15; 99 = unknown or unavailable
Description:		This is the sum total of the fields Tangle F, Tangle T, Tangle P, Tangle H and Tangle E, above. The highest possible total is 15. See Tangle F, above, for more details.
Name:			Braak Tangle Score
Abb Name:		BraakTGL
Type:			Number
Size:			Integer
Values:		0 = Stage 0; 1 = Stage I; 2 = Stage II; 3 = Stage III; 4 = Stage IV; 5 = Stage 5; 6 = Stage VI;
99 = unknown or unavailable
Description:		This is the Braak stage describing the topographical progression of neurofibrillary tangles, as well as associated dystrophic neurites and neuropil threads, throughout the transentorhinal and entorhinal areas, CA1 subfield of the hippocampus, amygdala and cerebral neocortex. Evaluations are made, similarly as done in the original publication (Braak H and Braak E Brain Pathol. 1:213-216, 1991), in…
Name:			NIA Reagan
Abb Name:		NIAReag
Type:			Number
Size:			Integer
Values:		0 = not AD; 1 = low; 2 = intermediate; 3 = high; 4 = criteria not met; 9 = unknown or unavailable
Description:		These criteria were developed by a consensus committee jointly sponsored by the National Institute on Aging and the Reagan Institute. Consensus recommendations for the postmortem diagnosis of Alzheimer's disease. The National Institute on Aging, and Reagan Institute Working Group on Diagnostic Criteria for the Neuropathological Assessment of Alzheimer's Disease. Neurobiol.Aging 18:S1-S2, 1997. Th…
Name:			USSLBD
Abb Name:		USSLBD
Type:			Number
Size:			Integer
Values:		1 = Olfactory Bulb-Only; 2 = Brainstem Predominant; 3 = Limbic Predominant; 4 = Brainstem/Limbic; 5 = Neocortical; 9 = unknown or unavailable
Description:		The Unified Staging System for Lewy Body Disorders (USSLDB) staging system was developed with BBDP data under the sponsorship of the Prescott Family Initiative of the Michael J Fox Foundation for Parkinson’s Research (Beach TG et al. Acta Neuropathol. 117:613-634, 2009). Previous staging systems for Lewy body disorders, such as that of Braak or that of the Dementia with Lewy Bodies Consortium, fa…
Name:			SN Depigmentation
Abb Name:		SNDepig
Type:			Number
Size:			Integer
Values:		0 = none; 1 = mild; 2 = moderate; 3 = severe; 9 = unknown or unavailable
Description:		This is a semi-quantitative scoring system that is obtained by viewing large (3 cm x 5 cm) thick (40 or 80 mm) sections of the substantia nigra stained with hematoxylin and eosin. The scoring is done similarly to that shown in a published template (Dickson DW et al. Lancet Neurol. 8:1150-1157, 2009), and has been validated against striatal tyrosine hydroxylase biochemical determinations (Beach TG…
Name:			Lewy Olfactory Bulb
Abb Name:		LwyOB
Type:			Number
Size:			Integer
Values:		0 = None, 1 = Mild (Sparse LBs or LNs), 2 = Moderate (More than One LB in a Low Power Field and Sparse LNs), 3 = Severe (four or more LBs and Scattered LNs in a Low Power Field, 4 = Very Severe (Numerous LBs and numerous LNs); 9 = unknown or unavailable
Description:		Density of alpha-synuclein pathology within the olfactory bulb, including both Lewy bodies or perikaryal neuronal cytoplasmic staining as well as immunoreactive neurites within the neuropil, as stained with an immunohistochemical method for alpha-synuclein phosphorylated at serine 129 (see detailed description under Unified Staging System for Lewy Body Disorders, above). The scoring is done in sp…
Name:			Lewy Brainstem IX X
Abb Name:		LwyIXX
Type:			Number
Size:			Integer
Values:		0 = None, 1 = Mild (Sparse LBs or LNs), 2 = Moderate (More than One LB in a Low Power Field and Sparse LNs), 3 = Severe (four or more LBs and Scattered LNs in a Low Power Field, 4 = Very Severe (Numerous LBs and numerous LNs); 9 = unknown or unavailable
Description:		Density of alpha-synuclein pathology within the dorsal motor nucleus of the vagus nerve and adjacent nuclei. See Olfactory Bulb and Tract, above, for a more detailed description of the scoring method.
Name:			Lewy Brainstem LC
Abb Name:		LwyLC
Type:			Number
Size:			Integer
Values:		0 = None, 1 = Mild (Sparse LBs or LNs), 2 = Moderate (More than One LB in a Low Power Field and Sparse LNs), 3 = Severe (four or more LBs and Scattered LNs in a Low Power Field, 4 = Very Severe (Numerous LBs and numerous LNs); 9 = unknown or unavailable
Description:		Density of alpha-synuclein pathology within the locus ceruleus and adjacent nuclei. See Olfactory Bulb and Tract, above, for a more detailed description of the scoring method.
Name:			Lewy Brainstem SN
Abb Name:		LwySN
Type:			Number
Size:			Integer
Values:		0 = None, 1 = Mild (Sparse LBs or LNs), 2 = Moderate (More than One LB in a Low Power Field and Sparse LNs), 3 = Severe (four or more LBs and Scattered LNs in a Low Power Field, 4 = Very Severe (Numerous LBs and numerous LNs); 9 = unknown or unavailable
Description:		Density of alpha-synuclein pathology within the substantia nigra. In the BBDP, this is done with Thioflavin S-stained thick (40 or 80 mm) sections of the substantia nigra.
Name:			Lewy Amygdala
Abb Name:		LwyAmyg
Type:			Number
Size:			Integer
Values:		0 = None, 1 = Mild (Sparse LBs or LNs), 2 = Moderate (More than One LB in a Low Power Field and Sparse LNs), 3 = Severe (four or more LBs and Scattered LNs in a Low Power Field, 4 = Very Severe (Numerous LBs and numerous LNs); 9 = unknown or unavailable
Description:		Density of alpha-synuclein pathology within the amgydala. See Olfactory Bulb and Tract, above, for a more detailed description of the scoring method.
Name:			Lewy Transentorhinal
Abb Name:		LwyTrans
Type:			Number
Size:			Integer
Values:		0 = None, 1 = Mild (Sparse LBs or LNs), 2 = Moderate (More than One LB in a Low Power Field and Sparse LNs), 3 = Severe (four or more LBs and Scattered LNs in a Low Power Field, 4 = Very Severe (Numerous LBs and numerous LNs); 9 = unknown or unavailable
Description:		Density of alpha-synuclein pathology within the transentorhinal area. See Olfactory Bulb and Tract, above, for a more detailed description of the scoring method.
Name:			Lewy Cingulate
Abb Name:		LwyCing
Type:			Number
Size:			Integer
Values:		0 = None, 1 = Mild (Sparse LBs or LNs), 2 = Moderate (More than One LB in a Low Power Field and Sparse LNs), 3 = Severe (four or more LBs and Scattered LNs in a Low Power Field, 4 = Very Severe (Numerous LBs and numerous LNs); 9 = unknown or unavailable
Description:		Density of alpha-synuclein pathology within the cingulate gyrus cortex. See Olfactory Bulb and Tract, above, for a more detailed description of the scoring method.
Name:			Lewy Frontal
Abb Name:		LwyFront
Type:			Number
Size:			Integer
Values:		0 = None, 1 = Mild (Sparse LBs or LNs), 2 = Moderate (More than One LB in a Low Power Field and Sparse LNs), 3 = Severe (four or more LBs and Scattered LNs in a Low Power Field, 4 = Very Severe (Numerous LBs and numerous LNs); 9 = unknown or unavailable
Description:		Density of alpha-synuclein pathology within the middle frontal gyrus cortex. See Olfactory Bulb and Tract, above, for a more detailed description of the scoring method.
Name:			Lewy Temporal
Abb Name:		LwyTemp
Type:			Number
Size:			Integer
Values:		0 = None, 1 = Mild (Sparse LBs or LNs), 2 = Moderate (More than One LB in a Low Power Field and Sparse LNs), 3 = Severe (four or more LBs and Scattered LNs in a Low Power Field, 4 = Very Severe (Numerous LBs and numerous LNs); 9 = unknown or unavailable
Description:		Density of alpha-synuclein pathology within the middle temporal gyrus cortex. See Olfactory Bulb and Tract, above, for a more detailed description of the scoring method.
Name:			Lewy Parietal
Abb Name:		LwyPar
Type:			Number
Size:			Integer
Values:		0 = None, 1 = Mild (Sparse LBs or LNs), 2 = Moderate (More than One LB in a Low Power Field and Sparse LNs), 3 = Severe (four or more LBs and Scattered LNs in a Low Power Field, 4 = Very Severe (Numerous LBs and numerous LNs); 9 = unknown or unavailable
Description:		Density of alpha-synuclein pathology within the inferior parietal lobule. See Olfactory Bulb and Tract, above, for a more detailed description of the scoring method.
Name:			Lewy Sum Density Brain
Abb Name:		LwySumBr
Type:			Number
Size:			Integerj
Values:		0-40, Integers with no decimal places; 99 = unknown or unavailable
Description:		This is the arithmetic sum of the Lewy body/synuclein histopathology density scores in the ten brain regions listed above. The maximum score is 40.
Name:			Lewy Cervical
Abb Name:		LwyCerv
Type:			Number
Size:			Integer
Values:		0 = None, 1 = Mild (Sparse LBs or LNs), 2 = Moderate (More than One LB in a Low Power Field and Sparse LNs), 3 = Severe (four or more LBs and Scattered LNs in a Low Power Field, 4 = Very Severe (Numerous LBs and numerous LNs); 9 = unknown or unavailable
Description:		Density of alpha-synuclein pathology within the cervical spinal cord gray matter, at approximately levels C3-C6. See Olfactory Bulb and Tract, above, for a more detailed description of the scoring method. Also see Beach TG et al Multi-organ distribution of phosphorylated alpha-synuclein histopathology in subjects with Lewy body disorders. Acta Neuropathol 2010.
Name:			Lewy Thoracic
Abb Name:		LwyThor
Type:			Number
Size:			Integer
Values:		0 = None, 1 = Mild (Sparse LBs or LNs), 2 = Moderate (More than One LB in a Low Power Field and Sparse LNs), 3 = Severe (four or more LBs and Scattered LNs in a Low Power Field, 4 = Very Severe (Numerous LBs and numerous LNs); 9 = unknown or unavailable
Description:		Density of alpha-synuclein pathology within the thoracic spinal cord gray matter, at approximately levels T5-T8. See Olfactory Bulb and Tract, above, for a more detailed description of the scoring method.
Name:			Lewy Lumbar
Abb Name:		LwyLumb
Type:			Number
Size:			Integer
Values:		0 = None, 1 = Mild (Sparse LBs or LNs), 2 = Moderate (More than One LB in a Low Power Field and Sparse LNs), 3 = Severe (four or more LBs and Scattered LNs in a Low Power Field, 4 = Very Severe (Numerous LBs and numerous LNs); 9 = unknown or unavailable
Description:		Density of alpha-synuclein pathology within the lumbar spinal cord gray matter, at approximately levels L3-L5. See Olfactory Bulb and Tract, above, for a more detailed description of the scoring method.
Name:			Lewy Sacral
Abb Name:		LwySacrl
Type:			Number
Size:			Integer
Values:		0 = None, 1 = Mild (Sparse LBs or LNs), 2 = Moderate (More than One LB in a Low Power Field and Sparse LNs), 3 = Severe (four or more LBs and Scattered LNs in a Low Power Field, 4 = Very Severe (Numerous LBs and numerous LNs); 9 = unknown or unavailable
Description:		Density of alpha-synuclein pathology within the sacral part of the spinal cord gray matter. See Olfactory Bulb and Tract, above, for a more detailed description of the scoring method.
Name:			Lewy Vagus Nerve
Abb Name:		LwyVag
Type:			Number
Size:			Integer
Values:		0 = None, 1 = Mild (Sparse LBs or LNs), 2 = Moderate (More than One LB in a Low Power Field and Sparse LNs), 3 = Severe (four or more LBs and Scattered LNs in a Low Power Field, 4 = Very Severe (Numerous LBs and numerous LNs); 9 = unknown or unavailable
Description:		Density of alpha-synuclein pathology within the vagus nerve as it runs along the common carotid artery adjacent to the larynx. See Olfactory Bulb and Tract, above, for a more detailed description of the scoring method.
Name:			Lewy Submandibular
Abb Name:		LwySubm
Type:			Number
Size:			Integer
Values:		0 = None, 1 = Mild (Sparse LBs or LNs), 2 = Moderate (More than One LB in a Low Power Field and Sparse LNs), 3 = Severe (four or more LBs and Scattered LNs in a Low Power Field, 4 = Very Severe (Numerous LBs and numerous LNs); 9 = unknown or unavailable
Description:		Density of alpha-synuclein pathology within the submandibular gland. See Olfactory Bulb and Tract, above, for a more detailed description of the scoring method.
Name:			Lewy Esophagus
Abb Name:		LwyEsoph
Type:			Number
Size:			Integer
Values:		0 = None, 1 = Mild (Sparse LBs or LNs), 2 = Moderate (More than One LB in a Low Power Field and Sparse LNs), 3 = Severe (four or more LBs and Scattered LNs in a Low Power Field, 4 = Very Severe (Numerous LBs and numerous LNs); 9 = unknown or unavailable
Description:		Density of alpha-synuclein pathology within the lower esophagus, approximately 2-4 cm from the esophago-gastric junction. See Olfactory Bulb and Tract, above, for a more detailed description of the scoring method.
Name:			Lewy Sum Density Body
Abb Name:		LwySumBd
Type:			Number
Size:			Integer
Values:		0 – 28, integers with no decimal places; 99 = unknown or unavailable
Description:		This is the arithmetic sum of the Lewy body/synuclein histopathology density scores in the seven body regions listed above. The maximum score is 28.
Name:			CAA Frontal
Abb Name:		CAAFront
Type:			Number
Size:			Integer
Values:		0 = none; 1 = sparse; 2 = moderate; 3 = frequent; 9 = unknown or unavailable
Description:		Density of amyloidotic blood vessels (cerebral amyloid angiopathy) within the frontal cortex, including superior, middle and inferior frontal gyri. Density is scored as none, sparse, moderate or frequent by analogy with the CERAD templates for amyloid plaques and neurofibrillary tangles (Mirra SS et al (1991) The Consortium to Establish a Registry for Alzheimer's Disease (CERAD). Part II. Standar…
Name:			CAA Temporal
Abb Name:		CAATemp
Type:			Number
Size:			Integer
Values:		0 = none; 1 = sparse; 2 = moderate; 3 = frequent; 9 = unknown or unavailable
Description:		Density of amyloidotic blood vessels (cerebral amyloid angiopathy) within the temporal cortex, including superior, middle and inferior temporal gyri. See CAA Score Frontal for more details.
Name:			CAA Parietal
Abb Name:		CAAPar
Type:			Number
Size:			Integeer
Values:		0 = none; 1 = sparse; 2 = moderate; 3 = frequent; 9 = unknown or unavailable
Description:		Density of amyloidotic blood vessels (cerebral amyloid angiopathy) within the parietal cortex, including the Precuneus, superior and inferior parietal lobules. See CAA Score Frontal for more details.
Name:			CAA Occipital
Abb Name:		CAAOcc
Type:			Number
Size:			Integer
Values:		0 = none; 1 = sparse; 2 = moderate; 3 = frequent; 9 = unknown or unavailable
Description:		Density of amyloidotic blood vessels (cerebral amyloid angiopathy) within the occipital cortex, including both striate and extrastriate cortex. See CAA Score Frontal for more details.
Name:			CAA Total
Abb Name:		CAATotal
Type:			Number
Size:			Integer
Values:		0 – 12; 99 = unknown or unavailable
Description:		This is the arithmetic sum of the CAA scores in the four brain regions listed above. The maximum score is 12. See CAA Score Frontal for more details.
Name:			Circle of Willis
Abb Name:		CWillis
Type:			Number
Size:			Integer
Values;		0 = None; 1 = Mild; 2 = Moderate; 3 = Severe; 8 = Not Assessed; 9 = unknown/missing.
Description:		This is grossly-assessed severity of atherosclerotic plaque presence on the arteries of the circle of Willis, according to a published template (Beach TG et al. Acta Neuropathol. 113:13-21, 2007). The method was validated against quantitative measurement of the degree of stenosis of circle of Willis arteries, accomplished with numerous cross-sections on computer-assisted imaging.
Name:			Infarct Cortical Volume
Abb Name:		InfCxVol
Type:			Number
Size:			Double
Values:		Numerical to one decimal place; 9999 = unknown or unavailable
Description:		This is the arithmetic sum of all cerebral cortex infarcts, in cubic centimeters. Note that the amygdala and hippocampus are classified as cerebral cortex. Subclassification of infarcts into large, small, lacunar-sized and microscopic is available on request.
Name:			Infarct Centrum Ovale Volume
Abb Name:		InfCOVol
Type:			Number
Size:			Double
Values:		Numerical to one decimal place; 9999 = unknown or unavailable
Description:		This is the arithmetic sum of all centrum ovale infarcts, in cubic centimeters. Note that infarcts involving both cerebral cortex and centrum ovale are classified under Infarct Cortical Total Volume, above. Only infarcts limited to the centrum ovale white matter are listed here. Subclassification of infarcts into large, small, lacunar-sized and microscopic is available on request.
Name:			Infarct Deep Nuclei Volume
Abb Name:		InfNuVol
Type:			Number
Size:			Double
Values:		Numerical to one decimal place; 9999 = unknown or unavailable
Description:		This is the arithmetic sum of all infarcts of the deep nuclei, in cubic centimeters. Deep nuclei includes all diencephalic structures, i.e. basal ganglia, thalamus, internal capsule and hypothalamus. Subclassification of infarcts into large, small, lacunar-sized and microscopic is available on request.
Name:			Infarct Infratentorial Volume
Abb Name:		InfIfVol
Type:			Number
Size:			Double
Values:		Numerical to one decimal place; 9999 = unknown or unavailable
Description:		This is the arithmetic sum of all infratentorial infarcts, in cubic centimeters. This includes cerebellar as well as brainstem infarcts. Subclassification of infarcts into large, small, lacunar-sized and microscopic is available on request.
Name:			Infarct Brain Total Volume
Abb Name:		InfBrVol
Type:			Number
Size:			Double
Values:		Numerical to one decimal place; 9999 = unknown or unavailable
Description:		This is the arithmetic sum, in cubic centimeters, of all infarcts of the cerebral cortex, centrum ovale, deep nuclei and infratentorial regions. Subclassification of infarcts into large, small, lacunar-sized and microscopic is available on request.
II. Neurological Examination
Name:			Donor ID
Abb Name:		DonorID
Type:			Number
Size:			Long Integer
Description:		Unique subject identifier assigned at enrollment. This ID remains with the subject whether they are alive or deceased.
Name:		Case ID
Abb Name:		CaseID
Type:		Text
Size:		50
Description:		Autopsy identifier. This ID is a subset of the Donor ID in that deceased subjects have both a Donor ID and a Case ID while living subjects have only a Donor ID. The first two digits, before the hyphen, indicate the year of death and digits after the hyphen indicate the sequence position of the autopsy in that year.
Name:			Neuro Exam Date
Abb Name:		NeurDate
Type:			Date/Year
Values:			Year
Description:		Date of the neurological examination and the tests listed in this section of the dictionary. If blank then no neurological examination was done. As HIPAA regulations classify month and date as Personal Health Information, we are only able to provide the year that the examination was done. If two examinations were done within the same year, the sequence of these examinations may be determined by t…
Name:			Neuro Exam ID
Abb Name:		NeurID
Type:			Number
Values:			Year
Description:		Identification number of a single neurological examination. If blank then no neurological examination was done. As HIPAA regulations classify month and date as Personal Health Information, we are only able to provide the year that the examination was done. However, if two examinations were done within the same year, the sequence of these examinations may be determined by the sequence of the Neuro…
Name:			CDR Sum
Abb Name:		CDRSum
Type:			Number
Size:			Double
Values:		0, 0.5, 1, 1.5, 2, 2.5 etc to a maximum score of 18; 99 = unknown or unavailable
Description:		The Sum of Boxes (subsection) of the Clinical Dementia Rating (CDR) Scale. The CDR is widely used for staging dementia severity. The CDR Sum of Boxes and the Global CDR score (see next dictionary entry below) are both summary scores of the entire CDR assessment. Reference: O'Bryant SE et al. Arch Neurol. 65(8):1091-5, 2008.
Name:			CDR Global
Abb Name:		CDRGlob
Type:			Number
Size:			Double
Values:			0, 0.5, 1, 2, 3; 9 = unknown or unavailable
Description:		The global score of the Clinical Dementia Rating (CDR) scale obtained from the CDR Calculator; 0 = normal cognition; 0.5 = questionable or mild symptoms with no functional impairment; can be consistent with mild cognitive impairment; 1 = mild dementia; 2 = moderate dementia; 3 = severe dementia. The CDR is widely used for staging dementia severity. References: Berg L. Psychopharmacol Bull 24:637-…
Name:			Global D Scale
Abb Name:		GlobDS
Type:			Number
Size:			Integer
Values:		Integers 1, 2, 3, 4, 5, 6, 7; 99 = unknown or unavailable
Description: The Global Deterioration Scale (GDS) is used for staging dementia severity. The GDS divides Alzheimer’s disease into 7 stages. The first two stages correspond to “normal adult and normal older adult.” The third stage represents “borderline dysfunction.” The fourth stage, “early Alzheimer's disease,” reflects executive dysfunction, a decreased ability to do things such as planning din…
Name:			FAST Score
Abb Name:		FAST
Type:			Text
Size:			50
Values:			1, 2, 3, 4, 5, 6a-e, 7a-e; 99 = unknown or unavailable
Description:		An elaboration of the GDS (above), with more detailed subdivision of late stages (6 and 7). The FAST is a functional assessment staging assigned on the basis of both caregiver report and clinician’s observations. Scores are: 1 = normal; 2 = subjective (only) report of forgetfulness or work difficulties; 3 = observed early executive dysfunction; 4 = definite memory and/or executive dysfunction; 5 …
Name:			Geri D Score
Abb Name:		GERID
Type:			Number
Size:			Integer
Values:			Integers 0, 1, 2, 3, etc to a maximum score of 30; 99 = unknown or unavailable
Description:		The Geriatric Depression Scale is a screening scale for depressive symptoms. The questions have "yes" or "no" answers; this simplicity enables the scale to be used with ill or moderately cognitively impaired individuals. One point is assigned to each answer and the cumulative score is rated on a scoring grid. The grid sets a range of 0-9 as "normal", 10-19 as "mildly depressed", and 20-30 as "sev…
Name:			Names in 60 Seconds
Abb Name:		Names60
Type:			Number
Size:			Integer
Values:			Integers 0-no upper limit; 99 = unknown or unavailable
Description:		A verbal fluency task. The subject is asked to state as many first names of people as he/she can in one minute. The means, for normal elderly adults, are generally around 25. Reference: Kozara E and Munro Cullum C. Generative naming in normal aging: total output and qualitative changes using phonemic and semantic constraints. The Clinical Neuropsychologist 9 (4):313-320, 1995.
Name:			Figure Recall Score
Abb Name:		Figure
Type:			Number
Size:			Integer
Values:			0-3; 99 = unknown or unavailable
Description:		The subject is asked to copy a set of 3 simple figures, and after a delay, is asked to reproduce the figures from memory. The score is the number correctly reproduced.
Name:			Clock Drawing
Abb Name:		Clock
Type:			Number
Size:			Integer
Values:			0 = normal; 1 = abnormal; 9 = unable to perform; 99 = unknown or unavailable
Description:		A screening test sensitive to executive and visuospatial impairment. The subject is asked to draw a clock face with the hands at a standard position (3:30). References: Ehreke L et al. Int Psychogeriatr. ;22(1):56-63, 2010; Pinto E et al. Dement Geriatr Cogn Disord; 27(3):201-13, 2009; Borod JC et al. Journal of Clinical Neuropsychology. 2:209-216, 2008; Rouleau I et al. Brain Cogn. 18: 70-87, 19…
.
Name:			Hachinski Ischemic Score
Abb Name:		Hachinsk
Type:			Number
Size:			Integer
Values:			Integers 0, 1, 2, 3, 4, etc to a maximum score of 12; 99 = unknown or unavailable
Description:		The Hachinski Ischemic Scale is a tool widely used to identify the level of vascular risk or the likelihood of vascular brain injury once a dementia diagnosis has been established. A score > 4 is taken as suggestive, and > 7 as likely vascular involvement. Reference: Pantoni L et al. Ital J Neurol Sci. 14(7):539-46, 1993.
Table III. Mini Mental State Examination Scores (All Sources)
Name:			Donor ID
Abb Name:		DonorID
Type:			Number
Size:			Long Integer
Description:		Unique subject identifier assigned at enrollment. This ID remains with the subject whether they are alive or deceased.
Name:			Case ID
Abb Name:		CaseID
Type:		Text
Size:		50
Description:		Autopsy identifier. This ID is a subset of the Donor ID in that deceased subjects have both a Donor ID and a Case ID while living subjects have only a Donor ID. The first two digits, before the hyphen, indicate the year of death and digits after the hyphen indicate the sequence position of the autopsy in that year.
Name:			MMSE Exam Date
Abb Name:		MMSEDate
Type:			Date/Year
Values:		Year
Description:		Year of the MMSE examination. If blank then no MMSE was done. As HIPAA regulations classify month and date as Personal Health Information, we are only able to provide the year that the examination was done. At present we are not able to display the sequence of examinations if performed in the same year. If this information is essential to the study, we would be able to provide the sequence of exa…
Name:			MMSE Score
Abb Name:		MMSETotl
Type:			Number
Size:			Integer
Values:		Integers 0-30; 99 = unknown or unavailable
Description:		The MMSE scores are derived from two different sources, the BBDP research clinical assessments and the private medical records. This table does not distinguish between the two sources. If it is desirable to use only MMSE scores obtained in a research clinical setting, then Table IV should be used as these are derived only from the research assessments done as part of the BBDP. Reference: Folstein…
Name:			MMSE Possible Score
Abb Name:		MMSEPoss
Type:			Number
Size:			Integer
Values:		Integers 0-30; 99 = unknown or unavailable
Description:		On occasion the examiner grades the MMSE out of a possible score less than 30, for example when a physical or sensory impairment makes one or more of the subtests impossible or difficult for the subject. clinical setting, then Table IV should be used as these are derived only from the research assessments done as part of the BBDP. Reference: Folstein MF et al. Journal of Psychiatric Research, 12,…
Table IV. Mini Mental State Examination Scores (BBDP Research Setting Only)
This subset of the database contains only dates and scores for the Folstein Mini Mental State Examination (MMSE). The MMSE scores on this table are derived only from longitudinal BBDP research clinical assessments. If MMSE scores on more subjects are needed, please see Table III, which has considerably more scores and subjects because it combines MMSE scores obtained from both the BBDP research c…
Name:			Donor ID
Abb Name:		DonorID
Type:			Number
Size:			Long Integer
Description:		Unique subject identifier assigned at enrollment. This ID remains with the subject whether they are alive or deceased.
Name:			Case ID
Abb Name:		CaseID
Type:		Text
Size:		50
Description:		Autopsy identifier. This ID is a subset of the Donor ID in that deceased subjects have both a Donor ID and a Case ID while living subjects have only a Donor ID. The first two digits, before the hyphen, indicate the year of death and digits after the hyphen indicate the sequence position of the autopsy in that year.
Name:			MMSE Exam Date
Abb Name:		MMSEDate
Type:		Date/Year
Values:		Year
Description:		Date in month/day/year format of the MMSE examination. If blank then no MMSE was done. As HIPAA regulations classify month and date as Personal Health Information, we are only able to provide the year that the examination was done. At present we are not able to display the sequence of examinations if performed in the same year. If this information is essential to the study, we would be able to pr…
Name:			MMSE Score
Abb Name:		MMSEScor
Type:			Number
Size:			Integer
Values:		0-30; 99 = unknown or unavailable
Description:		The MMSE scores in this section are derived only from those done in a standardized, research clinical setting as part of BBDP operations. If additional scores on more subjects are needed, please see Table III, which additionally lists MMSE scores obtained from review of the private medical records. Reference: Folstein MF et al. Journal of Psychiatric Research, 12, 189-198.
V. Neuropsychological Examination
Name:			Donor ID
Abb Name:		DonorID
Type:			Number
Size:			Long Integer
Description:		Subject identifier for both living and deceased BBDP subjects.
Name:		Case ID
Abb Name:		CaseID
Type:		Text
Size:		50
Description:		Autopsy identifier. This ID is a subset of the Donor ID in that deceased subjects have both a Donor ID and a Case ID while living subjects have only a Donor ID. The first two digits, before the hyphen, indicate the year of death and digits after the hyphen indicate the sequence position of the autopsy in that year.
Name:			Neuropsych Exam Date
Abb Name:		NpsyDate
Type:			Date/Year
Values:		Year
Description:		Date of the neuropsychological examination and the tests listed in this section of the dictionary. If blank then no neuropsychological examination was done. As HIPAA regulations classify month and date as Personal Health Information, we are only able to provide the year that the examination was done. If two examinations were done within the same year, the sequence of these examinations may be det…
Name:			Neuropsych Exam ID
Abb Name:		NpsyID
Type:			Number
Values:		Integer
Description:		Identification number of a single neuropsychological examination. If blank then no neuropsychological examination was done. As HIPAA regulations classify month and date as Personal Health Information, we are only able to provide the year that the examination was done. If two examinations were done within the same year, the sequence of these examinations may be determined by the sequence of the Ne…
Name:			AVLT Total Learning
Abb Name:		AVLTTotl
Type:			Number
Size:			Integer
Values:		Integers 0 - 75; 99 = unknown or unavailable
Description:		The Rey Auditory Verbal Learning Test (AVLT) evaluates a wide diversity of functions: short-term auditory-verbal memory, rate of learning, learning strategies, retroactive, and proactive interference, presence of confabulation, of confusion in memory processes, retention of information, and differences between learning and retrieval. Participants are given a list of 15 unrelated words repeated ov…
Name:			AVLT Trial 1
Abb Name:		AVLTTRL1
Type:			Number
Size:			Integer
Values:		Integers 0 - 15; 99 = unknown or unavailable
Description:		See dictionary entry for AVLT Total Learning, above.
Name:			AVLT Trial 2
Abb Name:		AVLTTRL2
Type:			Number
Size:			Integer
Values:		Integers 0- 15; 99 = unknown or unavailable
Description:		See dictionary entry for AVLT Total Learning, above.
Name:			AVLT Trial 3
Abb Name:		AVLTTRL3
Type:			Number
Size:			Integer
Values:		Integers 0 -15; 99 = unknown or unavailable
Description:		See dictionary entry for AVLT Total Learning, above.
Name:			AVLT Trial 4
Abb Name:		AVLTTRL4
Type:			Number
Size:			Integer
Values:		Integers 1 -15; 99 = unknown or unavailable
Description:		See dictionary entry for AVLT Total Learning, above.
Name:			AVLT Trial 5
Abb Name:		AVLTTRL5
Type:			Number
Size:			Integer
Values:		Integers 0 -15; 99 = unknown or unavailable
Description:		See dictionary entry for AVLT Total Learning, above.
Name:			AVLT Intrusions 1-5
Abb Name:		AVLTIntr
Type:			Number
Size:			Integer
Values:		Integers with no upper limit; 99 = unknown or unavailable
Description:		Number of non-target list responses provided during learning trials 1-5. See also dictionary entry for AVLT Total Learning, above.
Name:			AVLT STM A6
Abb Name:		AVLTSTM6
Type:			Number
Size:			Integer
Values:		Integers 0 - 15; 99 = unknown or unavailable
Description:		Number of correctly recalled target list responses after a brief delay (short-term memory). See also dictionary entry for AVLT Total Learning, above.
Name:			AVLT Intrusions STM
Abb Name:		AVLTSTM
Type:			Number
Size:			Integer
Values:		Integers with no upper limit; 99 = unknown or unavailable
Description:		Number of non-target list responses provided at short-term recall. See also dictionary entry for AVLT Total Learning, above.
Name:			AVLT LTM A7
Abb Name:		AVLTLTM7
Type:			Number
Size:			Integer
Values:		Integers 0 - 15; 99 = unknown or unavailable
Description:		Number of correctly recalled target list responses after a 30-minute delay. See also dictionary entry for AVLT Total Learning, above.
Name:			AVLT LT Percent Recall
Abb Name:		AVLTLTMR
Type:			Number
Size:			Integer
Values:		Percentage (can exceed 100); 999 = unknown or unavailable
Description:		Number of correctly recalled target list responses in A7 divided by the number of correctly recalled target list responses in Trial 5. See also dictionary entry for AVLT Total Learning, above.
Name:			AVLT List B
Abb Name:		AVLTB
Type:			Number
Size:			Integer
Values:		Integers 0 - 15; 99 = unknown or unavailable
Description:		Number of correctly recalled interference list responses. See also dictionary entry for AVLT Total Learning, above.
Name:			AVLT Recognition TP
Abb Name:		AVLTTP
Type:			Number
Size:			Integer
Values:		Integers 0 - 15; 99 = unknown or unavailable
Description:		Number of correctly identified target list responses. See also dictionary entry for AVLT Total Learning, above.
Name:			AVLT Recognition FP
Abb Name:		AVLTFP
Type:			Number
Size:			Integer
Values:		Integers 0 - 15; 99 = unknown or unavailable
Description:		Number of non-target list responses identified. See also dictionary entry for AVLT Total Learning, above.
Name:			Judgement of Line Orientation
Abb Name:		JLO
Type:			Text
Size:			255
Values:		Integers 0 – 30; 99 = unknown or unavailable
Description:		Number of correct responses in a line orientation task. Reference: Benton AL et al. Neurology, 25, 907-910, 1975; Benton AL et al. Contributions to neuropsychological assessment. A clinical manual (2nd ed.). New York: Oxford University Press, 1994.
Name:			WMSR Digit Span Forward Score
Abb Name:		DigFScor
Type:			Number
Size:			Integer
Values:		Integers 0 - 12; 99 = unknown or unavailable
Description:		The Wechsler Memory Scale-Revised (WMS-R) is designed to measure different memory functions. It can be used with people from age 16 through 90. The current version is the fourth edition (WMS-Revised) which was published in 2009. Digit Span is an auditory-verbal task of repeating digits of increasing span. It is a test of simple attention. In the Digit Span Forward Score test, the number of correc…
Name:			WMSR Digit Span Forward Span
Abb Name:		DigFSpan
Type:			Number
Size:			Integer
Values:		Integers 0 – 8; 99 = unknown or unavailable
Description:		Number of digits correctly repeated in forward sequence. See also dictionary entry for WMS-R Digit Span Forward Score, above.
Name:			WMSR Digit Span Backward Score
Abb Name:		DigBScor
Type:			Number
Size:			Integer
Values:		Integers 0 – 12; 99 = unknown or unavailable
Description:		Number of correct trials is tallied (each digit span length is administered twice, thus providing two opportunities to correctly repeat span of numbers of increasing lengths). See also dictionary entry for WMS-R Digit Span Forward Score, above.
Name:			WMSR Digit Span Backward Span
Abb Name:		DigBSpan
Type:			Number
Size:			Integer
Values:		Integers 0 – 7; 99 = unknown or unavailable
Description:		Number of digits correctly repeated in reverse sequence. See also dictionary entry for WMS-R Digit Span Forward Score, above.
Name:			WMSR Digit Span Total Score
Abb Name:		DigTTotl
Type:			Number
Size:			Integer
Values:		Integers 0 – 24; 99 = unknown or unavailable
Description:		The total number of correct repetititions for all of the subsections of the test. See also dictionary entry for WMS-R Digit Span Forward Score, above.
Name:			Trails A3 Minute Limit
Abb Name:		TrA3Min
Type:			Number
Size:			Integer
Values:		Integers 0-150; 999 = unknown or unavailable
Description:		A ”connect the dots” task. The recorded integers are the number of seconds it takes to complete the task. A timed graphomotor task involving visual scanning and sequencing of numbers. Reference: Army Individual Test Battery. (1944). Manual of directions and scoring. Washington, DC: War Department, Adjutant General's office; Spreen, O & Strauss, E. (1991); A compendium of neuropsychological tests.…
Name:			Trails A Errors
Abb Name:		TrAErr
Type:			Number
Size:			Integer
Values:		Integers 0 – 40; 99 = unknown or unavailable
Description:		Number of number sequencing errors. See also dictionary entry for “Trail Making Test A Time 3 min limit, above”.
Name:			Trails B 5 Minute Limit
Abb Name:		TrB5Min
Type:			Number
Size:			Integer
Values:		Integers 0 – 300; 999 = unknown or unavailable
Description:		A “connect the dots” task (see above) involving alternation of numbers and letters. The recorded integers are the number of seconds it takes to complete the task. This test examines not only visual scanning and sequencing, but also set maintenance and shifting. See also dictionary entry for “Trail Making Test A Time 3 min limit, above”.
Name:			Trails B Errors
Abb Name:		TrBError
Type:			Number
Size:			Integer
Values:		Integers 0 – 40; 99 = unknown or unavailable
Description:		Number of sequencing errors. See also dictionary entry for “Trail Making Test A Time 3 min limit, above”.
Name:			Stroop Word Naming
Abb Name:		WrdNam
Type:			Number
Size:			Integer
Values:		Integers 0 – no upper limit; 999 = unknown or unavailable
Description:		A rapid reading task of columns of words (red, green, blue) that establishes simple processing speed. Reference: Golden CJ, Freshwater, SM. (2002). Stroop color and word test: A manual for clinical and experimental uses. Wood Dale IL: Stoelting.
Name:			Stroop Color Naming
Abb Name:		ClrNam
Type:			Number
Size:			Integer
Values:		Integers 0 – no upper limit; 999 = unknown or unavailable
Description:		A rapid color-naming task involving columns of colored Xs (red, blue, green). See reference under dictionary entry for “Stroop Word”, above.
Name:			Stroop Word Color
Abb Name:		WrdClr
Type:			Number
Size:			Integer
Values:		Integers 0 – no upper limit; 999 = unknown or unavailable
Description:		A rapid processing task requiring the inhibition of reading, an automatic/overlearned response. Columns of words (red, blue, green) are presented in differently-colored type; the task involves naming the color the ink rather than reading the word. See reference under dictionary entry for “Stroop Word”, above.
Name:			Stroop Uncorrected Errors
Abb Name:		StrpUn
Type:			Number
Size:			Integer
Values:		Integers 0 – no upper limit; 999 = unknown or unavailable
Description:		Number of errors in color naming on Word/Color trial. See reference under dictionary entry for “Stroop Word”, above.
Name:			Stroop Interference
Abb Name:		StrpInt
Type:			Number
Size:			Integer
Values:		Integers 0 – no upper limit; 999 = unknown or unavailable
Description:		Raw score difference between actual Word/Color performance and predicted word/color performance based on word reading and color naming speeds. See reference under dictionary entry for “Stroop Word”, above.
Name:			COWA Fluency 1
Abb Name:		COWA1
Type:			Number
Size:			Integer
Values:		Integers 0 – no upper limit; 999 = unknown or unavailable
Description:		The COWA (Controlled Oral Word Association test) asks subjects to state as many words as possible (beginning with the target letter) in 60 seconds. Proper nouns and similar words with different endings are not accepted. Three trials are given, using letters C-F-L or (on alternate years) P-R-W. Reference: Benton AL, & Hamsher K. (1989) Multilingual Aphasia Examination. University of Iowa, Iowa Cit…
Name:			COWA Fluency 2
Abb Name:		COWA2
Type:			Number
Size:			Integer
Values:		Integers 0 – no upper limit; 999 = unknown or unavailable
Description:		Words starting with “F” (or “R”). See also dictionary entry for “COWA Fluency 1”, above.
Name:			COWA Fluency 3
Abb Name:		COWA3
Type:			Number
Size:			Integer
Values:		Integers 0 – no upper limit; 999 = unknown or unavailable
Description:		Words starting with “L” (or “W”). See also dictionary entry for “COWA Fluency 1”, above.
Name:			COWA Fluency Total
Abb Name:		COWATotl
Type:			Number
Size:			Integer
Values:		Integers 0 – no upper limit; 999 = unknown or unavailable
Description:		Sum of the raw scores from the 3 trials. See also dictionary entry for “COWA Fluency 1”, above.
Name:			COWA Word Fluency Perseverations
Abb Name:		COWAWP
Type:			Number
Size:			Integer
Values:		Integers 0 – no upper limit; 999 = unknown or unavailable
Description:		The total number of repeated responses given in all 3 trials. See also dictionary entry for “COWA Fluency 1”, above.
Name:			COWA Fluency Intrusions
Abb Name:		COWAIntr
Type:			Number
Size:			Integer
Values:		Integers 0 – no upper limit; 999 = unknown or unavailable
Description:		The total number of erroneous responses given in all 3 trials. Examples: starting with incorrect letter, giving proper nouns. See also dictionary entry for “COWA Fluency 1”, above.
Name:			COWA Animal Fluency
Abb Name:		COWAAF
Type:			Number
Size:			Integer
Values:		Integers 0 – no upper limit; 999 = unknown or unavailable
Description:		Number of different animals named in 60 seconds. See also dictionary entry for “COWA Fluency 1”, above.
Name:			COWA Animal Fluency Perseverations
Abb Name:		COWAAP
Type:			Number
Size:			Integer
Values:		Integers 0 – no upper limit; 999 = unknown or unavailable
Description:		The total number of repeated responses given during animal naming. See also dictionary entry for “COWA Fluency 1”, above. Reference: Tombaugh TN et al. Archives of Clinical Neuropsychology, 14, 167-77, 1999.
Name:			Hamilon Depression Scale
Abb Name:		HAMD
Type:			Number
Size:			Integer
Values:		Integers 0 – 49; 999 = unknown or unavailable
Description:		The Hamilton Depression Rating Scale is a semi-structured interview used to assess the severity of diagnosed depression. The particular version has 15 items (gastrointestinal and general somatic symptom items are excluded), each rated 0-4 or 0-2. When the scale is used to detect depression, a cutoff score of 10-15 is generally used. Reference: Hedlund JL. Journal of Operational Psychiatry, 10:149…
VI. Movement Examination
Name:			Donor ID
Abb Name:		DonorID
Type:			Number
Size:			Long Integer
Description:		Unique subject identifier assigned at enrollment. This ID remains with the subject whether they are alive or deceased.
Name:			Case ID
Abb Name:		CaseID
Type:		Text
Size:		50
Description:		Autopsy identifier. This ID is a subset of the Donor ID in that deceased subjects have both a Donor ID and a Case ID while living subjects have only a Donor ID. The first two digits, before the hyphen, indicate the year of death and digits after the hyphen indicate the sequence position of the autopsy in that year.
Name:			Movement Exam Date
Abb Name:		MovExam
Type:			Date/Time
Values:		Month/Day/Year
Description:		Date on which the movement examination took place. This examination is performed by a movement disorders fellowship-trained neurologist. This exam is typically once per year but exceptions are common. If blank this means that no movement examination was done. Identification number of a single neuropsychological examination. As HIPAA regulations classify month and date as Personal Health Informati…
Name:			Movement Exam ID
Abb Name:		MovExID
Type:			Date/Year
Values:		Year
Description:		Date on which the movement examination took place. This examination is performed by a movement disorders fellowship-trained neurologist. This exam is typically once per year but exceptions are common. If blank this means that no movement examination was done. Identification number of a single neuropsychological examination. As HIPAA regulations classify month and date as Personal Health Informati…
Name:			Hours Since Last PD Med Dose
Abb Name:		HrsMed
Type:			Number
Size:			Double
Values:		Numbers with up to two decimal points; 999 = unknown or unavailable
Description:		Subject and/or caregiver is asked when the subject last took a dopaminergic medication. The number of hours since the last dose is entered and can be a fraction of an hour.
Name:			UPDRS I Intellectual Impairment
Abb Name:		U1IntImp
Type:			Number
Size:		Double
Values:		Integers, 0 to 4 points; 99 = unknown or unavailable
Description:		Subject and/or caregiver is asked to assess intellectual impairment using the following scoring: 0 = None; 1 = Mild, consistent forgetfulness with partial recollection of events and no other difficulties; 2 = Moderate memory loss, with disorientation and moderate difficulty handling complex problems, mild but definite impairment of function at home with need of occasional prompting; 3 = Severe me…
Name:			UPDRS I Thought Disorder Score
Abb Name:		U1ThtDis
Type:			Number
Size:			Double
Values:		Integers, 0 to 4 points; 99 = unknown or unavailable
Description:		Subject and/or caregiver is asked to assess any thought disorder due to dementia or drug intoxication, using the following scoring: 0 = None; 1 = Vivid dreaming; 2 = "Benign" hallucinations with insight retained; 3 = Occasional to frequent hallucinations or delusions, without insight; could interfere with daily activities; 4 = Persistent hallucinations, delusions, or florid psychosis, not able to…
Name:			UPDRS I Depression Score
Abb Name:		U1DepSc
Type:			Number
Size:			Double
Values:		0 to 4 points; 99 = unknown or unavailable
Description:		Subject and/or caregiver is asked to assess for any depression, using the following scoring:
0 = None; 1 = Periods of sadness or guilt greater than normal, never sustained for days or weeks; 2 = Sustained depression (1 week or more); 3 = Sustained depression with vegetative symptoms (insomnia, anorexia, weight loss, loss of interest); 4 = Sustained depression with vegetative symptoms and suicidal thoughts or intent. For alternate depression instruments, see entries for Geri-D (Geriatric …
Name:			UPDRS I Motivation Initiative
Abb Name:		U1Motiv
Type:			Number
Size:			Double
Values:		0 to 4 points; 99 = unknown or unavailable
Description:		Subject and/or caregiver is asked to assess motivation/initiative using the following scoring:
0 = Normal; 1 = Less assertive than usual; more passive; 2 = Loss of initiative or disinterest in elective (nonroutine) activities; 3 = Loss of initiative or disinterest in day to day (routine) activities; 4 = Withdrawn, complete loss of motivation. For general description of UPDRS, see dictionary entry for UPDRS Intellectual Impairment, above.
Name:			UPDRS II Speech On
Abb Name:		U2SpchN
Type:			Number
Size:			Double
Values:		0 to 4 points; 99 = unknown or unavailable
Description:		Subject and/or caregiver is asked to assess their speech when they are in the ON state if they have motor fluctuations. For general description of UPDRS, see dictionary entry for UPDRS Intellectual Impairment, above.
Name:			UPDRS II Speech Off
Abb Name:		U2SpchF
Type:			Number
Size:			Double
Values:		0 to 4 points, 8 = untestable; 99 = unknown or unavailable
Description:		Subject and/or caregiver is asked to assess their speech when they are in the OFF state if they have motor fluctutations. If the subject does not have motor fluctuations or does not have PD then the score is put in this field. For general description of UPDRS, see dictionary entry for UPDRS Intellectual Impairment, above.
Name:			UPDRS II Salivation On
Abb Name:		U2SalN
Type:			Number
Size:			Double
Values:		0 to 4 points, 8 = untestable; 99 = unknown or unavailable
Description:		Subject and/or caregiver is asked to assess their drooling when they are in the ON state if they have motor fluctutations. For general description of UPDRS, see dictionary entry for UPDRS Intellectual Impairment, above.
Name:			UPDRS II Salivation Off
Abb Name:		U2SalF
Type:			Number
Size:			Double
Values:		0 to 4 points, 8 = untestable; 99 = unknown or unavailable
Description:		Subject and/or caregiver is asked to assess their drooling when they are in the OFF state if they have motor fluctutations. For general description of UPDRS, see dictionary entry for UPDRS Intellectual Impairment, above.
Name:			UPDRS II Swallowing On
Abb Name:		U2SwalN
Type:			Number
Size:			Double
Values:		0 to 4 points, 8 = untestable; 99 = unknown or unavailable
Description:		Subject and/or caregiver is asked to assess their swallowing when they are in the ON state if they have motor fluctutations. For general description of UPDRS, see dictionary entry for UPDRS Intellectual Impairment, above.
Name:			UPDRS II Swallowing Off
Abb Name:		U2SwalF
Type:			Number
Size:			Double
Values:		0 to 4 points, 8 = untestable; 99 = unknown or unavailable
Description:		Subject and/or caregiver is asked to assess their swallowing when they are in the OFF state if they have motor fluctutations. If the subject does not have motor fluctuations or does not have PD then the score is put in this field. For general description of UPDRS, see dictionary entry for UPDRS Intellectual Impairment, above.
Name:			UPDRS II Handwriting On
Abb Name:		U2WritN
Type:			Number
Size:			Double
Values:		0 to 4 points; 8 = untestable; 99 = unknown or unavailable
Description:		Subject and/or caregiver is asked to assess their handwriting when they are in the ON state if they have motor fluctutations. For general description of UPDRS, see dictionary entry for UPDRS Intellectual Impairment, above.
Name:			UPDRS II Handwriting Off
Abb Name:		U2WritF
Type:			Number
Size:			Double
Values:		0 to 4 points; 8 = untestable; 99 = unknown or unavailable
Description:		Subject and/or caregiver is asked to assess their handwriting when they are in the OFF state if they have motor fluctutations. If the subject does not have motor fluctuations or does not have PD then the score is put in this field. For general description of UPDRS, see dictionary entry for UPDRS Intellectual Impairment, above.
Name:			UPDRS II Cutting Food On
Abb Name:		U2CutN
Type:			Number
Size:			Double
Values			0 to 4 points; 8 = untestable; 99 = unknown or unavailable
Description:		Subject and/or caregiver is asked to assess their ability to cut food and handle utensils when they are in the ON state if they have motor fluctuations. For general description of UPDRS, see dictionary entry for UPDRS Intellectual Impairment, above.
Name:			UPDRS II Cutting Food Off
Abb Name:		U2CutF
Type:			Number
Size:			Double
Values:		0 to 4 points; 8 = untestable; 99 = unknown or unavailable
Description:		Subject and/or caregiver is asked to assess their ability to cut food and handle utensils when they are in the OFF state if they have motor fluctuations. If the subject does not have motor fluctuations or does not have PD then the score is put in this field. For general description of UPDRS, see dictionary entry for UPDRS Intellectual Impairment, above.
Name:			UPDRS II Dressing On
Abb Name:		U2DressN
Type:			Number
Size:			Double
Values:		0 to 4 points; 8 = untestable; 99 = unknown or unavailable
Description:		Subject and/or caregiver is asked to assess their ability to dress when they are in the ON state if they have motor fluctuations. For general description of UPDRS, see dictionary entry for UPDRS Intellectual Impairment, above.
Name:			UPDRS II Dressing Off
Abb Name:		U2DressF
Type:			Number
Size:			Double
Values:		0 to 4 points; 8 = untestable; 99 = unknown or unavailable
Description:		Subject and/or caregiver is asked to assess their ability to dress when they are in the OFF state if they have motor fluctuations. If the subject does not have motor fluctuations or does not have PD then the score is put in this field. For general description of UPDRS, see dictionary entry for UPDRS Intellectual Impairment, above.
Name:			UPDRS II Hygiene On
Abb Name:		U2HygnN
Type:			Number
Size:			Double
Values:		0 to 4 points; 8 = untestable; 99 = unknown or unavailable
Description:		Subject and/or caregiver is asked to assess their ability to carry out hygiene activities when they are in the ON state if they have motor fluctuations. For general description of UPDRS, see dictionary entry for UPDRS Intellectual Impairment, above.
Name:			UPDRS II Hygiene Off
Abb Name:		U2HygnF
Type:			Number
Size:			Double
Values:		0 to 4 points; 8 = untestable; 99 = unknown or unavailable
Description:		Subject and/or caregiver is asked to assess their ability to carry out hygiene activities when they are in the OFF state if they have motor fluctuations. If the subject does not have motor fluctuations or does not have PD then the score is put in this field. For general description of UPDRS, see dictionary entry for UPDRS Intellectual Impairment, above.
Name:			UPDRS II Turning in Bed On
Abb Name:		U2TurnN
Type:			Number
Size:			Double
Values:		0 to 4 points; 8 = untestable; 99 = unknown or unavailable
Description:		Subject and/or caregiver is asked to assess their ability to turn in bed and adjust their sheets when they are in the ON state if they have motor fluctuations. For general description of UPDRS, see dictionary entry for UPDRS Intellectual Impairment, above.
Name:			UPDRS II Turning in Bed Off
Abb Name:		U2TurnF
Type:			Number
Size:			Double
Values:		0 to 4 points; 8 = untestable; 99 = unknown or unavailable
Description:		For general description of UPDRS, see dictionary entry for UPDRS Intellectual Impairment, above. Subject and/or caregiver is asked to assess their ability to turn in bed and adjust their sheets when they are in the OFF state if they have motor fluctuations. If the subject does not have motor fluctuations or does not have PD then the score is put in this field.
Name:			UPDRS II Falling On
Abb Name:		U2FallN
Type:			Number
Size:			Double
Values:		0 to 4 points; 8 = untestable; 99 = unknown or unavailable
Description:		Subject and/or caregiver is asked to assess their falls when they are in the ON state if they have motor fluctuations. For general description of UPDRS, see dictionary entry for UPDRS Intellectual Impairment, above.
Name:			UPDRS II Falling Off
Abb Name:		U2FallF
Type:			Number
Size:			Double
Values:		0 to 4 points; 8 = untestable; 99 = unknown or unavailable
Description:		Subject and/or caregiver is asked to assess their falls when they are in the OFF state if they have motor fluctuations. If the subject does not have motor fluctuations or does not have PD then the score is put in this field. For general description of UPDRS, see dictionary entry for UPDRS Intellectual Impairment, above.
Name:			UPDRS II Freezing When Walking On
Abb Name:		U2FreezN
Type:			Number
Size:			Double
Values:		0 to 4 points; 8 = untestable; 99 = unknown or unavailable
Description:		Subject and/or caregiver is asked to assess their freezing of gait when they are in the ON state if they have motor fluctuations. For general description of UPDRS, see dictionary entry for UPDRS Intellectual Impairment, above.
Name:			UPDRS II Freezing When Walking Off
Abb Name:		U2FreezF
Type:			Number
Size:			Double
Values:		0 to 4 points; 8 = untestable; 99 = unknown or unavailable
Description:		Subject and/or caregiver is asked to assess their freezing of gait when they are in the OFF state if they have motor fluctuations. If the subject does not have motor fluctuations or does not have PD then the score is put in this field. For general description of UPDRS, see dictionary entry for UPDRS Intellectual Impairment, above.
Name:			UPDRS II Walking On
Abb Name:		U2WalkN
Type:			Number
Size:			Double
Values:		0 to 4 points; 8 = untestable; 99 = unknown or unavailable
Description:		Subject and/or caregiver is asked to assess their gait when they are in the ON state if they have motor fluctuations. For general description of UPDRS, see dictionary entry for UPDRS Intellectual Impairment, above.
Name:			UPDRS II Walking Off
Abb Name:		U2WalkF
Type:			Number
Size:			Double
Values:		0 to 4 points; 8 = untestable; 99 = unknown or unavailable
Description:		Subject and/or caregiver is asked to assess their gait when they are in the OFF state if they have motor fluctuations. If the subject does not have motor fluctuations or does not have PD then the score is put in this field. For general description of UPDRS, see dictionary entry for UPDRS Intellectual Impairment, above.
Name:			UPDRS II Tremor On
Abb Name:		U2TremN
Type:			Number
Size:			Double
Values:		0 to 4 points; 8 = untestable; 99 = unknown or unavailable
Description:		Subject and/or caregiver is asked to assess their tremor when they are in the ON state if they have motor fluctuations. For general description of UPDRS, see dictionary entry for UPDRS Intellectual Impairment, above.
Name:			UPDRS II Tremor Off
Abb Name:		U2TremF
Type:			Number
Size:			Double
Values:		0 to 4 points; 8 = untestable; 99 = unknown or unavailable
Description:		Subject and/or caregiver is asked to assess their tremor when they are in the OFF state if they have motor fluctuations. If the subject does not have motor fluctuations or does not have PD then the score is put in this field. For general description of UPDRS, see dictionary entry for UPDRS Intellectual Impairment, above.
Name:			UPDRS II Sensory Complaints On
Abb Name:		U2SnN
Type:			Number
Size:			Double
Values:		0 to 4 points; 8 = untestable; 99 = unknown or unavailable
Description:		Subject and/or caregiver is asked to assess their sensory complaints when they are in the ON state if they have motor fluctuations. For general description of UPDRS, see dictionary entry for UPDRS Intellectual Impairment, above.
Name:			UPDRS II Sensory Complaints Off
Abb Name:		U2SnF
Type:			Number
Size:			Double
Values:		0 to 4 points; 8 = untestable; 99 = unknown or unavailable
Description:		Subject and/or caregiver is asked to assess their sensory complaints when they are in the OFF state if they have motor fluctuations. If the subject does not have motor fluctuations or does not have PD then the score is put in this field. For general description of UPDRS, see dictionary entry for UPDRS Intellectual Impairment, above.
Name:			UPDRS III Speech On
Abb Name:		U3SpN
Type:			Number
Size:			Double
Values:		0 to 4 points; 8 = untestable; 99 = unknown or unavailable
Description:		Assessment of speech from normal to unintelligible when in the On state. For general description of UPDRS, see dictionary entry for UPDRS Intellectual Impairment, above.
Name:			UPDRS III Speech Off
Abb Name:		U3SpF
Type:			Number
Size:			Double
Values:		0 to 4 points; 8 = untestable; 99 = unknown or unavailable
Description:		Assessment of speech from normal to unintelligible when in the Off state. If the subject does not have motor fluctuations or does not have PD then the score is put in this field. For general description of UPDRS, see dictionary entry for UPDRS Intellectual Impairment, above.
Name:			UPDRS III Speech PD Not Related
Abb Name:		U3SpNR
Type:			Number
Size:			Integer
Values:		1 = Yes; 0 = No; 8 = untestable; 99 = unknown or unavailable
Description:		If speech abnormality is not due to PD then this box is “yes”. For general description of UPDRS, see dictionary entry for UPDRS Intellectual Impairment, above.
Name:			UPDRS III Facial Expression On
Abb Name:		U3FacN
Type:			Number
Size:			Double
Values:		0 to 4 points; 8 = untestable ; 99 = unknown or unavailable
Description:		Assessment of facial expression from normal to complete loss of facial expression when in the On state. For general description of UPDRS, see dictionary entry for UPDRS Intellectual Impairment, above.
Name:			UPDRS III Facial Expression Off
Abb Name:		U3FacF
Type:			Number
Size:			Double
Values:		0 to 4 points; 8 = Untestable; 99 = unknown or unavailable
Description:		Assessment of facial expression from normal to complete loss of facial expression when in the Off state. If the subject does not have motor fluctuations or does not have PD then the score is put in this field. For general description of UPDRS, see dictionary entry for UPDRS Intellectual Impairment, above.
Name:			UPDRS III Rest Tremor Face Lip Neck On
Abb Name:		U3RTLipN
Type:			Number
Size:			Double
Values:		0 to 4 points; 8 = untestable; 99 = unknown or unavailable
Description:		Assessment of rest tremor of the face/lip/neck (Head) from no tremor to marked amplitude and duration of tremor when in the On state. For general description of UPDRS, see dictionary entry for UPDRS Intellectual Impairment, above.
Name:			UPDRS III Rest Tremor Face Lip Neck Off
Abb Name:		U3RTLipF
Type:			Number
Size:			Double
Values:		0 to 4 points; 8 = untestable; 99 = unknown or unavailable
Description:		Assessment of rest tremor of the face/lip/neck (Head) from no tremor to marked amplitude and duration of tremor when in the Off state. If the subject does not have motor fluctuations or does not have PD then the score is put in this field. For general description of UPDRS, see dictionary entry for UPDRS Intellectual Impairment, above.
Name:			UPDRS III Rest Tremor RUE On
Abb Name:		U3RTRUEN
Type:			Number
Size:			Double
Values:		0 to 4 points; 8 = untestable; 99 = unknown or unavailable
Description:		Assessment of rest tremor of the right arm from no tremor to marked amplitude and duration of tremor when in the On state. For general description of UPDRS, see dictionary entry for UPDRS Intellectual Impairment, above.
Name:			UPDRS III Rest Tremor RUE Off
Abb Name:		U3RTRUEF
Type:			Number
Size:			Double
Values:		0 to 4 points; 8 = untestable; 99 = unknown or unavailable
Description:		Assessment of rest tremor of the right arm from no tremor to marked amplitude and duration of tremor when in the Off state. If the subject does not have motor fluctuations or does not have PD then the score is put in this field. For general description of UPDRS, see dictionary entry for UPDRS Intellectual Impairment, above.
Name:			UPDRS III Rest Tremor LUE On
Abb Name:		U3RTLUEN
Type:			Number
Size:			Double
Values:		0 to 4 points; 8 = untestable; ; 99 = unknown or unavailable
Description:		Assessment of rest tremor of the left arm from no tremor to marked amplitude and duration of tremor when in the On state. For general description of UPDRS, see dictionary entry for UPDRS Intellectual Impairment, above.
Name:			UPDRS III Rest Tremor LUE Off
Abb Name:		U3RTLUEF
Type:			Number
Size:			Double
Values:		0 to 4 points; 8 = untestable; 99 = unknown or unavailable
Description:		Assessment of rest tremor of the left arm from no tremor to marked amplitude and duration of tremor when in the Off state. If the subject does not have motor fluctuations or does not have PD then the score is put in this field. For general description of UPDRS, see dictionary entry for UPDRS Intellectual Impairment, above.
Name:			UPDRS III Rest Tremor RLE On
Abb Name:		U3RTRLEN
Type:			Number
Size:			Double
Values:		0 to 4 points; 8 = untestable; 99 = unknown or unavailable
Description:		Assessment of rest tremor of the right leg from no tremor to marked amplitude and duration of tremor when in the On state. For general description of UPDRS, see dictionary entry for UPDRS Intellectual Impairment, above.
Name:			UPDRS III Rest Tremor RLE Off
Abb Name:		U3RTRLEF
Type:			Number
Size:			Double
Values:		0 to 4 points; 8 = untestable; 99 = unknown or unavailable
Description:		Assessment of rest tremor of the right leg from no tremor to marked amplitude and duration of tremor when in the Off state. If the subject does not have motor fluctuations or does not have PD then the score is put in this field. For general description of UPDRS, see dictionary entry for UPDRS Intellectual Impairment, above.
Name:			UPDRS III Rest Tremor LLE On
Abb Name:		U3RTLLEN
Type:			Number
Size:			Double
Values:		0 to 4 points; 8 = untestable; 99 = unknown or unavailable
Description:		Assessment of rest tremor of the left leg from no tremor to marked amplitude and duration of tremor when in the On state. For general description of UPDRS, see dictionary entry for UPDRS Intellectual Impairment, above.
Name:			UPDRS III Rest Tremor LLE Off
Abb Name:		U3RTLLEF
Type:			Number
Size:			Double
Values:		0 to 4 points; 8 = Untestable; 99 = unknown or unavailable
Description:		Assessment of rest tremor of the left leg from no tremor to marked amplitude and duration of tremor when in the Off state. If the subject does not have motor fluctuations or does not have PD then the score is put in this field. For general description of UPDRS, see dictionary entry for UPDRS Intellectual Impairment, above.
Name:			UPDRS III Action Tremor Right On
Abb Name:		U3ATRUEN
Type:			Number
Size:			Double
Values:		0 to 4 points; 8 = untestable; 99 = unknown or unavailable
Description:		Assessment of action tremor of the right arm from no tremor to marked amplitude and duration of tremor when in the On state. For general description of UPDRS, see dictionary entry for UPDRS Intellectual Impairment, above.
Name:			UPDRS III Action Tremor Right Off
Abb Name:		U3ATRUEF
Type:			Number
Size:			Double
Values:		0 to 4 points; 8 = untestable; 99 = unknown or unavailable
Description:		Assessment of action tremor of the right arm from no tremor to marked amplitude and duration of tremor when in the Off state. If the subject does not have motor fluctuations or does not have PD then the score is put in this field. For general description of UPDRS, see dictionary entry for UPDRS Intellectual Impairment, above.
Name:			UPDRS III Action Tremor Left On
Abb Name:		U3ATLUEN
Type:			Number
Size:			Double
Values:		0 to 4 points; 8 = untestable; 99 = unknown or unavailable
Description:		Assessment of action tremor of the left arm from no tremor to marked amplitude and duration of tremor when in the On state. For general description of UPDRS, see dictionary entry for UPDRS Intellectual Impairment, above.
Name:			UPDRS III Action Tremor Left Off
Abb Name:		U3ATLUEF
Type:			Number
Size:			Double
Values:		0 to 4 points; 8 = untestable; 99 = unknown or unavailable
Description:		Assessment of action tremor of the left arm from no tremor to marked amplitude and duration of tremor when in the Off state. If the subject does not have motor fluctuations or does not have PD then the score is put in this field. For general description of UPDRS, see dictionary entry for UPDRS Intellectual Impairment, above.
Name:			UPDRS III Rigidity Neck On
Abb Name:		U3RNckN
Type:			Number
Size:			Double
Values:		0 to 4 points; 8 = untestable; 99 = unknown or unavailable
Description:		Assessment of rigidity of the neck from no rigidity to severe rigidity when in the On state. For general description of UPDRS, see dictionary entry for UPDRS Intellectual Impairment, above.
Name:			UPDRS III Rigidity Neck Off
Abb Name:		U3RNckF
Type:			Number
Size:			Double
Values:		0 to 4 points; 8 = untestable; 99 = unknown or unavailable
Description:		Assessment of rigidity of the neck from no rigidity to severe rigidity when in the Off state. If the subject does not have motor fluctuations or does not have PD then the score is put in this field. For general description of UPDRS, see dictionary entry for UPDRS Intellectual Impairment, above.
Name:			UPDRS III Rigidity Neck PD Not Related
Abb Name:		U3RNckNR
Type:			Number
Size:			Integer
Values:		1 = Yes; 0 = No; 8 = untestable; 99 = unknown or unavailable
Description:		If rigidity of the neck is not due to PD then this box is yes.
For general description of UPDRS, see dictionary entry for UPDRS Intellectual Impairment, above.
Name:			UPDRS III Rigidity RUE On
Abb Name:		U3RRUEN
Type:			Number
Size:			Double
Values:		0 to 4 points; 8 = untestable; 99 = unknown or unavailable
Description:		Assessment of rigidity of the right arm from no rigidity to severe rigidity when in the On state. For general description of UPDRS, see dictionary entry for UPDRS Intellectual Impairment, above.
Name:			UPDRS III Rigidity RUE Off
Abb Name:		U3RRUEF
Type:			Number
Size:			Double
Values:		0 to 4 points; 8 = untestable; 99 = unknown or unavailable
Description:		Assessment of rigidity of the right arm from no rigidity to severe rigidity when in the Off state. If the subject does not have motor fluctuations or does not have PD then the score is put in this field. For general description of UPDRS, see dictionary entry for UPDRS Intellectual Impairment, above.
Name:			UPDRS III Rigidity RUE PD Not Related
Abb Name:		U3RRUENR
Type:			Number
Size:			Integer
Values:		1 = Yes; 0 = No; 8 = untestable; 99 = unknown or unavailable
Description:		If rigidity is not due to PD this box is yes. For general description of UPDRS, see dictionary entry for UPDRS Intellectual Impairment, above.
Name:			UPDRS III Rigidity LUE On
Abb Name:		U3RLUEN
Type:			Number
Size:			Double
Values:		0 to 4 points; 8 = untestable; 99 = unknown or unavailable
Description:		Assessment of rigidity of the left arm from no rigidity to severe rigidity when in the On state. For general description of UPDRS, see dictionary entry for UPDRS Intellectual Impairment, above.
Name:			UPDRS III Rigidity LUE Off
Abb Name:		U3RLUEF
Type:			Number
Size:			Double
Values:		0 to 4 points; 8 = untestable; 99 = unknown or unavailable
Description:		Assessment of rigidity of the left arm from no rigidity to severe rigidity when in the Off state. If the subject does not have motor fluctuations or does not have PD then the score is put in this field. For general description of UPDRS, see dictionary entry for UPDRS Intellectual Impairment, above.
Name:			UPDRS III Rigidity LUE PD Not Related
Abb Name:		U3RLUENR
Type:			Number
Size:			Integer
Values:		1 = Yes; 0 = No; 8 = untestable; 99 = unknown or unavailable
Description:		If rigidity is not due to PD this box is yes. For general description of UPDRS, see dictionary entry for UPDRS Intellectual Impairment, above.
Name:			UPDRS III Rigidity RLE Right On
Abb Name:		U3RRLEN
Type:			Number
Size:			Double
Values:		0 to 4 points; 8 = untestable; 99 = unknown or unavailable
Description:		Assessment of rigidity of the right leg from no rigidity to severe rigidity when in the On state. For general description of UPDRS, see dictionary entry for UPDRS Intellectual Impairment, above.
Name:			UPDRS III Rigidity RLE Right Off
Abb Name:		U3RRLEF
Type:			Number
Size:			Double
Values:		0 to 4 points; 8 = untestable; 99 = unknown or unavailable
Description:		Assessment of rigidity of the right leg from no rigidity to severe rigidity when in the Off state. If the subject does not have motor fluctuations or does not have PD then the score is put in this field.
Name:			UPDRS III Rigidity RLE PD Not Related
Abb Name:		U3RRLENR
Type:			Number
Size:			Integer
Values:		1 = Yes; 0 = No; 8 = untestable; 99 = unknown or unavailable
Description:		If rigidity is not due to PD this box is yes. For general description of UPDRS, see dictionary entry for UPDRS Intellectual Impairment, above.
Name:			UPDRS III Rigidity LLE On
Abb Name:		U3RLLEN
Type:			Number
Size:			Double
Values:		0 to 4 points; 8 = untestable; 99 = unknown or unavailable
Description:		Assessment of rigidity of the left leg from no rigidity to severe rigidity when in the On state. For general description of UPDRS, see dictionary entry for UPDRS Intellectual Impairment, above.
Name:			UPDRS III Rigidity LLE Off
Abb Name:		U3RLLEF
Type:			Number
Size:			Double
Values:		0 to 4 points; 8 = untestable; 99 = unknown or unavailable
Description:		Assessment of rigidity of the left leg from no rigidity to severe rigidity when in the Off state. If the subject does not have motor fluctuations or does not have PD then the score is put in this field. For general description of UPDRS, see dictionary entry for UPDRS Intellectual Impairment, above.
Name:			UPDRS III Rigidity LLE PD Not Related
Abb Name:		U3RLLENR
Type:			Number
Size:			Integer
Values:		1 = Yes; 0 = No; 8 = untestable; 99 = unknown or unavailable
Description:		If rigidity is not due to PD this box is yes. For general description of UPDRS, see dictionary entry for UPDRS Intellectual Impairment, above.
Name:			UPDRS III Finger Taps Right On
Abb Name:		U3FgTRN
Type:			Number
Size:			Double
Values:		0 to 4 points; 8 = untestable; 99 = unknown or unavailable
Description:		Assessment of right finger taps from normal to barely able to perform when in the On state. For general description of UPDRS, see dictionary entry for UPDRS Intellectual Impairment, above.
Name:			UPDRS III Finger Taps Right Off
Abb Name:		U3FgTRF
Type:			Number
Size:			Double
Values:		0 to 4 points; 8 = untestable; 99 = unknown or unavailable
Description:		Assessment of right finger taps from normal to barely able to perform when in the Off state. If the subject does not have motor fluctuations or does not have PD then the score is put in this field. For general description of UPDRS, see dictionary entry for UPDRS Intellectual Impairment, above.
Name:			UPDRS III Finger Taps Right PD Not Related
Abb Name:		U3FgTRNR
Type:			Number
Size:			Integer
Values:		1 = Yes; 0 = No; 8 = untestable; 99 = unknown or unavailable
Description:		If bradykinesia is not due to PD this box is yes. For general description of UPDRS, see dictionary entry for UPDRS Intellectual Impairment, above.
Name:			UPDRS III Finger Taps Left On
Abb Name:		U3FgTLN
Type:			Number
Size:			Double
Values:		0 to 4 points; 8 = untestable; 99 = unknown or unavailable
Description:		Assessment of left finger taps from normal to barely able to perform when in the On state. For general description of UPDRS, see dictionary entry for UPDRS Intellectual Impairment, above.
Name:			UPDRS III Finger Taps Left Off
Abb Name:		U3FgTLF
Type:			Number
Size:			Double
Values:		0 to 4 points; 8 = untestable ; 99 = unknown or unavailable
Description:		Assessment of left finger taps from normal to barely able to perform when in the Off state. If the subject does not have motor fluctuations or does not have PD then the score is put in this field. For general description of UPDRS, see dictionary entry for UPDRS Intellectual Impairment, above.
Name:			UPDRS III Finger Taps Left PD Not Related
Abb Name:		U3FgTLNR
Type:			Number
Size:			Integer
Values:		1 = Yes; 0 = No; 8 = untestable; 99 = unknown or unavailable
Description:		If bradykinesia is not due to PD this box is yes. For general description of UPDRS, see dictionary entry for UPDRS Intellectual Impairment, above.
Name:			UPDRS III Hand Movement Right On
Abb Name:		U3HMRN
Type:			Number
Size:			Double
Values:		0 to 4 points; 8 = untestable; 99 = unknown or unavailable
Description:		Assessment of right hand movements from normal to barely able to perform when in the On state. For general description of UPDRS, see dictionary entry for UPDRS Intellectual Impairment, above.
Name:			UPDRS III Hand Movement Right Off
Abb Name:		U3HMRF
Type:			Number
Size:			Double
Values:		0 to 4 points; 8 = untestable; 99 = unknown or unavailable
Description:		Assessment of right hand movements from normal to barely able to perform when in the Off state. If the subject does not have motor fluctuations or does not have PD then the score is put in this field. For general description of UPDRS, see dictionary entry for UPDRS Intellectual Impairment, above.
Name:			UPDRS III Hand Movement Right PD Not Related
Abb Name:		U3HMRNR
Type:			Number
Size:			Integer
Values:		1 = Yes; 0 = No; 8 = untestable; 99 = unknown or unavailable
Description:		If bradykinesia is not due to PD this box is yes. For general description of UPDRS, see dictionary entry for UPDRS Intellectual Impairment, above.
Name:			UPDRS III Hand Movement Left On
Abb Name:		U3HMLN
Type:			Number
Size:			Double
Values:		0 to 4 points; 8 = untestable; 99 = unknown or unavailable
Description:		Assessment of left hand movements from normal to barely able to perform when in the On state. For general description of UPDRS, see dictionary entry for UPDRS Intellectual Impairment, above.
Name:			UPDRS III Hand Movement Left Off
Abb Name:		U3HMLF
Type:			Number
Size:			Double
Values:		0 to 4 points; 8 = untestable; 99 = unknown or unavailable
Description:		Assessment of left hand movements from normal to barely able to perform when in the Off state. If the subject does not have motor fluctuations or does not have PD then the score is put in this field. For general description of UPDRS, see dictionary entry for UPDRS Intellectual Impairment, above.
Name:			UPDRS III Hand Movement Left PD Not Related
Abb Name:		U3HMLNR
Type:			Number
Size:			Integer
Values:		1 = Yes; 0 = No; 8 = untestable; 99 = unknown or unavailable
Description:		If bradykinesia is not due to PD this box is yes. For general description of UPDRS, see dictionary entry for UPDRS Intellectual Impairment, above.
Name:			UPDRS III RAM of Hands Right On
Abb Name:		U3RAMRN
Type:			Number
Size:			Double
Values:		0 to 4 points; 8 = untestable; 99 = unknown or unavailable
Description:		Assessment of right hand pronation-supination movements from normal to barely able to perform when in the On state. For general description of UPDRS, see dictionary entry for UPDRS Intellectual Impairment, above.
Name:			UPDRS III RAM of Hands Right Off
Abb Name:		U3RAMRF
Type:			Number
Size:			Double
Values:		0 to 4 points; 8 = untestable; 99 = unknown or unavailable
Description:		Assessment of right hand pronation-supination movements from normal to barely able to perform when in the Off state. If the subject does not have motor fluctuations or does not have PD then the score is put in this field. For general description of UPDRS, see dictionary entry for UPDRS Intellectual Impairment, above.
Name:			UPDRS III RAM of Hands Right PD Not Related
Abb Name:		U3RAMRNR
Type:			Number
Size:			Integer
Values:		1 = Yes; 0 = No; 8 = untestable; 99 = unknown or unavailable
Description:		If bradykinesia is not due to PD this box is yes.For general description of UPDRS, see dictionary entry for UPDRS Intellectual Impairment, above.
Name:			UPDRS III RAM of Hands Left On
Abb Name:		U3RAMLN
Type:			Number
Size:			Double
Values:		0 to 4 points; 8 = untestable; 99 = unknown or unavailable
Description:		Assessment of left hand pronation-supination movements from normal to barely able to perform when in the On state. For general description of UPDRS, see dictionary entry for UPDRS Intellectual Impairment, above.
Name:			UPDRS III RAM of Hands Left Off
Abb Name:		U3RAMLF
Type:			Number
Size:			Double
Values:		0 to 4 points; 8 = untestable; 99 = unknown or unavailable
Description:		Assessment of left hand pronation-supination movements from normal to barely able to perform when in the Off state. If the subject does not have motor fluctuations or does not have PD then the score is put in this field. For general description of UPDRS, see dictionary entry for UPDRS Intellectual Impairment, above.
Name:			UPDRS III RAM of Hands Left PD Not Related
Abb Name:		U3RAMLNR
Type:			Number
Size:			Integer
Values:		1 = Yes; 0 = No; 8 = untestable; 99 = unknown or unavailable
Description:		If bradykinesia is not due to PD this box is yes. For general description of UPDRS, see dictionary entry for UPDRS Intellectual Impairment, above.
Name:			UPDRS III Leg Agility Right On
Abb Name:		U3LegRN
Type:			Number
Size:			Double
Values:		0 to 4 points; 8 = untestable; 99 = unknown or unavailable
Description:		Assessment of right leg heel tapping movements from normal to barely able to perform when in the On state. For general description of UPDRS, see dictionary entry for UPDRS Intellectual Impairment, above.
Name:			UPDRS III Leg Agility Right Off
Abb Name:		U3LegRF
Type:			Number
Size:			Double
Values:		0 to 4 points; 8 = untestable; 99 = unknown or unavailable
Description:		Assessment of right leg heel tapping movements from normal to barely able to perform when in the Off state. If the subject does not have motor fluctuations or does not have PD then the score is put in this field. For general description of UPDRS, see dictionary entry for UPDRS Intellectual Impairment, above.
Name:			UPDRS III Leg Agility Right PD Not Related
Abb Name:		U3LegRNR
Type:			Number
Size:			Integer
Values:		1 = Yes; 0 = No; 8 = untestable; 99 = unknown or unavailable
Description:		If bradykinesia is not due to PD this box is yes. For general description of UPDRS, see dictionary entry for UPDRS Intellectual Impairment, above.
Name:			UPDRS III Leg Agility Left On
Abb Name:		U3LegLN
Type:			Number
Size:			Double
Values:		0 to 4 points; 8 = untestable; 99 = unknown or unavailable
Description:		Assessment of left leg heel tapping movements from normal to barely able to perform when in the On state. For general description of UPDRS, see dictionary entry for UPDRS Intellectual Impairment, above.
Name:			UPDRS III Leg Agility Left Off
Abb Name:		U3LegLF
Type:			Number
Size:			Double
Values:		0 to 4 points; 8 = untestable; 99 = unknown or unavailable
Description:		Assessment of left leg heel tapping movements from normal to barely able to perform when in the Off state. If the subject does not have motor fluctuations or does not have PD then the score is put in this field. For general description of UPDRS, see dictionary entry for UPDRS Intellectual Impairment, above.
Name:			UPDRS III Leg Agility Left PD Not Related
Abb Name:		U3LegLNR
Type:			Number
Size:			Integer
Values:		1 = Yes; 0 = No; 8 = untestable; 99 = unknown or unavailable
Description:		If bradykinesia is not due to PD this box is yes. For general description of UPDRS, see dictionary entry for UPDRS Intellectual Impairment, above.
Name:			UPDRS III Arising from Chair On
Abb Name:		U3ArChN
Type:			Number
Size:			Double
Values:		0 to 4 points; 8 = untestable; 99 = unknown or unavailable
Description:		Assessment of ability to arise from a chair from normal to unable to arise when in the On state. For general description of UPDRS, see dictionary entry for UPDRS Intellectual Impairment, above.
Name:			UPDRS III Arising from Chair Off
Abb Name:		U3ArChF
Type:			Number
Size:			Double
Values:		0 to 4 points; 8 = untestable; 99 = unknown or unavailable
Description:		Assessment of ability to arise from a chair from normal to unable to arise when in the Off state. If the subject does not have motor fluctuations or does not have PD then the score is put in this field. For general description of UPDRS, see dictionary entry for UPDRS Intellectual Impairment, above.
Name:			UPDRS III Arising from Chair PD Not Related
Abb Name:		U3ArChNR
Type:			Number
Size:			Integer
Values:		1 = Yes; 0 = No; 8 = untestable; 99 = unknown or unavailable
Description:		If bradykinesia is not due to PD this box is yes. For general description of UPDRS, see dictionary entry for UPDRS Intellectual Impairment, above.
Name:			UPDRS III Posture On
Abb Name:		U3PostN
Type:			Number
Size:			Double
Values:		0 to 4 points; 8 = untestable; 99 = unknown or unavailable
Description:		Assessment of posture from normally erect to marked flexion when in the On state. For general description of UPDRS, see dictionary entry for UPDRS Intellectual Impairment, above.
Name:			UPDRS III Posture Off
Abb Name:		U3PostF
Type:			Number
Size:			Double
Values:		0 to 4 points; 8 = untestable; 99 = unknown or unavailable
Description:		Assessment of posture from normally erect to marked flexion when in the Off state. If the subject does not have motor fluctuations or does not have PD then the score is put in this field.
For general description of UPDRS, see dictionary entry for UPDRS Intellectual Impairment, above.
Name:			UPDRS III Posture PD Not Related
Abb Name:		U3PostNR
Type:			Number
Size:			Integer
Values:		1 = Yes; 0 = No; 8 = untestable; 99 = unknown or unavailable
Description:		If abnormal posture is not due to PD this box is yes. For general description of UPDRS, see dictionary entry for UPDRS Intellectual Impairment, above.
Name:			UPDRS III Gait On
Abb Name:		U3GaitN
Type:			Number
Size:			Double
Values:		0 to 4 points; 8 = untestable; 99 = unknown or unavailable
Description:		Assessment gait from normal to unable to walk even with assistance when in the On state. For general description of UPDRS, see dictionary entry for UPDRS Intellectual Impairment, above.
Name:			UPDRS III Gait Off
Abb Name:		U3GaitF
Type:			Number
Size:			Double
Values:		0 to 4 points; 8 = untestable; 99 = unknown or unavailable
Description:		Assessment gait from normal to unable to walk even with assistance when in the Off state. If the subject does not have motor fluctuations or does not have PD then the score is put in this field. For general description of UPDRS, see dictionary entry for UPDRS Intellectual Impairment, above.
Name:			UPDRS III Gait PD Not Related
Abb Name:		U3GaitNR
Type:			Number
Size:			Integer
Values:		1 = Yes; 0 = No; 8 = untestable; 99 = unknown or unavailable
Description:		If gait disorder is not due to PD this box is yes. For general description of UPDRS, see dictionary entry for UPDRS Intellectual Impairment, above.
Name:			UPDRS III Posture Stability On
Abb Name:		U3PosStN
Type:			Number
Size:			Double
Values:		0 to 4 points; 8 = untestable; 99 = unknown or unavailable
Description:		Assessment of postural stability from normal to unable to stand even with assistance when in the On state. For general description of UPDRS, see dictionary entry for UPDRS Intellectual Impairment, above.
Name:			UPDRS III Posture Stability Off
Abb Name:		U3PosStF
Type:			Number
Size:			Double
Values:		0 to 4 points; 8 = untestable; 99 = unknown or unavailable
Description:		Assessment of postural stability from normal to unable to stand even with assistance when in the Off state. If the subject does not have motor fluctuations or does not have PD then the score is put in this field. For general description of UPDRS, see dictionary entry for UPDRS Intellectual Impairment, above.
Name:			UPDRS III Body Bradykinesia On
Abb Name:		U3BradN
Type:			Number
Size:			Double
Values:		0 to 4 points; 8 = untestable; 99 = unknown or unavailable
Description:		Assessment of body bradykinesia from normal to marked slowness when in the On state. For general description of UPDRS, see dictionary entry for UPDRS Intellectual Impairment, above.
Name:			UPDRS III Body Bradykinesia Off
Abb Name:		U3BradF
Type:			Number
Size:			Double
Values:		0 to 4 points; 8 = untestable; 99 = unknown or unavailable
Description:		Assessment of body bradykinesia from normal to marked slowness when in the Off state. If the subject does not have motor fluctuations or does not have PD then the score is put in this field. For general description of UPDRS, see dictionary entry for UPDRS Intellectual Impairment, above.
Name:			UPDRS III Body Bradykinesia PD Not Related
Abb Name:		U3BradNR
Type:			Number
Size:			Integer
Values:		1 = Yes; 0 = No; 8 = untestable; 99 = unknown or unavailable
Description:		If bradykinesia is not due to PD this box is yes. For general description of UPDRS, see dictionary entry for UPDRS Intellectual Impairment, above.
Name:			UPDRS IV Proportion of Waking Day with Dyskinesia
Abb Name:		U4DayDys
Type:			Number
Size:			Double
Values:		Scale from 0 to 4 points; 8 = untestable; 99 = unknown or unavailable
Description:		Subject is asked to assess the percentage of the waking day they have dyskinesias, from none to 76-100%. For general description of UPDRS, see dictionary entry for UPDRS Intellectual Impairment, above.
Name:			UPDRS IV Disability from Dyskinesias
Abb Name;		U4DisDys
Type:			Number
Size:			Double
Values:		Scale from 0 to 4 points; 8 = untestable; 99 = unknown or unavailable
Description:		Subject and/or caregiver is asked to assess how disabling their dyskinesias are from not disabling to completely disabling. For general description of UPDRS, see dictionary entry for UPDRS Intellectual Impairment, above.
Name:			UPDRS IV How Painful are the Dykinesias
Abb Name:		U4PnDys
Type:			Number
Size:			Double
Values:		Scale from 0 to 4 points; 8 = untestable; 99 = unknown or unavailable
Description:		Subject and/or caregiver is asked to assess how painful their dyskinesias are from not painful to markedly painful. For general description of UPDRS, see dictionary entry for UPDRS Intellectual Impairment, above.
Name:			UPDRS IV Presence of Early Morning Dystonia
Abb Name:		U4AMDyst
Type:			Number
Size:			Integer
Values:		0 = No; 1 = Yes; 8 = untestable; 99 = unknown or unavailable
Description:		Subject and/or caregiver is asked whether they have early morning dystonia. For general description of UPDRS, see dictionary entry for UPDRS Intellectual Impairment, above.
Name:			UPDRS IV Are Any Off Periods Predictable
Abb Name:		U4OffP
Type:			Number
Size:			Integer
Values:		0 = No; 1 = Yes; 8 = untestable; 99 = unknown or unavailable
Description:		Subject and/or caregiver is asked whether they have Off periods that are predictable. For general description of UPDRS, see dictionary entry for UPDRS Intellectual Impairment, above.
Name:			UPDRS IV Are Any Off Periods Unpredictable
Abb Name:		U4OffUnP
Type:			Number
Size:			Integer
Values:		0 = No; 1 = Yes; 8 = untestable; 99 = unknown or unavailable
Description:		Subject and/or caregiver is asked whether they have Off periods that are unpredictable. For general description of UPDRS, see dictionary entry for UPDRS Intellectual Impairment, above.
Name:			UPDRS IV Do Any Off Periods Come On Suddenly
Abb Name:		U4OffSud
Type:			Number
Size:			Integer
Values:		0 = No; 1 = Yes, 8 = untestable; 99 = unknown or unavailable
Description:		Subject and/or caregiver is asked whether they have Off periods that common on suddenly as opposed to gradually. For general description of UPDRS, see dictionary entry for UPDRS Intellectual Impairment, above.
Name:			UPDRS IV Proportion of Waking Day Patient is Off
Abb Name:		U4DayOff
Type:			Number
Size:			Double
Values:		Scale from 0 to 4 points; 8 = untestable; 99 = unknown or unavailable
Description:		Subject is asked what percentage of the waking day they are in the OFF state ranging from none to 76-100%. For general description of UPDRS, see dictionary entry for UPDRS Intellectual Impairment, above.
Name:			UPDRS IV Any Anorexia Nausea Vomiting
Abb Name:		U4ANV
Type:			Number
Size:			Integer
Values:		0 = No; 1 = Yes; 8 = untestable; 99 = unknown or unavailable
Description:		Subject and/or caregiver is asked whether they have anorexia, nausea, or vomiting.
Name:			UPDRS IV Any Sleep Disturbance
Abb Name:		U4SlpDis
Type:			Number
Size:			Integer
Values:		0 = No; 1 = Yes; 8 = untestable; 99 = unknown or unavailable
Description:		Subject and/or caregiver is asked whether the subject has either insomnia or excessive daytime sleepiness and if so this box is yes.
Name:			UPDRS IV Insomnia
Abb Name:		U4Insomn
Type:			Number
Size:			Integer
Values:		0 = No; 1 = Yes; 8 = untestable; 99 = unknown or unavailable
Description:		Subject and/or caregiver is asked whether the subject has insomnia and if so this box is yes.
Name:			UPDRS IV Excessive Sleepiness EDS
Abb Name:		U4EDS
Type:			Number
Size:			Integer
Values:		0 = No; 1 = Yes; 9 = unknown; 8 = untestable; 99 = unknown or unavailable
Description:		Subject and/or caregiver is asked whether the subject has excessive daytime sleepiness and if so this box is yes.
Name:			UPDRS IV Symptomatic Orthostasis
Abb Name:		U4SxOrth
Type:			Number
Size:			Integer
Values:		0 = No; 1 = Yes; 8 = untestable; 99 = unknown or unavailable
Description:		Subject is asked whether they have had multiple episodes of symptomatic orthostasis in the last few weeks.
Name:			Restless Leg Syndrome
Abb Name:		RLS
Type:			Number
Size:			Integer
Values:		0 = No; 1 = Yes; 8 = untestable; 99 = unknown or unavailable
Description:		The diagnosis of RLS is made by a movement disorder specialist using the consensus criteria developed by the International Restless Legs Syndrome Study Group (IRLSSG) and require that 1) there be an urge to move the affected limb(s) with or without accompanying sensations and that 2) symptoms improve with activity, 3) worsen with rest, and 4) are most bothersome towards the evening and night. If …
Name:			RLS Score
Abb Name:		RLSScore
Type:			Number
Size:			Integer
Values:		Integers 0 to 40; 8 = untestable; 99 = unknown or unavailable
Description:		If a subject meets diagnostic criteria for RLS then they are asked to complete the RLS rating scale. Reference: Walters, A. S., C. LeBrocq, A. Dhar, W. Hening, R. Rosen, R. P. Allen, and C. Trenkwalder. 2003. Validation of the International Restless Legs Syndrome Study Group rating scale for restless legs syndrome. Sleep Med 4 (2):121-32. See also dictionary entry for “Restless Leg Syndrome”, abo…
Name:			Modified Hoehn and Yahr Stage
Abb Name;		HhnYhr
Type:			Number
Size:		Double
Values:		Numbers 0 – 5, to one decimal place; 8 = untestable; 99 = unknown or unavailable
Description:		Subjects with Parkinson’s disease are scored using the Modified Hoehn and Yahr staging: STAGE 0 = No signs of disease.; STAGE 1 = Unilateral disease; STAGE 1.5 = Unilateral plus axial involvement; STAGE 2 = Bilateral disease, without impairment of balance; STAGE 2.5 = Mild bilateral disease, with recovery on pull test; STAGE 3 = Mild to moderate bilateral disease, some postural instability, physi…
Name:			Postural Tremor Right
Abb Name:		PostTrR
Type:			Number
Size:		Double
Values:		Integers 0 - 4; 8 = untestable; 99 = unknown or unavailable
Description:		Subjects are examined with both arms held straight out in front of them and a tremor score of 0-4 is given for the right arm postural tremor.
Name:			Postural Tremor Left
Abb Name:		PostTrL
Type:			Number
Size:			Double
Values:		Integers 0 – 4; 8 = untestable; 99 = unknown or unavailable
Description:		Subjects are examined with both arms held straight out in front of them and a tremor score of 0-4 is given for the left arm postural tremor.
Name:			Kinetic Tremor Right
Abb Name:		KinTrR
Type:			Number
Size:			Double
Values:		Integers 0 – 4; 8 = untestable; 99 = unknown or unavailable
Description:		Subjects are examined doing finger-to-nose-to-finger maneuver with the right index finger and given a tremor score of 0-4.
Name:			Kinetic Tremor Left
Abb Name:		KinTrL
Type:			Number
Size:			Double
Values:		Integers 0 – 4; 8 = untestable; 99 = unknown or unavailable
Description:		Subjects are examined doing finger-to-nose-to-finger maneuver with the left index finger and given a tremor score of 0-4.
Name:			Voice Tremor
Abb Name:		VoiceTr
Type:			Number
Size:			Double
Values:		Integers 0 – 4; 8 = untestable; 99 = unknown or unavailable
Description:		Subjects are examined during conversational speech and then holding a sustained “aaahhh” and given a tremor score of 0-4.
Name:			Head Tremor
Abb Name:		HeadTr
Type:			Number
Size:			Double
Values:		Integers 0 – 4; 8 = untestable; 99 = unknown or unavailable
Description:		Subjects are examined at rest and during the entire movement examination for evidence of a head tremor and given a tremor score of 0-4.
Name:			Blepharospasm
Abb Name:		Bleph
Type:			Number
Size:			Integer
Values:		0 = No; 1 = Yes; 8 = untestable; 99 = unknown or unavailable
Description:		Subjects are examined for the presence or absence of blepharospasm.
Name:			Oromandibular Dystonia
Abb Name:		OMD
Type:			Number
Size:			Integer
Values:		0 = No; 1 = Yes; 8 = untestable; 99 = unknown or unavailable
Description:		Subjects are examined for the presence or absence of oromandibular dystonia.
Name:			Torticollis
Abb Name:		Tort
Type:			Number
Size:			Integer
Values:		0 = No; 1 = Yes; 8 = untestable; 99 = unknown or unavailable
Description:		Subjects are examined for the presence or absence of cervical dystonia/torticollis.
Name:			Limb Dystonia
Abb Name:		LimDys
Type:			Number
Size:			Integer
Values:		0 = No; 1 = Yes; 8 = untestable; 99 = unknown or unavailable
Description:		Subjects are examined for the presence or absence of limb dystonia.
Name:			Myoclonus
Abb Name:		Myocln
Type:			Number
Size:			Integer
Values:		0 = No; 1 = Yes; 8 = untestable; 99 = unknown or unavailable
Description:		Subjects are examined for the presence or absence of myoclonus of any body region. Sudden, brief, jerky shock-like movement involving the limbs, face or trunk. Can be positive (muscle jerk) or negative (lapse in EMG activity with posture).
Name:			Tics
Abb Name:		Tics
Type:			Number
Size:			Integer
Values:		0 = No; 1 = Yes; 8 = untestable; 99 = unknown or unavailable
Description:		Subjects are examined for the presence or absence of tics of any body region. An abrupt, jerky, repetitive movement that involves discreet muscle groups. It mimics a normal coordinated movement but varies in intensity and lacks rhythmicity. It is characterized by irresistibility but can be suppressed temporarily by will and is relatively east to imitate.
Name:			Chorea
Abb Name:		Chorea
Type:			Number
Size:			Integer
Values:		0 = No; 1 = Yes; 8 = untestable; 99 = unknown or unavailable
Description:		Subjects are examined for the presence or absence of chorea of any body region. Chorea is brief, often distal, purposeless involuntary movements often resembling restlessness or fidgety behavior.
Name:			Downgaze Palsy
Name;			DwnPalsy
Type:			Number
Size:			Integer
Values:		0 = No; 1 = Yes; 8 = untestable; 99 = unknown or unavailable
Description:		Subjects are examined for the presence or absence of downgaze palsy, an abnormality of eye movements.
Name:			Square Wave Jerks
Name;			SqrWvJrk
Type:			Number
Size:			Integer
Values:		0 = No; 1 = Yes; 8 = untestable; 99 = unknown or unavailable
Description:		Subjects are examined for the presence or absence of square wave jerks, an abnormality of eye movements.
Name:			Timed Tapping Score Right
Name:			TapR
Type:			Number
Size:			Double
Values:		Integers, no upper limit; 8 = untestable; 99 = unknown or unavailable
Description:		The subject sits at a table in front of the tapping device that has two counters 20 cm apart. The subject is instructed to tap from one counter to the other for one minute as rapidly as possible with one finger of the right hand. The total number of taps on the two tappers is summed.
Name:			Timed Tapping Score Left
Name:			TapL
Type:			Number
Size:			Double
Values:		Integers, no upper limit; 8 = untestable; 99 = unknown or unavailable
Description:		The subject sits at a table in front of the tapping device that has two counters 20 cm apart. The subject is instructed to tap from one counter to the other for one minute as rapidly as possible with one finger of the left hand. The total number of taps on the two tappers is summed.
Name:			Purdue Pegboard Score Right
Name:			PPegR
Type:			Number
Size:			Double
Values:		Integers, no upper limit; 8 = untestable; 99 = unknown or unavailable
Description:		The pegboard test requires a combination of speed, motor coordination, and dexterity to pick up round pegs and place them in round holes over a 30-second time period. Testing is done for the right hand. The total number of pegs placed is scored
Name:			Purdue Pegboard Score Left
Name:			PPegL
Type:			Number
Size:			Double
Values:		Integers, no upper limit; 8 = untestable; 99 = unknown or unavailable
Description:		The pegboard test requires a combination of speed, motor coordination, and dexterity to pick up round pegs and place them in round holes over a 30-second time period. Testing is done for the left hand. The total number of pegs placed is scored.
Name:			Purdue Pegboard Both Hands
Name:			PPegBoth
Type:			Number
Size:			Double
Values:		Integers, no upper limit; 8 = untestable; 99 = unknown or unavailable
Description:		The pegboard test requires a combination of speed, motor coordination, and dexterity to pick up round pegs and place them in round holes over a 30-second time period. Testing is done for both hands simultaneously. The total number of rows filled with two pegs is the score for the bimanual paradigm.
Name:			Control No Movement Disorder Dx
Abb Name:		MDECntrl
Type:			Number
Size:			Integer
Values:		0 = No; 1 = Yes, 8 = untestable; 99 = unknown or unavailable
Description:		Following each movement disorder examination (MDE), a subject is given a Movement Disorder Examination (MDE) diagnosis for that time interval. If there is no evidence for any movement disorder then the diagnosis is Control (no movement disorder). This diagnosis is made without reference to the subject’s cognitive status, i.e. a subject who is designated Control No Movement Disorder may have MCI o…
Name:			Parkinsonism Dx
Abb Name:		MDEPark
Type:			Number
Size:			Integer
Values:		0 = No; 1 = Suspect PD Bradykinesia; 2 = Suspect PD Tremor; 3 = Possible PD; 4 = Probable PD; 5 = Parkinsonism NOS; 6 = PSP; 7 = Dementia with Lewy Bodies; 8 = MSA Parkinsonism; 9 = MSA Cerebellar; 10 = MSA Autonomic; 11 = Corticobasal Degeneration; 99 = unknown or unavailable
Description:		If a subject’s exam reveals evidence of parkinsonism then this is defined in this field. This is an examination diagnosis that is made by the movement disorders neurologist at each Movement Disorder Examination (MDE). It does not take into account any medical chart review or any pathologic findings. It is made immediately following each clinical examination of the subject and the diagnosis may ch…
5: Parkinsonism NOS = Includes cases of parkinsonism of unclear etiology on examination; at autopsy, these may be found to be degenerative conditions such as PSP, CBD or MSA or they may be secondary parkinsonism such as vascular, drug-induced or in the setting of dementia (AD, DLB). Additionally includes cases that may look like idiopathic PD but do not respond to medication or cases that look li…
Name:			Tremor Dx
Abb Name:		MDETrem
Type:			Number
Size:			Integer
Values:		0 = No; 1 = ET; 2 = Tremor; 99 = unknown or unavailable
Description:		If, on the Movement Disorder Examination (MDE), a subject has evidence of tremor that is not thought to be due to parkinsonism or dystonia then the tremor is defined as being either essential tremor (ET) or Tremor (other). This is an examination diagnosis that is made by the movement disorders neurologist at the time of the examination. If a subject has > or = 2 on Fahn tremor scale for limbs OR …
Name:			Dystonia Dx
Abb Name:		MDEDyst
Type:			Number
Size:			Integer
Values:		0 = No; 1 = Yes; 99 = unknown or unavailable
Description:		This is an examination diagnosis that is made by the movement disorders neurologist at each Movement Disorder Examination (MDE). Involuntary, sustained, patterned and often repetitive muscle contraction of opposing muscles causing twisting movements or abnormal postures. Sub-classified as to body parts affected. Can be seen as isolated or associated with neurodegeneration, tremor or drug-induced.
Name:			Dystonia Cranial Dx
Abb Name:		MDECran
Type:			Number
Size:			Integer
Values:		0 = No; 1 = Yes; 99 = unknown or unavailable
Description:		If on the movement exam the subject had cranial dystonia (either blepharospasm, oromandibular dystonia, or both) then this question is answered yes.
Name:			Dystonia Cervical Dx
Abb Name:		MDECerv
Type:			Number
Size:			Integer
Values:		0 = No, 1 = Yes, 99 = unknown or unavailable
Description:		If on the movement exam the subject had cervical dystonia then this question is answered yes.
Name:			Dystonia Laryngeal Dx
Abb Name:		MDELaryn
Type:			Number
Size:			Integer
Values:		0 = No; 1 = Yes; 99 = unknown or unavailable
Description:		If on the movement exam the subject had laryngeal dystonia then this question is answered yes.
Name:			Dystonia Limb Dx
Abb Name:		MDELimb
Type:			Number
Size:			Integer
Values:		0 = No; 1 = Yes; 99 = unknown or unavailable
Description:		If on the movement exam the subject had limb dystonia then this question is answered yes.
Name:			Dystonia Trunk Dx
Abb Name:		MDETrunk
Type:			Number
Size:			Integer
Values:		0 = No; 1 = Yes; 9 = unknown or unavailable
Description:		If on the movement exam the subject had truncal dystonia then this question is answered yes.
Name:			Chorea Dx
Abb Name:		MDEChor
Type:			Number
Size:			Integer
Values:		0 = No; 1 = Huntington’s; 2 = Chorea; 99 = unknown or unavailable
Description:		If on the movement exam the subject had chorea due to Huntington’s disease then this question is answered ”1” and if the chorea if due to any other etiology then this question is answered “2”.
Name:			Tardive Dyskinesia or Dystonia Dx
Abb Name:		MDETrdiv
Type:			Number
Size:			Integer
Values:		0 = No; 1 = Yes; 99 = unknown or unavailable
Description:		If on the movement exam the subject had dyskinesias or dystonia that was thought to be due to neuroleptic medication then this question is answered yes.
Name:			Myoclonus Dx
Abb Name:		MDEMyocl
Type:			Number
Size:			Integer
Values:		0 = No; 1 = Yes; 99 = unknown or unavailable
Description:		If on the movement exam the subject had myoclonus then this question is answered yes.
Name:			Tic Dx
Abb Name:		MDETic
Type:			Number
Size:			Integer
Values:		0 = No; 1 = Yes; 99 = unknown or unavailable
Description:		If on the movement exam the subject had tics then this question is answered yes.
Name:			Ataxia Dx
Abb Name:		MDEAtax
Type:			Number
Size:			Integer
Values:		0 = No; 1 = Yes; 99 = unknown or unavailable
Description:		If on the movement exam the subject had ataxia then this question is answered yes.
Name:			RLS Dx
Abb Name:		MDERLS
Type:			Number
Size:			Integer
Values:		0 = No; 1 = Yes; 99 = unknown or unavailable
Description:		If on the movement exam the examiner was able to make a diagnosis of RLS then this question is answered yes. Consensus criteria for the diagnosis have been developed by the International Restless Legs Syndrome Study Group (IRLSSG) and require that 1) there be an urge to move the affected limb(s) with or without accompanying sensations and that 2) symptoms improve with activity, 3) worsen with res…
Name:			PLMS Dx
Abb Name:		MDEPLMS
Type:			Number
Size:			Integer
Values:		0 = No; 1 = Yes; 99 = unknown or unavailable
Description:		If on movement exam the examiner could make a diagnosis of periodic limb movements of sleep (PLMS) then this is answered yes. PLMS was first described as nocturnal myoclonus that are involuntary, stereotyped, repetitive movements typically involving dorsal flexion of the foot and great toe, often with accompanying knee and hip flexion. The diagnosis is given to the subject if the sleep partner ca…
Sist Nerv. 19(2):71-80, 1967.
Name:			REM Behavior Disorder Dx
Abb Name:		MDERBD
Type:			Number
Size:			Integer
Values:		0 = No; 1 = Yes; 99 = unknown or unavailable
Description:		If at the time of the movement exam the examiner found enough evidence to suggest that the subject had REM sleep behavior disorder (dream enactment behavior or history of sleep study that documented RBD) then this question is answered yes.
Name:			NPH Dx
Abb Name:		MDENPH
Type:			Number
Size:			Integer
Values:		0 = No; 1 = Yes; 99 = unknown or unavailable
Description:		Normal pressure hydrocephalus. If at the time of the movement exam it is determined that the subject has NPH then this question is answered yes. Meets clinical criteria with typical gait, cognitive and urinary issues in the setting of positive neuroimaging studies and/or shunt responsiveness.
Name:			PD Certainty Percent
Abb Name:		PDCertP
Type:			Number
Size:			Integer
Values:		Percentages: 1 = 0 – 9; 2 = 10 – 49; 3 = 50 – 89; 4 = 90 – 100; 999 = not applicable, unknown or unavailable
Description:		Movement disorders physician determines what the likelihood is that the patient has
PD. This question is answered using a percentage likelihood for PD as listed in the values section above. Completed for Suspect PD, Possible PD, Probable PD, and Parkinsonism NOS.
Name:			PD Symptoms Bradykinesia
Abb Name:		PDBrady
Type:			Number
Size:			Integer
Values:		0 = No; 1 = Yes; 99 = not applicable, unknown or unavailable
Description:		Movement disorders physician determines whether a PD patient has had bradykinesia. Completed for Suspect PD, Possible PD, Probable PD, and Parkinsonism NOS.
Name:			PD Symptoms Rest Tremor
Abb Name:		PDRT
Type:			Number
Size:			Integer
Values:		0 = No; 1 = Yes; 99 = not applicable, unknown or unavailable
Description:		Movement disorders physician determines whether a PD patient has had rest tremor. Completed for Suspect PD, Possible PD, Probable PD, and Parkinsonism NOS.
Name:			PD Symptoms Rigidity
Abb Name:		PDRig
Type:			Number
Size:			Integer
Values:		0 = No; 1 = Yes; 99 = not applicable, unknown or unavailable
Description:		Movement disorders physician determines whether a PD patient has had rigidity. Completed for Suspect PD, Possible PD, Probable PD, and Parkinsonism NOS.
Name:			PD Symptoms Postural Instability
Abb Name:		PDPostIn
Type:			Number
Size:			Integer
Values:		0 = No; 1 = Yes; 99 = not applicable, unknown or unavailable
Description:		Movement disorders physician determines whether a PD patient has had postural instability. Completed for Suspect PD, Possible PD, Probable PD, and Parkinsonism NOS.
Name:			PD Symptoms Asymmetric Onset
Abb Name:		PDAsyOns
Type:			Number
Size:			Integer
Values:		0 = No; 1 = Yes; 99 = not applicable, unknown or unavailable
Description:		Movement disorders physician determines whether a PD patient had an asymmetric onset
to their PD. Completed for Suspect PD, Possible PD, Probable PD, and Parkinsonism NOS.
Name:			PD Symptoms Persistent Asymmetry
Abb Name:		PDAsyPer
Type:			Number
Size:			Integer
Values:		0 = No; 1 = Yes; 99 = not applicable, unknown or unavailable
Description:		Movement disorders physician determines whether a PD patient has asymmetry on
current examination. Completed for Suspect PD, Possible PD, Probable PD, and Parkinsonism NOS.
Name:			PD Symptoms Response to Tx
Abb Name:		PDMedRes
Type:			Number
[truncated: 18 more rows]
[truncated: 25 more columns]

## Sheet: Rush Alzhiemers Disease Center
Sample #	age_first_ad_dx	dcfdx_lv	cogdx	dxpark	r_pd_l	r_pd_lv	r_pd_bl	r_stroke_l	r_stroke_lv	r_stroke_bl	cogn_ep_lv	cogn_po_lv	cogn_ps_lv	cogn_se_lv	cogn_wo_lv	cogn_global_lv	age_death	educ	msex	race7	spanish	bradysc_lv	gaitsc_lv	parkinsonism_tri_lv	parkinsonism_tri_bl	parksc_lv	rigidsc_lv	tremsc_lv	braaksc	ceradsc	niareagansc	pmi	amyloid	dlbdx	tangles	tdp_st4	caa_4gp	cvda_4gp2	ci_num2_gct	ci_num2_mct
27		1	1	2		2	3		4	4	-0.336663	-0.0899624	-0.171493	-0.365498	0.995175	-0.0582659	93.2485	20	0	1	2	27.5	59.0909	2	2	30.7386	0	36.3636	4	4	3	5	0.3925	0	6.07467	2	0	1	0	0
29		1	1	2	3	3	3	4	4	4	0.647726	-0.363701	-0.433296	-0.442658	-0.542969	-0.000987725	74.0507	18	0	1	2	35	18.5185	2		13.3796	0	0	2	4	3	4.08333	0	0	0.240839	0	0	0	0	0
28	85.4894	1	1	2	3	3	4	4	4	4	-0.663279	0.10012	-0.594309	-0.353516	0.243318	-0.350701	87.8686	18	1	1	2	12.5	40.7407	1	0	14.0678	0	3.0303	1	4	3	6.16667	0.53	0	0.442086	2	1	2	0	0
Rush Alzheimer's Disease Center
Codebook for data set 1070
Generated: 11-29-2022
This codebook contains 43 variables.
Longitudinal cycle explanation
All longitudinal data sets are organized by projid + visit or fu_year
visit fu_year explanation
00 0.0 Baseline
01 1.0 1st year follow-up
02 2.0 2nd year follow-up
03 3.0 3rd year follow-up
04 4.0 4th year follow-up
XX XX.0 XXth year follow-up
variable
suffix
type explanation
_bl crosssectional
baseline cycle score; for medical history questions, the score may cover the period
from prior to study participation to baseline visit.
_ever crosssectional
reported in any cycle at least one time
_l crosssectional
last cycle score
_lv crosssectional
last valid score
_cum longitudinal reported in past history or in at least one follow-up cycle up to this cycle
Clinical Diagnosis
Clinical Diagnosis > Dementia
Age at first Alzheimer's dementia dx : age_first_ad_dx
Age at cycle where first Alzheimer's dementia diagnosis was given
The age at first Alzheimer’s dementia diagnosis (dx) variable represents the age at the first cycle where an
Alzheimer’s dementia diagnosis was rendered. This is calculated using the variables age at visit (/radc
/var/displayVariable.htm?id=617) and clinical diagnosis summary (/radc/var/displayVariable.htm?id=349) (value = 4
or 5). This is the best approximation of “age at onset of Alzheimer’s dementia” available, as most participants are
seen on a yearly basis. This measure is not available for participants that were demented at baseline cycle.
Clinical cognitive diagnosis summary : dcfdx
Clinical diagnosis of cognitive status (Alzheimer's dementia, other dementia, MCI, or no
impairment)
A clinical diagnosis of cognitive status is rendered at every assessment based on a three-stage process
including computer scoring of cognitive tests, clinical judgment by a neuropsychologist, and diagnostic classification
by a clinician.
All participants undergo a uniform, structured, clinical evaluation including a battery of 19 cognitive tests. These
tests were scored by computer using a decision tree designed to mimic clinical judgment and a rating of severity of
impairment was given for 5 cognitive domains. A neuropsychologist, blinded to participant demographics, reviews
the impairment ratings and other clinical information and renders a clinical judgment regarding the presence of
impairment and dementia. A clinician (neurologist, geriatrician, or geriatric nurse practitioner) then reviews all
Clinical Diagnosis > Final consensus diagnosis
available data and examines the participant and renders a final diagnostic classification.
Clinical diagnosis of dementia and clinical Alzheimer’s dementia are based on criteria of the joint working group of
the National Institute of Neurological and Communicative Disorders and Stroke and the Alzheimer’s Disease and
Related Disorders Association (NINCDS/ADRDA). The diagnosis of Alzheimer’s dementia requires evidence of a
meaningful decline in cognitive function relative to a previous level of performance with impairment in memory and
at least one other area of cognition.
Diagnosis of mild cognitive impairment (MCI) is rendered for persons who are judged to have cognitive impairment
by the neuropsychologist but are judged to not meet criteria for dementia by the clinician.
Persons diagnosed with MCI or Alzheimer’s dementia may also be diagnosed with another condition that contributes
to their cognitive impairment (CI).
Persons without dementia or mild cognitive impairment (MCI) are categorized as having no cognitive impairment
(NCI).
Value Coding
1 NCI: No cognitive impairment
2 MCI: Mild cognitive impairment, no other condition contributing to CI
3 MCI+: Mild cognitive impairment AND another condition contributing to CI
4 AD: Alzheimer’s dementia, no other condition contributing to CI (NINCDS/ADRDA Probable AD)
5 AD+: Alzheimer’s dementia AND other condition contributing to CI (NINCDS/ADRDA Possible AD)
6 Other dementia: Other primary cause of dementia, no clinical evidence of Alzheimer’s dementia
Other Forms : _l, _lv, _bl
References
Natural history of mild cognitive impairment in older persons.
Bennett DA, Wilson RS, Schneider JA, Evans DA, Beckett LA, Aggarwal NT, Barnes LL, Fox JH, Bach J
Journal: Neurology 2002 Jul 23; 59(2) 198-205
Decision rules guiding the clinical diagnosis of Alzheimer's disease in two community-based cohort studies
compared to standard practice in a clinic-based cohort study.
Bennett DA, Schneider JA, Aggarwal NT, Arvanitakis Z, Shah RC, Kelly JF, Fox JH, Cochran EJ, Arends D,
Treinkman AD, Wilson RS
Journal: Neuroepidemiology 2006; 27(3) 169-76
Final consensus cognitive diagnosis : cogdx
Clinical consensus diagnosis of cognitive status at time of death
Physician’s overall cognitive diagnostic category
At the time of death, all available clinical data were reviewed by a neurologist with expertise in dementia, and a
summary diagnostic opinion was rendered regarding the most likely clinical diagnosis at the time of death. Summary
diagnoses were made blinded to all postmortem data. Case conferences including one or more neurologists and a
neuropsychologist were used for consensus on selected cases.
Value Coding
1 NCI: No cognitive impairment (No impaired domains)
2 MCI: Mild cognitive impairment (One impaired domain) and NO other cause of CI
3 MCI: Mild cognitive impairment (One impaired domain) AND another cause of CI
4 AD: Alzheimer’s dementia and NO other cause of CI (NINCDS PROB AD)
5 AD: Alzheimer’s dementia AND another cause of CI (NINCDS POSS AD)
6 Other dementia: Other primary cause of dementia
References
Mixed brain pathologies account for most dementia cases in community-dwelling older persons.
Schneider JA, Arvanitakis Z, Bang W, Bennett DA
Journal: Neurology 2007 Dec 11; 69(24) 2197-204
dxpark
Clinical Diagnosis > Parkinson's disease
Clinical Diagnosis > Stroke
Final Clinical Dx - Hx of Parkinson's disease/Parkinsonism
At the time of death, all available clinical data were reviewed by a
neurologist with expertise in dementia, and a summary diagnostic opinion
was rendered regarding the most likely clinical diagnosis at the time of
death. Summary diagnoses were made blinded to all postmortem data. Case
conferences including one or more neurologists and a neuropsychologist
were used for consensus on selected cases.
This rating is done independent of dementia rating. Also see: "cogdx" variable.
Did participant have a clinical diagnosis of parkinsonism or
Parkinson s disease?
value coding
1 Yes
2 No
8 REFUSAL
9 DON'T KNOW
References
Mixed brain pathologies account for most dementia cases in community-dwelling older persons.
Schneider JA, Arvanitakis Z, Bang W, Bennett DA
Journal: Neurology 2007 Dec 11; 69(24) 2197-204
Clinical Parkinson's disease : r_pd
Diagnosis of Parkinson's disease made by clinician based on clinical review
A clinical diagnosis of Parkinson’s Disease is made by a clinician through review of self report questions,
neurological exam (when available), cognitive testing, and interview of participant. The clinician is first presented
with algorithmic diagnosis and has the ability to modify if necessary.The diagnosis of Parkinson’s disease was made
according to the clinical criteria recommended by the Core Assessment Program for Intracerebral Transplantation
(CAPIT).
value coding
1 Highly Probable
2 Probable
3 Possible
4 Not Present
Other Forms : _l, _lv, _bl
References
Core assessment program for intracerebral transplantations (CAPIT).
Langston JW, Widner H, Goetz CG, Brooks D, Fahn S, Freeman T, Watts R
Journal: Movement disorders : official journal of the Movement Disorder Society 1992; 7(1) 2-13
Association between late-life social activity and motor decline in older adults.
Buchman AS, Boyle PA, Wilson RS, Fleischman DA, Leurgans S, Bennett DA
Journal: Archives of internal medicine 2009 Jun 22; 169(12) 1139-46
Stroke diagnosis : r_stroke
Diagnosis of stroke made by clinician
A clinical stroke diagnosis is made by a clinician through review of self report questions, neurological exam (when
available), cognitive testing, and interview of participant. The clinician is first presented with algorithmic diagnosis
and has the ability to modify if necessary.
Cognition
Cognition > Domains
value coding
1 Highly Probable
2 Probable
3 Possible
4 Not Present
Other Forms : _l, _lv, _bl
References
Secular trends in stroke incidence and survival, and the occurrence of dementia.
Bennett DA
Journal: Stroke 2006 May; 37(5) 1144-5
Episodic memory : cogn_ep
Episodic memory domain - Average of 7 tests
We formed a composite measure of the cognitive domain episodic memory by converting raw scores on each
cognitive test to z scores, using the mean and standard deviation of the cohort(s) at baseline visit, and then
averaging the z scores to yield the composite.
The following 7 cognitive tests are used to compute this score:
test score z-score cognitive test
cts_wli z_WLI word list
cts_wlii z_WLII word list recall
cts_wliii z_WLIII word list recognition
cts_ebmt z_EBMT East Boston immediate recall
cts_ebdr z_EBDR East Boston delayed recall
cts_story z_Story Logical memory I (immediate recall)
cts_delay z_Delay Logical memory II (delayed recall)
Item level variables are available upon request.
NOTE: Every time a new participant completes a study baseline, values for ALL participants change slightly.
therefore it is essential that if participants are added to a data set, ALL values must be updated.
The variable is calculated if more than half the z-scores are non-missing.
Other Forms : _l, _lv, _bl
References
Temporal course and pathologic basis of unawareness of memory loss in dementia.
Wilson RS, Boyle PA, Yu L, Barnes LL, Sytsma J, Buchman AS, Bennett DA, Schneider JA
Journal: Neurology 2015 Aug 26; 85(11) 984-91
Visuospatial ability/perceptual orientation : cogn_po
Visuospatial ability/perceptual orientation domain - Average of 2 tests
Visuospatial Ability Domain
We formed a composite measure of the cognitive domain visuospatial ability, aka perceptual orientation, by
converting raw scores on each cognitive test to z scores, using the mean and standard deviation of the cohort, and
then averaging the z scores to yield the composite.
The following 2 cognitive tests are used to compute this score:
test score z-score cognitive test
cts_lopair z_LOpair line orientation
cts_pmat z_PMat progressive matrices (16 items)
Item level variables are available upon request.
Note: The variable is calculated if more than half the z-scores are non-missing.
Other Forms : _l, _lv, _bl
References
Temporal course and pathologic basis of unawareness of memory loss in dementia.
Wilson RS, Boyle PA, Yu L, Barnes LL, Sytsma J, Buchman AS, Bennett DA, Schneider JA
Journal: Neurology 2015 Aug 26; 85(11) 984-91
Perceptual speed : cogn_ps
Perceptual speed domain - Average of 4 tests
We formed a composite measure of the cognitive domain perceptual speed by converting raw scores on each
cognitive test to z scores, using the mean and standard deviation of the cohort, and then averaging the z scores to
yield the composite.
The following 4 cognitive tests are used to compute this score:
test score z-score cognitive test
cts_sdmt z_SDMT symbol digits modality test (oral)
cts_nccrtd z_NCcrtd number comparison
cts_stroop_cname z_cname stroop color naming
cts_stroop_wread z_wread stroop word reading
Item level variables are available upon request.
Note: The variable is calculated if more than half the z-scores are non-missing.
Other Forms : _l, _lv, _bl
References
Temporal course and pathologic basis of unawareness of memory loss in dementia.
Wilson RS, Boyle PA, Yu L, Barnes LL, Sytsma J, Buchman AS, Bennett DA, Schneider JA
Journal: Neurology 2015 Aug 26; 85(11) 984-91
Semantic memory : cogn_se
Semantic memory domain - Average of 3 tests
Semantic Memory Domain
We formed a composite measure of the cognitive domain semantic memory by converting raw scores on each
cognitive test to z scores, using the mean and standard deviation of the cohort, and then averaging the z scores to
yield the composite.
The following 3 cognitive tests are used to compute this score:
test score z-score cognitive test
cts_bname z_BName Boston naming (15 items)
cts_catflu z_CatFlu category fluency (animals - fruits/vegetables)
cts_read_nart* z_read_nart* reading test - (10 items)
*For the MARS study, the NART reading test is replaced with the 15-item WRAT reading test
Item level variables are available upon request.
Note: The variable is calculated if more than half the z-scores are non-missing.
Other Forms : _l, _lv, _bl
References
Temporal course and pathologic basis of unawareness of memory loss in dementia.
Wilson RS, Boyle PA, Yu L, Barnes LL, Sytsma J, Buchman AS, Bennett DA, Schneider JA
Journal: Neurology 2015 Aug 26; 85(11) 984-91
Working memory : cogn_wo
Working memory domain - Average of 3 tests
Cognition > Global cognition
Working Memory Domain
We formed a composite measure of of the cognitive domain working memory by converting raw scores on each
cognitive test to z scores, using the mean and standard deviation of the cohort, and then averaging the z scores to
yield the composite.
The following 3 cognitive tests are used to compute this score:
test score z-score cognitive test
cts_df z_DF digits forward
cts_db z_DB digits backward
cts_doperf z_DOperf digit ordering
Item level variables are available upon request.
Note: The variable is calculated if more than half the z-scores are non-missing.
Other Forms : _l, _lv, _bl
References
Temporal course and pathologic basis of unawareness of memory loss in dementia.
Wilson RS, Boyle PA, Yu L, Barnes LL, Sytsma J, Buchman AS, Bennett DA, Schneider JA
Journal: Neurology 2015 Aug 26; 85(11) 984-91
Global cognitive function : cogn_global
Global cognitive function - Average of 19 tests
Cogn_global is the main variable for overall (i.e. global) cognitive function. This variable replaces GLOBCOG.
Raw scores from a battery of cognitive tests were converted to Z scores and averaged to yield a global cognitive
function summary. Mean and standard deviation at baseline were used to compute the z-scores. Z-score has mean
0 and standard deviation of 1. Each z-score corresponds to a point in a normal distribution. z-score describes how
much a point deviates from a mean or specific point. A negative z-score simply means that someone has an overall
score that is lower than the average of the entire cohort at baseline.
The following 19 tests are used to compute the global cognitive function score
test score z-score cognitive test calculated domain
cts_wli z_WLI word list episodic memory (cogn_ep)
cts_wlii z_WLII word list recall episodic memory (cogn_ep)
cts_wliii z_WLIII word list recognition episodic memory (cogn_ep)
cts_ebmt z_EBMT East Boston immediate recall episodic memory (cogn_ep)
cts_ebdr z_EBDR East Boston delayed recall episodic memory (cogn_ep)
cts_story z_Story Logical memory I (immediate) episodic memory (cogn_ep)
cts_delay z_Delay Logical memory II (delayed) episodic memory (cogn_ep)
cts_bname z_BName Boston naming (15 items) semantic memory (cogn_se)
cts_catflu z_CatFlu category fluency semantic memory (cogn_se)
cts_read_nart z_read_nart reading test - (10 items) semantic memory (cogn_se)
cts_df z_DF digits forward working memory (cogn_wo)
cts_db z_DB digits backward working memory (cogn_wo)
cts_doperf z_DOperf digit ordering working memory (cogn_wo)
cts_lopair z_LOpair line orientation
visuospatial ability/perceptual orientation
(cogn_po)
cts_pmat z_PMat
progressive matrices (16
items)
visuospatial ability/perceptual orientation
(cogn_po)
cts_sdmt z_SDMT symbol digits modality-oral perceptual speed (cogn_ps)
cts_nccrtd z_NCcrtd number comparison perceptual speed (cogn_ps)
cts_stroop_cname z_cname stroop color naming perceptual speed (cogn_ps)
cts_stroop_wread z_wread stroop word reading perceptual speed (cogn_ps)
Item level variables are available upon request.
Note: This variable is calculated if more than half of the z-scores are non-missing. Since the variable is calculated
Demographics
based on the number of valid test scores independent of the domain score calculations, participants may have a
valid global score but be missing one or more domain scores.
The number of tests used to compute the global cognitive function score may vary based on the combination of
studies used in analysis.
Other Forms : _l, _lv, _bl
References
Temporal course and pathologic basis of unawareness of memory loss in dementia.
Wilson RS, Boyle PA, Yu L, Barnes LL, Sytsma J, Buchman AS, Bennett DA, Schneider JA
Journal: Neurology 2015 Aug 26; 85(11) 984-91
Age at death : age_death
Age at death
Age of death is calculated from subtracting date of birth from date of death and dividing the difference by days per
year (365.25).
For participants in autopsy cohorts, the exact date of death is known for most participants as it is the day an autopsy
was performed. In all cohorts, in addition to annual evaluations, participants are also contacted quarterly to
determine vital status and changes in health, and death is occasionally learned of during quarterly contacts.
Education : educ
Years of education
The years of education variable is based on the number of years of regular school reported at baseline cognitive
testing.
References
Education modifies the association of amyloid but not tangles with cognitive function.
Bennett DA, Schneider JA, Wilson RS, Bienias JL, Arnold SE
Journal: Neurology 2005 Sep 27; 65(6) 953-5
Sex : msex
Sex
Self-reported sex, with “1” indicating male sex.
Allowable codes
1 = Male
0 = Female
Race : race7
Racial group
As of 10/16/2018, the race variable was updated to reflect the revised NIH categories. Please use this variable in
place of the old race variable (race).
Race is based on self-report at baseline using the following question:
What is your race?
Value Coding
1 White
2 Black or African American
3 American Indian or Alaska Native
4 Native Hawaiian or Other Pacific Islander
5 Asian
6 Other
7 Unknown
Motor and Gait
Motor and Gait > UPDRS
Spanish ethnicity : spanish
Spanish/Hispanic/Latino origin
Are you of Spanish/Hispanic/Latino origin?
value coding
1 Yes
2 No
Bradykinesia score : bradysc
Parkinsonian signs domain: Bradykinesia
Bradykinesia score is a measure of arm and leg agility and is a domain of the global parkinsonian summary score.
The bradykinesia score is determined using a modified version of the motor portion of the United Parkinson’s
Disease Rating Scale (mUPDRS). A trained nurse clinician scores bradykinesia based on 8 items:
1. Right finger taps
2. Left finger taps
3. Right fist clench
4. Left fist clench
5. Right pronation-supination
6. Left pronation-supination
7. Right heel tap
8. Left heel tap
Participants are asked to tap their thumb and index finger in rapid succession with the widest possible amplitude for
10 seconds. The nurse clinician observes amplitude and speed of movement for both hands. Next, participants are
asked to open and close fists as widely and rapidly as possible for 10 seconds. Pronation-supination is assessed by
asking participants to alternately tap the front and back of hand on their knee for 10 seconds. Speed, amplitude, and
rhythmicity of movement are observed. Participants are lastly asked to tap each heel on the ground in rapid
succession for 10 seconds by picking up the entire leg.
Each item is scored on a 6-point scale. The bradykinesia domain score is calculated by adding the ratings for the
individual items, dividing by the maximum possible score for the domain, then multiplying by 100. The domain score
ranges from 0 to 100, with higher scores reflecting more bradykinesia.
Rate responses for each item:
Value Coding
0 Normal
1 Slowing OR reduction in amplitude which could be normal
2 Mild slowing and reduction in amplitude
3 Moderately impaired. Definitely early fatiguing and may have occasional arrests in movement
4 Severely impaired. Frequent hesitation in initiating movements
5 Can barely perform task
Note: This variable is not calculated if more than half of the items are missing.
Other Forms : _l, _lv, _bl
References
Nigral pathology and parkinsonian signs in elders without Parkinson disease.
Buchman AS, Shulman JM, Nag S, Leurgans SE, Arnold SE, Morris MC, Schneider JA, Bennett DA
Journal: Annals of neurology 2012 Feb; 71(2) 258-66
Gait score : gaitsc
Parkinsonian signs domain: Gait
Gait score is a domain of the global parkinsonian summary score. The gait score is calculated using a modified
version of the motor portion of the United Parkinson’s Disease Rating Scale (mUPDRS). A trained nurse clinician
scores gait based on the following 6 items:
1. Turning
2. Posture
3. Postural stability
4. Arising from a chair
5. Shuffling gait
6. Body bradykinesia/hypokinesia
Turning is assessed by asking participants to turn 360 degrees. Posture is examined from the front and side.
Postural stability is assessed by asking participants to stand with feet 6 inches apart and instructing them to “try not
to fall” while the nurse clinician pulls on participants’ shoulders with increasing strength until participants lose
balance. The number of steps required to correct balance as well as the strength of the pull are recorded. To assess
ability to rise from a chair, participants are asked to sit in a straight-backed chair with armrests, with their arms
crossed over their chest. They are then asked to stand without using arms. Those who are unable to do so are
prompted to stand with the help of their hands. Shuffling gait is assessed by asking participants to walk as fast as
possible for about 10 feet, turn around and walk back. The nurse clinician observes speed, movement, and base.
Body bradykinesia/hypokinesia represents a global view of the slowness and deliberateness of movement and is
assessed by observing rapidity of movements, decrease in arm swing and spontaneous movements.
Each item is scored according to the respective scale below. The gait domain score is calculated by adding the
ratings for the individual items, dividing by the maximum possible score for the domain, then multiplying by 100. The
domain score ranges from 0 to 100, with higher scores reflecting more gait disturbance.
Rater responses for each item:
Item 1: Turning
Value Coding
0 Pivots on narrow base
1 Hesitates or widens base, but steady
2 Turns slowly and awkwardly
3 Would likely fall without aid
4 Cannot turn
Item 2: Posture
Value Coding
0 Normal erect
1 Slightly stooped posture, could be normal
2 Moderately stooped, can be leaning slightly to one side
3 Severely stooped with kyphosis, can be moderately leaning to one side
4 Marked flexion with extreme abnormality of posture
Item 3: Postural stability
Value Coding
0 Normal, takes 1 step to correct balance
1 Possible retropulsion, takes 2 steps back to correct balance
2 Definite retropulsion, takes 3 or more steps, but recovers unaided
3 Would fall if not caught
4 Unstable, tends to lose balance spontaneously
5 Unable to stand without assistance
Item 4: Arising from a chair
Value Coding
0 Normal
1 Slow, could be normal
2 Needs more than 1 attempt, but does not push with arms
3 Pushes self up from arms of chair
4 Using arms, tends to fall back or requires more than one attempt, but able to stand without help
5 Unable to arise without help
Item 5: Shuffling gait
Value Coding
0 None
Value Coding
1 Walks slowly, may take short steps, could be normal
2 Walks slowly, shuffles, no festination or propulsion
3 Walks with difficulty, shuffles, may festinate or propulse, requires no assistance
4 Severe disturbance of gait, shuffles, may festinate or propulse, unable to ambulate without assistance
5 Cannot walk at all due to shuffling gait, not even with assistance
Item 6: Body bradykinesia/hypokinesia
Value Coding
0 None
1 Minimal slowness, giving movement a deliberate character, possibly reduced amplitude
2
Mild degree of slowness and poverty of movement which is definitely abnormal, alternatively, some reduced
amplitude
3 Moderate slowness, poverty or small amplitude of movement
4 Marked slowness, poverty or small amplitude of movement
Note: This variable is not calculated if more than half of the items are missing.
Other Forms : _l, _lv, _bl
References
Nigral pathology and parkinsonian signs in elders without Parkinson disease.
Buchman AS, Shulman JM, Nag S, Leurgans SE, Arnold SE, Morris MC, Schneider JA, Bennett DA
Journal: Annals of neurology 2012 Feb; 71(2) 258-66
Parkinsonism : parkinsonism_tri
Classification of parkinsonism based on number of parkinsonian signs present - 3 level
The 3-level classification of parkinsonism is based on the number of parkinsonian signs present. A trained nurse
clinician administers a 26-item modified version of the motor portion of the United Parkinson’s Disease Rating Scale
(mUPDRS) to calculate the presence of 4 parkinsonian signs: bradykinesia, gait, rigidity, and tremor. See global
parkinsonian summary score (/radc/var/displayVariable.htm?id=430) for assessment of parkinsonian signs.
The following 3-level classification of parkinsonism is based on the number of signs present:
Value Coding Number of parkinsonian signs present
0 No parkinsonism 0 signs
1 Possible parkinsonism 1 sign
2 Parkinsonism ≥2 signs
Other Forms : _l, _lv, _bl
References
Incident parkinsonism in older adults without Parkinson disease.
Buchman AS, Leurgans SE, Yu L, Wilson RS, Lim AS, James BD, Shulman JM, Bennett DA
Journal: Neurology 2016 Aug 3; 87(10) 1036-44
Parkinsonian signs : parksc
Global parkinsonian summary score
The global parkinsonian summary score is a composite measure of parkinsonian signs. The score is the average
of 4 separate domains calculated from a 26-item modified version of the motor portion of the United Parkinson’s
Disease Rating Scale (mUPDRS)*:
1. Bradykinesia (/radc/var/displayVariable.htm?id=429)
2. Gait (/radc/var/displayVariable.htm?id=426)
3. Rigidity (/radc/var/displayVariable.htm?id=428)
4. Tremor (/radc/var/displayVariable.htm?id=431)
A trained nurse clinician administers the modified motor portion of the mUPDRS. Bradykinesia is based on 8 items:
right and left finger taps, fist clench, pronation-supination, and leg agility. Parkinsonian gait is based on 6 items:
arising from a chair, shuffling gait, body bradykinesia, turning, posture, and postural stability. Rigidity is based on 5
items, one for neck and each of the four extremities. Tremor is based on 7 items: resting tremor of chin-jaw and all
four extremities, and action-postural tremor of both hands.
The nurse clinician rates each item (see individual domains for scales). The domain score for each sign is calculated
by adding the ratings for the individual items within each domain, dividing by the maximum possible score for the
domain, then multiplying by 100. The global parkinsonian summary score ranges from 0 to 100 and is calculated by
averaging the four domain scores. A higher summary score reflects expression of more severe Parkinsonian signs.
Notes: The modifications to the mUPDRS are minor and are intended to make the scale more applicable to persons
without PD and easier for non-physicians to administer and score.
These measures have high inter-rater reliability and short-term temporal stability and are reproducible in men and
women in aging and dementia from a variety of cohorts.
Other Forms : _l, _lv, _bl
References
Nigral pathology and parkinsonian signs in elders without Parkinson disease.
Buchman AS, Shulman JM, Nag S, Leurgans SE, Arnold SE, Morris MC, Schneider JA, Bennett DA
Journal: Annals of neurology 2012 Feb; 71(2) 258-66
Rigidity score : rigidsc
Parkinsonian signs domain: Rigidity
Rigidity score is a domain of the global parkinsonian summary score. The rigidity score is determined using a
modified version of the motor portion of the United Parkinson’s Disease Rating Scale (mUPDRS). A trained nurse
clinician scores rigidity based on the following 5 items:
1. Neck rigidity
2. Right arm rigidity
3. Left arm rigidity
4. Right leg rigidity
5. Left leg rigidity
Rigidity is scored based on the passive movement of extremities when participants are in a relaxed sitting position.
Each item is scored on a 5-point scale. The rigidity domain score is calculated by adding the ratings for the
individual items, dividing my the maximum possible score for the domain, then multiplying by 100. The domain score
ranges from 0 to 100, with higher scores reflecting more rigidity.
Rater responses for each item:
Value Coding
0 Absent
1 Slight, questionably present
2 Mild to moderate
3 Marked, but full range of motion achieved easily
4 Severe, full range of motion achieved with difficulty
Note: This variable is not calculated if more than half of the items are missing.
Other Forms : _l, _lv, _bl
References
Nigral pathology and parkinsonian signs in elders without Parkinson disease.
Buchman AS, Shulman JM, Nag S, Leurgans SE, Arnold SE, Morris MC, Schneider JA, Bennett DA
Journal: Annals of neurology 2012 Feb; 71(2) 258-66
Tremor score : tremsc
Parkinsonian signs domain: Tremor
Tremor score is a domain of the global parkinsonian summary score. The tremor score is determined using a
modified version of the motor portion of the United Parkinson’s Disease Rating Scale (mUPDRS). A trained nurse
clinician scores tremor based on 7 items:
1. Right arm resting tremor
2. Left arm resting tremor
3. Right leg resting tremor
4. Left leg resting tremor
5. Chin/jaw resting tremor
6. Right hand postural tremor
7. Left hand postural tremor
Olfaction
Olfaction > Brief Smell Identification Test measures
To assess resting tremor of the right and left arms and legs as well as the chin/jaw, participants are asked to sit
completely relaxed and to count aloud backwards from 10. The nurse clinician observes the participant for rhythmic
tremor. Participants are then instructed to hold their arms perpendicular to their body with palms down and fingers
spread apart for 10 seconds. The nurse clinician observes for action and postural tremors.
Each item is scored using the respective scale below. The tremor domain score is calculated by adding the ratings
for the individual items, dividing by the maximum possible score for the domain, then multiplying by 100. The
domain score ranges from 0 to 100, with higher scores reflecting more tremor.
Rater responses for each item:
Items 1-5: Resting tremor
Value Coding
0 Absent
1 Possible rest tremor
2 Slight and infrequently present
3 Mild in amplitude and persistent, or moderate in amplitude but only intermittently present
4 Moderate in amplitude and present most of the time
5 Marked in amplitude and present most of the time
Items 6-7: Postural tremor
Value Coding
0 Tremor absent or tremor with fast frequency
1 Tremor present with slow/moderate frequency and slight amplitude
2 Tremor present with slow/moderate frequency and mild amplitude
3 Tremor present with slow/moderate frequency and moderate amplitude
4 Tremor present with slow/moderate frequency and marked amplitude
Note: This variable is not calculated if more than half of the items are missing.
Other Forms : _l, _lv, _bl
References
Nigral pathology and parkinsonian signs in elders without Parkinson disease.
Buchman AS, Shulman JM, Nag S, Leurgans SE, Arnold SE, Morris MC, Schneider JA, Bennett DA
Journal: Annals of neurology 2012 Feb; 71(2) 258-66
Brief Smell Identification Test : total_smell_test
Measure of odor identificaiton using the Brief Smell Identification Test
The brief smell test assesses the ability to recognize familiar odors. This variable is measured using the Brief Smell
Identification Test (BSIT), a 12-item version of the University of Pennsylvania Smell Identification Test.
For each item, a microcapsule containing a familiar odor is scratched with a pencil and placed under the
participant’s nose. The participant is then asked to match the smell with one of four specific answer choices (e.g.,
motor oil, garlic, rose, lemon).
The total score is the number of odors that are correctly recognized. Missing responses are assigned a partial score
of 0.25. If more than 2 responses are missing, the entire test is treated as missing.
Note: Performance on the Brief Smell Identification Test has been shown to correspond to the full 40-item University
of Pennsylvania Smell Identification Test from which it was derived.
Response choices (correct answer is in bold):
Item no. Option 1 Option 2 Option 3 Option 4
1 Fruit Cinnamon A woody smell Coconut
2 Turpentine Soap Dog Black pepper
3 Motor oil Garlic Rose Lemon
4 Apples Grass Smoke Grape
5 Lemon Chocolate Strawberry Black pepper
Olfaction > OLFACT device measures
Item no. Option 1 Option 2 Option 3 Option 4
6 Mint Rose Lime Fruit
7 Watermelon Peanut Rose Paint thinner
8 Banana Garlic Cherry Motor oil
9 Smoke Whiskey Pineapple Onion
10 Rose Lemon Apple Gasoline
11 Soap Black pepper Chocolate Peanut
12 Chocolate Banana Onion Fruit
References
Odor identification and decline in different cognitive domains in old age.
Wilson RS, Arnold SE, Tang Y, Bennett DA
Journal: Neuroepidemiology 2006; 26(2) 61-7
Odor identification - phase one : a_right
Odor identification - Sum of 10 items (MAP only)
Available in MAP
The odor identification/memory tests assess semantic odor memory (odor identification using 10 and 20 items) and
episodic odor memory, in two phases. Both phases are measured using the OLFACT Test Battery and an
olfactometer (Osmic Enterprises, Inc., Cincinnati, OH). See description of the OLFACT device measures
subcategory for information on the test instrument.
In phase one of the test, participants are presented with 10 odors and asked to identify each one from 4 possible
answer choices. There is then a 10-minute retention interval between phases. In phase two (/radc
/var/displayVariable.htm?id=1396), participants are presented with the 10 odors from phase one as well as 10 new
odors. For each of the 20 odors, participants are again asked to identify the odor from 4 answer choices and then
asked whether the odor was presented in phase one (old) or introduced in phase two (new).
This variable is the 10-item odor identification measure in phase one. The variable ranges from 0 to 10 and is the
number of odors correctly identified.
Odor sensitivity : avg_concentration
Odor threshold test
Available in MAP and MARS
Olfactory sensitivity is the lowest concentration at which the presence of an odor can be reliably detected. The
variable is measured with the odor threshold test from the OLFACT Test Battery (Osmic Enterprises Inc., Cincinnati,
OH) and a portable olfactory test instrument. See the subcategory description for the OLFACT device measures for
detailed information. The measurement employs a single staircase with reversal paradigm.
The participant is presented two puffs of air, one after the next, and asked to identify which contains the odor. After a
response is recorded, the next set of stimuli is presented. Stimuli are presented in ascending concentration until the
participant correctly identifies the odorant containing the stimulus. A starting point is determined once the participant
identifies the correct stimulus twice in a row. After the starting point is identified, a 1-step lower concentration is
presented. A miss (incorrect identification) triggers a reversal of the staircase (i.e., a 1-dilution step higher
concentration is presented next). If this concentration is missed again, the next higher concentration is administered
until a dilution step is correctly identified twice in a row. Then a lower concentration is presented. Testing is
completed when three reversals of the staircase have been found.
This variable is the mean of the concentrations of the last two reversals of the staircase.
Note: If four misses occur at step 1, or four consecutive hits occur at step 13, the test is terminated.
Odor memory - correct rejections : b_correct_rej
Odor memory component: Says new, is new (MAP only)
Available in MAP
The odor identification/memory tests assess semantic odor memory (odor identification using 10 and 20 items) and
episodic odor memory, in two phases. Both phases are measured using the OLFACT Test Battery and an
olfactometer (Osmic Enterprises, Inc., Cincinnati, OH). See description of the OLFACT device measures
subcategory for information on the test instrument.
In phase one (/radc/var/displayVariable.htm?id=1395) of the test, participants are presented with 10 odors and
asked to identify each one from 4 possible answer choices. There is then a 10-minute retention interval between
phases. In phase two (/radc/var/displayVariable.htm?id=1396), participants are presented with the 10 odors from
phase one as well as 10 new odors. For each of the 20 odors, participants are again asked to identify the odor from
4 answer choices and then asked whether the odor was presented in phase one (old) or introduced in phase two
(new).
The correct rejections variable is the number of times a participant says an odor is new and it is new. This variable
can be combined with hits (/radc/var/displayVariable.htm?id=1398), incorrect rejections (/radc
/var/displayVariable.htm?id=1400), and misses (/radc/var/displayVariable.htm?id=1401) to construct a summary of
participants’ ability to distinguish between odors presented in phase one of the test and those introduced in phase
two (e.g., ROC curve).
Odor memory - hits : b_hits
Odor memory component: Says old, is old (MAP only)
Available in MAP
The odor identification/memory tests assess semantic odor memory (odor identification using 10 and 20 items) and
episodic odor memory, in two phases. Both phases are measured using the OLFACT Test Battery and an
olfactometer (Osmic Enterprises, Inc., Cincinnati, OH). See description of the OLFACT device measures
subcategory for information on the test instrument.
In phase one (/radc/var/displayVariable.htm?id=1395) of the test, participants are presented with 10 odors and
asked to identify each one from 4 possible answer choices. There is then a 10-minute retention interval between
phases. In phase two (/radc/var/displayVariable.htm?id=1396), participants are presented with the 10 odors from
phase one as well as 10 new odors. For each of the 20 odors, participants are again asked to identify the odor from
4 answer choices and then asked whether the odor was presented in phase one (old) or introduced in phase two
(new).
The hits variable is the number of times a participant says an odor is old and it is old. This variable can be
combined with correct rejections (/radc/var/displayVariable.htm?id=1399), incorrect rejections (/radc
/var/displayVariable.htm?id=1400), and misses (/radc/var/displayVariable.htm?id=1401) to construct a summary of
participants’ ability to distinguish between odors presented in phase one of the test and those introduced in phase
two (e.g., ROC curve).
Odor memory - incorrect rejections : b_incorrect_rej
Odor memory component: Says new, is old (MAP only)
Available in MAP
The odor identification/memory tests assess semantic odor memory (odor identification using 10 and 20 items) and
episodic odor memory, in two phases. Both phases are measured using the OLFACT Test Battery and an
olfactometer (Osmic Enterprises, Inc., Cincinnati, OH). See the description fo the OLFACT device measures
subcategory for information on the test instrument.
In phase one (/radc/var/displayVariable.htm?id=1395) of the test, participants are presented with 10 odors and
asked to identify each one from 4 possible answer choices. There is then a 10-minute retention interval between
phases. In phase two (/radc/var/displayVariable.htm?id=1396), participants are presented with the 10 odors from
phase one as well as 10 new odors. For each of the 20 odors, participants are again asked to identify the odor from
4 answer choices and then asked whether the odor was presented in phase one (old) or introduced in phase two
(new).
The incorrect rejections variable is the number of times a participant says an odor is new and it is old. This
variable can be combined with hits (/radc/var/displayVariable.htm?id=1398), correct rejections (/radc
/var/displayVariable.htm?id=1399), and misses (/radc/var/displayVariable.htm?id=1401) to construct a summary of
participants’ ability to distinguish between odors presented in phase one of the test and those introduced in phase
two (e.g., ROC curve).
Odor memory - misses : b_misses
Odor memory component: Says old, is new (MAP only)
Available in MAP
The odor identification/memory tests assess semantic odor memory (odor identification using 10 and 20 items) and
episodic memory, in two phases. Both phases are measured using the OLFACT Test Battery and an olfactometer
Pathology
Pathology > Alzheimer's disease
(Osmic Enterprises, Inc., Cincinnati, OH). See description of the OLFACT device measures subcategory for
information on the test instrument.
In phase one (/radc/var/displayVariable.htm?id=1395) of the test, participants are presented with 10 odors and
asked to identify each one from 4 possible answer choices. There is then a 10-minute retention interval between
phases. In phase two (/radc/var/displayVariable.htm?id=1396), participants are presented with the 10 odors from
phase one as well as 10 new odors. For each of the 20 odors, participants are again asked to identify the odor from
4 answer choices and then asked whether the odor was presented in phase one (old) or introduced in phase two
(new).
The misses variable is the number of times a participant says an odor is old and it is new. The variable can be
combined with hits (/radc/var/displayVariable.htm?id=1398), correct rejections (/radc
/var/displayVariable.htm?id=1399), and incorrect rejections (/radc/var/displayVariable.htm?id=1400) to construct a
summary of participants’ ability to distinguish between odors presented in phase one of the test and those
introduced in phase two (e.g., ROC curve).
Odor identification - phase two : b_right
Odor identification - Sum of 20 items (MAP only)
Available in MAP
The odor identification/memory tests assess semantic odor memory (odor identification using 10 and 20 items) and
episodic odor memory, in two phases. Both phases are measured using the OLFACT Test Battery and an
olfactometer (Osmic Enterprises, Inc., Cincinnati, OH). See description of the OLFACT device measures
subcategory for information on the test instrument.
In phase one (/radc/var/displayVariable.htm?id=1395) of the test, participants are presented with 10 odors and
asked to identify each one from 4 possible answer choices. There is a 10-minute retention interval between phases.
In phase two participants are presented with the 10 odors from phase one as well as 10 new odors. For each of the
20 odors, participants are again asked to identify the odor from 4 answer choices and then asked whether the odor
was presented in phase one (old) or introduced in phase two (new).
This variable is the 20-item odor identification measure in phase two. The variable ranges from 0 to 20 and is the
number of odors correctly identified.
Braak stage : braaksc
Semiquantitative measure of neurofibrillary tangles
Braak Stage is a semiquantitative measure of severity of neurofibrillary tangle (NFT) pathology. Bielschowsky silver
stain was used to visualize NFTs in the frontal, temporal, parietal, entorhinal cortex, and the hippocampus. Braak
stages were based upon the distribution and severity of NFT pathology:
Braak stages I and II indicate NFTs confined mainly to the entorhinal region of the brain
Braak stages III and IV indicate involvement of limbic regions such as the hippocampus
Braak stages V and VI indicate moderate to severe neocortical involvement.
Diagnosis includes algorithm and neuropathologist’s opinion.
value coding
0 0
1 I
2 II
3 III
4 IV
5 V
6 VI
References
Neuropathology of older persons without cognitive impairment from two community-based studies.
Bennett DA, Schneider JA, Arvanitakis Z, Kelly JF, Aggarwal NT, Shah RC, Wilson RS
Journal: Neurology 2006 Jun 27; 66(12) 1837-44
Neuropathological stageing of Alzheimer-related changes.
Pathology > Autopsy - General
Braak H, Braak E
Journal: Acta neuropathologica 1991; 82(4) 239-59
CERAD score : ceradsc
Semiquantitative measure of neuritic plaques
CERAD score is a semiquantitative measure of neuritic plaques. A neuropathologic diagnosis was made of no AD,
possible AD, probable AD, or definite AD based on semiquantitative estimates of neuritic plaque density as
recommended by the Consortium to Establish a Registry for Alzheimer’s Disease (CERAD), modified to be
implemented without adjustment for age and clinical diagnosis. A CERAD neuropathologic diagnosis of AD required
moderate (probable AD) or frequent neuritic plaques (definite AD) in one or more neocortical regions.
Diagnosis includes algorithm and neuropathologist’s opinion, blinded to age and all clinical data.
value coding if using a binary variable, recommendation is
1 Definite yes
2 Probable yes
3 Possible no
4 No AD no
References
Neuropathology of older persons without cognitive impairment from two community-based studies.
Bennett DA, Schneider JA, Arvanitakis Z, Kelly JF, Aggarwal NT, Shah RC, Wilson RS
Journal: Neurology 2006 Jun 27; 66(12) 1837-44
The Consortium to Establish a Registry for Alzheimer's Disease (CERAD). Part II. Standardization of the
neuropathologic assessment of Alzheimer's disease.
Mirra SS, Heyman A, McKeel D, Sumi SM, Crain BJ, Brownlee LM, Vogel FS, Hughes JP, van Belle G, Berg L
Journal: Neurology 1991 Apr; 41(4) 479-86
NIA-Reagan diagnosis of AD : niareagansc
NIA-Reagan Diagnosis of Alzheimer's disease - 4 levels (none to high likelihood)
The modified NIA-Reagan diagnosis of Alzheimer’s disease is based on consensus recommendations for
postmortem diagnosis of Alzheimer’s disease. The criteria rely on both neurofibrillary tangles (Braak) and neuritic
plaques (CERAD).
Value Likelihood of AD DICHOTOMIZED (AD_REAGAN)
1 High 1
2 Intermediate 1
3 Low 0
4 No AD 0
The criteria is modified because the neuropathological evaluation is done without knowledge of clinical information,
including a diagnosis of dementia. The neuropathologist determines the level of AD pathology. Those with
intermediate or high likelihood fulfill criteria for having a pathologic diagnosis of AD.
References
Neuropathology of older persons without cognitive impairment from two community-based studies.
Bennett DA, Schneider JA, Arvanitakis Z, Kelly JF, Aggarwal NT, Shah RC, Wilson RS
Journal: Neurology 2006 Jun 27; 66(12) 1837-44
Consensus recommendations for the postmortem diagnosis of Alzheimer's disease. The National Institute
on Aging, and Reagan Institute Working Group on Diagnostic Criteria for the Neuropathological Asse
Journal: Neurobiology of aging 1997 Jul-Aug; 18(4 Suppl) S1-2
Post-mortem interval : pmi
Time interval in hours from time of death to autopsy
Post-mortem interval (PMI) refers to the interval between death and tissue preservation in hours
References
Pathology > Beta-Amyloid
Pathology > Lewy body/PD
Pathology > PHF tau tangles
Religious Orders Study and Rush Memory and Aging Project.
Bennett DA, Buchman AS, Boyle PA, Barnes LL, Wilson RS, Schneider JA
Journal: Journal of Alzheimer's disease : JAD 2018 May 26; 64(s1) S161-S189
Amyloid : amyloid
Overall amyloid level - Mean of 8 brain regions
Amyloid beta protein identified by molecularly-specific immunohistochemistry and quantified by image analysis.
Value is percent area of cortex oocupied by amyloid beta. Mean of amyloid beta score in 8 regions (4 or more
regions are needed to calculate).
8 regions used
amyloid_hip - hippocampus
amyloid_ec - entorhinal cortex
amyloid_mf - midfrontal cortex
amyloid_it - inferior temporal
amyloid_ag - angular gyrus
amyloid_calc - calcarine cortex
amyloid_cg - anterior cingulate cortex
amyloid_sf - superior frontal cortex
RADC recommendation: use AMYLSQRT when using as outcome variable in models. (mean of the square-root; has
better statistical properties)
Item level variables are available upon request.
References
The relationship between cerebral Alzheimer's disease pathology and odour identification in old age.
Wilson RS, Arnold SE, Schneider JA, Tang Y, Bennett DA
Journal: Journal of neurology, neurosurgery, and psychiatry 2007 Jan; 78(1) 30-5
Lewy Body disease : dlbdx
Pathologic diagnosis of Lewy body diseases - 4 stages
Pathologic diagnosis of Lewy Body disease describes 4 stages of distribution of α-synuclein in the brain based
on algorithm and neuropathologist’s opinion. Sections (6 μm) of paraffin-embedded brain tissue (from midfrontal,
midtemporal, inferior parietal, anterior cingulate, entorhinal cortices, amygdala and midbrain) were stained for
α-synuclein immunostain (Zymed; 1:50). Immunohistochemistry was performed using the VECTASTAIN ABC
method with alkaline phosphatase as the colour developer. McKeith criteria (McKeith et al., 1996) were modified to
assess the following categories of Lewy body disease:
value coding
0 not present
1 nigral-predominant
2 limbic-type
3 neocortical-type
Nigral Lewy bodies were identified as round, intracytoplasmic structures with a darker halo. In the cortex, Lewy
bodies were identified as round intracytoplasmic structures, often lacking any halo and with an eccentric nucleus.
Only intracytoplasmic Lewy bodies were used as an indicator of positive staining.
Note: Both limbic type and neocortical lewy body disease - are considered “cortical” Lewy body disease; however in
our study (and others) only neocortical are related to dementia.
References
Cognitive impairment, decline and fluctuations in older community-dwelling subjects with Lewy bodies.
Schneider JA, Arvanitakis Z, Yu L, Boyle PA, Leurgans SE, Bennett DA
Journal: Brain : a journal of neurology 2012 Oct; 135(Pt 10) 3005-14
Pathology > TDP-43
Pathology > Vascular - General measures
Tangles : tangles
Tangle density - Mean of 8 brain regions
Neuronal neurofibrillary tangles are identified by molecularly specific immunohistochemistry (antibodies to
abnormally phosphorylated Tau protein, AT8). Cortical density (per mm2) is determined using systematic sampling.
Mean of tangle score in 8 regions (4 or more regions are needed to calculate).
8 regions used
tangles_hip - hippocampus
tangles_ec - entorhinal cortex
tangles_mf - midfrontal cortex
tangles_it - inferior temporal
tangles_ag - angular gyrus
tangles_calc - calcarine cortex
tangles_cg - anterior cingulate cortex
tangles_sf - superior frontal cortex
Item level variables are available upon request.
References
The relationship between cerebral Alzheimer's disease pathology and odour identification in old age.
Wilson RS, Arnold SE, Schneider JA, Tang Y, Bennett DA
Journal: Journal of neurology, neurosurgery, and psychiatry 2007 Jan; 78(1) 30-5
TDP-43 stage : tdp_st4
TDP-43 pathology - 4 stages (8 regions)
As of 03/2019, this variable replaces tdp_stage4.
TDP-43 immunohistochemistry was performed on 8 brain regions using phosphorylated monoclonal TAR5P-1D3
(pS409/410; 1:100, Ascenion, Munich, Germany) TDP-43 antibody. Since 2015, this antibody has been obtained
from MilliporeSigma, Burlington, MA.
1. Amygdala
2. Entorhinal cortex
3. Hippocampus CA1
4. Hippocampus dentate gyrus
5. Anterior temporal pole cortex
6. Midtemporal cortex
7. Orbital frontal cortex
8. Midfrontal cortex
Presence of TDP-43 cytoplasmic inclusions in neurons and glia are determined for each region (yes vs. no), and
four stages of TDP-43 distribution are recognized:
Value Coding Regions (see above)
0 None None
1 Amygdala #1
2 Amygdala + Limbic #1-4
3 Amygdala + Limbic + Neocortical #1-8
If creating a dichotomized version of this variable, RADC recommends the following:
Value Coding
0 No TDP-43 pathology or TDP-43 pathology in amygdala only (Stages 0 and 1)
1 TDP-43 pathology extending beyond amygdala (Stages 2 and 3)
Note: The listed reference describes a 2-stage and 6-stage version of TDP-43.
References
TDP-43 pathology and memory impairment in elders without pathologic diagnoses of AD or FTLD.
Nag S, Yu L, Wilson RS, Chen EY, Bennett DA, Schneider JA
Journal: Neurology 2017 Jan 13; 88(7) 653-660
Pathology > Vascular - Infarcts (Presence of)
Cerebral amyloid angiopathy : caa_4gp
Cerebral amyloid angiopathy - 4 stages
We created a semiquantitative summary of cerebral amyloid angiopathy (CAA) pathology in 4 neocortical regions:
midfrontal, midtemporal, parietal, and calcarine cortices. Paraffin-embedded sections were immunostained for betaamyloid
using 1 of 3 monoclonal anti-human antibodies: 4G8 (1:9000; Covance Labs, Madison, WI), 6F/3D (1:50;
Dako North America Inc., Carpinteria, CA), and 10D5 (1:600; Elan Pharmaceuticals, San Francisco, CA).
CAA assessment was similar to a recently proposed protocol (Love et al., 2014): for each region, meningeal and
parenchymal vessels were assessed for amyloid deposition and scored from 0 to 4, where:
0=no deposition
1=scattered segmental but no circumferential deposition
2=circumferential deposition up to 10 vessels
3=circumferential deposition up to 75% of the region
4=circumferential deposition over 75% of the total region.
CAA score for each region was the maximum of the meningeal and parenchymal CAA scores. Scores were
averaged across regions and summarized as a continuous measure of CAA pathology.
For the semiquantitative summary, we classified CAA scores into a 4-level severity rating using cutoffs determined
by the neuropathologist:
Value Meaning Definition
0 None Average = 0
1 Mild Average <1.5 (between 0.25 and 1.4)
2 Moderate Average 1.5 to 2.5
3 Severe Average > 2.5
References
Cerebral amyloid angiopathy and cognitive outcomes in community-based older persons.
Boyle PA, Yu L, Nag S, Leurgans S, Wilson RS, Bennett DA, Schneider JA
Journal: Neurology 2015 Nov 4; 85(22) 1930-6
Cerebral atherosclerosis : cvda_4gp2
Cerebral Atherosclerosis Rating - 4 levels (None - severe)
Large vessel cerebral atherosclerosis rating was made by visual inspection after paraformaldehyde fixation, at
the Circle of Willis at the base of the brain, and included evaluation of the vertebral, basilar, posterior cerebral,
middle cerebral, and anterior cerebral arteries and their proximal branches. Severity was graded by visual
examination of the extent of involvement of each artery and number of arteries involved. Arteries were bisected for
evaluation of luminal narrowing when there was concern by appearance or palpation for occlusion; and degree of
occlusion was also considered in the final score. We did not consider tortuosity or aneurysmal dilatation, and did not
perform histologic evaluation.
We used a semiquantitative scale from 0 (no atherosclerosis) to 6 (severe atherosclerosis) (variable = cvda), which
was then collapsed into 4 levels for analyses:
value coding description
0
None or
Possible
No significant atherosclerosis observed
1 Mild
Small amounts in up to several arteries (typically less than 25% vessel involvement)
without significant occlusion
2 Moderate
In up to half of all visualized major arteries, with less than 50% occlusion of any single
vessel
3 Severe
In more than half of all visualized arteries, and/or more than 75% occlusion of one or more
vessels
References
The Relationship of Cerebral Vessel Pathology to Brain Microinfarcts.
Arvanitakis Z, Capuano AW, Leurgans SE, Buchman AS, Bennett DA, Schneider JA
Journal: Brain pathology (Zurich, Switzerland) 2016 Feb 4; 27(1) 77-85
Presence of one or more gross chronic infarcts : ci_num2_gct
Cerebral Infarctions - Binary - Gross-Chronic-Any Location
Presence of one or more gross chronic cerebral infarctions, determined by neuropathologic evaluations
performed at Rush, blinded to clinical data, and reviewed by a board-certified neuropathologist.
Examination of infarcts documents age (acute/subacute/chronic), size, and location (side and region) of infarcts
visible to the naked eye on fixed slabs. All grossly visualized and suspected macroscopic infarcts are dissected for
histologic confirmation.
Value Coding
0 No gross chronic Infarctions
1 One or more gross chronic infarctions (regardless of location)
Total gross infarcts (acute + subacute +chronic) are available upon request.
Counts (as opposed to presence of 1 or more) are available upon request.
References
The apolipoprotein E epsilon4 allele increases the odds of chronic cerebral infarction [corrected] detected
at autopsy in older persons.
Schneider JA, Bienias JL, Wilson RS, Berry-Kravis E, Evans DA, Bennett DA
Journal: Stroke 2005 May; 36(5) 954-9
Microinfarct pathology, dementia, and cognitive systems.
Arvanitakis Z, Leurgans SE, Barnes LL, Bennett DA, Schneider JA
Journal: Stroke 2011 Mar; 42(3) 722-7
Presence of one or more chronic microinfarcts : ci_num2_mct
Cerebral Infarctions - Binary - Micro-Chronic-Any Location
Presence of one or more chronic microinfarcts (i.e., chronic microscopic infarctions) as determined by
neuropathologic evaluations performed at Rush, blinded to clinical data, and reviewed by a board-certified
neuropathologist.
A minimum of nine regions in one hemisphere are examined for microinfarcts on 6μm paraffin-embedded sections,
stained with hematoxylin/eosin. We examine six cortical regions (midfrontal, middle temporal, entorhinal,
hippocampal, inferior parietal, and anterior cingulate cortices), two subcortical regions (anterior basal ganglia,
thalamus), and midbrain. Age (acute/subacute/chronic) and location (side and region) of microinfarcts are recorded.
Value Coding
0 No chronic microinfarcts
1 One or more chronic microinfarcts (regardless of location)
Total microinfarcts (acute + subacute +chronic) are available upon request.
Counts (as opposed to presence of 1 or more) are available upon request.
References
Microinfarct pathology, dementia, and cognitive systems.
Arvanitakis Z, Leurgans SE, Barnes LL, Bennett DA, Schneider JA
Journal: Stroke 2011 Mar; 42(3) 722-7

## Sheet: Rush Movement disorders
Sample #	Sex	PMI	Clinical Diagnosis	Age	PATH done	FINAL NEUROPATHOLOGIC DIAGNOSIS	Alpha-synuclein findings
31	M	<24 h	PD	69	No	Unknown	Unknown
32	F	<24 h	PD	70	no	Unknown	Unknown
33	M	<24 h	PD	86	No	Unknown	Unknown
34	M	<24 h	PD	81	Yes	Lewy body disease (Brainstem subtype; Idiopathic Parkinson's disease).	The H & E slides demonstrate some focal hyalinized barrel-shaped vessels in the cerebral and cerebellar cortical white matter and basal ganglia. Sections of the cortex, amygdala and hippocampus reveal no Lewy bodies. Definitive Lewy bodies are identified in the substantia nigra and there is significant neuronal dropout and pigment incontinence with remaining cells containing numerous pale bodies.…
35	M	<24 h	PD	Unknown	no	Unknown	Unknown
36	M	<24 h	PD	Unknown	no	Unknown	Unknown
