# Supplementary material for: Distribution of phosphorylated alpha-synuclein in non-diseased brain implicates olfactory bulb mitral cells in synucleinopathy pathogenesis
Source: NPJ Parkinsons Dis. 2023 Mar 25;9:43. doi: 10.1038/s41531-023-00491-3 (PMC10039879; doi:10.1038/s41531-023-00491-3)
Supplement: Supplementary file 4 — Supplementary Data 4 [file 41531_2023_491_MOESM4_ESM.txt]

#category	term ID	term description	observed gene count	background gene count	strength	false discovery rate	matching proteins in your network (IDs)	matching proteins in your network (labels)
GO Component	GO:0045202	Synapse	57	1492	0.85	2.98E-31	10090.ENSMUSP00000000109,10090.ENSMUSP00000003038,10090.ENSMUSP00000003754,10090.ENSMUSP00000004378,10090.ENSMUSP00000007236,10090.ENSMUSP00000007708,10090.ENSMUSP00000009538,10090.ENSMUSP00000013304,10090.ENSMUSP00000021001,10090.ENSMUSP00000021273,10090.ENSMUSP00000021554,10090.ENSMUSP00000022629,10090.ENSMUSP00000028926,10090.ENSMUSP00000030212,10090.ENSMUSP00000030637,10090.ENSMUSP00000032454…	Cntn1,Ap2a2,Calb2,Eno2,Syngr3,Ppp2r1a,Syn2,Atp6v0d1,Rab10,Vamp2,Actn1,Dpysl2,Napb,Sh3gl2,Ncdn,Slc6a1,Gpm6a,Igsf8,Pacsin1,Atp6v0a1,Eef2,Pebp1,Nipsnap1,Dclk1,Ywhag,Ppp3ca,Gdi2,Arhgdia,Synpr,Mapk1,Map1b,Pfn2,Syp,Ywhae,Rac1,Slc17a7,Atp2b2,Dnm1,Stxbp1,Map1a,Snap91,Slc12a5,Nsf,Aldoc,Capzb,Ywhaq,Syt1,Stx1b,Camk2b,Rab3a,Snca,Synj1,Dmxl2,Gapdh,Slc8a2,Hnrnpd,Vdac3
TISSUES	BTO:0000142	Brain	70	2671	0.69	2.55E-30	10090.ENSMUSP00000000109,10090.ENSMUSP00000003038,10090.ENSMUSP00000003754,10090.ENSMUSP00000004378,10090.ENSMUSP00000007236,10090.ENSMUSP00000009538,10090.ENSMUSP00000013304,10090.ENSMUSP00000014750,10090.ENSMUSP00000021273,10090.ENSMUSP00000022629,10090.ENSMUSP00000025679,10090.ENSMUSP00000028926,10090.ENSMUSP00000030212,10090.ENSMUSP00000030637,10090.ENSMUSP00000031726,10090.ENSMUSP00000032078…	Cntn1,Ap2a2,Calb2,Eno2,Syngr3,Syn2,Atp6v0d1,Slc25a11,Vamp2,Dpysl2,Otub1,Napb,Sh3gl2,Ncdn,Gnb2,Cct7,Slc6a1,Gpm6a,Dlat,Etfa,Pygb,Pdxk,Igsf8,Ndufv1,Pacsin1,Atp6v0a1,Hnrnpu,Pebp1,Gpi1,Dclk1,Ywhag,Ppp3ca,Gdi2,Arhgdia,Synpr,Mapk1,Hspa12a,Map1b,Pfn2,Syp,Ywhae,Vsnl1,Acot7,Hnrnph1,Slc17a7,Atp2b2,Dnm1,Map1a,Snap91,Slc12a5,Nsf,Aldoc,Capzb,Cd47,Ywhaq,Syt1,Stx1b,Camk2b,Rab3a,Pdcd6ip,Slc25a18,Crmp1,Snca,Atp6v1…
UniProt Keywords	KW-0007	Acetylation	73	3070	0.65	3.57E-30	10090.ENSMUSP00000001566,10090.ENSMUSP00000001989,10090.ENSMUSP00000004378,10090.ENSMUSP00000007236,10090.ENSMUSP00000007708,10090.ENSMUSP00000011029,10090.ENSMUSP00000014750,10090.ENSMUSP00000020315,10090.ENSMUSP00000021001,10090.ENSMUSP00000021273,10090.ENSMUSP00000021554,10090.ENSMUSP00000025679,10090.ENSMUSP00000025961,10090.ENSMUSP00000026538,10090.ENSMUSP00000027153,10090.ENSMUSP00000027810…	Tubb5,Uba1,Eno2,Syngr3,Ppp2r1a,Dnajc19,Slc25a11,Cand1,Rab10,Vamp2,Actn1,Otub1,Prdx3,Echs1,Acadl,Fh1,Iars2,Car2,S100a11,Ncdn,Cct6a,Fscn1,Gnb2,Cct7,Ipo5,Gpm6a,Dlat,Etfa,Pygb,Cct2,Pdxk,Aldh5a1,Ndufv1,BC026585,Hibch,Eef2,Hnrnpu,Pebp1,Nipsnap1,Gpi1,Ywhag,Ppp3ca,Tst,Gdi2,Arhgdia,Mapk1,Hspa12a,Map1b,Pfn2,Ywhae,Acot7,Hnrnph1,Aldh6a1,Eef1g,Hist1h2bb,Nsf,Acsf2,Aldoc,Capzb,Acadvl,Ywhaq,Atp5h,Pdcd6ip,Snca,Ha…
TISSUES	BTO:0001484	Nervous system	71	2889	0.66	1.17E-29	10090.ENSMUSP00000000109,10090.ENSMUSP00000003038,10090.ENSMUSP00000003754,10090.ENSMUSP00000004378,10090.ENSMUSP00000007236,10090.ENSMUSP00000009538,10090.ENSMUSP00000013304,10090.ENSMUSP00000014750,10090.ENSMUSP00000021273,10090.ENSMUSP00000022629,10090.ENSMUSP00000025679,10090.ENSMUSP00000028926,10090.ENSMUSP00000030212,10090.ENSMUSP00000030637,10090.ENSMUSP00000031726,10090.ENSMUSP00000032078…	Cntn1,Ap2a2,Calb2,Eno2,Syngr3,Syn2,Atp6v0d1,Slc25a11,Vamp2,Dpysl2,Otub1,Napb,Sh3gl2,Ncdn,Gnb2,Cct7,Slc6a1,Gpm6a,Dlat,Etfa,Pygb,Pdxk,Igsf8,Ndufv1,Pacsin1,Atp6v0a1,Hnrnpu,Pebp1,Gpi1,Dclk1,Ywhag,Ppp3ca,Gdi2,Arhgdia,Synpr,Mapk1,Hspa12a,Map1b,Pfn2,Syp,Ywhae,Vsnl1,Acot7,Hnrnph1,Slc17a7,Atp2b2,Dnm1,Map1a,Snap91,Slc12a5,Nsf,Aldoc,Capzb,Cd47,Ywhaq,Syt1,Stx1b,N28178,Camk2b,Rab3a,Pdcd6ip,Slc25a18,Crmp1,Snca…
COMPARTMENTS	GOCC:0005737	Cytoplasm	98	6579	0.44	2.10E-29	10090.ENSMUSP00000001566,10090.ENSMUSP00000003038,10090.ENSMUSP00000003754,10090.ENSMUSP00000004378,10090.ENSMUSP00000006435,10090.ENSMUSP00000007236,10090.ENSMUSP00000007708,10090.ENSMUSP00000009538,10090.ENSMUSP00000011029,10090.ENSMUSP00000013304,10090.ENSMUSP00000014750,10090.ENSMUSP00000020315,10090.ENSMUSP00000021001,10090.ENSMUSP00000021273,10090.ENSMUSP00000021554,10090.ENSMUSP00000022629…	Tubb5,Ap2a2,Calb2,Eno2,Atp6v1b2,Syngr3,Ppp2r1a,Syn2,Dnajc19,Atp6v0d1,Slc25a11,Cand1,Rab10,Vamp2,Actn1,Dpysl2,Ppp2r2b,Otub1,Prdx3,Echs1,Acadl,Fh1,Iars2,Napb,Car2,S100a11,Sh3gl2,Cct6a,Fscn1,Gnb2,Cct7,Ipo5,Dlat,Etfa,Cct2,Aldh5a1,Ndufv1,Pacsin1,Atp6v0a1,BC026585,Hibch,Eef2,Hnrnpu,Pebp1,Nipsnap1,Gpi1,Ywhag,Ppp3ca,Tst,Dhx30,Gdi2,Arhgdia,Synpr,Mapk1,Map1b,Pfn2,Syp,Ywhae,Vsnl1,Acot7,Hnrnph1,Rac1,mt-Co2,m…
TISSUES	BTO:0000282	Head	75	3453	0.61	1.12E-28	10090.ENSMUSP00000000109,10090.ENSMUSP00000003038,10090.ENSMUSP00000003754,10090.ENSMUSP00000004378,10090.ENSMUSP00000006435,10090.ENSMUSP00000007236,10090.ENSMUSP00000009538,10090.ENSMUSP00000011029,10090.ENSMUSP00000013304,10090.ENSMUSP00000014750,10090.ENSMUSP00000021273,10090.ENSMUSP00000022629,10090.ENSMUSP00000025679,10090.ENSMUSP00000028926,10090.ENSMUSP00000030212,10090.ENSMUSP00000030637…	Cntn1,Ap2a2,Calb2,Eno2,Atp6v1b2,Syngr3,Syn2,Dnajc19,Atp6v0d1,Slc25a11,Vamp2,Dpysl2,Otub1,Napb,Sh3gl2,Ncdn,Gnb2,Cct7,Slc6a1,Gpm6a,Dlat,Etfa,Pygb,Cct2,Pdxk,Igsf8,Ndufv1,Pacsin1,Atp6v0a1,BC026585,Hnrnpu,Pebp1,Gpi1,Dclk1,Ywhag,Ppp3ca,Gdi2,Arhgdia,Synpr,Mapk1,Hspa12a,Map1b,Pfn2,Syp,Ywhae,Vsnl1,Acot7,Hnrnph1,Slc17a7,Atp2b2,Dnm1,Stxbp1,Map1a,Snap91,Slc12a5,Nsf,Aldoc,Capzb,Cd47,Ywhaq,Syt1,Stx1b,Camk2b,Ra…
GO Component	GO:0030054	Cell junction	60	2050	0.74	1.90E-27	10090.ENSMUSP00000000109,10090.ENSMUSP00000001989,10090.ENSMUSP00000003038,10090.ENSMUSP00000003754,10090.ENSMUSP00000004378,10090.ENSMUSP00000007236,10090.ENSMUSP00000007708,10090.ENSMUSP00000009538,10090.ENSMUSP00000013304,10090.ENSMUSP00000021001,10090.ENSMUSP00000021273,10090.ENSMUSP00000021554,10090.ENSMUSP00000022629,10090.ENSMUSP00000028926,10090.ENSMUSP00000030212,10090.ENSMUSP00000030637…	Cntn1,Uba1,Ap2a2,Calb2,Eno2,Syngr3,Ppp2r1a,Syn2,Atp6v0d1,Rab10,Vamp2,Actn1,Dpysl2,Napb,Sh3gl2,Ncdn,Fscn1,Slc6a1,Gpm6a,Igsf8,Pacsin1,Atp6v0a1,Eef2,Pebp1,Nipsnap1,Dclk1,Ywhag,Ppp3ca,Gdi2,Arhgdia,Synpr,Mapk1,Map1b,Pfn2,Syp,Ywhae,Rac1,Slc17a7,Atp2b2,Dnm1,Stxbp1,Map1a,Snap91,Slc12a5,Nsf,Aldoc,Capzb,Ywhaq,Syt1,Stx1b,Camk2b,Rab3a,Pdcd6ip,Snca,Synj1,Dmxl2,Gapdh,Slc8a2,Hnrnpd,Vdac3
COMPARTMENTS	GOCC:0045202	Synapse	46	1032	0.92	8.15E-27	10090.ENSMUSP00000000109,10090.ENSMUSP00000003038,10090.ENSMUSP00000003754,10090.ENSMUSP00000004378,10090.ENSMUSP00000007236,10090.ENSMUSP00000009538,10090.ENSMUSP00000013304,10090.ENSMUSP00000021001,10090.ENSMUSP00000021273,10090.ENSMUSP00000021554,10090.ENSMUSP00000022629,10090.ENSMUSP00000030212,10090.ENSMUSP00000032454,10090.ENSMUSP00000033915,10090.ENSMUSP00000041232,10090.ENSMUSP00000044168…	Cntn1,Ap2a2,Calb2,Eno2,Syngr3,Syn2,Atp6v0d1,Rab10,Vamp2,Actn1,Dpysl2,Sh3gl2,Slc6a1,Gpm6a,Igsf8,Pacsin1,Atp6v0a1,Eef2,Pebp1,Nipsnap1,Dclk1,Ppp3ca,Synpr,Mapk1,Map1b,Pfn2,Syp,Rac1,Slc17a7,Atp2b2,Dnm1,Stxbp1,Map1a,Snap91,Nsf,Aldoc,Capzb,Syt1,Stx1b,Camk2b,Rab3a,Snca,Synj1,Dmxl2,Gapdh,Slc8a2
GO Component	GO:0043209	Myelin sheath	27	212	1.38	1.30E-25	10090.ENSMUSP00000000109,10090.ENSMUSP00000004378,10090.ENSMUSP00000006435,10090.ENSMUSP00000009538,10090.ENSMUSP00000022629,10090.ENSMUSP00000025961,10090.ENSMUSP00000028926,10090.ENSMUSP00000029078,10090.ENSMUSP00000031565,10090.ENSMUSP00000031726,10090.ENSMUSP00000034567,10090.ENSMUSP00000036288,10090.ENSMUSP00000041232,10090.ENSMUSP00000044168,10090.ENSMUSP00000048425,10090.ENSMUSP00000049355…	Cntn1,Eno2,Atp6v1b2,Syn2,Dpysl2,Prdx3,Napb,Car2,Fscn1,Gnb2,Dlat,Cct2,Igsf8,Pacsin1,Pebp1,Gpi1,Ywhag,Gdi2,Dnm1,Stxbp1,Nsf,Atp5h,Pdcd6ip,Atp6v1a,Atp5c1,Gapdh,Ppia
GO Component	GO:0005737	Cytoplasm	109	10283	0.3	1.46E-23	10090.ENSMUSP00000001513,10090.ENSMUSP00000001566,10090.ENSMUSP00000001989,10090.ENSMUSP00000003038,10090.ENSMUSP00000003754,10090.ENSMUSP00000004378,10090.ENSMUSP00000006435,10090.ENSMUSP00000007236,10090.ENSMUSP00000007708,10090.ENSMUSP00000009538,10090.ENSMUSP00000011029,10090.ENSMUSP00000013304,10090.ENSMUSP00000014750,10090.ENSMUSP00000020315,10090.ENSMUSP00000021001,10090.ENSMUSP00000021273…	Tubb6,Tubb5,Uba1,Ap2a2,Calb2,Eno2,Atp6v1b2,Syngr3,Ppp2r1a,Syn2,Dnajc19,Atp6v0d1,Slc25a11,Cand1,Rab10,Vamp2,Actn1,Dpysl2,Ppp2r2b,Otub1,Prdx3,Echs1,Acadl,Fh1,Iars2,Napb,Car2,S100a11,Sh3gl2,Ncdn,Cct6a,Fscn1,Gnb2,Cct7,Ipo5,Dlat,Etfa,Pygb,Cct2,Pdxk,Aldh5a1,Ndufv1,Pacsin1,Atp6v0a1,BC026585,Hibch,Eef2,Hnrnpu,Pebp1,Nipsnap1,Gpi1,Ywhag,Ppp3ca,Tst,Dhx30,Gdi2,Arhgdia,Synpr,Mapk1,Hspa12a,Map1b,Pfn2,Syp,Ywhae…
UniProt Keywords	KW-0597	Phosphoprotein	96	7551	0.38	3.69E-23	10090.ENSMUSP00000001513,10090.ENSMUSP00000001566,10090.ENSMUSP00000001989,10090.ENSMUSP00000003754,10090.ENSMUSP00000004378,10090.ENSMUSP00000005692,10090.ENSMUSP00000009538,10090.ENSMUSP00000011029,10090.ENSMUSP00000013304,10090.ENSMUSP00000014750,10090.ENSMUSP00000020315,10090.ENSMUSP00000021001,10090.ENSMUSP00000021273,10090.ENSMUSP00000021554,10090.ENSMUSP00000022629,10090.ENSMUSP00000025377…	Tubb6,Tubb5,Uba1,Calb2,Eno2,Atp4a,Syn2,Dnajc19,Atp6v0d1,Slc25a11,Cand1,Rab10,Vamp2,Actn1,Dpysl2,Ppp2r2b,Otub1,Prdx3,Echs1,Acadl,Fh1,Car2,S100a11,Sh3gl2,Ncdn,Cct6a,Fscn1,Gnb2,Slc6a1,Ipo5,Gpm6a,Dlat,Etfa,Pygb,Cct2,Pdxk,Aldh5a1,Igsf8,Pacsin1,Atp6v0a1,Hibch,Eef2,Hnrnpu,Pebp1,Nipsnap1,Gpi1,Dclk1,Ywhag,Ppp3ca,Tst,Dhx30,Gdi2,Arhgdia,Synpr,Mapk1,Map1b,Syp,Ywhae,Hnrnph1,mt-Co2,Aldh6a1,Slc17a7,Atp2b2,Dnm1,…
TISSUES	BTO:0001489	Whole body	104	9158	0.33	4.74E-23	10090.ENSMUSP00000000109,10090.ENSMUSP00000001566,10090.ENSMUSP00000001989,10090.ENSMUSP00000003038,10090.ENSMUSP00000003754,10090.ENSMUSP00000004378,10090.ENSMUSP00000005692,10090.ENSMUSP00000006435,10090.ENSMUSP00000007236,10090.ENSMUSP00000007708,10090.ENSMUSP00000009538,10090.ENSMUSP00000011029,10090.ENSMUSP00000013304,10090.ENSMUSP00000014750,10090.ENSMUSP00000021273,10090.ENSMUSP00000022629…	Cntn1,Tubb5,Uba1,Ap2a2,Calb2,Eno2,Atp4a,Atp6v1b2,Syngr3,Ppp2r1a,Syn2,Dnajc19,Atp6v0d1,Slc25a11,Vamp2,Dpysl2,Otub1,Prdx3,Echs1,Acadl,Fh1,Iars2,Napb,S100a11,Sh3gl2,Ncdn,Cct6a,Fscn1,Gnb2,Cct7,Slc6a1,Gpm6a,Dlat,Etfa,Pygb,Cct2,Pdxk,Aldh5a1,Igsf8,Ndufv1,Pacsin1,Atp6v0a1,BC026585,Hibch,Eef2,Hnrnpu,Pebp1,Nipsnap1,Gpi1,Dclk1,Ywhag,Ppp3ca,Tst,Gdi2,Arhgdia,Synpr,Mapk1,Hspa12a,Map1b,Pfn2,Syp,Ywhae,Vsnl1,Acot…
COMPARTMENTS	GOCC:0030054	Cell junction	48	1453	0.79	7.93E-23	10090.ENSMUSP00000000109,10090.ENSMUSP00000003038,10090.ENSMUSP00000003754,10090.ENSMUSP00000004378,10090.ENSMUSP00000007236,10090.ENSMUSP00000009538,10090.ENSMUSP00000013304,10090.ENSMUSP00000021001,10090.ENSMUSP00000021273,10090.ENSMUSP00000021554,10090.ENSMUSP00000022629,10090.ENSMUSP00000030212,10090.ENSMUSP00000031565,10090.ENSMUSP00000032454,10090.ENSMUSP00000033915,10090.ENSMUSP00000041232…	Cntn1,Ap2a2,Calb2,Eno2,Syngr3,Syn2,Atp6v0d1,Rab10,Vamp2,Actn1,Dpysl2,Sh3gl2,Fscn1,Slc6a1,Gpm6a,Igsf8,Pacsin1,Atp6v0a1,Eef2,Pebp1,Nipsnap1,Dclk1,Ppp3ca,Arhgdia,Synpr,Mapk1,Map1b,Pfn2,Syp,Rac1,Slc17a7,Atp2b2,Dnm1,Stxbp1,Map1a,Snap91,Nsf,Aldoc,Capzb,Syt1,Stx1b,Camk2b,Rab3a,Snca,Synj1,Dmxl2,Gapdh,Slc8a2
COMPARTMENTS	GOCC:0005622	Intracellular	106	9943	0.3	1.08E-21	10090.ENSMUSP00000001513,10090.ENSMUSP00000001566,10090.ENSMUSP00000001989,10090.ENSMUSP00000003038,10090.ENSMUSP00000003754,10090.ENSMUSP00000004378,10090.ENSMUSP00000006435,10090.ENSMUSP00000007236,10090.ENSMUSP00000007708,10090.ENSMUSP00000009538,10090.ENSMUSP00000011029,10090.ENSMUSP00000013304,10090.ENSMUSP00000014750,10090.ENSMUSP00000020315,10090.ENSMUSP00000021001,10090.ENSMUSP00000021273…	Tubb6,Tubb5,Uba1,Ap2a2,Calb2,Eno2,Atp6v1b2,Syngr3,Ppp2r1a,Syn2,Dnajc19,Atp6v0d1,Slc25a11,Cand1,Rab10,Vamp2,Actn1,Dpysl2,Ppp2r2b,Otub1,Prdx3,Echs1,Acadl,Fh1,Iars2,Napb,Car2,S100a11,Sh3gl2,Cct6a,Fscn1,Gnb2,Cct7,Ipo5,Dlat,Etfa,Pygb,Cct2,Pdxk,Aldh5a1,Ndufv1,Pacsin1,Atp6v0a1,BC026585,Hibch,Eef2,Hnrnpu,Pebp1,Nipsnap1,Gpi1,Ywhag,Ppp3ca,Tst,Dhx30,Gdi2,Arhgdia,Synpr,Mapk1,Map1b,Pfn2,Syp,Ywhae,Vsnl1,Acot7,…
COMPARTMENTS	GOCC:0110165	Cellular anatomical entity	113	12108	0.24	7.12E-21	10090.ENSMUSP00000000109,10090.ENSMUSP00000001513,10090.ENSMUSP00000001566,10090.ENSMUSP00000001989,10090.ENSMUSP00000003038,10090.ENSMUSP00000003754,10090.ENSMUSP00000004378,10090.ENSMUSP00000005692,10090.ENSMUSP00000006435,10090.ENSMUSP00000007236,10090.ENSMUSP00000007708,10090.ENSMUSP00000009538,10090.ENSMUSP00000011029,10090.ENSMUSP00000013304,10090.ENSMUSP00000014750,10090.ENSMUSP00000020315…	Cntn1,Tubb6,Tubb5,Uba1,Ap2a2,Calb2,Eno2,Atp4a,Atp6v1b2,Syngr3,Ppp2r1a,Syn2,Dnajc19,Atp6v0d1,Slc25a11,Cand1,Rab10,Vamp2,Actn1,Dpysl2,Ppp2r2b,Otub1,Prdx3,Echs1,Acadl,Fh1,Iars2,Napb,Car2,S100a11,Sh3gl2,Ncdn,Cct6a,Fscn1,Gnb2,Cct7,Slc6a1,Ipo5,Gpm6a,Dlat,Etfa,Cct2,Pdxk,Aldh5a1,Igsf8,Ndufv1,Pacsin1,Atp6v0a1,BC026585,Hibch,Eef2,Hnrnpu,Pebp1,Nipsnap1,Gpi1,Dclk1,Ywhag,Ppp3ca,Tst,Dhx30,Gdi2,Arhgdia,Synpr,Ma…
GO Component	GO:0043005	Neuron projection	47	1583	0.74	1.18E-20	10090.ENSMUSP00000003754,10090.ENSMUSP00000004378,10090.ENSMUSP00000007708,10090.ENSMUSP00000013304,10090.ENSMUSP00000021273,10090.ENSMUSP00000021554,10090.ENSMUSP00000022629,10090.ENSMUSP00000029078,10090.ENSMUSP00000030212,10090.ENSMUSP00000030637,10090.ENSMUSP00000031565,10090.ENSMUSP00000032454,10090.ENSMUSP00000033915,10090.ENSMUSP00000035743,10090.ENSMUSP00000041232,10090.ENSMUSP00000044168…	Calb2,Eno2,Ppp2r1a,Atp6v0d1,Vamp2,Actn1,Dpysl2,Car2,Sh3gl2,Ncdn,Fscn1,Slc6a1,Gpm6a,Pygb,Igsf8,Pacsin1,Hnrnpu,Pebp1,Gpi1,Ppp3ca,Synpr,Mapk1,Map1b,Pfn2,Syp,Ywhae,Acot7,Rac1,mt-Nd5,Slc17a7,Atp2b2,Dnm1,Stxbp1,Map1a,Snap91,Slc12a5,Nsf,Aldoc,Capzb,Syt1,Stx1b,Camk2b,Rab3a,Crmp1,Snca,Synj1,Slc8a2
GO Component	GO:0098793	Presynapse	33	636	0.99	1.52E-20	10090.ENSMUSP00000000109,10090.ENSMUSP00000003038,10090.ENSMUSP00000003754,10090.ENSMUSP00000007236,10090.ENSMUSP00000009538,10090.ENSMUSP00000013304,10090.ENSMUSP00000021001,10090.ENSMUSP00000021273,10090.ENSMUSP00000022629,10090.ENSMUSP00000028926,10090.ENSMUSP00000030212,10090.ENSMUSP00000032454,10090.ENSMUSP00000033915,10090.ENSMUSP00000044168,10090.ENSMUSP00000044838,10090.ENSMUSP00000048425…	Cntn1,Ap2a2,Calb2,Syngr3,Syn2,Atp6v0d1,Rab10,Vamp2,Dpysl2,Napb,Sh3gl2,Slc6a1,Gpm6a,Pacsin1,Atp6v0a1,Pebp1,Ywhag,Synpr,Pfn2,Syp,Slc17a7,Atp2b2,Dnm1,Stxbp1,Snap91,Syt1,Stx1b,Rab3a,Snca,Synj1,Dmxl2,Slc8a2,Vdac3
COMPARTMENTS	GOCC:0098793	Presynapse	29	487	1.05	3.42E-19	10090.ENSMUSP00000000109,10090.ENSMUSP00000003038,10090.ENSMUSP00000003754,10090.ENSMUSP00000007236,10090.ENSMUSP00000009538,10090.ENSMUSP00000013304,10090.ENSMUSP00000021001,10090.ENSMUSP00000021273,10090.ENSMUSP00000022629,10090.ENSMUSP00000030212,10090.ENSMUSP00000032454,10090.ENSMUSP00000033915,10090.ENSMUSP00000044168,10090.ENSMUSP00000044838,10090.ENSMUSP00000048425,10090.ENSMUSP00000064986…	Cntn1,Ap2a2,Calb2,Syngr3,Syn2,Atp6v0d1,Rab10,Vamp2,Dpysl2,Sh3gl2,Slc6a1,Gpm6a,Pacsin1,Atp6v0a1,Pebp1,Synpr,Pfn2,Syp,Slc17a7,Atp2b2,Dnm1,Stxbp1,Snap91,Syt1,Stx1b,Rab3a,Snca,Synj1,Dmxl2
COMPARTMENTS	GOCC:0043005	Neuron projection	38	1054	0.83	9.62E-19	10090.ENSMUSP00000003754,10090.ENSMUSP00000004378,10090.ENSMUSP00000021273,10090.ENSMUSP00000021554,10090.ENSMUSP00000022629,10090.ENSMUSP00000030212,10090.ENSMUSP00000030637,10090.ENSMUSP00000031565,10090.ENSMUSP00000032454,10090.ENSMUSP00000033915,10090.ENSMUSP00000041232,10090.ENSMUSP00000044168,10090.ENSMUSP00000053101,10090.ENSMUSP00000065983,10090.ENSMUSP00000068374,10090.ENSMUSP00000068890…	Calb2,Eno2,Vamp2,Actn1,Dpysl2,Sh3gl2,Ncdn,Fscn1,Slc6a1,Gpm6a,Igsf8,Pacsin1,Ppp3ca,Mapk1,Map1b,Pfn2,Syp,Ywhae,Acot7,Rac1,Slc17a7,Atp2b2,Dnm1,Stxbp1,Map1a,Snap91,Slc12a5,Nsf,Aldoc,Capzb,Syt1,Stx1b,Camk2b,Rab3a,Crmp1,Snca,Synj1,Slc8a2
GO Component	GO:0120025	Plasma membrane bounded cell projection	51	2387	0.6	8.95E-17	10090.ENSMUSP00000003754,10090.ENSMUSP00000004378,10090.ENSMUSP00000006435,10090.ENSMUSP00000007708,10090.ENSMUSP00000013304,10090.ENSMUSP00000021001,10090.ENSMUSP00000021273,10090.ENSMUSP00000021554,10090.ENSMUSP00000022629,10090.ENSMUSP00000029078,10090.ENSMUSP00000029515,10090.ENSMUSP00000030212,10090.ENSMUSP00000030637,10090.ENSMUSP00000031565,10090.ENSMUSP00000032454,10090.ENSMUSP00000033915…	Calb2,Eno2,Atp6v1b2,Ppp2r1a,Atp6v0d1,Rab10,Vamp2,Actn1,Dpysl2,Car2,S100a11,Sh3gl2,Ncdn,Fscn1,Slc6a1,Gpm6a,Pygb,Igsf8,Pacsin1,Hnrnpu,Pebp1,Gpi1,Ppp3ca,Synpr,Mapk1,Map1b,Pfn2,Syp,Ywhae,Acot7,Rac1,mt-Nd5,Slc17a7,Atp2b2,Dnm1,Stxbp1,Map1a,Snap91,Slc12a5,Nsf,Aldoc,Capzb,Syt1,Stx1b,Camk2b,Rab3a,Crmp1,Snca,Atp6v1a,Synj1,Slc8a2
GO Component	GO:0005739	Mitochondrion	44	1776	0.67	2.81E-16	10090.ENSMUSP00000001989,10090.ENSMUSP00000011029,10090.ENSMUSP00000014750,10090.ENSMUSP00000022629,10090.ENSMUSP00000025377,10090.ENSMUSP00000025961,10090.ENSMUSP00000026538,10090.ENSMUSP00000027153,10090.ENSMUSP00000027810,10090.ENSMUSP00000027921,10090.ENSMUSP00000032078,10090.ENSMUSP00000034567,10090.ENSMUSP00000034866,10090.ENSMUSP00000040591,10090.ENSMUSP00000042967,10090.ENSMUSP00000044945…	Uba1,Dnajc19,Slc25a11,Dpysl2,Ppp2r2b,Prdx3,Echs1,Acadl,Fh1,Iars2,Cct7,Dlat,Etfa,Aldh5a1,Ndufv1,BC026585,Hibch,Pebp1,Nipsnap1,Ppp3ca,Tst,Dhx30,Mapk1,Ywhae,mt-Co2,mt-Nd5,Aldh6a1,Dnm1,Stxbp1,Acsf2,Aldoc,Acadvl,Atp5h,Slc25a18,Snca,Atp6v1a,Hadhb,Atp5c1,Gapdh,Mtch2,Slc8a2,Hlcs,Isoc2a,Vdac3
GO Component	GO:0005622	Intracellular	110	12596	0.21	3.33E-16	10090.ENSMUSP00000001513,10090.ENSMUSP00000001566,10090.ENSMUSP00000001989,10090.ENSMUSP00000003038,10090.ENSMUSP00000003754,10090.ENSMUSP00000004378,10090.ENSMUSP00000006435,10090.ENSMUSP00000007236,10090.ENSMUSP00000007708,10090.ENSMUSP00000009538,10090.ENSMUSP00000011029,10090.ENSMUSP00000013304,10090.ENSMUSP00000014750,10090.ENSMUSP00000020315,10090.ENSMUSP00000021001,10090.ENSMUSP00000021273…	Tubb6,Tubb5,Uba1,Ap2a2,Calb2,Eno2,Atp6v1b2,Syngr3,Ppp2r1a,Syn2,Dnajc19,Atp6v0d1,Slc25a11,Cand1,Rab10,Vamp2,Actn1,Dpysl2,Ppp2r2b,Otub1,Prdx3,Echs1,Acadl,Fh1,Iars2,Napb,Car2,S100a11,Sh3gl2,Ncdn,Cct6a,Fscn1,Gnb2,Cct7,Ipo5,Dlat,Etfa,Pygb,Cct2,Pdxk,Aldh5a1,Igsf8,Ndufv1,Pacsin1,Atp6v0a1,BC026585,Hibch,Eef2,Hnrnpu,Pebp1,Nipsnap1,Gpi1,Ywhag,Ppp3ca,Tst,Dhx30,Gdi2,Arhgdia,Synpr,Mapk1,Hspa12a,Map1b,Pfn2,Syp…
GO Component	GO:0043226	Organelle	106	11550	0.23	4.19E-16	10090.ENSMUSP00000001513,10090.ENSMUSP00000001566,10090.ENSMUSP00000001989,10090.ENSMUSP00000003038,10090.ENSMUSP00000003754,10090.ENSMUSP00000006435,10090.ENSMUSP00000007236,10090.ENSMUSP00000007708,10090.ENSMUSP00000009538,10090.ENSMUSP00000011029,10090.ENSMUSP00000013304,10090.ENSMUSP00000014750,10090.ENSMUSP00000020315,10090.ENSMUSP00000021001,10090.ENSMUSP00000021273,10090.ENSMUSP00000021554…	Tubb6,Tubb5,Uba1,Ap2a2,Calb2,Atp6v1b2,Syngr3,Ppp2r1a,Syn2,Dnajc19,Atp6v0d1,Slc25a11,Cand1,Rab10,Vamp2,Actn1,Dpysl2,Ppp2r2b,Otub1,Prdx3,Echs1,Acadl,Fh1,Iars2,Napb,S100a11,Sh3gl2,Ncdn,Cct6a,Fscn1,Cct7,Ipo5,Dlat,Etfa,Cct2,Pdxk,Aldh5a1,Igsf8,Ndufv1,Pacsin1,Atp6v0a1,BC026585,Hibch,Eef2,Hnrnpu,Pebp1,Nipsnap1,Gpi1,Dclk1,Ywhag,Ppp3ca,Tst,Dhx30,Gdi2,Arhgdia,Synpr,Mapk1,Hspa12a,Map1b,Pfn2,Syp,Ywhae,Acot7,H…
COMPARTMENTS	GOCC:0120025	Plasma membrane bounded cell projection	43	1774	0.66	2.28E-15	10090.ENSMUSP00000003754,10090.ENSMUSP00000004378,10090.ENSMUSP00000006435,10090.ENSMUSP00000021001,10090.ENSMUSP00000021273,10090.ENSMUSP00000021554,10090.ENSMUSP00000022629,10090.ENSMUSP00000029078,10090.ENSMUSP00000030212,10090.ENSMUSP00000030637,10090.ENSMUSP00000031565,10090.ENSMUSP00000032454,10090.ENSMUSP00000033915,10090.ENSMUSP00000041232,10090.ENSMUSP00000044168,10090.ENSMUSP00000049355…	Calb2,Eno2,Atp6v1b2,Rab10,Vamp2,Actn1,Dpysl2,Car2,Sh3gl2,Ncdn,Fscn1,Slc6a1,Gpm6a,Igsf8,Pacsin1,Gpi1,Ppp3ca,Mapk1,Map1b,Pfn2,Syp,Ywhae,Acot7,Rac1,Slc17a7,Atp2b2,Dnm1,Stxbp1,Map1a,Snap91,Slc12a5,Nsf,Aldoc,Capzb,Syt1,Stx1b,Camk2b,Rab3a,Crmp1,Snca,Atp6v1a,Synj1,Slc8a2
TISSUES	BTO:0000421	Connective tissue	44	1868	0.64	2.95E-15	10090.ENSMUSP00000001566,10090.ENSMUSP00000001989,10090.ENSMUSP00000004378,10090.ENSMUSP00000007708,10090.ENSMUSP00000011029,10090.ENSMUSP00000021273,10090.ENSMUSP00000022629,10090.ENSMUSP00000026538,10090.ENSMUSP00000027810,10090.ENSMUSP00000029515,10090.ENSMUSP00000031402,10090.ENSMUSP00000031565,10090.ENSMUSP00000032078,10090.ENSMUSP00000034567,10090.ENSMUSP00000034866,10090.ENSMUSP00000041232…	Tubb5,Uba1,Eno2,Ppp2r1a,Dnajc19,Vamp2,Dpysl2,Echs1,Fh1,S100a11,Cct6a,Fscn1,Cct7,Dlat,Etfa,Igsf8,Atp6v0a1,Hibch,Eef2,Hnrnpu,Gpi1,Dclk1,Ppp3ca,Gdi2,Arhgdia,Mapk1,Map1b,Pfn2,Dnm1,Map1a,Eef1g,Nsf,Acsf2,Aldoc,Capzb,Acadvl,Cd47,Atp5h,Rab3a,Hadhb,Gapdh,Ppia,Hnrnpd,Vdac3
COMPARTMENTS	GOCC:0042995	Cell projection	43	1794	0.65	3.03E-15	10090.ENSMUSP00000003754,10090.ENSMUSP00000004378,10090.ENSMUSP00000006435,10090.ENSMUSP00000021001,10090.ENSMUSP00000021273,10090.ENSMUSP00000021554,10090.ENSMUSP00000022629,10090.ENSMUSP00000029078,10090.ENSMUSP00000030212,10090.ENSMUSP00000030637,10090.ENSMUSP00000031565,10090.ENSMUSP00000032454,10090.ENSMUSP00000033915,10090.ENSMUSP00000041232,10090.ENSMUSP00000044168,10090.ENSMUSP00000049355…	Calb2,Eno2,Atp6v1b2,Rab10,Vamp2,Actn1,Dpysl2,Car2,Sh3gl2,Ncdn,Fscn1,Slc6a1,Gpm6a,Igsf8,Pacsin1,Gpi1,Ppp3ca,Mapk1,Map1b,Pfn2,Syp,Ywhae,Acot7,Rac1,Slc17a7,Atp2b2,Dnm1,Stxbp1,Map1a,Snap91,Slc12a5,Nsf,Aldoc,Capzb,Syt1,Stx1b,Camk2b,Rab3a,Crmp1,Snca,Atp6v1a,Synj1,Slc8a2
GO Component	GO:0030424	Axon	30	791	0.85	4.16E-15	10090.ENSMUSP00000003754,10090.ENSMUSP00000004378,10090.ENSMUSP00000013304,10090.ENSMUSP00000022629,10090.ENSMUSP00000029078,10090.ENSMUSP00000031565,10090.ENSMUSP00000032454,10090.ENSMUSP00000033915,10090.ENSMUSP00000035743,10090.ENSMUSP00000041232,10090.ENSMUSP00000044168,10090.ENSMUSP00000048425,10090.ENSMUSP00000065983,10090.ENSMUSP00000068374,10090.ENSMUSP00000068890,10090.ENSMUSP00000069429…	Calb2,Eno2,Atp6v0d1,Dpysl2,Car2,Fscn1,Slc6a1,Gpm6a,Pygb,Igsf8,Pacsin1,Pebp1,Mapk1,Map1b,Pfn2,Syp,Ywhae,Slc17a7,Dnm1,Stxbp1,Map1a,Snap91,Aldoc,Syt1,Stx1b,Rab3a,Crmp1,Snca,Synj1,Slc8a2
GO Process	GO:0006810	Transport	60	3382	0.52	4.57E-15	10090.ENSMUSP00000003038,10090.ENSMUSP00000005692,10090.ENSMUSP00000006435,10090.ENSMUSP00000007236,10090.ENSMUSP00000009538,10090.ENSMUSP00000011029,10090.ENSMUSP00000013304,10090.ENSMUSP00000014750,10090.ENSMUSP00000021001,10090.ENSMUSP00000021273,10090.ENSMUSP00000022629,10090.ENSMUSP00000025377,10090.ENSMUSP00000028926,10090.ENSMUSP00000029078,10090.ENSMUSP00000030212,10090.ENSMUSP00000031402…	Ap2a2,Atp4a,Atp6v1b2,Syngr3,Syn2,Dnajc19,Atp6v0d1,Slc25a11,Rab10,Vamp2,Dpysl2,Ppp2r2b,Napb,Car2,Sh3gl2,Cct6a,Cct7,Slc6a1,Ipo5,Gpm6a,Cct2,Pacsin1,Atp6v0a1,Hnrnpu,Ywhag,Ppp3ca,Tst,Gdi2,Mapk1,Map1b,Syp,Ywhae,Rac1,mt-Co2,mt-Nd5,Slc17a7,Atp2b2,Dnm1,Stxbp1,Map1a,Snap91,Slc12a5,Nsf,Cd47,Ywhaq,Syt1,Stx1b,Atp5h,Camk2b,Rab3a,Pdcd6ip,Slc25a18,Snca,Atp6v1a,Atp5c1,Synj1,Mtch2,Slc8a2,Ddx39b,Vdac3
KEGG	mmu04721	Synaptic vesicle cycle	14	72	1.56	7.26E-15	10090.ENSMUSP00000003038,10090.ENSMUSP00000006435,10090.ENSMUSP00000013304,10090.ENSMUSP00000021273,10090.ENSMUSP00000032454,10090.ENSMUSP00000044838,10090.ENSMUSP00000082489,10090.ENSMUSP00000088618,10090.ENSMUSP00000089051,10090.ENSMUSP00000099364,10090.ENSMUSP00000100912,10090.ENSMUSP00000101874,10090.ENSMUSP00000105719,10090.ENSMUSP00000110314	Ap2a2,Atp6v1b2,Atp6v0d1,Vamp2,Slc6a1,Atp6v0a1,Slc17a7,Dnm1,Stxbp1,Nsf,Syt1,Stx1b,Rab3a,Atp6v1a
COMPARTMENTS	GOCC:0008021	Synaptic vesicle	18	185	1.26	7.29E-15	10090.ENSMUSP00000003038,10090.ENSMUSP00000007236,10090.ENSMUSP00000009538,10090.ENSMUSP00000013304,10090.ENSMUSP00000021001,10090.ENSMUSP00000021273,10090.ENSMUSP00000030212,10090.ENSMUSP00000044838,10090.ENSMUSP00000048425,10090.ENSMUSP00000064986,10090.ENSMUSP00000069429,10090.ENSMUSP00000082489,10090.ENSMUSP00000088618,10090.ENSMUSP00000096096,10090.ENSMUSP00000100912,10090.ENSMUSP00000105719…	Ap2a2,Syngr3,Syn2,Atp6v0d1,Rab10,Vamp2,Sh3gl2,Atp6v0a1,Pebp1,Synpr,Syp,Slc17a7,Dnm1,Snap91,Syt1,Rab3a,Snca,Dmxl2
GO Component	GO:0098794	Postsynapse	29	761	0.85	1.27E-14	10090.ENSMUSP00000000109,10090.ENSMUSP00000009538,10090.ENSMUSP00000021554,10090.ENSMUSP00000028926,10090.ENSMUSP00000030637,10090.ENSMUSP00000032454,10090.ENSMUSP00000033915,10090.ENSMUSP00000044168,10090.ENSMUSP00000050034,10090.ENSMUSP00000053101,10090.ENSMUSP00000065983,10090.ENSMUSP00000068374,10090.ENSMUSP00000068890,10090.ENSMUSP00000069429,10090.ENSMUSP00000079380,10090.ENSMUSP00000082489…	Cntn1,Syn2,Actn1,Napb,Ncdn,Slc6a1,Gpm6a,Pacsin1,Dclk1,Ppp3ca,Mapk1,Map1b,Pfn2,Syp,Rac1,Slc17a7,Atp2b2,Dnm1,Stxbp1,Map1a,Snap91,Nsf,Aldoc,Capzb,Camk2b,Snca,Synj1,Gapdh,Slc8a2
COMPARTMENTS	GOCC:0005829	Cytosol	42	1784	0.64	1.29E-14	10090.ENSMUSP00000001566,10090.ENSMUSP00000003754,10090.ENSMUSP00000004378,10090.ENSMUSP00000006435,10090.ENSMUSP00000007708,10090.ENSMUSP00000020315,10090.ENSMUSP00000022629,10090.ENSMUSP00000025377,10090.ENSMUSP00000027810,10090.ENSMUSP00000029078,10090.ENSMUSP00000030212,10090.ENSMUSP00000031402,10090.ENSMUSP00000031565,10090.ENSMUSP00000032078,10090.ENSMUSP00000036288,10090.ENSMUSP00000046101…	Tubb5,Calb2,Eno2,Atp6v1b2,Ppp2r1a,Cand1,Dpysl2,Ppp2r2b,Fh1,Car2,Sh3gl2,Cct6a,Fscn1,Cct7,Cct2,Eef2,Gpi1,Ywhag,Ppp3ca,Arhgdia,Mapk1,Map1b,Pfn2,Ywhae,Vsnl1,Acot7,Hnrnph1,Rac1,Stxbp1,Map1a,Snap91,Nsf,Aldoc,Ywhaq,Camk2b,Rab3a,Pdcd6ip,Crmp1,Snca,Atp6v1a,Gapdh,Ppia
COMPARTMENTS	GOCC:0070382	Exocytic vesicle	18	196	1.23	1.56E-14	10090.ENSMUSP00000003038,10090.ENSMUSP00000007236,10090.ENSMUSP00000009538,10090.ENSMUSP00000013304,10090.ENSMUSP00000021001,10090.ENSMUSP00000021273,10090.ENSMUSP00000030212,10090.ENSMUSP00000044838,10090.ENSMUSP00000048425,10090.ENSMUSP00000064986,10090.ENSMUSP00000069429,10090.ENSMUSP00000082489,10090.ENSMUSP00000088618,10090.ENSMUSP00000096096,10090.ENSMUSP00000100912,10090.ENSMUSP00000105719…	Ap2a2,Syngr3,Syn2,Atp6v0d1,Rab10,Vamp2,Sh3gl2,Atp6v0a1,Pebp1,Synpr,Syp,Slc17a7,Dnm1,Snap91,Syt1,Rab3a,Snca,Dmxl2
GO Component	GO:0110165	Cellular anatomical entity	117	15632	0.15	1.61E-14	10090.ENSMUSP00000000109,10090.ENSMUSP00000001513,10090.ENSMUSP00000001566,10090.ENSMUSP00000001989,10090.ENSMUSP00000003038,10090.ENSMUSP00000003754,10090.ENSMUSP00000004378,10090.ENSMUSP00000005692,10090.ENSMUSP00000006435,10090.ENSMUSP00000007236,10090.ENSMUSP00000007708,10090.ENSMUSP00000009538,10090.ENSMUSP00000011029,10090.ENSMUSP00000013304,10090.ENSMUSP00000014750,10090.ENSMUSP00000020315…	Cntn1,Tubb6,Tubb5,Uba1,Ap2a2,Calb2,Eno2,Atp4a,Atp6v1b2,Syngr3,Ppp2r1a,Syn2,Dnajc19,Atp6v0d1,Slc25a11,Cand1,Rab10,Vamp2,Actn1,Dpysl2,Ppp2r2b,Otub1,Prdx3,Echs1,Acadl,Fh1,Iars2,Napb,Car2,S100a11,Sh3gl2,Ncdn,Cct6a,Fscn1,Gnb2,Cct7,Slc6a1,Ipo5,Gpm6a,Dlat,Etfa,Pygb,Cct2,Pdxk,Aldh5a1,Igsf8,Ndufv1,Pacsin1,Atp6v0a1,BC026585,Hibch,Eef2,Hnrnpu,Pebp1,Nipsnap1,Gpi1,Dclk1,Ywhag,Ppp3ca,Tst,Dhx30,Gdi2,Arhgdia,Syn…
GO Component	GO:0043229	Intracellular organelle	102	11084	0.24	1.77E-14	10090.ENSMUSP00000001513,10090.ENSMUSP00000001566,10090.ENSMUSP00000001989,10090.ENSMUSP00000003038,10090.ENSMUSP00000003754,10090.ENSMUSP00000006435,10090.ENSMUSP00000007236,10090.ENSMUSP00000007708,10090.ENSMUSP00000009538,10090.ENSMUSP00000011029,10090.ENSMUSP00000013304,10090.ENSMUSP00000014750,10090.ENSMUSP00000020315,10090.ENSMUSP00000021001,10090.ENSMUSP00000021273,10090.ENSMUSP00000021554…	Tubb6,Tubb5,Uba1,Ap2a2,Calb2,Atp6v1b2,Syngr3,Ppp2r1a,Syn2,Dnajc19,Atp6v0d1,Slc25a11,Cand1,Rab10,Vamp2,Actn1,Dpysl2,Ppp2r2b,Otub1,Prdx3,Echs1,Acadl,Fh1,Iars2,Napb,S100a11,Sh3gl2,Ncdn,Cct6a,Fscn1,Cct7,Ipo5,Dlat,Etfa,Cct2,Pdxk,Aldh5a1,Igsf8,Ndufv1,Pacsin1,Atp6v0a1,BC026585,Hibch,Eef2,Hnrnpu,Pebp1,Nipsnap1,Gpi1,Ppp3ca,Tst,Dhx30,Gdi2,Arhgdia,Synpr,Mapk1,Hspa12a,Map1b,Pfn2,Syp,Ywhae,Acot7,Hnrnph1,Rac1,…
GO Component	GO:0008021	Synaptic vesicle	19	244	1.16	2.06E-14	10090.ENSMUSP00000003038,10090.ENSMUSP00000007236,10090.ENSMUSP00000009538,10090.ENSMUSP00000013304,10090.ENSMUSP00000021001,10090.ENSMUSP00000021273,10090.ENSMUSP00000030212,10090.ENSMUSP00000044838,10090.ENSMUSP00000048425,10090.ENSMUSP00000064986,10090.ENSMUSP00000069429,10090.ENSMUSP00000082489,10090.ENSMUSP00000088618,10090.ENSMUSP00000096096,10090.ENSMUSP00000100912,10090.ENSMUSP00000105719…	Ap2a2,Syngr3,Syn2,Atp6v0d1,Rab10,Vamp2,Sh3gl2,Atp6v0a1,Pebp1,Synpr,Syp,Slc17a7,Dnm1,Snap91,Syt1,Rab3a,Snca,Dmxl2,Vdac3
GO Process	GO:0065008	Regulation of biological quality	61	3822	0.47	1.15E-13	10090.ENSMUSP00000001566,10090.ENSMUSP00000003754,10090.ENSMUSP00000005692,10090.ENSMUSP00000007236,10090.ENSMUSP00000009538,10090.ENSMUSP00000013304,10090.ENSMUSP00000021273,10090.ENSMUSP00000022629,10090.ENSMUSP00000025961,10090.ENSMUSP00000027153,10090.ENSMUSP00000027810,10090.ENSMUSP00000027921,10090.ENSMUSP00000028926,10090.ENSMUSP00000029078,10090.ENSMUSP00000030212,10090.ENSMUSP00000030637…	Tubb5,Calb2,Atp4a,Syngr3,Syn2,Atp6v0d1,Vamp2,Dpysl2,Prdx3,Acadl,Fh1,Iars2,Napb,Car2,Sh3gl2,Ncdn,Cct6a,Cct7,Slc6a1,Gpm6a,Cct2,Aldh5a1,Pacsin1,Atp6v0a1,Hnrnpu,Pebp1,Gpi1,Ywhag,Ppp3ca,Arhgdia,Mapk1,Map1b,Pfn2,Syp,Ywhae,Vsnl1,Rac1,mt-Co2,Slc17a7,Atp2b2,Dnm1,Stxbp1,Map1a,Snap91,Slc12a5,Capzb,Acadvl,Syt1,Stx1b,Camk2b,Rab3a,Pdcd6ip,Snca,Atp6v1a,Synj1,Dmxl2,Gapdh,Mtch2,Slc8a2,Isoc2a,Hnrnpd
GO Function	GO:0005488	Binding	103	11199	0.24	1.95E-13	10090.ENSMUSP00000000109,10090.ENSMUSP00000001513,10090.ENSMUSP00000001566,10090.ENSMUSP00000001989,10090.ENSMUSP00000003038,10090.ENSMUSP00000003754,10090.ENSMUSP00000004378,10090.ENSMUSP00000005692,10090.ENSMUSP00000006435,10090.ENSMUSP00000007236,10090.ENSMUSP00000007708,10090.ENSMUSP00000009538,10090.ENSMUSP00000013304,10090.ENSMUSP00000020315,10090.ENSMUSP00000021001,10090.ENSMUSP00000021273…	Cntn1,Tubb6,Tubb5,Uba1,Ap2a2,Calb2,Eno2,Atp4a,Atp6v1b2,Syngr3,Ppp2r1a,Syn2,Atp6v0d1,Cand1,Rab10,Vamp2,Actn1,Dpysl2,Ppp2r2b,Otub1,Prdx3,Acadl,Fh1,Iars2,Napb,Car2,S100a11,Sh3gl2,Cct6a,Fscn1,Gnb2,Cct7,Slc6a1,Ipo5,Dlat,Etfa,Pygb,Cct2,Pdxk,Aldh5a1,Ndufv1,Pacsin1,Atp6v0a1,Eef2,Hnrnpu,Pebp1,Nipsnap1,Gpi1,Dclk1,Ywhag,Ppp3ca,Tst,Dhx30,Gdi2,Arhgdia,Synpr,Mapk1,Hspa12a,Map1b,Pfn2,Syp,Ywhae,Vsnl1,Acot7,Hnrnp…
GO Component	GO:0043227	Membrane-bounded organelle	97	10370	0.24	3.47E-13	10090.ENSMUSP00000001566,10090.ENSMUSP00000001989,10090.ENSMUSP00000003038,10090.ENSMUSP00000003754,10090.ENSMUSP00000006435,10090.ENSMUSP00000007236,10090.ENSMUSP00000007708,10090.ENSMUSP00000009538,10090.ENSMUSP00000011029,10090.ENSMUSP00000013304,10090.ENSMUSP00000014750,10090.ENSMUSP00000020315,10090.ENSMUSP00000021001,10090.ENSMUSP00000021273,10090.ENSMUSP00000021554,10090.ENSMUSP00000022629…	Tubb5,Uba1,Ap2a2,Calb2,Atp6v1b2,Syngr3,Ppp2r1a,Syn2,Dnajc19,Atp6v0d1,Slc25a11,Cand1,Rab10,Vamp2,Actn1,Dpysl2,Ppp2r2b,Otub1,Prdx3,Echs1,Acadl,Fh1,Iars2,Napb,S100a11,Sh3gl2,Ncdn,Cct6a,Cct7,Ipo5,Dlat,Etfa,Pdxk,Aldh5a1,Igsf8,Ndufv1,Pacsin1,Atp6v0a1,BC026585,Hibch,Hnrnpu,Pebp1,Nipsnap1,Gpi1,Ywhag,Ppp3ca,Tst,Dhx30,Gdi2,Arhgdia,Synpr,Mapk1,Hspa12a,Syp,Ywhae,Acot7,Hnrnph1,Rac1,mt-Co2,mt-Nd5,Aldh6a1,Slc17…
COMPARTMENTS	GOCC:0005739	Mitochondrion	33	1178	0.72	5.03E-13	10090.ENSMUSP00000011029,10090.ENSMUSP00000014750,10090.ENSMUSP00000025377,10090.ENSMUSP00000025961,10090.ENSMUSP00000026538,10090.ENSMUSP00000027153,10090.ENSMUSP00000027810,10090.ENSMUSP00000034567,10090.ENSMUSP00000034866,10090.ENSMUSP00000040591,10090.ENSMUSP00000042967,10090.ENSMUSP00000044945,10090.ENSMUSP00000045606,10090.ENSMUSP00000048425,10090.ENSMUSP00000049338,10090.ENSMUSP00000053101…	Dnajc19,Slc25a11,Ppp2r2b,Prdx3,Echs1,Acadl,Fh1,Dlat,Etfa,Aldh5a1,Ndufv1,BC026585,Hibch,Pebp1,Nipsnap1,Ppp3ca,Tst,Dhx30,Mapk1,mt-Co2,mt-Nd5,Aldh6a1,Acsf2,Acadvl,Atp5h,Slc25a18,Snca,Hadhb,Atp5c1,Gapdh,Mtch2,Slc8a2,Vdac3
COMPARTMENTS	GOCC:0030424	Axon	24	554	0.91	6.66E-13	10090.ENSMUSP00000003754,10090.ENSMUSP00000004378,10090.ENSMUSP00000022629,10090.ENSMUSP00000031565,10090.ENSMUSP00000032454,10090.ENSMUSP00000033915,10090.ENSMUSP00000041232,10090.ENSMUSP00000044168,10090.ENSMUSP00000065983,10090.ENSMUSP00000068374,10090.ENSMUSP00000068890,10090.ENSMUSP00000069429,10090.ENSMUSP00000070993,10090.ENSMUSP00000082489,10090.ENSMUSP00000088618,10090.ENSMUSP00000089051…	Calb2,Eno2,Dpysl2,Fscn1,Slc6a1,Gpm6a,Igsf8,Pacsin1,Mapk1,Map1b,Pfn2,Syp,Ywhae,Slc17a7,Dnm1,Stxbp1,Map1a,Snap91,Aldoc,Syt1,Stx1b,Rab3a,Crmp1,Snca
TISSUES	BTO:0000601	Hippocampus	17	201	1.2	7.13E-13	10090.ENSMUSP00000003754,10090.ENSMUSP00000025679,10090.ENSMUSP00000028926,10090.ENSMUSP00000034866,10090.ENSMUSP00000038540,10090.ENSMUSP00000048425,10090.ENSMUSP00000062996,10090.ENSMUSP00000063714,10090.ENSMUSP00000068890,10090.ENSMUSP00000069429,10090.ENSMUSP00000070993,10090.ENSMUSP00000074827,10090.ENSMUSP00000082489,10090.ENSMUSP00000099565,10090.ENSMUSP00000109907,10090.ENSMUSP00000113942…	Calb2,Otub1,Napb,Etfa,Pdxk,Pebp1,Gdi2,Arhgdia,Pfn2,Syp,Ywhae,Acot7,Slc17a7,Capzb,Snca,Gapdh,Mtch2
COMPARTMENTS	GOCC:0030133	Transport vesicle	18	260	1.11	1.25E-12	10090.ENSMUSP00000003038,10090.ENSMUSP00000007236,10090.ENSMUSP00000009538,10090.ENSMUSP00000013304,10090.ENSMUSP00000021001,10090.ENSMUSP00000021273,10090.ENSMUSP00000030212,10090.ENSMUSP00000044838,10090.ENSMUSP00000048425,10090.ENSMUSP00000064986,10090.ENSMUSP00000069429,10090.ENSMUSP00000082489,10090.ENSMUSP00000088618,10090.ENSMUSP00000096096,10090.ENSMUSP00000100912,10090.ENSMUSP00000105719…	Ap2a2,Syngr3,Syn2,Atp6v0d1,Rab10,Vamp2,Sh3gl2,Atp6v0a1,Pebp1,Synpr,Syp,Slc17a7,Dnm1,Snap91,Syt1,Rab3a,Snca,Dmxl2
GO Component	GO:0005829	Cytosol	55	3573	0.46	1.30E-12	10090.ENSMUSP00000001566,10090.ENSMUSP00000001989,10090.ENSMUSP00000003754,10090.ENSMUSP00000004378,10090.ENSMUSP00000006435,10090.ENSMUSP00000007708,10090.ENSMUSP00000020315,10090.ENSMUSP00000022629,10090.ENSMUSP00000025377,10090.ENSMUSP00000025961,10090.ENSMUSP00000027810,10090.ENSMUSP00000027921,10090.ENSMUSP00000029078,10090.ENSMUSP00000030212,10090.ENSMUSP00000030637,10090.ENSMUSP00000031402…	Tubb5,Uba1,Calb2,Eno2,Atp6v1b2,Ppp2r1a,Cand1,Dpysl2,Ppp2r2b,Prdx3,Fh1,Iars2,Car2,Sh3gl2,Ncdn,Cct6a,Fscn1,Cct7,Cct2,Pdxk,Ndufv1,Pacsin1,Atp6v0a1,Eef2,Gpi1,Ywhag,Ppp3ca,Dhx30,Arhgdia,Mapk1,Map1b,Pfn2,Ywhae,Vsnl1,Acot7,Hnrnph1,Rac1,Stxbp1,Map1a,Snap91,Hist1h2bb,Nsf,Aldoc,Acadvl,Ywhaq,Camk2b,Rab3a,Pdcd6ip,Crmp1,Snca,Atp6v1a,Gapdh,Ppia,Hlcs,Hnrnpd
GO Process	GO:0009987	Cellular process	110	13330	0.19	1.67E-12	10090.ENSMUSP00000000109,10090.ENSMUSP00000001513,10090.ENSMUSP00000001566,10090.ENSMUSP00000001989,10090.ENSMUSP00000003038,10090.ENSMUSP00000003754,10090.ENSMUSP00000004378,10090.ENSMUSP00000005692,10090.ENSMUSP00000006435,10090.ENSMUSP00000007236,10090.ENSMUSP00000007708,10090.ENSMUSP00000009538,10090.ENSMUSP00000011029,10090.ENSMUSP00000013304,10090.ENSMUSP00000014750,10090.ENSMUSP00000020315…	Cntn1,Tubb6,Tubb5,Uba1,Ap2a2,Calb2,Eno2,Atp4a,Atp6v1b2,Syngr3,Ppp2r1a,Syn2,Dnajc19,Atp6v0d1,Slc25a11,Cand1,Rab10,Vamp2,Actn1,Dpysl2,Ppp2r2b,Otub1,Prdx3,Echs1,Acadl,Fh1,Iars2,Napb,Car2,Sh3gl2,Ncdn,Cct6a,Fscn1,Gnb2,Cct7,Slc6a1,Ipo5,Gpm6a,Dlat,Etfa,Pygb,Cct2,Pdxk,Aldh5a1,Ndufv1,Pacsin1,Atp6v0a1,Hibch,Eef2,Hnrnpu,Pebp1,Gpi1,Dclk1,Ywhag,Ppp3ca,Tst,Dhx30,Gdi2,Arhgdia,Mapk1,Map1b,Pfn2,Syp,Ywhae,Acot7,Hn…
COMPARTMENTS	GOCC:0043226	Organelle	87	8565	0.28	2.49E-12	10090.ENSMUSP00000001513,10090.ENSMUSP00000001566,10090.ENSMUSP00000001989,10090.ENSMUSP00000003038,10090.ENSMUSP00000003754,10090.ENSMUSP00000006435,10090.ENSMUSP00000007236,10090.ENSMUSP00000007708,10090.ENSMUSP00000009538,10090.ENSMUSP00000011029,10090.ENSMUSP00000013304,10090.ENSMUSP00000014750,10090.ENSMUSP00000021001,10090.ENSMUSP00000021273,10090.ENSMUSP00000021554,10090.ENSMUSP00000025377…	Tubb6,Tubb5,Uba1,Ap2a2,Calb2,Atp6v1b2,Syngr3,Ppp2r1a,Syn2,Dnajc19,Atp6v0d1,Slc25a11,Rab10,Vamp2,Actn1,Ppp2r2b,Prdx3,Echs1,Acadl,Fh1,Sh3gl2,Cct6a,Fscn1,Cct7,Ipo5,Dlat,Etfa,Cct2,Aldh5a1,Ndufv1,Pacsin1,Atp6v0a1,BC026585,Hibch,Eef2,Hnrnpu,Pebp1,Nipsnap1,Gpi1,Dclk1,Ppp3ca,Tst,Dhx30,Arhgdia,Synpr,Mapk1,Map1b,Pfn2,Syp,Ywhae,Hnrnph1,Rac1,mt-Co2,mt-Nd5,Aldh6a1,Slc17a7,Atp2b2,Dnm1,Stxbp1,Map1a,Ganab,Snap91…
GO Process	GO:0099504	Synaptic vesicle cycle	15	125	1.35	2.53E-12	10090.ENSMUSP00000009538,10090.ENSMUSP00000021273,10090.ENSMUSP00000028926,10090.ENSMUSP00000030212,10090.ENSMUSP00000044168,10090.ENSMUSP00000069429,10090.ENSMUSP00000082489,10090.ENSMUSP00000088618,10090.ENSMUSP00000089051,10090.ENSMUSP00000096096,10090.ENSMUSP00000100912,10090.ENSMUSP00000101874,10090.ENSMUSP00000105719,10090.ENSMUSP00000109907,10090.ENSMUSP00000113308	Syn2,Vamp2,Napb,Sh3gl2,Pacsin1,Syp,Slc17a7,Dnm1,Stxbp1,Snap91,Syt1,Stx1b,Rab3a,Snca,Synj1
GO Process	GO:0050804	Modulation of chemical synaptic transmission	24	521	0.93	2.53E-12	10090.ENSMUSP00000003754,10090.ENSMUSP00000021273,10090.ENSMUSP00000028926,10090.ENSMUSP00000029078,10090.ENSMUSP00000030637,10090.ENSMUSP00000032454,10090.ENSMUSP00000051223,10090.ENSMUSP00000053101,10090.ENSMUSP00000065983,10090.ENSMUSP00000068374,10090.ENSMUSP00000068890,10090.ENSMUSP00000069429,10090.ENSMUSP00000079380,10090.ENSMUSP00000086398,10090.ENSMUSP00000088618,10090.ENSMUSP00000089051…	Calb2,Vamp2,Napb,Car2,Ncdn,Slc6a1,Ywhag,Ppp3ca,Mapk1,Map1b,Pfn2,Syp,Rac1,Atp2b2,Dnm1,Stxbp1,Map1a,Syt1,Stx1b,N28178,Camk2b,Rab3a,Snca,Slc8a2
COMPARTMENTS	GOCC:0043229	Intracellular organelle	84	8073	0.29	3.84E-12	10090.ENSMUSP00000001513,10090.ENSMUSP00000001566,10090.ENSMUSP00000001989,10090.ENSMUSP00000003038,10090.ENSMUSP00000003754,10090.ENSMUSP00000006435,10090.ENSMUSP00000007236,10090.ENSMUSP00000007708,10090.ENSMUSP00000009538,10090.ENSMUSP00000011029,10090.ENSMUSP00000013304,10090.ENSMUSP00000014750,10090.ENSMUSP00000021001,10090.ENSMUSP00000021273,10090.ENSMUSP00000021554,10090.ENSMUSP00000025377…	Tubb6,Tubb5,Uba1,Ap2a2,Calb2,Atp6v1b2,Syngr3,Ppp2r1a,Syn2,Dnajc19,Atp6v0d1,Slc25a11,Rab10,Vamp2,Actn1,Ppp2r2b,Prdx3,Echs1,Acadl,Fh1,Sh3gl2,Cct6a,Fscn1,Cct7,Ipo5,Dlat,Etfa,Cct2,Aldh5a1,Ndufv1,Pacsin1,Atp6v0a1,BC026585,Hibch,Eef2,Hnrnpu,Pebp1,Nipsnap1,Ppp3ca,Tst,Dhx30,Arhgdia,Synpr,Mapk1,Map1b,Pfn2,Syp,Ywhae,Hnrnph1,Rac1,mt-Co2,mt-Nd5,Aldh6a1,Slc17a7,Atp2b2,Dnm1,Stxbp1,Map1a,Ganab,Snap91,Hist1h2bb,…
COMPARTMENTS	GOCC:0016020	Membrane	63	4741	0.39	5.18E-12	10090.ENSMUSP00000000109,10090.ENSMUSP00000003038,10090.ENSMUSP00000003754,10090.ENSMUSP00000004378,10090.ENSMUSP00000005692,10090.ENSMUSP00000006435,10090.ENSMUSP00000009538,10090.ENSMUSP00000011029,10090.ENSMUSP00000013304,10090.ENSMUSP00000014750,10090.ENSMUSP00000021001,10090.ENSMUSP00000021273,10090.ENSMUSP00000021554,10090.ENSMUSP00000025377,10090.ENSMUSP00000027153,10090.ENSMUSP00000028926…	Cntn1,Ap2a2,Calb2,Eno2,Atp4a,Atp6v1b2,Syn2,Dnajc19,Atp6v0d1,Slc25a11,Rab10,Vamp2,Actn1,Ppp2r2b,Acadl,Napb,Car2,Sh3gl2,Ncdn,Gnb2,Slc6a1,Gpm6a,Igsf8,Ndufv1,Pacsin1,Atp6v0a1,Eef2,Pebp1,Nipsnap1,Gpi1,Tst,Arhgdia,Synpr,Mapk1,Syp,Vsnl1,Rac1,mt-Co2,mt-Nd5,Slc17a7,Atp2b2,Dnm1,Stxbp1,Snap91,Slc12a5,Capzb,Acadvl,Cd47,Syt1,Stx1b,Atp5h,Rab3a,Pdcd6ip,Slc25a18,Snca,Atp6v1a,Hadhb,Atp5c1,Synj1,Gapdh,Mtch2,Slc8a2…
TISSUES	BTO:0000379	Embryo	36	1528	0.64	5.89E-12	10090.ENSMUSP00000001566,10090.ENSMUSP00000001989,10090.ENSMUSP00000007708,10090.ENSMUSP00000022629,10090.ENSMUSP00000025679,10090.ENSMUSP00000026538,10090.ENSMUSP00000027810,10090.ENSMUSP00000027921,10090.ENSMUSP00000029515,10090.ENSMUSP00000031402,10090.ENSMUSP00000031565,10090.ENSMUSP00000032078,10090.ENSMUSP00000034567,10090.ENSMUSP00000034866,10090.ENSMUSP00000046101,10090.ENSMUSP00000047571…	Tubb5,Uba1,Ppp2r1a,Dpysl2,Otub1,Echs1,Fh1,Iars2,S100a11,Cct6a,Fscn1,Cct7,Dlat,Etfa,Eef2,Hnrnpu,Gpi1,Dclk1,Gdi2,Arhgdia,Mapk1,Map1b,Hnrnph1,Dnm1,Map1a,Nsf,Capzb,Acadvl,Atp5h,Crmp1,Snca,Hadhb,Gapdh,Ppia,Hnrnpd,Vdac3
COMPARTMENTS	GOCC:0098794	Postsynapse	23	563	0.88	6.44E-12	10090.ENSMUSP00000000109,10090.ENSMUSP00000009538,10090.ENSMUSP00000021554,10090.ENSMUSP00000032454,10090.ENSMUSP00000044168,10090.ENSMUSP00000050034,10090.ENSMUSP00000053101,10090.ENSMUSP00000065983,10090.ENSMUSP00000068374,10090.ENSMUSP00000068890,10090.ENSMUSP00000069429,10090.ENSMUSP00000079380,10090.ENSMUSP00000086398,10090.ENSMUSP00000088618,10090.ENSMUSP00000089051,10090.ENSMUSP00000092223…	Cntn1,Syn2,Actn1,Slc6a1,Pacsin1,Dclk1,Ppp3ca,Mapk1,Map1b,Pfn2,Syp,Rac1,Atp2b2,Dnm1,Stxbp1,Map1a,Snap91,Nsf,Aldoc,Capzb,Camk2b,Gapdh,Slc8a2
TISSUES	BTO:0000233	Cerebral cortex	22	483	0.93	6.48E-12	10090.ENSMUSP00000003754,10090.ENSMUSP00000025679,10090.ENSMUSP00000028926,10090.ENSMUSP00000034866,10090.ENSMUSP00000038540,10090.ENSMUSP00000048425,10090.ENSMUSP00000049355,10090.ENSMUSP00000062996,10090.ENSMUSP00000063714,10090.ENSMUSP00000068374,10090.ENSMUSP00000068890,10090.ENSMUSP00000069429,10090.ENSMUSP00000070993,10090.ENSMUSP00000074827,10090.ENSMUSP00000082489,10090.ENSMUSP00000099565…	Calb2,Otub1,Napb,Etfa,Pdxk,Pebp1,Gpi1,Gdi2,Arhgdia,Map1b,Pfn2,Syp,Ywhae,Acot7,Slc17a7,Capzb,Camk2b,Snca,Atp6v1a,Synj1,Gapdh,Mtch2
TISSUES	BTO:0000445	Cerebral lobe	18	303	1.05	1.89E-11	10090.ENSMUSP00000003754,10090.ENSMUSP00000025679,10090.ENSMUSP00000028926,10090.ENSMUSP00000034866,10090.ENSMUSP00000038540,10090.ENSMUSP00000048425,10090.ENSMUSP00000049355,10090.ENSMUSP00000062996,10090.ENSMUSP00000063714,10090.ENSMUSP00000068890,10090.ENSMUSP00000069429,10090.ENSMUSP00000070993,10090.ENSMUSP00000074827,10090.ENSMUSP00000082489,10090.ENSMUSP00000099565,10090.ENSMUSP00000109907…	Calb2,Otub1,Napb,Etfa,Pdxk,Pebp1,Gpi1,Gdi2,Arhgdia,Pfn2,Syp,Ywhae,Acot7,Slc17a7,Capzb,Snca,Gapdh,Mtch2
TISSUES	BTO:0000174	Embryonic structure	38	1823	0.59	2.45E-11	10090.ENSMUSP00000001566,10090.ENSMUSP00000001989,10090.ENSMUSP00000007708,10090.ENSMUSP00000022629,10090.ENSMUSP00000025679,10090.ENSMUSP00000026538,10090.ENSMUSP00000027810,10090.ENSMUSP00000027921,10090.ENSMUSP00000029515,10090.ENSMUSP00000031402,10090.ENSMUSP00000031565,10090.ENSMUSP00000032078,10090.ENSMUSP00000034567,10090.ENSMUSP00000034866,10090.ENSMUSP00000046101,10090.ENSMUSP00000047571…	Tubb5,Uba1,Ppp2r1a,Dpysl2,Otub1,Echs1,Fh1,Iars2,S100a11,Cct6a,Fscn1,Cct7,Dlat,Etfa,Eef2,Hnrnpu,Gpi1,Dclk1,Gdi2,Arhgdia,Mapk1,Map1b,Hnrnph1,Dnm1,Map1a,Eef1g,Snap91,Nsf,Capzb,Acadvl,Atp5h,Crmp1,Snca,Hadhb,Gapdh,Ppia,Hnrnpd,Vdac3
GO Component	GO:0098805	Whole membrane	33	1415	0.64	3.79E-11	10090.ENSMUSP00000000109,10090.ENSMUSP00000001566,10090.ENSMUSP00000001989,10090.ENSMUSP00000003038,10090.ENSMUSP00000004378,10090.ENSMUSP00000007236,10090.ENSMUSP00000009538,10090.ENSMUSP00000013304,10090.ENSMUSP00000021001,10090.ENSMUSP00000021273,10090.ENSMUSP00000021554,10090.ENSMUSP00000025377,10090.ENSMUSP00000028926,10090.ENSMUSP00000030212,10090.ENSMUSP00000030637,10090.ENSMUSP00000044838…	Cntn1,Tubb5,Uba1,Ap2a2,Eno2,Syngr3,Syn2,Atp6v0d1,Rab10,Vamp2,Actn1,Ppp2r2b,Napb,Sh3gl2,Ncdn,Atp6v0a1,Eef2,Pebp1,Synpr,Mapk1,Syp,Rac1,Slc17a7,Atp2b2,Snap91,Syt1,Rab3a,Snca,Atp6v1a,Hadhb,Dmxl2,Mtch2,Vdac3
GO Component	GO:0030672	Synaptic vesicle membrane	13	129	1.27	5.29E-11	10090.ENSMUSP00000007236,10090.ENSMUSP00000009538,10090.ENSMUSP00000021001,10090.ENSMUSP00000021273,10090.ENSMUSP00000030212,10090.ENSMUSP00000044838,10090.ENSMUSP00000064986,10090.ENSMUSP00000069429,10090.ENSMUSP00000082489,10090.ENSMUSP00000100912,10090.ENSMUSP00000105719,10090.ENSMUSP00000109907,10090.ENSMUSP00000113705	Syngr3,Syn2,Rab10,Vamp2,Sh3gl2,Atp6v0a1,Synpr,Syp,Slc17a7,Syt1,Rab3a,Snca,Dmxl2
COMPARTMENTS	GOCC:0099503	Secretory vesicle	21	501	0.89	5.41E-11	10090.ENSMUSP00000003038,10090.ENSMUSP00000007236,10090.ENSMUSP00000009538,10090.ENSMUSP00000013304,10090.ENSMUSP00000021001,10090.ENSMUSP00000021273,10090.ENSMUSP00000021554,10090.ENSMUSP00000030212,10090.ENSMUSP00000031402,10090.ENSMUSP00000044838,10090.ENSMUSP00000048425,10090.ENSMUSP00000064986,10090.ENSMUSP00000069429,10090.ENSMUSP00000082489,10090.ENSMUSP00000088618,10090.ENSMUSP00000089051…	Ap2a2,Syngr3,Syn2,Atp6v0d1,Rab10,Vamp2,Actn1,Sh3gl2,Cct6a,Atp6v0a1,Pebp1,Synpr,Syp,Slc17a7,Dnm1,Stxbp1,Snap91,Syt1,Rab3a,Snca,Dmxl2
GO Process	GO:0032879	Regulation of localization	48	2806	0.5	5.52E-11	10090.ENSMUSP00000000109,10090.ENSMUSP00000005692,10090.ENSMUSP00000007236,10090.ENSMUSP00000021001,10090.ENSMUSP00000021273,10090.ENSMUSP00000021554,10090.ENSMUSP00000022629,10090.ENSMUSP00000028926,10090.ENSMUSP00000029078,10090.ENSMUSP00000029515,10090.ENSMUSP00000030212,10090.ENSMUSP00000031402,10090.ENSMUSP00000032078,10090.ENSMUSP00000032454,10090.ENSMUSP00000032898,10090.ENSMUSP00000036288…	Cntn1,Atp4a,Syngr3,Rab10,Vamp2,Actn1,Dpysl2,Napb,Car2,S100a11,Sh3gl2,Cct6a,Cct7,Slc6a1,Ipo5,Cct2,Igsf8,Pacsin1,Hnrnpu,Gpi1,Dclk1,Ppp3ca,Arhgdia,Mapk1,Map1b,Pfn2,Syp,Ywhae,Vsnl1,Rac1,Slc17a7,Atp2b2,Dnm1,Stxbp1,Map1a,Snap91,Nsf,Cd47,Ywhaq,Syt1,Stx1b,Camk2b,Rab3a,Pdcd6ip,Snca,Synj1,Gapdh,Ppia
GO Process	GO:0051179	Localization	62	4646	0.4	8.83E-11	10090.ENSMUSP00000003038,10090.ENSMUSP00000005692,10090.ENSMUSP00000006435,10090.ENSMUSP00000007236,10090.ENSMUSP00000009538,10090.ENSMUSP00000011029,10090.ENSMUSP00000013304,10090.ENSMUSP00000014750,10090.ENSMUSP00000021001,10090.ENSMUSP00000021273,10090.ENSMUSP00000022629,10090.ENSMUSP00000025377,10090.ENSMUSP00000028926,10090.ENSMUSP00000029078,10090.ENSMUSP00000030212,10090.ENSMUSP00000031402…	Ap2a2,Atp4a,Atp6v1b2,Syngr3,Syn2,Dnajc19,Atp6v0d1,Slc25a11,Rab10,Vamp2,Dpysl2,Ppp2r2b,Napb,Car2,Sh3gl2,Cct6a,Fscn1,Cct7,Slc6a1,Ipo5,Gpm6a,Cct2,Pacsin1,Atp6v0a1,Hnrnpu,Dclk1,Ywhag,Ppp3ca,Tst,Gdi2,Mapk1,Map1b,Syp,Ywhae,Rac1,mt-Co2,mt-Nd5,Slc17a7,Atp2b2,Dnm1,Stxbp1,Map1a,Snap91,Slc12a5,Nsf,Cd47,Ywhaq,Syt1,Stx1b,Atp5h,Camk2b,Rab3a,Pdcd6ip,Slc25a18,Snca,Atp6v1a,Atp5c1,Synj1,Mtch2,Slc8a2,Ddx39b,Vdac3
GO Component	GO:0099503	Secretory vesicle	22	592	0.84	9.26E-11	10090.ENSMUSP00000003038,10090.ENSMUSP00000007236,10090.ENSMUSP00000009538,10090.ENSMUSP00000013304,10090.ENSMUSP00000021001,10090.ENSMUSP00000021273,10090.ENSMUSP00000021554,10090.ENSMUSP00000030212,10090.ENSMUSP00000031402,10090.ENSMUSP00000044838,10090.ENSMUSP00000048425,10090.ENSMUSP00000064986,10090.ENSMUSP00000069429,10090.ENSMUSP00000082489,10090.ENSMUSP00000088618,10090.ENSMUSP00000089051…	Ap2a2,Syngr3,Syn2,Atp6v0d1,Rab10,Vamp2,Actn1,Sh3gl2,Cct6a,Atp6v0a1,Pebp1,Synpr,Syp,Slc17a7,Dnm1,Stxbp1,Snap91,Syt1,Rab3a,Snca,Dmxl2,Vdac3
GO Process	GO:0001505	Regulation of neurotransmitter levels	17	255	1.1	1.06E-10	10090.ENSMUSP00000007236,10090.ENSMUSP00000009538,10090.ENSMUSP00000021273,10090.ENSMUSP00000028926,10090.ENSMUSP00000032454,10090.ENSMUSP00000040591,10090.ENSMUSP00000048425,10090.ENSMUSP00000068890,10090.ENSMUSP00000069429,10090.ENSMUSP00000082489,10090.ENSMUSP00000089051,10090.ENSMUSP00000096096,10090.ENSMUSP00000100912,10090.ENSMUSP00000101874,10090.ENSMUSP00000105719,10090.ENSMUSP00000109907…	Syngr3,Syn2,Vamp2,Napb,Slc6a1,Aldh5a1,Pebp1,Pfn2,Syp,Slc17a7,Stxbp1,Snap91,Syt1,Stx1b,Rab3a,Snca,Synj1
GO Process	GO:0036465	Synaptic vesicle recycling	11	59	1.54	1.08E-10	10090.ENSMUSP00000021273,10090.ENSMUSP00000028926,10090.ENSMUSP00000030212,10090.ENSMUSP00000044168,10090.ENSMUSP00000069429,10090.ENSMUSP00000088618,10090.ENSMUSP00000096096,10090.ENSMUSP00000100912,10090.ENSMUSP00000105719,10090.ENSMUSP00000109907,10090.ENSMUSP00000113308	Vamp2,Napb,Sh3gl2,Pacsin1,Syp,Dnm1,Snap91,Syt1,Rab3a,Snca,Synj1
GO Process	GO:0051649	Establishment of localization in cell	35	1518	0.63	1.08E-10	10090.ENSMUSP00000003038,10090.ENSMUSP00000009538,10090.ENSMUSP00000011029,10090.ENSMUSP00000021001,10090.ENSMUSP00000021273,10090.ENSMUSP00000022629,10090.ENSMUSP00000025377,10090.ENSMUSP00000028926,10090.ENSMUSP00000030212,10090.ENSMUSP00000032454,10090.ENSMUSP00000032898,10090.ENSMUSP00000044168,10090.ENSMUSP00000047571,10090.ENSMUSP00000051223,10090.ENSMUSP00000053101,10090.ENSMUSP00000068374…	Ap2a2,Syn2,Dnajc19,Rab10,Vamp2,Dpysl2,Ppp2r2b,Napb,Sh3gl2,Slc6a1,Ipo5,Pacsin1,Hnrnpu,Ywhag,Ppp3ca,Map1b,Syp,Ywhae,Slc17a7,Dnm1,Stxbp1,Map1a,Snap91,Nsf,Ywhaq,Syt1,Stx1b,Atp5h,Rab3a,Snca,Atp5c1,Synj1,Mtch2,Slc8a2,Ddx39b
COMPARTMENTS	GOCC:0031090	Organelle membrane	36	1749	0.58	1.15E-10	10090.ENSMUSP00000003038,10090.ENSMUSP00000009538,10090.ENSMUSP00000011029,10090.ENSMUSP00000013304,10090.ENSMUSP00000014750,10090.ENSMUSP00000021001,10090.ENSMUSP00000021273,10090.ENSMUSP00000021554,10090.ENSMUSP00000025377,10090.ENSMUSP00000027153,10090.ENSMUSP00000030212,10090.ENSMUSP00000042967,10090.ENSMUSP00000044838,10090.ENSMUSP00000048425,10090.ENSMUSP00000049338,10090.ENSMUSP00000049355…	Ap2a2,Syn2,Dnajc19,Atp6v0d1,Slc25a11,Rab10,Vamp2,Actn1,Ppp2r2b,Acadl,Sh3gl2,Ndufv1,Atp6v0a1,Pebp1,Nipsnap1,Gpi1,Tst,Synpr,Syp,Rac1,mt-Co2,mt-Nd5,Slc17a7,Snap91,Acadvl,Syt1,Atp5h,Rab3a,Slc25a18,Snca,Hadhb,Atp5c1,Gapdh,Mtch2,Slc8a2,Vdac3
TISSUES	BTO:0000928	Limbic system	18	342	0.99	1.17E-10	10090.ENSMUSP00000003754,10090.ENSMUSP00000025679,10090.ENSMUSP00000028926,10090.ENSMUSP00000034866,10090.ENSMUSP00000038540,10090.ENSMUSP00000048425,10090.ENSMUSP00000049355,10090.ENSMUSP00000062996,10090.ENSMUSP00000063714,10090.ENSMUSP00000068890,10090.ENSMUSP00000069429,10090.ENSMUSP00000070993,10090.ENSMUSP00000074827,10090.ENSMUSP00000082489,10090.ENSMUSP00000099565,10090.ENSMUSP00000109907…	Calb2,Otub1,Napb,Etfa,Pdxk,Pebp1,Gpi1,Gdi2,Arhgdia,Pfn2,Syp,Ywhae,Acot7,Slc17a7,Capzb,Snca,Gapdh,Mtch2
UniProt Keywords	KW-0963	Cytoplasm	61	4763	0.38	1.57E-10	10090.ENSMUSP00000001513,10090.ENSMUSP00000001566,10090.ENSMUSP00000001989,10090.ENSMUSP00000004378,10090.ENSMUSP00000007708,10090.ENSMUSP00000020315,10090.ENSMUSP00000021001,10090.ENSMUSP00000021554,10090.ENSMUSP00000022629,10090.ENSMUSP00000025377,10090.ENSMUSP00000025679,10090.ENSMUSP00000025961,10090.ENSMUSP00000027810,10090.ENSMUSP00000029078,10090.ENSMUSP00000029515,10090.ENSMUSP00000030212…	Tubb6,Tubb5,Uba1,Eno2,Ppp2r1a,Cand1,Rab10,Actn1,Dpysl2,Ppp2r2b,Otub1,Prdx3,Fh1,Car2,S100a11,Sh3gl2,Ncdn,Cct6a,Fscn1,Gnb2,Cct7,Ipo5,Cct2,Pdxk,Pacsin1,Eef2,Hnrnpu,Pebp1,Gpi1,Ywhag,Ppp3ca,Dhx30,Gdi2,Arhgdia,Mapk1,Hspa12a,Map1b,Pfn2,Ywhae,Acot7,Rac1,Dnm1,Stxbp1,Map1a,Nsf,Capzb,Ywhaq,Syt1,Camk2b,Rab3a,Pdcd6ip,Crmp1,Snca,Atp6v1a,Synj1,Gapdh,Ppia,Hlcs,Isoc2a,Hnrnpd,Ddx39b
GO Component	GO:0031090	Organelle membrane	46	2973	0.46	4.10E-10	10090.ENSMUSP00000001989,10090.ENSMUSP00000003038,10090.ENSMUSP00000007236,10090.ENSMUSP00000009538,10090.ENSMUSP00000011029,10090.ENSMUSP00000013304,10090.ENSMUSP00000014750,10090.ENSMUSP00000021001,10090.ENSMUSP00000021273,10090.ENSMUSP00000021554,10090.ENSMUSP00000025377,10090.ENSMUSP00000027153,10090.ENSMUSP00000028926,10090.ENSMUSP00000030212,10090.ENSMUSP00000030637,10090.ENSMUSP00000042967…	Uba1,Ap2a2,Syngr3,Syn2,Dnajc19,Atp6v0d1,Slc25a11,Rab10,Vamp2,Actn1,Ppp2r2b,Acadl,Napb,Sh3gl2,Ncdn,Ndufv1,Pacsin1,Atp6v0a1,Pebp1,Nipsnap1,Gpi1,Tst,Synpr,Syp,Rac1,mt-Co2,mt-Nd5,Slc17a7,Dnm1,Snap91,Acadvl,Syt1,Atp5h,Camk2b,Rab3a,Slc25a18,Snca,Atp6v1a,Hadhb,Atp5c1,Synj1,Dmxl2,Gapdh,Mtch2,Slc8a2,Vdac3
COMPARTMENTS	GOCC:0031966	Mitochondrial membrane	19	439	0.91	4.16E-10	10090.ENSMUSP00000011029,10090.ENSMUSP00000014750,10090.ENSMUSP00000025377,10090.ENSMUSP00000027153,10090.ENSMUSP00000042967,10090.ENSMUSP00000048425,10090.ENSMUSP00000049338,10090.ENSMUSP00000055743,10090.ENSMUSP00000080994,10090.ENSMUSP00000081001,10090.ENSMUSP00000099634,10090.ENSMUSP00000102147,10090.ENSMUSP00000108302,10090.ENSMUSP00000109907,10090.ENSMUSP00000110434,10090.ENSMUSP00000110547…	Dnajc19,Slc25a11,Ppp2r2b,Acadl,Ndufv1,Pebp1,Nipsnap1,Tst,mt-Co2,mt-Nd5,Acadvl,Atp5h,Slc25a18,Snca,Hadhb,Atp5c1,Mtch2,Slc8a2,Vdac3
GO Component	GO:0150034	Distal axon	18	399	0.93	5.53E-10	10090.ENSMUSP00000003754,10090.ENSMUSP00000004378,10090.ENSMUSP00000013304,10090.ENSMUSP00000022629,10090.ENSMUSP00000031565,10090.ENSMUSP00000033915,10090.ENSMUSP00000044168,10090.ENSMUSP00000048425,10090.ENSMUSP00000068374,10090.ENSMUSP00000068890,10090.ENSMUSP00000069429,10090.ENSMUSP00000070993,10090.ENSMUSP00000096096,10090.ENSMUSP00000105719,10090.ENSMUSP00000109795,10090.ENSMUSP00000109907…	Calb2,Eno2,Atp6v0d1,Dpysl2,Fscn1,Gpm6a,Pacsin1,Pebp1,Map1b,Pfn2,Syp,Ywhae,Snap91,Rab3a,Crmp1,Snca,Synj1,Slc8a2
GO Function	GO:0036094	Small molecule binding	43	2406	0.52	5.83E-10	10090.ENSMUSP00000001513,10090.ENSMUSP00000001566,10090.ENSMUSP00000001989,10090.ENSMUSP00000005692,10090.ENSMUSP00000006435,10090.ENSMUSP00000009538,10090.ENSMUSP00000021001,10090.ENSMUSP00000027153,10090.ENSMUSP00000027921,10090.ENSMUSP00000031402,10090.ENSMUSP00000032078,10090.ENSMUSP00000034866,10090.ENSMUSP00000035743,10090.ENSMUSP00000036288,10090.ENSMUSP00000038540,10090.ENSMUSP00000040591…	Tubb6,Tubb5,Uba1,Atp4a,Atp6v1b2,Syn2,Rab10,Acadl,Iars2,Cct6a,Cct7,Etfa,Pygb,Cct2,Pdxk,Aldh5a1,Ndufv1,Eef2,Hnrnpu,Pebp1,Gpi1,Dclk1,Dhx30,Arhgdia,Mapk1,Hspa12a,Syp,Acot7,Rac1,Atp2b2,Dnm1,Snap91,Nsf,Acsf2,Acadvl,Camk2b,Rab3a,Snca,Atp6v1a,Gapdh,Hlcs,Ddx39b,Vdac3
GO Function	GO:0043168	Anion binding	45	2678	0.5	7.33E-10	10090.ENSMUSP00000001513,10090.ENSMUSP00000001566,10090.ENSMUSP00000001989,10090.ENSMUSP00000003038,10090.ENSMUSP00000005692,10090.ENSMUSP00000006435,10090.ENSMUSP00000009538,10090.ENSMUSP00000021001,10090.ENSMUSP00000021273,10090.ENSMUSP00000027153,10090.ENSMUSP00000027921,10090.ENSMUSP00000031402,10090.ENSMUSP00000032078,10090.ENSMUSP00000034866,10090.ENSMUSP00000035743,10090.ENSMUSP00000036288…	Tubb6,Tubb5,Uba1,Ap2a2,Atp4a,Atp6v1b2,Syn2,Rab10,Vamp2,Acadl,Iars2,Cct6a,Cct7,Etfa,Pygb,Cct2,Pdxk,Aldh5a1,Ndufv1,Pacsin1,Eef2,Hnrnpu,Pebp1,Dclk1,Dhx30,Arhgdia,Mapk1,Hspa12a,Map1b,Pfn2,Acot7,Rac1,Atp2b2,Dnm1,Snap91,Nsf,Acsf2,Acadvl,Syt1,Camk2b,Rab3a,Snca,Atp6v1a,Hlcs,Ddx39b
GO Process	GO:0048488	Synaptic vesicle endocytosis	10	51	1.56	8.19E-10	10090.ENSMUSP00000021273,10090.ENSMUSP00000028926,10090.ENSMUSP00000030212,10090.ENSMUSP00000044168,10090.ENSMUSP00000069429,10090.ENSMUSP00000088618,10090.ENSMUSP00000096096,10090.ENSMUSP00000100912,10090.ENSMUSP00000109907,10090.ENSMUSP00000113308	Vamp2,Napb,Sh3gl2,Pacsin1,Syp,Dnm1,Snap91,Syt1,Snca,Synj1
GO Process	GO:0051049	Regulation of transport	37	1862	0.57	1.11E-09	10090.ENSMUSP00000000109,10090.ENSMUSP00000005692,10090.ENSMUSP00000007236,10090.ENSMUSP00000021001,10090.ENSMUSP00000021273,10090.ENSMUSP00000022629,10090.ENSMUSP00000028926,10090.ENSMUSP00000029078,10090.ENSMUSP00000030212,10090.ENSMUSP00000032454,10090.ENSMUSP00000032898,10090.ENSMUSP00000044168,10090.ENSMUSP00000049355,10090.ENSMUSP00000053101,10090.ENSMUSP00000065983,10090.ENSMUSP00000068374…	Cntn1,Atp4a,Syngr3,Rab10,Vamp2,Dpysl2,Napb,Car2,Sh3gl2,Slc6a1,Ipo5,Pacsin1,Gpi1,Ppp3ca,Mapk1,Map1b,Pfn2,Syp,Ywhae,Vsnl1,Rac1,Slc17a7,Atp2b2,Dnm1,Stxbp1,Snap91,Nsf,Cd47,Ywhaq,Syt1,Stx1b,Rab3a,Pdcd6ip,Snca,Synj1,Gapdh,Ppia
GO Component	GO:0044306	Neuron projection terminus	14	213	1.09	1.19E-09	10090.ENSMUSP00000003754,10090.ENSMUSP00000013304,10090.ENSMUSP00000021273,10090.ENSMUSP00000022629,10090.ENSMUSP00000044168,10090.ENSMUSP00000048425,10090.ENSMUSP00000068890,10090.ENSMUSP00000069429,10090.ENSMUSP00000096096,10090.ENSMUSP00000100912,10090.ENSMUSP00000105719,10090.ENSMUSP00000109907,10090.ENSMUSP00000113308,10090.ENSMUSP00000128926	Calb2,Atp6v0d1,Vamp2,Dpysl2,Pacsin1,Pebp1,Pfn2,Syp,Snap91,Syt1,Rab3a,Snca,Synj1,Slc8a2
GO Process	GO:0060627	Regulation of vesicle-mediated transport	22	600	0.84	1.28E-09	10090.ENSMUSP00000021001,10090.ENSMUSP00000021273,10090.ENSMUSP00000028926,10090.ENSMUSP00000030212,10090.ENSMUSP00000044168,10090.ENSMUSP00000053101,10090.ENSMUSP00000065983,10090.ENSMUSP00000068890,10090.ENSMUSP00000069429,10090.ENSMUSP00000072145,10090.ENSMUSP00000082489,10090.ENSMUSP00000088618,10090.ENSMUSP00000089051,10090.ENSMUSP00000096096,10090.ENSMUSP00000099364,10090.ENSMUSP00000099853…	Rab10,Vamp2,Napb,Sh3gl2,Pacsin1,Ppp3ca,Mapk1,Pfn2,Syp,Vsnl1,Slc17a7,Dnm1,Stxbp1,Snap91,Nsf,Cd47,Syt1,Stx1b,Rab3a,Pdcd6ip,Snca,Synj1
UniProt Keywords	KW-0496	Mitochondrion	28	1126	0.67	1.28E-09	10090.ENSMUSP00000001989,10090.ENSMUSP00000011029,10090.ENSMUSP00000014750,10090.ENSMUSP00000025377,10090.ENSMUSP00000025961,10090.ENSMUSP00000026538,10090.ENSMUSP00000027153,10090.ENSMUSP00000027810,10090.ENSMUSP00000027921,10090.ENSMUSP00000034567,10090.ENSMUSP00000034866,10090.ENSMUSP00000040591,10090.ENSMUSP00000042967,10090.ENSMUSP00000045606,10090.ENSMUSP00000055743,10090.ENSMUSP00000062622…	Uba1,Dnajc19,Slc25a11,Ppp2r2b,Prdx3,Echs1,Acadl,Fh1,Iars2,Dlat,Etfa,Aldh5a1,Ndufv1,Hibch,Tst,Dhx30,mt-Co2,mt-Nd5,Aldh6a1,Acsf2,Acadvl,Atp5h,Slc25a18,Hadhb,Atp5c1,Mtch2,Hlcs,Vdac3
GO Component	GO:0044297	Cell body	24	836	0.73	1.29E-09	10090.ENSMUSP00000001566,10090.ENSMUSP00000004378,10090.ENSMUSP00000022629,10090.ENSMUSP00000030212,10090.ENSMUSP00000030637,10090.ENSMUSP00000031402,10090.ENSMUSP00000031726,10090.ENSMUSP00000032078,10090.ENSMUSP00000032454,10090.ENSMUSP00000033915,10090.ENSMUSP00000036288,10090.ENSMUSP00000048425,10090.ENSMUSP00000065983,10090.ENSMUSP00000068374,10090.ENSMUSP00000074827,10090.ENSMUSP00000086398…	Tubb5,Eno2,Dpysl2,Sh3gl2,Ncdn,Cct6a,Gnb2,Cct7,Slc6a1,Gpm6a,Cct2,Pebp1,Mapk1,Map1b,Acot7,Atp2b2,Map1a,Snap91,Slc12a5,Capzb,Camk2b,Crmp1,Snca,Slc8a2
GO Component	GO:0036477	Somatodendritic compartment	27	1080	0.67	1.29E-09	10090.ENSMUSP00000003754,10090.ENSMUSP00000004378,10090.ENSMUSP00000007708,10090.ENSMUSP00000021554,10090.ENSMUSP00000022629,10090.ENSMUSP00000030212,10090.ENSMUSP00000030637,10090.ENSMUSP00000031565,10090.ENSMUSP00000032454,10090.ENSMUSP00000033915,10090.ENSMUSP00000047571,10090.ENSMUSP00000048425,10090.ENSMUSP00000053101,10090.ENSMUSP00000065983,10090.ENSMUSP00000068374,10090.ENSMUSP00000079380…	Calb2,Eno2,Ppp2r1a,Actn1,Dpysl2,Sh3gl2,Ncdn,Fscn1,Slc6a1,Gpm6a,Hnrnpu,Pebp1,Ppp3ca,Mapk1,Map1b,Rac1,Atp2b2,Dnm1,Map1a,Snap91,Slc12a5,Nsf,Capzb,Camk2b,Crmp1,Snca,Slc8a2
GO Process	GO:0048167	Regulation of synaptic plasticity	15	221	1.1	1.61E-09	10090.ENSMUSP00000003754,10090.ENSMUSP00000021273,10090.ENSMUSP00000030637,10090.ENSMUSP00000051223,10090.ENSMUSP00000065983,10090.ENSMUSP00000068374,10090.ENSMUSP00000069429,10090.ENSMUSP00000079380,10090.ENSMUSP00000086398,10090.ENSMUSP00000089051,10090.ENSMUSP00000092223,10090.ENSMUSP00000105438,10090.ENSMUSP00000105719,10090.ENSMUSP00000109907,10090.ENSMUSP00000128926	Calb2,Vamp2,Ncdn,Ywhag,Mapk1,Map1b,Syp,Rac1,Atp2b2,Stxbp1,Map1a,Camk2b,Rab3a,Snca,Slc8a2
GO Process	GO:0051128	Regulation of cellular component organization	42	2438	0.51	1.73E-09	10090.ENSMUSP00000000109,10090.ENSMUSP00000001566,10090.ENSMUSP00000004378,10090.ENSMUSP00000020315,10090.ENSMUSP00000022629,10090.ENSMUSP00000025679,10090.ENSMUSP00000027810,10090.ENSMUSP00000028926,10090.ENSMUSP00000030212,10090.ENSMUSP00000031402,10090.ENSMUSP00000031565,10090.ENSMUSP00000032078,10090.ENSMUSP00000033915,10090.ENSMUSP00000036288,10090.ENSMUSP00000044168,10090.ENSMUSP00000047571…	Cntn1,Tubb5,Eno2,Cand1,Dpysl2,Otub1,Fh1,Napb,Sh3gl2,Cct6a,Fscn1,Cct7,Gpm6a,Cct2,Pacsin1,Hnrnpu,Pebp1,Ppp3ca,Arhgdia,Mapk1,Map1b,Pfn2,Rac1,Slc17a7,Dnm1,Stxbp1,Map1a,Snap91,Nsf,Capzb,Cd47,Syt1,Stx1b,Camk2b,Rab3a,Pdcd6ip,Crmp1,Snca,Synj1,Hnrnpd,Ddx39b,Vdac3
COMPARTMENTS	GOCC:0099501	Exocytic vesicle membrane	11	102	1.3	2.10E-09	10090.ENSMUSP00000009538,10090.ENSMUSP00000021001,10090.ENSMUSP00000021273,10090.ENSMUSP00000030212,10090.ENSMUSP00000044838,10090.ENSMUSP00000064986,10090.ENSMUSP00000069429,10090.ENSMUSP00000082489,10090.ENSMUSP00000100912,10090.ENSMUSP00000105719,10090.ENSMUSP00000109907	Syn2,Rab10,Vamp2,Sh3gl2,Atp6v0a1,Synpr,Syp,Slc17a7,Syt1,Rab3a,Snca
COMPARTMENTS	GOCC:0030672	Synaptic vesicle membrane	11	102	1.3	2.10E-09	10090.ENSMUSP00000009538,10090.ENSMUSP00000021001,10090.ENSMUSP00000021273,10090.ENSMUSP00000030212,10090.ENSMUSP00000044838,10090.ENSMUSP00000064986,10090.ENSMUSP00000069429,10090.ENSMUSP00000082489,10090.ENSMUSP00000100912,10090.ENSMUSP00000105719,10090.ENSMUSP00000109907	Syn2,Rab10,Vamp2,Sh3gl2,Atp6v0a1,Synpr,Syp,Slc17a7,Syt1,Rab3a,Snca
COMPARTMENTS	GOCC:0005740	Mitochondrial envelope	19	489	0.86	2.19E-09	10090.ENSMUSP00000011029,10090.ENSMUSP00000014750,10090.ENSMUSP00000025377,10090.ENSMUSP00000027153,10090.ENSMUSP00000042967,10090.ENSMUSP00000048425,10090.ENSMUSP00000049338,10090.ENSMUSP00000055743,10090.ENSMUSP00000080994,10090.ENSMUSP00000081001,10090.ENSMUSP00000099634,10090.ENSMUSP00000102147,10090.ENSMUSP00000108302,10090.ENSMUSP00000109907,10090.ENSMUSP00000110434,10090.ENSMUSP00000110547…	Dnajc19,Slc25a11,Ppp2r2b,Acadl,Ndufv1,Pebp1,Nipsnap1,Tst,mt-Co2,mt-Nd5,Acadvl,Atp5h,Slc25a18,Snca,Hadhb,Atp5c1,Mtch2,Slc8a2,Vdac3
GO Component	GO:0016020	Membrane	76	7623	0.27	2.55E-09	10090.ENSMUSP00000000109,10090.ENSMUSP00000001566,10090.ENSMUSP00000001989,10090.ENSMUSP00000003038,10090.ENSMUSP00000003754,10090.ENSMUSP00000004378,10090.ENSMUSP00000005692,10090.ENSMUSP00000006435,10090.ENSMUSP00000007236,10090.ENSMUSP00000007708,10090.ENSMUSP00000009538,10090.ENSMUSP00000011029,10090.ENSMUSP00000013304,10090.ENSMUSP00000014750,10090.ENSMUSP00000021001,10090.ENSMUSP00000021273…	Cntn1,Tubb5,Uba1,Ap2a2,Calb2,Eno2,Atp4a,Atp6v1b2,Syngr3,Ppp2r1a,Syn2,Dnajc19,Atp6v0d1,Slc25a11,Rab10,Vamp2,Actn1,Dpysl2,Ppp2r2b,Acadl,Napb,Car2,Sh3gl2,Ncdn,Fscn1,Gnb2,Slc6a1,Gpm6a,Igsf8,Ndufv1,Pacsin1,Atp6v0a1,Eef2,Pebp1,Nipsnap1,Gpi1,Ppp3ca,Tst,Gdi2,Arhgdia,Synpr,Mapk1,Map1b,Syp,Ywhae,Vsnl1,Rac1,mt-Co2,mt-Nd5,Slc17a7,Atp2b2,Dnm1,Stxbp1,Snap91,Slc12a5,Nsf,Capzb,Acadvl,Cd47,Syt1,Stx1b,Atp5h,Camk2b…
GO Function	GO:0005515	Protein binding	73	6764	0.3	2.67E-09	10090.ENSMUSP00000001566,10090.ENSMUSP00000003038,10090.ENSMUSP00000004378,10090.ENSMUSP00000007236,10090.ENSMUSP00000007708,10090.ENSMUSP00000009538,10090.ENSMUSP00000020315,10090.ENSMUSP00000021001,10090.ENSMUSP00000021273,10090.ENSMUSP00000021554,10090.ENSMUSP00000022629,10090.ENSMUSP00000025679,10090.ENSMUSP00000025961,10090.ENSMUSP00000027153,10090.ENSMUSP00000027810,10090.ENSMUSP00000028926…	Tubb5,Ap2a2,Eno2,Syngr3,Ppp2r1a,Syn2,Cand1,Rab10,Vamp2,Actn1,Dpysl2,Otub1,Prdx3,Acadl,Fh1,Napb,S100a11,Sh3gl2,Cct6a,Fscn1,Gnb2,Cct7,Slc6a1,Ipo5,Dlat,Pygb,Cct2,Pdxk,Aldh5a1,Pacsin1,Atp6v0a1,Eef2,Hnrnpu,Pebp1,Gpi1,Ywhag,Ppp3ca,Gdi2,Arhgdia,Synpr,Mapk1,Map1b,Pfn2,Syp,Ywhae,Acot7,Rac1,Atp2b2,Dnm1,Stxbp1,Map1a,Snap91,Slc12a5,Hist1h2bb,Nsf,Aldoc,Capzb,Cd47,Ywhaq,Syt1,Stx1b,Camk2b,Rab3a,Pdcd6ip,Crmp1,Sn…
TISSUES	BTO:0000759	Liver	32	1546	0.59	3.45E-09	10090.ENSMUSP00000001989,10090.ENSMUSP00000011029,10090.ENSMUSP00000014750,10090.ENSMUSP00000021273,10090.ENSMUSP00000025679,10090.ENSMUSP00000025961,10090.ENSMUSP00000026538,10090.ENSMUSP00000027153,10090.ENSMUSP00000027810,10090.ENSMUSP00000031726,10090.ENSMUSP00000034567,10090.ENSMUSP00000034866,10090.ENSMUSP00000040591,10090.ENSMUSP00000042967,10090.ENSMUSP00000046101,10090.ENSMUSP00000047571…	Uba1,Dnajc19,Slc25a11,Vamp2,Otub1,Prdx3,Echs1,Acadl,Fh1,Gnb2,Dlat,Etfa,Aldh5a1,Ndufv1,Eef2,Hnrnpu,Nipsnap1,Gpi1,Ppp3ca,Tst,Arhgdia,Mapk1,Aldh6a1,Acsf2,Aldoc,Capzb,Acadvl,Atp5h,Hadhb,Atp5c1,Gapdh,Vdac3
GO Process	GO:0006836	Neurotransmitter transport	12	123	1.26	5.04E-09	10090.ENSMUSP00000007236,10090.ENSMUSP00000009538,10090.ENSMUSP00000021273,10090.ENSMUSP00000032454,10090.ENSMUSP00000082489,10090.ENSMUSP00000089051,10090.ENSMUSP00000096096,10090.ENSMUSP00000100912,10090.ENSMUSP00000101874,10090.ENSMUSP00000105719,10090.ENSMUSP00000109907,10090.ENSMUSP00000113308	Syngr3,Syn2,Vamp2,Slc6a1,Slc17a7,Stxbp1,Snap91,Syt1,Stx1b,Rab3a,Snca,Synj1
COMPARTMENTS	GOCC:0043227	Membrane-bounded organelle	73	7176	0.28	6.09E-09	10090.ENSMUSP00000001566,10090.ENSMUSP00000001989,10090.ENSMUSP00000003038,10090.ENSMUSP00000006435,10090.ENSMUSP00000007236,10090.ENSMUSP00000009538,10090.ENSMUSP00000011029,10090.ENSMUSP00000013304,10090.ENSMUSP00000014750,10090.ENSMUSP00000021001,10090.ENSMUSP00000021273,10090.ENSMUSP00000021554,10090.ENSMUSP00000025377,10090.ENSMUSP00000025961,10090.ENSMUSP00000026538,10090.ENSMUSP00000027153…	Tubb5,Uba1,Ap2a2,Atp6v1b2,Syngr3,Syn2,Dnajc19,Atp6v0d1,Slc25a11,Rab10,Vamp2,Actn1,Ppp2r2b,Prdx3,Echs1,Acadl,Fh1,Sh3gl2,Cct6a,Ipo5,Dlat,Etfa,Aldh5a1,Ndufv1,Pacsin1,Atp6v0a1,BC026585,Hibch,Hnrnpu,Pebp1,Nipsnap1,Gpi1,Ppp3ca,Tst,Dhx30,Arhgdia,Synpr,Mapk1,Syp,Ywhae,Hnrnph1,Rac1,mt-Co2,mt-Nd5,Aldh6a1,Slc17a7,Atp2b2,Dnm1,Stxbp1,Ganab,Snap91,Hist1h2bb,Nsf,Acsf2,Acadvl,Cd47,Syt1,Stx1b,Atp5h,Rab3a,Pdcd6ip,…
GO Component	GO:0030425	Dendrite	22	753	0.74	6.37E-09	10090.ENSMUSP00000003754,10090.ENSMUSP00000007708,10090.ENSMUSP00000021554,10090.ENSMUSP00000022629,10090.ENSMUSP00000030212,10090.ENSMUSP00000030637,10090.ENSMUSP00000031565,10090.ENSMUSP00000033915,10090.ENSMUSP00000047571,10090.ENSMUSP00000053101,10090.ENSMUSP00000065983,10090.ENSMUSP00000068374,10090.ENSMUSP00000079380,10090.ENSMUSP00000086398,10090.ENSMUSP00000088618,10090.ENSMUSP00000092223…	Calb2,Ppp2r1a,Actn1,Dpysl2,Sh3gl2,Ncdn,Fscn1,Gpm6a,Hnrnpu,Ppp3ca,Mapk1,Map1b,Rac1,Atp2b2,Dnm1,Map1a,Slc12a5,Nsf,Capzb,Camk2b,Crmp1,Slc8a2
GO Function	GO:0000166	Nucleotide binding	37	2021	0.53	9.69E-09	10090.ENSMUSP00000001513,10090.ENSMUSP00000001566,10090.ENSMUSP00000001989,10090.ENSMUSP00000005692,10090.ENSMUSP00000006435,10090.ENSMUSP00000009538,10090.ENSMUSP00000021001,10090.ENSMUSP00000027153,10090.ENSMUSP00000027921,10090.ENSMUSP00000031402,10090.ENSMUSP00000032078,10090.ENSMUSP00000034866,10090.ENSMUSP00000036288,10090.ENSMUSP00000038540,10090.ENSMUSP00000040591,10090.ENSMUSP00000042967…	Tubb6,Tubb5,Uba1,Atp4a,Atp6v1b2,Syn2,Rab10,Acadl,Iars2,Cct6a,Cct7,Etfa,Cct2,Pdxk,Aldh5a1,Ndufv1,Eef2,Hnrnpu,Pebp1,Dclk1,Dhx30,Mapk1,Hspa12a,Acot7,Rac1,Atp2b2,Dnm1,Nsf,Acsf2,Acadvl,Camk2b,Rab3a,Atp6v1a,Gapdh,Hlcs,Ddx39b,Vdac3
GO Component	GO:0031982	Vesicle	35	2007	0.51	1.19E-08	10090.ENSMUSP00000001989,10090.ENSMUSP00000003038,10090.ENSMUSP00000006435,10090.ENSMUSP00000007236,10090.ENSMUSP00000009538,10090.ENSMUSP00000013304,10090.ENSMUSP00000021001,10090.ENSMUSP00000021273,10090.ENSMUSP00000021554,10090.ENSMUSP00000025961,10090.ENSMUSP00000030212,10090.ENSMUSP00000030637,10090.ENSMUSP00000031402,10090.ENSMUSP00000044168,10090.ENSMUSP00000044838,10090.ENSMUSP00000048425…	Uba1,Ap2a2,Atp6v1b2,Syngr3,Syn2,Atp6v0d1,Rab10,Vamp2,Actn1,Prdx3,Sh3gl2,Ncdn,Cct6a,Pacsin1,Atp6v0a1,Pebp1,Ywhag,Synpr,Mapk1,Syp,Ywhae,Rac1,Slc17a7,Dnm1,Stxbp1,Ganab,Snap91,Cd47,Syt1,Rab3a,Pdcd6ip,Snca,Synj1,Dmxl2,Vdac3
COMPARTMENTS	GOCC:0098590	Plasma membrane region	25	1006	0.67	1.22E-08	10090.ENSMUSP00000000109,10090.ENSMUSP00000003038,10090.ENSMUSP00000003754,10090.ENSMUSP00000004378,10090.ENSMUSP00000005692,10090.ENSMUSP00000006435,10090.ENSMUSP00000029078,10090.ENSMUSP00000032454,10090.ENSMUSP00000033915,10090.ENSMUSP00000044168,10090.ENSMUSP00000049338,10090.ENSMUSP00000049355,10090.ENSMUSP00000065983,10090.ENSMUSP00000069429,10090.ENSMUSP00000079380,10090.ENSMUSP00000086398…	Cntn1,Ap2a2,Calb2,Eno2,Atp4a,Atp6v1b2,Car2,Slc6a1,Gpm6a,Pacsin1,Nipsnap1,Gpi1,Mapk1,Syp,Rac1,Atp2b2,Dnm1,Stxbp1,Snap91,Slc12a5,Syt1,Stx1b,Atp6v1a,Synj1,Slc8a2
GO Process	GO:0046034	ATP metabolic process	13	172	1.15	1.24E-08	10090.ENSMUSP00000004378,10090.ENSMUSP00000006435,10090.ENSMUSP00000042967,10090.ENSMUSP00000049355,10090.ENSMUSP00000080994,10090.ENSMUSP00000081001,10090.ENSMUSP00000099536,10090.ENSMUSP00000102147,10090.ENSMUSP00000109907,10090.ENSMUSP00000110314,10090.ENSMUSP00000110547,10090.ENSMUSP00000113942,10090.ENSMUSP00000121851	Eno2,Atp6v1b2,Ndufv1,Gpi1,mt-Co2,mt-Nd5,Aldoc,Atp5h,Snca,Atp6v1a,Atp5c1,Gapdh,Mtch2
GO Process	GO:0060341	Regulation of cellular localization	27	1083	0.67	1.32E-08	10090.ENSMUSP00000021273,10090.ENSMUSP00000028926,10090.ENSMUSP00000031402,10090.ENSMUSP00000032078,10090.ENSMUSP00000032898,10090.ENSMUSP00000036288,10090.ENSMUSP00000044168,10090.ENSMUSP00000047571,10090.ENSMUSP00000050034,10090.ENSMUSP00000065983,10090.ENSMUSP00000068374,10090.ENSMUSP00000068890,10090.ENSMUSP00000069429,10090.ENSMUSP00000070993,10090.ENSMUSP00000072145,10090.ENSMUSP00000079380…	Vamp2,Napb,Cct6a,Cct7,Ipo5,Cct2,Pacsin1,Hnrnpu,Dclk1,Mapk1,Map1b,Pfn2,Syp,Ywhae,Vsnl1,Rac1,Slc17a7,Dnm1,Stxbp1,Map1a,Snap91,Syt1,Stx1b,Camk2b,Rab3a,Snca,Synj1
GO Component	GO:0098978	Glutamatergic synapse	18	501	0.83	1.46E-08	10090.ENSMUSP00000007708,10090.ENSMUSP00000009538,10090.ENSMUSP00000021554,10090.ENSMUSP00000028926,10090.ENSMUSP00000030212,10090.ENSMUSP00000033915,10090.ENSMUSP00000044168,10090.ENSMUSP00000053101,10090.ENSMUSP00000068890,10090.ENSMUSP00000070993,10090.ENSMUSP00000079380,10090.ENSMUSP00000086398,10090.ENSMUSP00000088618,10090.ENSMUSP00000089051,10090.ENSMUSP00000100912,10090.ENSMUSP00000105438…	Ppp2r1a,Syn2,Actn1,Napb,Sh3gl2,Gpm6a,Pacsin1,Ppp3ca,Pfn2,Ywhae,Rac1,Atp2b2,Dnm1,Stxbp1,Syt1,Camk2b,Synj1,Gapdh
COMPARTMENTS	GOCC:0005743	Mitochondrial inner membrane	15	309	0.96	1.55E-08	10090.ENSMUSP00000011029,10090.ENSMUSP00000014750,10090.ENSMUSP00000042967,10090.ENSMUSP00000049338,10090.ENSMUSP00000055743,10090.ENSMUSP00000080994,10090.ENSMUSP00000081001,10090.ENSMUSP00000099634,10090.ENSMUSP00000102147,10090.ENSMUSP00000108302,10090.ENSMUSP00000109907,10090.ENSMUSP00000110434,10090.ENSMUSP00000110547,10090.ENSMUSP00000121851,10090.ENSMUSP00000136273	Dnajc19,Slc25a11,Ndufv1,Nipsnap1,Tst,mt-Co2,mt-Nd5,Acadvl,Atp5h,Slc25a18,Snca,Hadhb,Atp5c1,Mtch2,Vdac3
GO Process	GO:0006091	Generation of precursor metabolites and energy	16	319	0.97	1.68E-08	10090.ENSMUSP00000004378,10090.ENSMUSP00000027810,10090.ENSMUSP00000034567,10090.ENSMUSP00000034866,10090.ENSMUSP00000035743,10090.ENSMUSP00000042967,10090.ENSMUSP00000049355,10090.ENSMUSP00000080994,10090.ENSMUSP00000081001,10090.ENSMUSP00000099536,10090.ENSMUSP00000102147,10090.ENSMUSP00000108302,10090.ENSMUSP00000109907,10090.ENSMUSP00000110547,10090.ENSMUSP00000113942,10090.ENSMUSP00000121851	Eno2,Fh1,Dlat,Etfa,Pygb,Ndufv1,Gpi1,mt-Co2,mt-Nd5,Aldoc,Atp5h,Slc25a18,Snca,Atp5c1,Gapdh,Mtch2
GO Component	GO:0012506	Vesicle membrane	18	507	0.82	1.70E-08	10090.ENSMUSP00000003038,10090.ENSMUSP00000007236,10090.ENSMUSP00000009538,10090.ENSMUSP00000021001,10090.ENSMUSP00000021273,10090.ENSMUSP00000021554,10090.ENSMUSP00000030212,10090.ENSMUSP00000044168,10090.ENSMUSP00000044838,10090.ENSMUSP00000064986,10090.ENSMUSP00000069429,10090.ENSMUSP00000082489,10090.ENSMUSP00000096096,10090.ENSMUSP00000100912,10090.ENSMUSP00000105719,10090.ENSMUSP00000109907…	Ap2a2,Syngr3,Syn2,Rab10,Vamp2,Actn1,Sh3gl2,Pacsin1,Atp6v0a1,Synpr,Syp,Slc17a7,Snap91,Syt1,Rab3a,Snca,Synj1,Dmxl2
GO Component	GO:0031966	Mitochondrial membrane	20	647	0.76	1.70E-08	10090.ENSMUSP00000011029,10090.ENSMUSP00000014750,10090.ENSMUSP00000025377,10090.ENSMUSP00000027153,10090.ENSMUSP00000042967,10090.ENSMUSP00000048425,10090.ENSMUSP00000049338,10090.ENSMUSP00000055743,10090.ENSMUSP00000080994,10090.ENSMUSP00000081001,10090.ENSMUSP00000088618,10090.ENSMUSP00000099634,10090.ENSMUSP00000102147,10090.ENSMUSP00000108302,10090.ENSMUSP00000109907,10090.ENSMUSP00000110434…	Dnajc19,Slc25a11,Ppp2r2b,Acadl,Ndufv1,Pebp1,Nipsnap1,Tst,mt-Co2,mt-Nd5,Dnm1,Acadvl,Atp5h,Slc25a18,Snca,Hadhb,Atp5c1,Mtch2,Slc8a2,Vdac3
COMPARTMENTS	GOCC:0030658	Transport vesicle membrane	11	129	1.2	1.72E-08	10090.ENSMUSP00000009538,10090.ENSMUSP00000021001,10090.ENSMUSP00000021273,10090.ENSMUSP00000030212,10090.ENSMUSP00000044838,10090.ENSMUSP00000064986,10090.ENSMUSP00000069429,10090.ENSMUSP00000082489,10090.ENSMUSP00000100912,10090.ENSMUSP00000105719,10090.ENSMUSP00000109907	Syn2,Rab10,Vamp2,Sh3gl2,Atp6v0a1,Synpr,Syp,Slc17a7,Syt1,Rab3a,Snca
GO Component	GO:0098984	Neuron to neuron synapse	17	446	0.85	1.84E-08	10090.ENSMUSP00000009538,10090.ENSMUSP00000030212,10090.ENSMUSP00000044168,10090.ENSMUSP00000050034,10090.ENSMUSP00000065983,10090.ENSMUSP00000068374,10090.ENSMUSP00000069429,10090.ENSMUSP00000086398,10090.ENSMUSP00000088618,10090.ENSMUSP00000092223,10090.ENSMUSP00000096096,10090.ENSMUSP00000099364,10090.ENSMUSP00000099565,10090.ENSMUSP00000100912,10090.ENSMUSP00000105438,10090.ENSMUSP00000113942…	Syn2,Sh3gl2,Pacsin1,Dclk1,Mapk1,Map1b,Syp,Atp2b2,Dnm1,Map1a,Snap91,Nsf,Capzb,Syt1,Camk2b,Gapdh,Slc8a2
GO Process	GO:0051050	Positive regulation of transport	26	1020	0.68	1.90E-08	10090.ENSMUSP00000000109,10090.ENSMUSP00000007236,10090.ENSMUSP00000021273,10090.ENSMUSP00000022629,10090.ENSMUSP00000029078,10090.ENSMUSP00000032454,10090.ENSMUSP00000032898,10090.ENSMUSP00000049355,10090.ENSMUSP00000053101,10090.ENSMUSP00000065983,10090.ENSMUSP00000070993,10090.ENSMUSP00000072145,10090.ENSMUSP00000079380,10090.ENSMUSP00000086398,10090.ENSMUSP00000088618,10090.ENSMUSP00000089051…	Cntn1,Syngr3,Vamp2,Dpysl2,Car2,Slc6a1,Ipo5,Gpi1,Ppp3ca,Mapk1,Ywhae,Vsnl1,Rac1,Atp2b2,Dnm1,Stxbp1,Snap91,Cd47,Syt1,Stx1b,Rab3a,Pdcd6ip,Snca,Synj1,Gapdh,Ppia
COMPARTMENTS	GOCC:0098984	Neuron to neuron synapse	15	320	0.94	2.30E-08	10090.ENSMUSP00000009538,10090.ENSMUSP00000030212,10090.ENSMUSP00000044168,10090.ENSMUSP00000050034,10090.ENSMUSP00000065983,10090.ENSMUSP00000068374,10090.ENSMUSP00000069429,10090.ENSMUSP00000086398,10090.ENSMUSP00000092223,10090.ENSMUSP00000096096,10090.ENSMUSP00000099364,10090.ENSMUSP00000099565,10090.ENSMUSP00000100912,10090.ENSMUSP00000105438,10090.ENSMUSP00000113942	Syn2,Sh3gl2,Pacsin1,Dclk1,Mapk1,Map1b,Syp,Atp2b2,Map1a,Snap91,Nsf,Capzb,Syt1,Camk2b,Gapdh
TISSUES	BTO:0000862	Heart ventricle	10	94	1.3	2.78E-08	10090.ENSMUSP00000027153,10090.ENSMUSP00000027810,10090.ENSMUSP00000034567,10090.ENSMUSP00000034866,10090.ENSMUSP00000042967,10090.ENSMUSP00000099634,10090.ENSMUSP00000102147,10090.ENSMUSP00000110434,10090.ENSMUSP00000110547,10090.ENSMUSP00000113942	Acadl,Fh1,Dlat,Etfa,Ndufv1,Acadvl,Atp5h,Hadhb,Atp5c1,Gapdh
TISSUES	BTO:0000452	Fibroblast	18	494	0.83	3.02E-08	10090.ENSMUSP00000001989,10090.ENSMUSP00000007708,10090.ENSMUSP00000027810,10090.ENSMUSP00000029515,10090.ENSMUSP00000031565,10090.ENSMUSP00000046101,10090.ENSMUSP00000047571,10090.ENSMUSP00000049355,10090.ENSMUSP00000050034,10090.ENSMUSP00000063714,10090.ENSMUSP00000065983,10090.ENSMUSP00000068374,10090.ENSMUSP00000088618,10090.ENSMUSP00000092223,10090.ENSMUSP00000099634,10090.ENSMUSP00000117987…	Uba1,Ppp2r1a,Fh1,S100a11,Fscn1,Eef2,Hnrnpu,Gpi1,Dclk1,Arhgdia,Mapk1,Map1b,Dnm1,Map1a,Acadvl,Ppia,Hnrnpd,Vdac3
GO Process	GO:0007268	Chemical synaptic transmission	16	335	0.95	3.09E-08	10090.ENSMUSP00000009538,10090.ENSMUSP00000021273,10090.ENSMUSP00000028926,10090.ENSMUSP00000053101,10090.ENSMUSP00000069429,10090.ENSMUSP00000079380,10090.ENSMUSP00000082489,10090.ENSMUSP00000089051,10090.ENSMUSP00000096096,10090.ENSMUSP00000096690,10090.ENSMUSP00000100912,10090.ENSMUSP00000101874,10090.ENSMUSP00000105719,10090.ENSMUSP00000109907,10090.ENSMUSP00000113308,10090.ENSMUSP00000136273	Syn2,Vamp2,Napb,Ppp3ca,Syp,Rac1,Slc17a7,Stxbp1,Snap91,Slc12a5,Syt1,Stx1b,Rab3a,Snca,Synj1,Vdac3
GO Process	GO:0098693	Regulation of synaptic vesicle cycle	12	150	1.17	3.22E-08	10090.ENSMUSP00000021273,10090.ENSMUSP00000028926,10090.ENSMUSP00000068890,10090.ENSMUSP00000069429,10090.ENSMUSP00000082489,10090.ENSMUSP00000088618,10090.ENSMUSP00000089051,10090.ENSMUSP00000096096,10090.ENSMUSP00000100912,10090.ENSMUSP00000101874,10090.ENSMUSP00000105719,10090.ENSMUSP00000113308	Vamp2,Napb,Pfn2,Syp,Slc17a7,Dnm1,Stxbp1,Snap91,Syt1,Stx1b,Rab3a,Synj1
GO Component	GO:0043679	Axon terminus	12	191	1.07	3.99E-08	10090.ENSMUSP00000003754,10090.ENSMUSP00000013304,10090.ENSMUSP00000022629,10090.ENSMUSP00000044168,10090.ENSMUSP00000048425,10090.ENSMUSP00000068890,10090.ENSMUSP00000069429,10090.ENSMUSP00000096096,10090.ENSMUSP00000105719,10090.ENSMUSP00000109907,10090.ENSMUSP00000113308,10090.ENSMUSP00000128926	Calb2,Atp6v0d1,Dpysl2,Pacsin1,Pebp1,Pfn2,Syp,Snap91,Rab3a,Snca,Synj1,Slc8a2
GO Component	GO:0030659	Cytoplasmic vesicle membrane	17	485	0.82	5.82E-08	10090.ENSMUSP00000003038,10090.ENSMUSP00000007236,10090.ENSMUSP00000009538,10090.ENSMUSP00000021001,10090.ENSMUSP00000021273,10090.ENSMUSP00000021554,10090.ENSMUSP00000030212,10090.ENSMUSP00000044168,10090.ENSMUSP00000044838,10090.ENSMUSP00000064986,10090.ENSMUSP00000069429,10090.ENSMUSP00000082489,10090.ENSMUSP00000096096,10090.ENSMUSP00000100912,10090.ENSMUSP00000105719,10090.ENSMUSP00000109907…	Ap2a2,Syngr3,Syn2,Rab10,Vamp2,Actn1,Sh3gl2,Pacsin1,Atp6v0a1,Synpr,Syp,Slc17a7,Snap91,Syt1,Rab3a,Snca,Dmxl2
GO Component	GO:0098590	Plasma membrane region	27	1310	0.59	5.82E-08	10090.ENSMUSP00000000109,10090.ENSMUSP00000003038,10090.ENSMUSP00000003754,10090.ENSMUSP00000004378,10090.ENSMUSP00000005692,10090.ENSMUSP00000006435,10090.ENSMUSP00000013304,10090.ENSMUSP00000029078,10090.ENSMUSP00000031565,10090.ENSMUSP00000032454,10090.ENSMUSP00000033915,10090.ENSMUSP00000044168,10090.ENSMUSP00000049338,10090.ENSMUSP00000049355,10090.ENSMUSP00000065983,10090.ENSMUSP00000069429…	Cntn1,Ap2a2,Calb2,Eno2,Atp4a,Atp6v1b2,Atp6v0d1,Car2,Fscn1,Slc6a1,Gpm6a,Pacsin1,Nipsnap1,Gpi1,Mapk1,Syp,Rac1,Atp2b2,Dnm1,Stxbp1,Snap91,Slc12a5,Syt1,Stx1b,Atp6v1a,Synj1,Slc8a2
GO Component	GO:0032991	Protein-containing complex	56	4895	0.33	5.82E-08	10090.ENSMUSP00000001566,10090.ENSMUSP00000003038,10090.ENSMUSP00000004378,10090.ENSMUSP00000006435,10090.ENSMUSP00000007708,10090.ENSMUSP00000009538,10090.ENSMUSP00000011029,10090.ENSMUSP00000013304,10090.ENSMUSP00000020315,10090.ENSMUSP00000021273,10090.ENSMUSP00000022629,10090.ENSMUSP00000025377,10090.ENSMUSP00000025961,10090.ENSMUSP00000027810,10090.ENSMUSP00000028926,10090.ENSMUSP00000031402…	Tubb5,Ap2a2,Eno2,Atp6v1b2,Ppp2r1a,Syn2,Dnajc19,Atp6v0d1,Cand1,Vamp2,Dpysl2,Ppp2r2b,Prdx3,Fh1,Napb,Cct6a,Gnb2,Cct7,Dlat,Etfa,Cct2,Ndufv1,Atp6v0a1,Eef2,Hnrnpu,Ppp3ca,Mapk1,Map1b,Syp,Ywhae,Hnrnph1,mt-Co2,mt-Nd5,Dnm1,Stxbp1,Map1a,Ganab,Snap91,Hist1h2bb,Capzb,Ywhaq,Stx1b,Atp5h,Camk2b,Rab3a,Snca,Atp6v1a,Hadhb,Atp5c1,Synj1,Dmxl2,Gapdh,Ppia,Hnrnpd,Ddx39b,Vdac3
UniProt Keywords	KW-0770	Synapse	17	455	0.84	6.02E-08	10090.ENSMUSP00000007236,10090.ENSMUSP00000009538,10090.ENSMUSP00000021273,10090.ENSMUSP00000030212,10090.ENSMUSP00000032454,10090.ENSMUSP00000033915,10090.ENSMUSP00000044168,10090.ENSMUSP00000053101,10090.ENSMUSP00000064986,10090.ENSMUSP00000068374,10090.ENSMUSP00000069429,10090.ENSMUSP00000082489,10090.ENSMUSP00000086398,10090.ENSMUSP00000100912,10090.ENSMUSP00000105438,10090.ENSMUSP00000109907…	Syngr3,Syn2,Vamp2,Sh3gl2,Slc6a1,Gpm6a,Pacsin1,Ppp3ca,Synpr,Map1b,Syp,Slc17a7,Atp2b2,Syt1,Camk2b,Snca,Dmxl2
COMPARTMENTS	GOCC:0031967	Organelle envelope	21	760	0.71	6.24E-08	10090.ENSMUSP00000001566,10090.ENSMUSP00000011029,10090.ENSMUSP00000014750,10090.ENSMUSP00000025377,10090.ENSMUSP00000027153,10090.ENSMUSP00000042967,10090.ENSMUSP00000048425,10090.ENSMUSP00000049338,10090.ENSMUSP00000055743,10090.ENSMUSP00000080994,10090.ENSMUSP00000081001,10090.ENSMUSP00000099634,10090.ENSMUSP00000102147,10090.ENSMUSP00000108302,10090.ENSMUSP00000109907,10090.ENSMUSP00000110434…	Tubb5,Dnajc19,Slc25a11,Ppp2r2b,Acadl,Ndufv1,Pebp1,Nipsnap1,Tst,mt-Co2,mt-Nd5,Acadvl,Atp5h,Slc25a18,Snca,Hadhb,Atp5c1,Gapdh,Mtch2,Slc8a2,Vdac3
COMPARTMENTS	GOCC:0031975	Envelope	21	766	0.71	6.93E-08	10090.ENSMUSP00000001566,10090.ENSMUSP00000011029,10090.ENSMUSP00000014750,10090.ENSMUSP00000025377,10090.ENSMUSP00000027153,10090.ENSMUSP00000042967,10090.ENSMUSP00000048425,10090.ENSMUSP00000049338,10090.ENSMUSP00000055743,10090.ENSMUSP00000080994,10090.ENSMUSP00000081001,10090.ENSMUSP00000099634,10090.ENSMUSP00000102147,10090.ENSMUSP00000108302,10090.ENSMUSP00000109907,10090.ENSMUSP00000110434…	Tubb5,Dnajc19,Slc25a11,Ppp2r2b,Acadl,Ndufv1,Pebp1,Nipsnap1,Tst,mt-Co2,mt-Nd5,Acadvl,Atp5h,Slc25a18,Snca,Hadhb,Atp5c1,Gapdh,Mtch2,Slc8a2,Vdac3
COMPARTMENTS	GOCC:0019866	Organelle inner membrane	15	353	0.9	7.61E-08	10090.ENSMUSP00000011029,10090.ENSMUSP00000014750,10090.ENSMUSP00000042967,10090.ENSMUSP00000049338,10090.ENSMUSP00000055743,10090.ENSMUSP00000080994,10090.ENSMUSP00000081001,10090.ENSMUSP00000099634,10090.ENSMUSP00000102147,10090.ENSMUSP00000108302,10090.ENSMUSP00000109907,10090.ENSMUSP00000110434,10090.ENSMUSP00000110547,10090.ENSMUSP00000121851,10090.ENSMUSP00000136273	Dnajc19,Slc25a11,Ndufv1,Nipsnap1,Tst,mt-Co2,mt-Nd5,Acadvl,Atp5h,Slc25a18,Snca,Hadhb,Atp5c1,Mtch2,Vdac3
COMPARTMENTS	GOCC:0098805	Whole membrane	24	1027	0.64	7.98E-08	10090.ENSMUSP00000000109,10090.ENSMUSP00000003038,10090.ENSMUSP00000009538,10090.ENSMUSP00000013304,10090.ENSMUSP00000021001,10090.ENSMUSP00000021273,10090.ENSMUSP00000021554,10090.ENSMUSP00000025377,10090.ENSMUSP00000030212,10090.ENSMUSP00000044838,10090.ENSMUSP00000046101,10090.ENSMUSP00000048425,10090.ENSMUSP00000064986,10090.ENSMUSP00000065983,10090.ENSMUSP00000069429,10090.ENSMUSP00000079380…	Cntn1,Ap2a2,Syn2,Atp6v0d1,Rab10,Vamp2,Actn1,Ppp2r2b,Sh3gl2,Atp6v0a1,Eef2,Pebp1,Synpr,Mapk1,Syp,Rac1,Slc17a7,Snap91,Syt1,Rab3a,Snca,Hadhb,Mtch2,Vdac3
KEGG	mmu01100	Metabolic pathways	30	1536	0.56	8.08E-08	10090.ENSMUSP00000004378,10090.ENSMUSP00000005692,10090.ENSMUSP00000006435,10090.ENSMUSP00000013304,10090.ENSMUSP00000026538,10090.ENSMUSP00000027153,10090.ENSMUSP00000027810,10090.ENSMUSP00000029078,10090.ENSMUSP00000034567,10090.ENSMUSP00000035743,10090.ENSMUSP00000038540,10090.ENSMUSP00000040591,10090.ENSMUSP00000042967,10090.ENSMUSP00000044838,10090.ENSMUSP00000045606,10090.ENSMUSP00000049355…	Eno2,Atp4a,Atp6v1b2,Atp6v0d1,Echs1,Acadl,Fh1,Car2,Dlat,Pygb,Pdxk,Aldh5a1,Ndufv1,Atp6v0a1,Hibch,Gpi1,Tst,mt-Co2,mt-Nd5,Aldh6a1,Ganab,Aldoc,Acadvl,Atp5h,Atp6v1a,Hadhb,Atp5c1,Synj1,Gapdh,Hlcs
GO Function	GO:0032553	Ribonucleotide binding	33	1789	0.54	1.02E-07	10090.ENSMUSP00000001513,10090.ENSMUSP00000001566,10090.ENSMUSP00000001989,10090.ENSMUSP00000005692,10090.ENSMUSP00000006435,10090.ENSMUSP00000009538,10090.ENSMUSP00000021001,10090.ENSMUSP00000027153,10090.ENSMUSP00000027921,10090.ENSMUSP00000031402,10090.ENSMUSP00000032078,10090.ENSMUSP00000036288,10090.ENSMUSP00000038540,10090.ENSMUSP00000042967,10090.ENSMUSP00000046101,10090.ENSMUSP00000047571…	Tubb6,Tubb5,Uba1,Atp4a,Atp6v1b2,Syn2,Rab10,Acadl,Iars2,Cct6a,Cct7,Cct2,Pdxk,Ndufv1,Eef2,Hnrnpu,Pebp1,Dclk1,Dhx30,Mapk1,Hspa12a,Acot7,Rac1,Atp2b2,Dnm1,Nsf,Acsf2,Acadvl,Camk2b,Rab3a,Atp6v1a,Hlcs,Ddx39b
GO Process	GO:0051641	Cellular localization	36	2115	0.5	1.04E-07	10090.ENSMUSP00000003038,10090.ENSMUSP00000009538,10090.ENSMUSP00000011029,10090.ENSMUSP00000021001,10090.ENSMUSP00000021273,10090.ENSMUSP00000022629,10090.ENSMUSP00000025377,10090.ENSMUSP00000028926,10090.ENSMUSP00000030212,10090.ENSMUSP00000032454,10090.ENSMUSP00000032898,10090.ENSMUSP00000044168,10090.ENSMUSP00000047571,10090.ENSMUSP00000051223,10090.ENSMUSP00000053101,10090.ENSMUSP00000068374…	Ap2a2,Syn2,Dnajc19,Rab10,Vamp2,Dpysl2,Ppp2r2b,Napb,Sh3gl2,Slc6a1,Ipo5,Pacsin1,Hnrnpu,Ywhag,Ppp3ca,Map1b,Syp,Ywhae,Rac1,Slc17a7,Dnm1,Stxbp1,Map1a,Snap91,Nsf,Ywhaq,Syt1,Stx1b,Atp5h,Rab3a,Snca,Atp5c1,Synj1,Mtch2,Slc8a2,Ddx39b
GO Component	GO:0031410	Cytoplasmic vesicle	32	1872	0.5	1.11E-07	10090.ENSMUSP00000001989,10090.ENSMUSP00000003038,10090.ENSMUSP00000006435,10090.ENSMUSP00000007236,10090.ENSMUSP00000009538,10090.ENSMUSP00000013304,10090.ENSMUSP00000021001,10090.ENSMUSP00000021273,10090.ENSMUSP00000021554,10090.ENSMUSP00000025961,10090.ENSMUSP00000030212,10090.ENSMUSP00000030637,10090.ENSMUSP00000031402,10090.ENSMUSP00000044168,10090.ENSMUSP00000044838,10090.ENSMUSP00000048425…	Uba1,Ap2a2,Atp6v1b2,Syngr3,Syn2,Atp6v0d1,Rab10,Vamp2,Actn1,Prdx3,Sh3gl2,Ncdn,Cct6a,Pacsin1,Atp6v0a1,Pebp1,Synpr,Mapk1,Syp,Ywhae,Rac1,Slc17a7,Dnm1,Stxbp1,Ganab,Snap91,Syt1,Rab3a,Pdcd6ip,Snca,Dmxl2,Vdac3
COMPARTMENTS	GOCC:0030425	Dendrite	17	495	0.81	1.17E-07	10090.ENSMUSP00000021554,10090.ENSMUSP00000022629,10090.ENSMUSP00000030212,10090.ENSMUSP00000030637,10090.ENSMUSP00000053101,10090.ENSMUSP00000065983,10090.ENSMUSP00000068374,10090.ENSMUSP00000079380,10090.ENSMUSP00000086398,10090.ENSMUSP00000092223,10090.ENSMUSP00000096690,10090.ENSMUSP00000099364,10090.ENSMUSP00000099565,10090.ENSMUSP00000105438,10090.ENSMUSP00000109795,10090.ENSMUSP00000109907…	Actn1,Dpysl2,Sh3gl2,Ncdn,Ppp3ca,Mapk1,Map1b,Rac1,Atp2b2,Map1a,Slc12a5,Nsf,Capzb,Camk2b,Crmp1,Snca,Slc8a2
COMPARTMENTS	GOCC:0097447	Dendritic tree	17	496	0.81	1.17E-07	10090.ENSMUSP00000021554,10090.ENSMUSP00000022629,10090.ENSMUSP00000030212,10090.ENSMUSP00000030637,10090.ENSMUSP00000053101,10090.ENSMUSP00000065983,10090.ENSMUSP00000068374,10090.ENSMUSP00000079380,10090.ENSMUSP00000086398,10090.ENSMUSP00000092223,10090.ENSMUSP00000096690,10090.ENSMUSP00000099364,10090.ENSMUSP00000099565,10090.ENSMUSP00000105438,10090.ENSMUSP00000109795,10090.ENSMUSP00000109907…	Actn1,Dpysl2,Sh3gl2,Ncdn,Ppp3ca,Mapk1,Map1b,Rac1,Atp2b2,Map1a,Slc12a5,Nsf,Capzb,Camk2b,Crmp1,Snca,Slc8a2
COMPARTMENTS	GOCC:0097060	Synaptic membrane	15	372	0.88	1.35E-07	10090.ENSMUSP00000000109,10090.ENSMUSP00000003754,10090.ENSMUSP00000004378,10090.ENSMUSP00000032454,10090.ENSMUSP00000033915,10090.ENSMUSP00000044168,10090.ENSMUSP00000049338,10090.ENSMUSP00000069429,10090.ENSMUSP00000086398,10090.ENSMUSP00000088618,10090.ENSMUSP00000089051,10090.ENSMUSP00000096096,10090.ENSMUSP00000100912,10090.ENSMUSP00000101874,10090.ENSMUSP00000128926	Cntn1,Calb2,Eno2,Slc6a1,Gpm6a,Pacsin1,Nipsnap1,Syp,Atp2b2,Dnm1,Stxbp1,Snap91,Syt1,Stx1b,Slc8a2
TISSUES	BTO:0000345	Digestive gland	34	2031	0.5	1.60E-07	10090.ENSMUSP00000001989,10090.ENSMUSP00000004378,10090.ENSMUSP00000011029,10090.ENSMUSP00000014750,10090.ENSMUSP00000021273,10090.ENSMUSP00000025679,10090.ENSMUSP00000025961,10090.ENSMUSP00000026538,10090.ENSMUSP00000027153,10090.ENSMUSP00000027810,10090.ENSMUSP00000031726,10090.ENSMUSP00000034567,10090.ENSMUSP00000034866,10090.ENSMUSP00000040591,10090.ENSMUSP00000042967,10090.ENSMUSP00000046101…	Uba1,Eno2,Dnajc19,Slc25a11,Vamp2,Otub1,Prdx3,Echs1,Acadl,Fh1,Gnb2,Dlat,Etfa,Aldh5a1,Ndufv1,Eef2,Hnrnpu,Nipsnap1,Gpi1,Ppp3ca,Tst,Arhgdia,Mapk1,Aldh6a1,Stxbp1,Acsf2,Aldoc,Capzb,Acadvl,Atp5h,Hadhb,Atp5c1,Gapdh,Vdac3
GO Process	GO:0065007	Biological regulation	90	10591	0.2	1.64E-07	10090.ENSMUSP00000000109,10090.ENSMUSP00000001566,10090.ENSMUSP00000003038,10090.ENSMUSP00000003754,10090.ENSMUSP00000004378,10090.ENSMUSP00000005692,10090.ENSMUSP00000007236,10090.ENSMUSP00000007708,10090.ENSMUSP00000009538,10090.ENSMUSP00000011029,10090.ENSMUSP00000013304,10090.ENSMUSP00000020315,10090.ENSMUSP00000021001,10090.ENSMUSP00000021273,10090.ENSMUSP00000021554,10090.ENSMUSP00000022629…	Cntn1,Tubb5,Ap2a2,Calb2,Eno2,Atp4a,Syngr3,Ppp2r1a,Syn2,Dnajc19,Atp6v0d1,Cand1,Rab10,Vamp2,Actn1,Dpysl2,Ppp2r2b,Otub1,Prdx3,Acadl,Fh1,Iars2,Napb,Car2,S100a11,Sh3gl2,Ncdn,Cct6a,Fscn1,Gnb2,Cct7,Slc6a1,Ipo5,Gpm6a,Cct2,Pdxk,Aldh5a1,Igsf8,Pacsin1,Atp6v0a1,Eef2,Hnrnpu,Pebp1,Gpi1,Dclk1,Ywhag,Ppp3ca,Gdi2,Arhgdia,Mapk1,Map1b,Pfn2,Syp,Ywhae,Vsnl1,Hnrnph1,Rac1,mt-Co2,Slc17a7,Atp2b2,Dnm1,Stxbp1,Map1a,Eef1g,Sn…
COMPARTMENTS	GOCC:0030659	Cytoplasmic vesicle membrane	14	321	0.91	1.79E-07	10090.ENSMUSP00000003038,10090.ENSMUSP00000009538,10090.ENSMUSP00000021001,10090.ENSMUSP00000021273,10090.ENSMUSP00000021554,10090.ENSMUSP00000030212,10090.ENSMUSP00000044838,10090.ENSMUSP00000064986,10090.ENSMUSP00000069429,10090.ENSMUSP00000082489,10090.ENSMUSP00000096096,10090.ENSMUSP00000100912,10090.ENSMUSP00000105719,10090.ENSMUSP00000109907	Ap2a2,Syn2,Rab10,Vamp2,Actn1,Sh3gl2,Atp6v0a1,Synpr,Syp,Slc17a7,Snap91,Syt1,Rab3a,Snca
GO Component	GO:0098563	Intrinsic component of synaptic vesicle membrane	8	65	1.36	1.88E-07	10090.ENSMUSP00000021001,10090.ENSMUSP00000021273,10090.ENSMUSP00000044838,10090.ENSMUSP00000064986,10090.ENSMUSP00000069429,10090.ENSMUSP00000082489,10090.ENSMUSP00000100912,10090.ENSMUSP00000105719	Rab10,Vamp2,Atp6v0a1,Synpr,Syp,Slc17a7,Syt1,Rab3a
TISSUES	BTO:0001629	Left ventricle	9	84	1.3	1.90E-07	10090.ENSMUSP00000027153,10090.ENSMUSP00000027810,10090.ENSMUSP00000034567,10090.ENSMUSP00000034866,10090.ENSMUSP00000099634,10090.ENSMUSP00000102147,10090.ENSMUSP00000110434,10090.ENSMUSP00000110547,10090.ENSMUSP00000113942	Acadl,Fh1,Dlat,Etfa,Acadvl,Atp5h,Hadhb,Atp5c1,Gapdh
GO Component	GO:0097060	Synaptic membrane	16	464	0.81	2.02E-07	10090.ENSMUSP00000000109,10090.ENSMUSP00000003754,10090.ENSMUSP00000004378,10090.ENSMUSP00000032454,10090.ENSMUSP00000033915,10090.ENSMUSP00000044168,10090.ENSMUSP00000049338,10090.ENSMUSP00000069429,10090.ENSMUSP00000086398,10090.ENSMUSP00000088618,10090.ENSMUSP00000089051,10090.ENSMUSP00000096096,10090.ENSMUSP00000100912,10090.ENSMUSP00000101874,10090.ENSMUSP00000113308,10090.ENSMUSP00000128926	Cntn1,Calb2,Eno2,Slc6a1,Gpm6a,Pacsin1,Nipsnap1,Syp,Atp2b2,Dnm1,Stxbp1,Snap91,Syt1,Stx1b,Synj1,Slc8a2
GO Function	GO:0042802	Identical protein binding	34	1962	0.51	2.23E-07	10090.ENSMUSP00000004378,10090.ENSMUSP00000009538,10090.ENSMUSP00000021273,10090.ENSMUSP00000021554,10090.ENSMUSP00000022629,10090.ENSMUSP00000025961,10090.ENSMUSP00000027153,10090.ENSMUSP00000029515,10090.ENSMUSP00000030212,10090.ENSMUSP00000032078,10090.ENSMUSP00000032454,10090.ENSMUSP00000034567,10090.ENSMUSP00000035743,10090.ENSMUSP00000038540,10090.ENSMUSP00000040591,10090.ENSMUSP00000044168…	Eno2,Syn2,Vamp2,Actn1,Dpysl2,Prdx3,Acadl,S100a11,Sh3gl2,Cct7,Slc6a1,Dlat,Pygb,Pdxk,Aldh5a1,Pacsin1,Hnrnpu,Ywhag,Mapk1,Syp,Ywhae,Acot7,Dnm1,Stxbp1,Aldoc,Ywhaq,Syt1,Camk2b,Pdcd6ip,Crmp1,Snca,Gapdh,Hlcs,Ddx39b
GO Component	GO:0043231	Intracellular membrane-bounded organelle	82	9507	0.21	2.53E-07	10090.ENSMUSP00000001566,10090.ENSMUSP00000001989,10090.ENSMUSP00000003754,10090.ENSMUSP00000006435,10090.ENSMUSP00000007708,10090.ENSMUSP00000011029,10090.ENSMUSP00000013304,10090.ENSMUSP00000014750,10090.ENSMUSP00000020315,10090.ENSMUSP00000021001,10090.ENSMUSP00000021273,10090.ENSMUSP00000021554,10090.ENSMUSP00000022629,10090.ENSMUSP00000025377,10090.ENSMUSP00000025679,10090.ENSMUSP00000025961…	Tubb5,Uba1,Calb2,Atp6v1b2,Ppp2r1a,Dnajc19,Atp6v0d1,Slc25a11,Cand1,Rab10,Vamp2,Actn1,Dpysl2,Ppp2r2b,Otub1,Prdx3,Echs1,Acadl,Fh1,Iars2,Napb,S100a11,Cct7,Ipo5,Dlat,Etfa,Pdxk,Aldh5a1,Igsf8,Ndufv1,Atp6v0a1,BC026585,Hibch,Hnrnpu,Pebp1,Nipsnap1,Gpi1,Ppp3ca,Tst,Dhx30,Gdi2,Arhgdia,Mapk1,Hspa12a,Ywhae,Acot7,Hnrnph1,Rac1,mt-Co2,mt-Nd5,Aldh6a1,Atp2b2,Dnm1,Stxbp1,Eef1g,Ganab,Hist1h2bb,Nsf,Acsf2,Aldoc,Acadvl,S…
COMPARTMENTS	GOCC:0098563	Intrinsic component of synaptic vesicle membrane	8	64	1.37	2.54E-07	10090.ENSMUSP00000021001,10090.ENSMUSP00000021273,10090.ENSMUSP00000044838,10090.ENSMUSP00000064986,10090.ENSMUSP00000069429,10090.ENSMUSP00000082489,10090.ENSMUSP00000100912,10090.ENSMUSP00000105719	Rab10,Vamp2,Atp6v0a1,Synpr,Syp,Slc17a7,Syt1,Rab3a
GO Function	GO:0032555	Purine ribonucleotide binding	32	1773	0.53	2.77E-07	10090.ENSMUSP00000001513,10090.ENSMUSP00000001566,10090.ENSMUSP00000001989,10090.ENSMUSP00000005692,10090.ENSMUSP00000006435,10090.ENSMUSP00000009538,10090.ENSMUSP00000021001,10090.ENSMUSP00000027153,10090.ENSMUSP00000027921,10090.ENSMUSP00000031402,10090.ENSMUSP00000032078,10090.ENSMUSP00000036288,10090.ENSMUSP00000038540,10090.ENSMUSP00000046101,10090.ENSMUSP00000047571,10090.ENSMUSP00000048425…	Tubb6,Tubb5,Uba1,Atp4a,Atp6v1b2,Syn2,Rab10,Acadl,Iars2,Cct6a,Cct7,Cct2,Pdxk,Eef2,Hnrnpu,Pebp1,Dclk1,Dhx30,Mapk1,Hspa12a,Acot7,Rac1,Atp2b2,Dnm1,Nsf,Acsf2,Acadvl,Camk2b,Rab3a,Atp6v1a,Hlcs,Ddx39b
COMPARTMENTS	GOCC:0012506	Vesicle membrane	14	335	0.89	2.86E-07	10090.ENSMUSP00000003038,10090.ENSMUSP00000009538,10090.ENSMUSP00000021001,10090.ENSMUSP00000021273,10090.ENSMUSP00000021554,10090.ENSMUSP00000030212,10090.ENSMUSP00000044838,10090.ENSMUSP00000064986,10090.ENSMUSP00000069429,10090.ENSMUSP00000082489,10090.ENSMUSP00000096096,10090.ENSMUSP00000100912,10090.ENSMUSP00000105719,10090.ENSMUSP00000109907	Ap2a2,Syn2,Rab10,Vamp2,Actn1,Sh3gl2,Atp6v0a1,Synpr,Syp,Slc17a7,Snap91,Syt1,Rab3a,Snca
COMPARTMENTS	GOCC:0031982	Vesicle	27	1396	0.56	2.86E-07	10090.ENSMUSP00000003038,10090.ENSMUSP00000007236,10090.ENSMUSP00000009538,10090.ENSMUSP00000013304,10090.ENSMUSP00000021001,10090.ENSMUSP00000021273,10090.ENSMUSP00000021554,10090.ENSMUSP00000030212,10090.ENSMUSP00000031402,10090.ENSMUSP00000044168,10090.ENSMUSP00000044838,10090.ENSMUSP00000048425,10090.ENSMUSP00000064986,10090.ENSMUSP00000065983,10090.ENSMUSP00000069429,10090.ENSMUSP00000079380…	Ap2a2,Syngr3,Syn2,Atp6v0d1,Rab10,Vamp2,Actn1,Sh3gl2,Cct6a,Pacsin1,Atp6v0a1,Pebp1,Synpr,Mapk1,Syp,Rac1,Slc17a7,Dnm1,Stxbp1,Snap91,Cd47,Syt1,Rab3a,Pdcd6ip,Snca,Dmxl2,Gapdh
COMPARTMENTS	GOCC:0150034	Distal axon	14	337	0.89	2.93E-07	10090.ENSMUSP00000003754,10090.ENSMUSP00000004378,10090.ENSMUSP00000022629,10090.ENSMUSP00000031565,10090.ENSMUSP00000033915,10090.ENSMUSP00000044168,10090.ENSMUSP00000068374,10090.ENSMUSP00000068890,10090.ENSMUSP00000069429,10090.ENSMUSP00000070993,10090.ENSMUSP00000096096,10090.ENSMUSP00000105719,10090.ENSMUSP00000109795,10090.ENSMUSP00000109907	Calb2,Eno2,Dpysl2,Fscn1,Gpm6a,Pacsin1,Map1b,Pfn2,Syp,Ywhae,Snap91,Rab3a,Crmp1,Snca
GO Component	GO:0098588	Bounding membrane of organelle	29	1636	0.52	3.06E-07	10090.ENSMUSP00000001989,10090.ENSMUSP00000003038,10090.ENSMUSP00000007236,10090.ENSMUSP00000009538,10090.ENSMUSP00000013304,10090.ENSMUSP00000021001,10090.ENSMUSP00000021273,10090.ENSMUSP00000021554,10090.ENSMUSP00000025377,10090.ENSMUSP00000028926,10090.ENSMUSP00000030212,10090.ENSMUSP00000030637,10090.ENSMUSP00000044838,10090.ENSMUSP00000048425,10090.ENSMUSP00000049355,10090.ENSMUSP00000064986…	Uba1,Ap2a2,Syngr3,Syn2,Atp6v0d1,Rab10,Vamp2,Actn1,Ppp2r2b,Napb,Sh3gl2,Ncdn,Atp6v0a1,Pebp1,Gpi1,Synpr,Syp,Rac1,Slc17a7,Snap91,Syt1,Camk2b,Rab3a,Snca,Atp6v1a,Hadhb,Dmxl2,Mtch2,Vdac3
GO Component	GO:0014069	Postsynaptic density	15	414	0.83	3.13E-07	10090.ENSMUSP00000009538,10090.ENSMUSP00000044168,10090.ENSMUSP00000050034,10090.ENSMUSP00000065983,10090.ENSMUSP00000068374,10090.ENSMUSP00000069429,10090.ENSMUSP00000086398,10090.ENSMUSP00000088618,10090.ENSMUSP00000092223,10090.ENSMUSP00000096096,10090.ENSMUSP00000099364,10090.ENSMUSP00000099565,10090.ENSMUSP00000105438,10090.ENSMUSP00000113942,10090.ENSMUSP00000128926	Syn2,Pacsin1,Dclk1,Mapk1,Map1b,Syp,Atp2b2,Dnm1,Map1a,Snap91,Nsf,Capzb,Camk2b,Gapdh,Slc8a2
GO Function	GO:0000149	SNARE binding	10	114	1.21	3.57E-07	10090.ENSMUSP00000021273,10090.ENSMUSP00000028926,10090.ENSMUSP00000064986,10090.ENSMUSP00000069429,10090.ENSMUSP00000089051,10090.ENSMUSP00000096096,10090.ENSMUSP00000099364,10090.ENSMUSP00000100912,10090.ENSMUSP00000101874,10090.ENSMUSP00000109907	Vamp2,Napb,Synpr,Syp,Stxbp1,Snap91,Nsf,Syt1,Stx1b,Snca
TISSUES	BTO:0001488	Endocrine gland	52	4420	0.34	3.74E-07	10090.ENSMUSP00000001989,10090.ENSMUSP00000003754,10090.ENSMUSP00000004378,10090.ENSMUSP00000009538,10090.ENSMUSP00000011029,10090.ENSMUSP00000014750,10090.ENSMUSP00000021273,10090.ENSMUSP00000025679,10090.ENSMUSP00000025961,10090.ENSMUSP00000026538,10090.ENSMUSP00000027153,10090.ENSMUSP00000027810,10090.ENSMUSP00000030212,10090.ENSMUSP00000031726,10090.ENSMUSP00000032078,10090.ENSMUSP00000034567…	Uba1,Calb2,Eno2,Syn2,Dnajc19,Slc25a11,Vamp2,Otub1,Prdx3,Echs1,Acadl,Fh1,Sh3gl2,Gnb2,Cct7,Dlat,Etfa,Aldh5a1,Igsf8,Ndufv1,Eef2,Hnrnpu,Nipsnap1,Gpi1,Ppp3ca,Tst,Arhgdia,Mapk1,Pfn2,Syp,Vsnl1,Acot7,Rac1,Aldh6a1,Dnm1,Stxbp1,Nsf,Acsf2,Aldoc,Capzb,Acadvl,Cd47,Syt1,Atp5h,Rab3a,Pdcd6ip,Snca,Hadhb,Atp5c1,Gapdh,Mtch2,Vdac3
UniProt Keywords	KW-0813	Transport	32	1910	0.5	4.25E-07	10090.ENSMUSP00000003038,10090.ENSMUSP00000005692,10090.ENSMUSP00000006435,10090.ENSMUSP00000011029,10090.ENSMUSP00000013304,10090.ENSMUSP00000014750,10090.ENSMUSP00000021001,10090.ENSMUSP00000028926,10090.ENSMUSP00000032454,10090.ENSMUSP00000032898,10090.ENSMUSP00000034866,10090.ENSMUSP00000042967,10090.ENSMUSP00000044838,10090.ENSMUSP00000080994,10090.ENSMUSP00000081001,10090.ENSMUSP00000082489…	Ap2a2,Atp4a,Atp6v1b2,Dnajc19,Atp6v0d1,Slc25a11,Rab10,Napb,Slc6a1,Ipo5,Etfa,Ndufv1,Atp6v0a1,mt-Co2,mt-Nd5,Slc17a7,Atp2b2,Stxbp1,Snap91,Slc12a5,Nsf,Stx1b,Atp5h,Rab3a,Pdcd6ip,Slc25a18,Atp6v1a,Atp5c1,Mtch2,Slc8a2,Ddx39b,Vdac3
Reactome	MMU-112310	Neurotransmitter release cycle	8	50	1.48	4.34E-07	10090.ENSMUSP00000009538,10090.ENSMUSP00000021273,10090.ENSMUSP00000032454,10090.ENSMUSP00000040591,10090.ENSMUSP00000082489,10090.ENSMUSP00000089051,10090.ENSMUSP00000100912,10090.ENSMUSP00000105719	Syn2,Vamp2,Slc6a1,Aldh5a1,Slc17a7,Stxbp1,Syt1,Rab3a
Reactome	MMU-6798695	Neutrophil degranulation	18	519	0.81	4.34E-07	10090.ENSMUSP00000001566,10090.ENSMUSP00000003038,10090.ENSMUSP00000020315,10090.ENSMUSP00000021001,10090.ENSMUSP00000029515,10090.ENSMUSP00000035743,10090.ENSMUSP00000036288,10090.ENSMUSP00000038540,10090.ENSMUSP00000044838,10090.ENSMUSP00000046101,10090.ENSMUSP00000049355,10090.ENSMUSP00000062996,10090.ENSMUSP00000065983,10090.ENSMUSP00000079380,10090.ENSMUSP00000099536,10090.ENSMUSP00000099853…	Tubb5,Ap2a2,Cand1,Rab10,S100a11,Pygb,Cct2,Pdxk,Atp6v0a1,Eef2,Gpi1,Gdi2,Mapk1,Rac1,Aldoc,Cd47,Rab3a,Ppia
Reactome	MMU-168249	Innate Immune System	24	949	0.67	4.34E-07	10090.ENSMUSP00000001566,10090.ENSMUSP00000003038,10090.ENSMUSP00000006435,10090.ENSMUSP00000007708,10090.ENSMUSP00000013304,10090.ENSMUSP00000020315,10090.ENSMUSP00000021001,10090.ENSMUSP00000029515,10090.ENSMUSP00000035743,10090.ENSMUSP00000036288,10090.ENSMUSP00000038540,10090.ENSMUSP00000044838,10090.ENSMUSP00000046101,10090.ENSMUSP00000049355,10090.ENSMUSP00000053101,10090.ENSMUSP00000062996…	Tubb5,Ap2a2,Atp6v1b2,Ppp2r1a,Atp6v0d1,Cand1,Rab10,S100a11,Pygb,Cct2,Pdxk,Atp6v0a1,Eef2,Gpi1,Ppp3ca,Gdi2,Mapk1,Rac1,Dnm1,Aldoc,Cd47,Rab3a,Atp6v1a,Ppia
KEGG	mmu00190	Oxidative phosphorylation	10	130	1.16	4.41E-07	10090.ENSMUSP00000005692,10090.ENSMUSP00000006435,10090.ENSMUSP00000013304,10090.ENSMUSP00000042967,10090.ENSMUSP00000044838,10090.ENSMUSP00000080994,10090.ENSMUSP00000081001,10090.ENSMUSP00000102147,10090.ENSMUSP00000110314,10090.ENSMUSP00000110547	Atp4a,Atp6v1b2,Atp6v0d1,Ndufv1,Atp6v0a1,mt-Co2,mt-Nd5,Atp5h,Atp6v1a,Atp5c1
COMPARTMENTS	GOCC:0036477	Somatodendritic compartment	19	711	0.7	5.30E-07	10090.ENSMUSP00000004378,10090.ENSMUSP00000021554,10090.ENSMUSP00000022629,10090.ENSMUSP00000030212,10090.ENSMUSP00000030637,10090.ENSMUSP00000032454,10090.ENSMUSP00000053101,10090.ENSMUSP00000065983,10090.ENSMUSP00000068374,10090.ENSMUSP00000079380,10090.ENSMUSP00000086398,10090.ENSMUSP00000092223,10090.ENSMUSP00000096690,10090.ENSMUSP00000099364,10090.ENSMUSP00000099565,10090.ENSMUSP00000105438…	Eno2,Actn1,Dpysl2,Sh3gl2,Ncdn,Slc6a1,Ppp3ca,Mapk1,Map1b,Rac1,Atp2b2,Map1a,Slc12a5,Nsf,Capzb,Camk2b,Crmp1,Snca,Slc8a2
GO Component	GO:0005743	Mitochondrial inner membrane	15	435	0.81	5.68E-07	10090.ENSMUSP00000011029,10090.ENSMUSP00000014750,10090.ENSMUSP00000042967,10090.ENSMUSP00000049338,10090.ENSMUSP00000055743,10090.ENSMUSP00000080994,10090.ENSMUSP00000081001,10090.ENSMUSP00000099634,10090.ENSMUSP00000102147,10090.ENSMUSP00000108302,10090.ENSMUSP00000109907,10090.ENSMUSP00000110434,10090.ENSMUSP00000110547,10090.ENSMUSP00000121851,10090.ENSMUSP00000136273	Dnajc19,Slc25a11,Ndufv1,Nipsnap1,Tst,mt-Co2,mt-Nd5,Acadvl,Atp5h,Slc25a18,Snca,Hadhb,Atp5c1,Mtch2,Vdac3
Reactome	MMU-168256	Immune System	30	1621	0.54	6.89E-07	10090.ENSMUSP00000001513,10090.ENSMUSP00000001566,10090.ENSMUSP00000001989,10090.ENSMUSP00000003038,10090.ENSMUSP00000006435,10090.ENSMUSP00000007708,10090.ENSMUSP00000013304,10090.ENSMUSP00000020315,10090.ENSMUSP00000021001,10090.ENSMUSP00000021273,10090.ENSMUSP00000029515,10090.ENSMUSP00000030212,10090.ENSMUSP00000035743,10090.ENSMUSP00000036288,10090.ENSMUSP00000038540,10090.ENSMUSP00000044838…	Tubb6,Tubb5,Uba1,Ap2a2,Atp6v1b2,Ppp2r1a,Atp6v0d1,Cand1,Rab10,Vamp2,S100a11,Sh3gl2,Pygb,Cct2,Pdxk,Atp6v0a1,Eef2,Gpi1,Ppp3ca,Gdi2,Mapk1,Rac1,Dnm1,Aldoc,Capzb,Cd47,Camk2b,Rab3a,Atp6v1a,Ppia
UniProt Keywords	KW-0965	Cell junction	20	785	0.68	7.00E-07	10090.ENSMUSP00000007236,10090.ENSMUSP00000009538,10090.ENSMUSP00000021273,10090.ENSMUSP00000021554,10090.ENSMUSP00000030212,10090.ENSMUSP00000031565,10090.ENSMUSP00000032454,10090.ENSMUSP00000033915,10090.ENSMUSP00000044168,10090.ENSMUSP00000053101,10090.ENSMUSP00000064986,10090.ENSMUSP00000068374,10090.ENSMUSP00000069429,10090.ENSMUSP00000082489,10090.ENSMUSP00000086398,10090.ENSMUSP00000100912…	Syngr3,Syn2,Vamp2,Actn1,Sh3gl2,Fscn1,Slc6a1,Gpm6a,Pacsin1,Ppp3ca,Synpr,Map1b,Syp,Slc17a7,Atp2b2,Syt1,Camk2b,Pdcd6ip,Snca,Dmxl2
GO Process	GO:0007269	Neurotransmitter secretion	9	86	1.29	8.00E-07	10090.ENSMUSP00000009538,10090.ENSMUSP00000021273,10090.ENSMUSP00000089051,10090.ENSMUSP00000096096,10090.ENSMUSP00000100912,10090.ENSMUSP00000101874,10090.ENSMUSP00000105719,10090.ENSMUSP00000109907,10090.ENSMUSP00000113308	Syn2,Vamp2,Stxbp1,Snap91,Syt1,Stx1b,Rab3a,Snca,Synj1
GO Process	GO:0017157	Regulation of exocytosis	13	255	0.98	8.00E-07	10090.ENSMUSP00000021001,10090.ENSMUSP00000021273,10090.ENSMUSP00000028926,10090.ENSMUSP00000068890,10090.ENSMUSP00000069429,10090.ENSMUSP00000072145,10090.ENSMUSP00000089051,10090.ENSMUSP00000099364,10090.ENSMUSP00000100912,10090.ENSMUSP00000101874,10090.ENSMUSP00000105719,10090.ENSMUSP00000107492,10090.ENSMUSP00000109907	Rab10,Vamp2,Napb,Pfn2,Syp,Vsnl1,Stxbp1,Nsf,Syt1,Stx1b,Rab3a,Pdcd6ip,Snca
Reactome	MMU-112315	Transmission across Chemical Synapses	12	210	1.03	8.23E-07	10090.ENSMUSP00000003038,10090.ENSMUSP00000009538,10090.ENSMUSP00000021273,10090.ENSMUSP00000031726,10090.ENSMUSP00000032454,10090.ENSMUSP00000040591,10090.ENSMUSP00000082489,10090.ENSMUSP00000089051,10090.ENSMUSP00000099364,10090.ENSMUSP00000100912,10090.ENSMUSP00000105438,10090.ENSMUSP00000105719	Ap2a2,Syn2,Vamp2,Gnb2,Slc6a1,Aldh5a1,Slc17a7,Stxbp1,Nsf,Syt1,Camk2b,Rab3a
STRING clusters	CL:20914	SNARE complex, and Dopamine Neurotransmitter Release Cycle	10	92	1.31	8.52E-07	10090.ENSMUSP00000007236,10090.ENSMUSP00000009538,10090.ENSMUSP00000021273,10090.ENSMUSP00000028926,10090.ENSMUSP00000069429,10090.ENSMUSP00000089051,10090.ENSMUSP00000099364,10090.ENSMUSP00000100912,10090.ENSMUSP00000101874,10090.ENSMUSP00000105719	Syngr3,Syn2,Vamp2,Napb,Syp,Stxbp1,Nsf,Syt1,Stx1b,Rab3a
Reactome	MMU-888590	GABA synthesis, release, reuptake and degradation	6	19	1.77	8.81E-07	10090.ENSMUSP00000021273,10090.ENSMUSP00000032454,10090.ENSMUSP00000040591,10090.ENSMUSP00000089051,10090.ENSMUSP00000100912,10090.ENSMUSP00000105719	Vamp2,Slc6a1,Aldh5a1,Stxbp1,Syt1,Rab3a
GO Process	GO:0045055	Regulated exocytosis	10	125	1.17	1.03E-06	10090.ENSMUSP00000007236,10090.ENSMUSP00000009538,10090.ENSMUSP00000021001,10090.ENSMUSP00000021273,10090.ENSMUSP00000089051,10090.ENSMUSP00000100912,10090.ENSMUSP00000101874,10090.ENSMUSP00000105719,10090.ENSMUSP00000109907,10090.ENSMUSP00000113308	Syngr3,Syn2,Rab10,Vamp2,Stxbp1,Syt1,Stx1b,Rab3a,Snca,Synj1
GO Process	GO:0033043	Regulation of organelle organization	26	1258	0.59	1.03E-06	10090.ENSMUSP00000004378,10090.ENSMUSP00000025679,10090.ENSMUSP00000027810,10090.ENSMUSP00000031402,10090.ENSMUSP00000031565,10090.ENSMUSP00000032078,10090.ENSMUSP00000036288,10090.ENSMUSP00000047571,10090.ENSMUSP00000048425,10090.ENSMUSP00000063714,10090.ENSMUSP00000065983,10090.ENSMUSP00000068374,10090.ENSMUSP00000068890,10090.ENSMUSP00000079380,10090.ENSMUSP00000089051,10090.ENSMUSP00000092223…	Eno2,Otub1,Fh1,Cct6a,Fscn1,Cct7,Cct2,Hnrnpu,Pebp1,Arhgdia,Mapk1,Map1b,Pfn2,Rac1,Stxbp1,Map1a,Capzb,Cd47,Syt1,Camk2b,Rab3a,Pdcd6ip,Snca,Synj1,Hnrnpd,Vdac3
TISSUES	BTO:0001491	Viscus	48	3991	0.35	1.08E-06	10090.ENSMUSP00000001989,10090.ENSMUSP00000004378,10090.ENSMUSP00000005692,10090.ENSMUSP00000011029,10090.ENSMUSP00000014750,10090.ENSMUSP00000021273,10090.ENSMUSP00000025679,10090.ENSMUSP00000025961,10090.ENSMUSP00000026538,10090.ENSMUSP00000027153,10090.ENSMUSP00000027810,10090.ENSMUSP00000031726,10090.ENSMUSP00000033915,10090.ENSMUSP00000034567,10090.ENSMUSP00000034866,10090.ENSMUSP00000038540…	Uba1,Eno2,Atp4a,Dnajc19,Slc25a11,Vamp2,Otub1,Prdx3,Echs1,Acadl,Fh1,Gnb2,Gpm6a,Dlat,Etfa,Pdxk,Aldh5a1,Igsf8,Ndufv1,Atp6v0a1,BC026585,Eef2,Hnrnpu,Nipsnap1,Gpi1,Ppp3ca,Tst,Arhgdia,Mapk1,Pfn2,Acot7,Aldh6a1,Dnm1,Stxbp1,Acsf2,Aldoc,Capzb,Acadvl,Cd47,Syt1,Atp5h,Rab3a,Snca,Hadhb,Atp5c1,Gapdh,Mtch2,Vdac3
COMPARTMENTS	GOCC:0031410	Cytoplasmic vesicle	25	1298	0.56	1.19E-06	10090.ENSMUSP00000003038,10090.ENSMUSP00000007236,10090.ENSMUSP00000009538,10090.ENSMUSP00000013304,10090.ENSMUSP00000021001,10090.ENSMUSP00000021273,10090.ENSMUSP00000021554,10090.ENSMUSP00000030212,10090.ENSMUSP00000031402,10090.ENSMUSP00000044168,10090.ENSMUSP00000044838,10090.ENSMUSP00000048425,10090.ENSMUSP00000064986,10090.ENSMUSP00000065983,10090.ENSMUSP00000069429,10090.ENSMUSP00000079380…	Ap2a2,Syngr3,Syn2,Atp6v0d1,Rab10,Vamp2,Actn1,Sh3gl2,Cct6a,Pacsin1,Atp6v0a1,Pebp1,Synpr,Mapk1,Syp,Rac1,Slc17a7,Dnm1,Stxbp1,Snap91,Syt1,Rab3a,Snca,Dmxl2,Gapdh
COMPARTMENTS	GOCC:0098588	Bounding membrane of organelle	22	1019	0.61	1.29E-06	10090.ENSMUSP00000003038,10090.ENSMUSP00000009538,10090.ENSMUSP00000013304,10090.ENSMUSP00000021001,10090.ENSMUSP00000021273,10090.ENSMUSP00000021554,10090.ENSMUSP00000025377,10090.ENSMUSP00000030212,10090.ENSMUSP00000044838,10090.ENSMUSP00000048425,10090.ENSMUSP00000049355,10090.ENSMUSP00000064986,10090.ENSMUSP00000069429,10090.ENSMUSP00000079380,10090.ENSMUSP00000082489,10090.ENSMUSP00000096096…	Ap2a2,Syn2,Atp6v0d1,Rab10,Vamp2,Actn1,Ppp2r2b,Sh3gl2,Atp6v0a1,Pebp1,Gpi1,Synpr,Syp,Rac1,Slc17a7,Snap91,Syt1,Rab3a,Snca,Hadhb,Mtch2,Vdac3
COMPARTMENTS	GOCC:0097708	Intracellular vesicle	25	1305	0.55	1.29E-06	10090.ENSMUSP00000003038,10090.ENSMUSP00000007236,10090.ENSMUSP00000009538,10090.ENSMUSP00000013304,10090.ENSMUSP00000021001,10090.ENSMUSP00000021273,10090.ENSMUSP00000021554,10090.ENSMUSP00000030212,10090.ENSMUSP00000031402,10090.ENSMUSP00000044168,10090.ENSMUSP00000044838,10090.ENSMUSP00000048425,10090.ENSMUSP00000064986,10090.ENSMUSP00000065983,10090.ENSMUSP00000069429,10090.ENSMUSP00000079380…	Ap2a2,Syngr3,Syn2,Atp6v0d1,Rab10,Vamp2,Actn1,Sh3gl2,Cct6a,Pacsin1,Atp6v0a1,Pebp1,Synpr,Mapk1,Syp,Rac1,Slc17a7,Dnm1,Stxbp1,Snap91,Syt1,Rab3a,Snca,Dmxl2,Gapdh
UniProt Keywords	KW-0375	Hydrogen ion transport	7	50	1.42	1.46E-06	10090.ENSMUSP00000005692,10090.ENSMUSP00000006435,10090.ENSMUSP00000013304,10090.ENSMUSP00000044838,10090.ENSMUSP00000102147,10090.ENSMUSP00000110314,10090.ENSMUSP00000110547	Atp4a,Atp6v1b2,Atp6v0d1,Atp6v0a1,Atp5h,Atp6v1a,Atp5c1
COMPARTMENTS	GOCC:0048786	Presynaptic active zone	8	84	1.25	1.50E-06	10090.ENSMUSP00000033915,10090.ENSMUSP00000069429,10090.ENSMUSP00000082489,10090.ENSMUSP00000086398,10090.ENSMUSP00000089051,10090.ENSMUSP00000096096,10090.ENSMUSP00000101874,10090.ENSMUSP00000105719	Gpm6a,Syp,Slc17a7,Atp2b2,Stxbp1,Snap91,Stx1b,Rab3a
GO Function	GO:0003824	Catalytic activity	57	5224	0.31	1.56E-06	10090.ENSMUSP00000001513,10090.ENSMUSP00000001566,10090.ENSMUSP00000001989,10090.ENSMUSP00000004378,10090.ENSMUSP00000006435,10090.ENSMUSP00000007708,10090.ENSMUSP00000021001,10090.ENSMUSP00000022629,10090.ENSMUSP00000025679,10090.ENSMUSP00000025961,10090.ENSMUSP00000026538,10090.ENSMUSP00000027153,10090.ENSMUSP00000027810,10090.ENSMUSP00000027921,10090.ENSMUSP00000029078,10090.ENSMUSP00000031726…	Tubb6,Tubb5,Uba1,Eno2,Atp6v1b2,Ppp2r1a,Rab10,Dpysl2,Otub1,Prdx3,Echs1,Acadl,Fh1,Iars2,Car2,Gnb2,Dlat,Etfa,Pygb,Pdxk,Aldh5a1,Ndufv1,BC026585,Hibch,Eef2,Gpi1,Dclk1,Ppp3ca,Tst,Dhx30,Mapk1,Pfn2,Acot7,Rac1,mt-Co2,mt-Nd5,Aldh6a1,Atp2b2,Dnm1,Ganab,Nsf,Acsf2,Aldoc,Acadvl,Atp5h,Camk2b,Rab3a,Crmp1,Snca,Hadhb,Atp5c1,Synj1,Gapdh,Ppia,Hlcs,Isoc2a,Ddx39b
GO Function	GO:0019899	Enzyme binding	35	2277	0.46	1.61E-06	10090.ENSMUSP00000001566,10090.ENSMUSP00000003038,10090.ENSMUSP00000004378,10090.ENSMUSP00000022629,10090.ENSMUSP00000025679,10090.ENSMUSP00000025961,10090.ENSMUSP00000030212,10090.ENSMUSP00000031726,10090.ENSMUSP00000032898,10090.ENSMUSP00000036288,10090.ENSMUSP00000044838,10090.ENSMUSP00000046101,10090.ENSMUSP00000047571,10090.ENSMUSP00000048425,10090.ENSMUSP00000049355,10090.ENSMUSP00000051223…	Tubb5,Ap2a2,Eno2,Dpysl2,Otub1,Prdx3,Sh3gl2,Gnb2,Ipo5,Cct2,Atp6v0a1,Eef2,Hnrnpu,Pebp1,Gpi1,Ywhag,Ppp3ca,Gdi2,Arhgdia,Mapk1,Ywhae,Rac1,Dnm1,Stxbp1,Snap91,Slc12a5,Nsf,Stx1b,Camk2b,Rab3a,Snca,Dmxl2,Gapdh,Hlcs,Hnrnpd
GO Process	GO:0019752	Carboxylic acid metabolic process	20	754	0.7	1.62E-06	10090.ENSMUSP00000004378,10090.ENSMUSP00000026538,10090.ENSMUSP00000027153,10090.ENSMUSP00000027810,10090.ENSMUSP00000027921,10090.ENSMUSP00000034567,10090.ENSMUSP00000034866,10090.ENSMUSP00000040591,10090.ENSMUSP00000045606,10090.ENSMUSP00000049355,10090.ENSMUSP00000055743,10090.ENSMUSP00000074827,10090.ENSMUSP00000082288,10090.ENSMUSP00000099453,10090.ENSMUSP00000099536,10090.ENSMUSP00000099634…	Eno2,Echs1,Acadl,Fh1,Iars2,Dlat,Etfa,Aldh5a1,Hibch,Gpi1,Tst,Acot7,Aldh6a1,Acsf2,Aldoc,Acadvl,Snca,Hadhb,Gapdh,Mtch2
KEGG	mmu04966	Collecting duct acid secretion	6	27	1.62	1.64E-06	10090.ENSMUSP00000005692,10090.ENSMUSP00000006435,10090.ENSMUSP00000013304,10090.ENSMUSP00000029078,10090.ENSMUSP00000044838,10090.ENSMUSP00000110314	Atp4a,Atp6v1b2,Atp6v0d1,Car2,Atp6v0a1,Atp6v1a
GO Process	GO:1902600	Proton transmembrane transport	10	134	1.14	1.78E-06	10090.ENSMUSP00000005692,10090.ENSMUSP00000006435,10090.ENSMUSP00000013304,10090.ENSMUSP00000044838,10090.ENSMUSP00000080994,10090.ENSMUSP00000081001,10090.ENSMUSP00000082489,10090.ENSMUSP00000102147,10090.ENSMUSP00000110314,10090.ENSMUSP00000110547	Atp4a,Atp6v1b2,Atp6v0d1,Atp6v0a1,mt-Co2,mt-Nd5,Slc17a7,Atp5h,Atp6v1a,Atp5c1
KEGG	mmu01200	Carbon metabolism	9	122	1.14	2.30E-06	10090.ENSMUSP00000004378,10090.ENSMUSP00000026538,10090.ENSMUSP00000027810,10090.ENSMUSP00000034567,10090.ENSMUSP00000045606,10090.ENSMUSP00000049355,10090.ENSMUSP00000082288,10090.ENSMUSP00000099536,10090.ENSMUSP00000113942	Eno2,Echs1,Fh1,Dlat,Hibch,Gpi1,Aldh6a1,Aldoc,Gapdh
GO Process	GO:0016192	Vesicle-mediated transport	24	1130	0.6	2.58E-06	10090.ENSMUSP00000003038,10090.ENSMUSP00000007236,10090.ENSMUSP00000009538,10090.ENSMUSP00000021001,10090.ENSMUSP00000021273,10090.ENSMUSP00000022629,10090.ENSMUSP00000028926,10090.ENSMUSP00000030212,10090.ENSMUSP00000044168,10090.ENSMUSP00000062996,10090.ENSMUSP00000065983,10090.ENSMUSP00000069429,10090.ENSMUSP00000079380,10090.ENSMUSP00000082489,10090.ENSMUSP00000088618,10090.ENSMUSP00000089051…	Ap2a2,Syngr3,Syn2,Rab10,Vamp2,Dpysl2,Napb,Sh3gl2,Pacsin1,Gdi2,Mapk1,Syp,Rac1,Slc17a7,Dnm1,Stxbp1,Snap91,Nsf,Cd47,Syt1,Stx1b,Rab3a,Snca,Synj1
GO Component	GO:0048786	Presynaptic active zone	8	96	1.19	2.63E-06	10090.ENSMUSP00000033915,10090.ENSMUSP00000069429,10090.ENSMUSP00000082489,10090.ENSMUSP00000086398,10090.ENSMUSP00000089051,10090.ENSMUSP00000096096,10090.ENSMUSP00000101874,10090.ENSMUSP00000105719	Gpm6a,Syp,Slc17a7,Atp2b2,Stxbp1,Snap91,Stx1b,Rab3a
GO Process	GO:0051046	Regulation of secretion	20	785	0.68	2.90E-06	10090.ENSMUSP00000021001,10090.ENSMUSP00000021273,10090.ENSMUSP00000022629,10090.ENSMUSP00000028926,10090.ENSMUSP00000032454,10090.ENSMUSP00000049355,10090.ENSMUSP00000053101,10090.ENSMUSP00000068890,10090.ENSMUSP00000069429,10090.ENSMUSP00000072145,10090.ENSMUSP00000079380,10090.ENSMUSP00000089051,10090.ENSMUSP00000099364,10090.ENSMUSP00000100912,10090.ENSMUSP00000101874,10090.ENSMUSP00000105719…	Rab10,Vamp2,Dpysl2,Napb,Slc6a1,Gpi1,Ppp3ca,Pfn2,Syp,Vsnl1,Rac1,Stxbp1,Nsf,Syt1,Stx1b,Rab3a,Pdcd6ip,Snca,Gapdh,Ppia
GO Process	GO:0051130	Positive regulation of cellular component organization	25	1236	0.58	2.90E-06	10090.ENSMUSP00000000109,10090.ENSMUSP00000020315,10090.ENSMUSP00000030212,10090.ENSMUSP00000031402,10090.ENSMUSP00000031565,10090.ENSMUSP00000032078,10090.ENSMUSP00000033915,10090.ENSMUSP00000036288,10090.ENSMUSP00000044168,10090.ENSMUSP00000047571,10090.ENSMUSP00000048425,10090.ENSMUSP00000053101,10090.ENSMUSP00000065983,10090.ENSMUSP00000068374,10090.ENSMUSP00000068890,10090.ENSMUSP00000079380…	Cntn1,Cand1,Sh3gl2,Cct6a,Fscn1,Cct7,Gpm6a,Cct2,Pacsin1,Hnrnpu,Pebp1,Ppp3ca,Mapk1,Map1b,Pfn2,Rac1,Dnm1,Snap91,Cd47,Syt1,Camk2b,Pdcd6ip,Snca,Synj1,Hnrnpd
GO Process	GO:0071705	Nitrogen compound transport	28	1534	0.53	2.90E-06	10090.ENSMUSP00000003038,10090.ENSMUSP00000011029,10090.ENSMUSP00000021001,10090.ENSMUSP00000021273,10090.ENSMUSP00000025377,10090.ENSMUSP00000028926,10090.ENSMUSP00000032454,10090.ENSMUSP00000032898,10090.ENSMUSP00000047571,10090.ENSMUSP00000051223,10090.ENSMUSP00000053101,10090.ENSMUSP00000055743,10090.ENSMUSP00000062996,10090.ENSMUSP00000070993,10090.ENSMUSP00000082489,10090.ENSMUSP00000088618…	Ap2a2,Dnajc19,Rab10,Vamp2,Ppp2r2b,Napb,Slc6a1,Ipo5,Hnrnpu,Ywhag,Ppp3ca,Tst,Gdi2,Ywhae,Slc17a7,Dnm1,Stxbp1,Map1a,Snap91,Slc12a5,Nsf,Ywhaq,Stx1b,Rab3a,Pdcd6ip,Slc25a18,Synj1,Ddx39b
COMPARTMENTS	GOCC:0042734	Presynaptic membrane	10	179	1.02	3.17E-06	10090.ENSMUSP00000000109,10090.ENSMUSP00000032454,10090.ENSMUSP00000033915,10090.ENSMUSP00000069429,10090.ENSMUSP00000086398,10090.ENSMUSP00000088618,10090.ENSMUSP00000089051,10090.ENSMUSP00000096096,10090.ENSMUSP00000100912,10090.ENSMUSP00000101874	Cntn1,Slc6a1,Gpm6a,Syp,Atp2b2,Dnm1,Stxbp1,Snap91,Syt1,Stx1b
COMPARTMENTS	GOCC:0014069	Postsynaptic density	12	288	0.89	3.19E-06	10090.ENSMUSP00000009538,10090.ENSMUSP00000044168,10090.ENSMUSP00000050034,10090.ENSMUSP00000065983,10090.ENSMUSP00000068374,10090.ENSMUSP00000069429,10090.ENSMUSP00000086398,10090.ENSMUSP00000092223,10090.ENSMUSP00000096096,10090.ENSMUSP00000099364,10090.ENSMUSP00000105438,10090.ENSMUSP00000113942	Syn2,Pacsin1,Dclk1,Mapk1,Map1b,Syp,Atp2b2,Map1a,Snap91,Nsf,Camk2b,Gapdh
GO Process	GO:1903530	Regulation of secretion by cell	19	713	0.7	3.30E-06	10090.ENSMUSP00000021001,10090.ENSMUSP00000021273,10090.ENSMUSP00000022629,10090.ENSMUSP00000028926,10090.ENSMUSP00000049355,10090.ENSMUSP00000053101,10090.ENSMUSP00000068890,10090.ENSMUSP00000069429,10090.ENSMUSP00000072145,10090.ENSMUSP00000079380,10090.ENSMUSP00000089051,10090.ENSMUSP00000099364,10090.ENSMUSP00000100912,10090.ENSMUSP00000101874,10090.ENSMUSP00000105719,10090.ENSMUSP00000107492…	Rab10,Vamp2,Dpysl2,Napb,Gpi1,Ppp3ca,Pfn2,Syp,Vsnl1,Rac1,Stxbp1,Nsf,Syt1,Stx1b,Rab3a,Pdcd6ip,Snca,Gapdh,Ppia
GO Component	GO:0043025	Neuronal cell body	18	743	0.66	3.42E-06	10090.ENSMUSP00000004378,10090.ENSMUSP00000022629,10090.ENSMUSP00000030212,10090.ENSMUSP00000030637,10090.ENSMUSP00000032454,10090.ENSMUSP00000033915,10090.ENSMUSP00000048425,10090.ENSMUSP00000065983,10090.ENSMUSP00000068374,10090.ENSMUSP00000086398,10090.ENSMUSP00000092223,10090.ENSMUSP00000096096,10090.ENSMUSP00000096690,10090.ENSMUSP00000099565,10090.ENSMUSP00000105438,10090.ENSMUSP00000109795…	Eno2,Dpysl2,Sh3gl2,Ncdn,Slc6a1,Gpm6a,Pebp1,Mapk1,Map1b,Atp2b2,Map1a,Snap91,Slc12a5,Capzb,Camk2b,Crmp1,Snca,Slc8a2
GO Process	GO:0044281	Small molecule metabolic process	27	1450	0.54	3.47E-06	10090.ENSMUSP00000004378,10090.ENSMUSP00000026538,10090.ENSMUSP00000027153,10090.ENSMUSP00000027810,10090.ENSMUSP00000027921,10090.ENSMUSP00000029078,10090.ENSMUSP00000034567,10090.ENSMUSP00000034866,10090.ENSMUSP00000038540,10090.ENSMUSP00000040591,10090.ENSMUSP00000045606,10090.ENSMUSP00000049355,10090.ENSMUSP00000055743,10090.ENSMUSP00000065983,10090.ENSMUSP00000074827,10090.ENSMUSP00000082288…	Eno2,Echs1,Acadl,Fh1,Iars2,Car2,Dlat,Etfa,Pdxk,Aldh5a1,Hibch,Gpi1,Tst,Mapk1,Acot7,Aldh6a1,Atp2b2,Acsf2,Aldoc,Acadvl,Atp5h,Snca,Hadhb,Atp5c1,Synj1,Gapdh,Mtch2
COMPARTMENTS	GOCC:0044297	Cell body	15	493	0.75	3.70E-06	10090.ENSMUSP00000004378,10090.ENSMUSP00000022629,10090.ENSMUSP00000030637,10090.ENSMUSP00000031402,10090.ENSMUSP00000032078,10090.ENSMUSP00000032454,10090.ENSMUSP00000036288,10090.ENSMUSP00000065983,10090.ENSMUSP00000068374,10090.ENSMUSP00000074827,10090.ENSMUSP00000086398,10090.ENSMUSP00000092223,10090.ENSMUSP00000096690,10090.ENSMUSP00000105438,10090.ENSMUSP00000109795	Eno2,Dpysl2,Ncdn,Cct6a,Cct7,Slc6a1,Cct2,Mapk1,Map1b,Acot7,Atp2b2,Map1a,Slc12a5,Camk2b,Crmp1
TISSUES	BTO:0000522	Gland	55	5187	0.3	3.94E-06	10090.ENSMUSP00000001989,10090.ENSMUSP00000003754,10090.ENSMUSP00000004378,10090.ENSMUSP00000009538,10090.ENSMUSP00000011029,10090.ENSMUSP00000014750,10090.ENSMUSP00000021273,10090.ENSMUSP00000025679,10090.ENSMUSP00000025961,10090.ENSMUSP00000026538,10090.ENSMUSP00000027153,10090.ENSMUSP00000027810,10090.ENSMUSP00000030212,10090.ENSMUSP00000031726,10090.ENSMUSP00000032078,10090.ENSMUSP00000033915…	Uba1,Calb2,Eno2,Syn2,Dnajc19,Slc25a11,Vamp2,Otub1,Prdx3,Echs1,Acadl,Fh1,Sh3gl2,Gnb2,Cct7,Gpm6a,Dlat,Etfa,Pdxk,Aldh5a1,Igsf8,Ndufv1,Eef2,Hnrnpu,Nipsnap1,Gpi1,Ppp3ca,Tst,Arhgdia,Mapk1,Pfn2,Syp,Vsnl1,Acot7,Rac1,Aldh6a1,Dnm1,Stxbp1,Nsf,Acsf2,Aldoc,Capzb,Acadvl,Cd47,Syt1,Atp5h,Rab3a,Pdcd6ip,Snca,Hadhb,Atp5c1,Gapdh,Mtch2,Hnrnpd,Vdac3
COMPARTMENTS	GOCC:0032279	Asymmetric synapse	12	297	0.88	4.22E-06	10090.ENSMUSP00000009538,10090.ENSMUSP00000044168,10090.ENSMUSP00000050034,10090.ENSMUSP00000065983,10090.ENSMUSP00000068374,10090.ENSMUSP00000069429,10090.ENSMUSP00000086398,10090.ENSMUSP00000092223,10090.ENSMUSP00000096096,10090.ENSMUSP00000099364,10090.ENSMUSP00000105438,10090.ENSMUSP00000113942	Syn2,Pacsin1,Dclk1,Mapk1,Map1b,Syp,Atp2b2,Map1a,Snap91,Nsf,Camk2b,Gapdh
GO Function	GO:0017075	syntaxin-1 binding	6	27	1.62	4.25E-06	10090.ENSMUSP00000021273,10090.ENSMUSP00000064986,10090.ENSMUSP00000069429,10090.ENSMUSP00000089051,10090.ENSMUSP00000099364,10090.ENSMUSP00000100912	Vamp2,Synpr,Syp,Stxbp1,Nsf,Syt1
GO Function	GO:0035639	Purine ribonucleoside triphosphate binding	29	1704	0.5	4.34E-06	10090.ENSMUSP00000001513,10090.ENSMUSP00000001566,10090.ENSMUSP00000001989,10090.ENSMUSP00000005692,10090.ENSMUSP00000006435,10090.ENSMUSP00000009538,10090.ENSMUSP00000021001,10090.ENSMUSP00000027921,10090.ENSMUSP00000031402,10090.ENSMUSP00000032078,10090.ENSMUSP00000036288,10090.ENSMUSP00000038540,10090.ENSMUSP00000046101,10090.ENSMUSP00000047571,10090.ENSMUSP00000048425,10090.ENSMUSP00000050034…	Tubb6,Tubb5,Uba1,Atp4a,Atp6v1b2,Syn2,Rab10,Iars2,Cct6a,Cct7,Cct2,Pdxk,Eef2,Hnrnpu,Pebp1,Dclk1,Dhx30,Mapk1,Hspa12a,Rac1,Atp2b2,Dnm1,Nsf,Acsf2,Camk2b,Rab3a,Atp6v1a,Hlcs,Ddx39b
GO Component	GO:0031967	Organelle envelope	22	1131	0.56	4.87E-06	10090.ENSMUSP00000001566,10090.ENSMUSP00000011029,10090.ENSMUSP00000014750,10090.ENSMUSP00000025377,10090.ENSMUSP00000027153,10090.ENSMUSP00000042967,10090.ENSMUSP00000048425,10090.ENSMUSP00000049338,10090.ENSMUSP00000055743,10090.ENSMUSP00000080994,10090.ENSMUSP00000081001,10090.ENSMUSP00000088618,10090.ENSMUSP00000099634,10090.ENSMUSP00000102147,10090.ENSMUSP00000108302,10090.ENSMUSP00000109907…	Tubb5,Dnajc19,Slc25a11,Ppp2r2b,Acadl,Ndufv1,Pebp1,Nipsnap1,Tst,mt-Co2,mt-Nd5,Dnm1,Acadvl,Atp5h,Slc25a18,Snca,Hadhb,Atp5c1,Gapdh,Mtch2,Slc8a2,Vdac3
KEGG	mmu05012	Parkinson disease	11	239	0.93	5.52E-06	10090.ENSMUSP00000001513,10090.ENSMUSP00000001566,10090.ENSMUSP00000001989,10090.ENSMUSP00000042967,10090.ENSMUSP00000080994,10090.ENSMUSP00000081001,10090.ENSMUSP00000102147,10090.ENSMUSP00000105438,10090.ENSMUSP00000109907,10090.ENSMUSP00000110547,10090.ENSMUSP00000136273	Tubb6,Tubb5,Uba1,Ndufv1,mt-Co2,mt-Nd5,Atp5h,Camk2b,Snca,Atp5c1,Vdac3
GO Process	GO:0097479	Synaptic vesicle localization	7	50	1.42	5.89E-06	10090.ENSMUSP00000009538,10090.ENSMUSP00000022629,10090.ENSMUSP00000088618,10090.ENSMUSP00000096096,10090.ENSMUSP00000105719,10090.ENSMUSP00000109907,10090.ENSMUSP00000113308	Syn2,Dpysl2,Dnm1,Snap91,Rab3a,Snca,Synj1
GO Component	GO:0060076	Excitatory synapse	7	72	1.26	6.14E-06	10090.ENSMUSP00000003754,10090.ENSMUSP00000069429,10090.ENSMUSP00000082489,10090.ENSMUSP00000086398,10090.ENSMUSP00000096096,10090.ENSMUSP00000100912,10090.ENSMUSP00000113308	Calb2,Syp,Slc17a7,Atp2b2,Snap91,Syt1,Synj1
GO Process	GO:0050794	Regulation of cellular process	81	9541	0.2	6.89E-06	10090.ENSMUSP00000000109,10090.ENSMUSP00000001566,10090.ENSMUSP00000003038,10090.ENSMUSP00000003754,10090.ENSMUSP00000004378,10090.ENSMUSP00000005692,10090.ENSMUSP00000007708,10090.ENSMUSP00000011029,10090.ENSMUSP00000020315,10090.ENSMUSP00000021001,10090.ENSMUSP00000021273,10090.ENSMUSP00000021554,10090.ENSMUSP00000022629,10090.ENSMUSP00000025377,10090.ENSMUSP00000025679,10090.ENSMUSP00000025961…	Cntn1,Tubb5,Ap2a2,Calb2,Eno2,Atp4a,Ppp2r1a,Dnajc19,Cand1,Rab10,Vamp2,Actn1,Dpysl2,Ppp2r2b,Otub1,Prdx3,Acadl,Fh1,Napb,Car2,S100a11,Sh3gl2,Ncdn,Cct6a,Fscn1,Gnb2,Cct7,Slc6a1,Ipo5,Gpm6a,Cct2,Pdxk,Igsf8,Pacsin1,Atp6v0a1,Eef2,Hnrnpu,Pebp1,Gpi1,Dclk1,Ywhag,Ppp3ca,Gdi2,Arhgdia,Mapk1,Map1b,Pfn2,Syp,Ywhae,Vsnl1,Hnrnph1,Rac1,mt-Co2,Slc17a7,Atp2b2,Dnm1,Stxbp1,Map1a,Eef1g,Snap91,Nsf,Capzb,Acadvl,Cd47,Ywhaq,Sy…
GO Component	GO:0042734	Presynaptic membrane	10	207	0.96	7.21E-06	10090.ENSMUSP00000000109,10090.ENSMUSP00000032454,10090.ENSMUSP00000033915,10090.ENSMUSP00000069429,10090.ENSMUSP00000086398,10090.ENSMUSP00000088618,10090.ENSMUSP00000089051,10090.ENSMUSP00000096096,10090.ENSMUSP00000100912,10090.ENSMUSP00000101874	Cntn1,Slc6a1,Gpm6a,Syp,Atp2b2,Dnm1,Stxbp1,Snap91,Syt1,Stx1b
GO Component	GO:0098685	Schaffer collateral - CA1 synapse	8	113	1.12	7.69E-06	10090.ENSMUSP00000009538,10090.ENSMUSP00000030212,10090.ENSMUSP00000053101,10090.ENSMUSP00000068890,10090.ENSMUSP00000069429,10090.ENSMUSP00000096096,10090.ENSMUSP00000099565,10090.ENSMUSP00000113308	Syn2,Sh3gl2,Ppp3ca,Pfn2,Syp,Snap91,Capzb,Synj1
GO Function	GO:0019904	Protein domain specific binding	19	778	0.66	8.09E-06	10090.ENSMUSP00000001566,10090.ENSMUSP00000003038,10090.ENSMUSP00000007236,10090.ENSMUSP00000021554,10090.ENSMUSP00000031402,10090.ENSMUSP00000051223,10090.ENSMUSP00000069429,10090.ENSMUSP00000070993,10090.ENSMUSP00000086398,10090.ENSMUSP00000088618,10090.ENSMUSP00000089051,10090.ENSMUSP00000096096,10090.ENSMUSP00000099364,10090.ENSMUSP00000100067,10090.ENSMUSP00000101874,10090.ENSMUSP00000107492…	Tubb5,Ap2a2,Syngr3,Actn1,Cct6a,Ywhag,Syp,Ywhae,Atp2b2,Dnm1,Stxbp1,Snap91,Nsf,Ywhaq,Stx1b,Pdcd6ip,Snca,Synj1,Gapdh
UniProt Keywords	KW-0547	Nucleotide-binding	28	1749	0.48	8.54E-06	10090.ENSMUSP00000001513,10090.ENSMUSP00000001566,10090.ENSMUSP00000001989,10090.ENSMUSP00000005692,10090.ENSMUSP00000021001,10090.ENSMUSP00000027921,10090.ENSMUSP00000031402,10090.ENSMUSP00000032078,10090.ENSMUSP00000036288,10090.ENSMUSP00000038540,10090.ENSMUSP00000046101,10090.ENSMUSP00000047571,10090.ENSMUSP00000048425,10090.ENSMUSP00000050034,10090.ENSMUSP00000062622,10090.ENSMUSP00000065983…	Tubb6,Tubb5,Uba1,Atp4a,Rab10,Iars2,Cct6a,Cct7,Cct2,Pdxk,Eef2,Hnrnpu,Pebp1,Dclk1,Dhx30,Mapk1,Hspa12a,Rac1,Atp2b2,Dnm1,Nsf,Acsf2,Camk2b,Rab3a,Atp6v1a,Hlcs,Ddx39b,Vdac3
GO Process	GO:0015672	Monovalent inorganic cation transport	14	391	0.83	9.05E-06	10090.ENSMUSP00000005692,10090.ENSMUSP00000006435,10090.ENSMUSP00000013304,10090.ENSMUSP00000032454,10090.ENSMUSP00000044838,10090.ENSMUSP00000080994,10090.ENSMUSP00000081001,10090.ENSMUSP00000082489,10090.ENSMUSP00000096690,10090.ENSMUSP00000099364,10090.ENSMUSP00000102147,10090.ENSMUSP00000110314,10090.ENSMUSP00000110547,10090.ENSMUSP00000128926	Atp4a,Atp6v1b2,Atp6v0d1,Slc6a1,Atp6v0a1,mt-Co2,mt-Nd5,Slc17a7,Slc12a5,Nsf,Atp5h,Atp6v1a,Atp5c1,Slc8a2
GO Process	GO:0010638	Positive regulation of organelle organization	17	606	0.72	9.05E-06	10090.ENSMUSP00000031402,10090.ENSMUSP00000031565,10090.ENSMUSP00000032078,10090.ENSMUSP00000036288,10090.ENSMUSP00000047571,10090.ENSMUSP00000048425,10090.ENSMUSP00000065983,10090.ENSMUSP00000068374,10090.ENSMUSP00000068890,10090.ENSMUSP00000079380,10090.ENSMUSP00000099853,10090.ENSMUSP00000100912,10090.ENSMUSP00000105438,10090.ENSMUSP00000107492,10090.ENSMUSP00000109907,10090.ENSMUSP00000113308…	Cct6a,Fscn1,Cct7,Cct2,Hnrnpu,Pebp1,Mapk1,Map1b,Pfn2,Rac1,Cd47,Syt1,Camk2b,Pdcd6ip,Snca,Synj1,Hnrnpd
GO Component	GO:0030285	Integral component of synaptic vesicle membrane	6	46	1.39	9.13E-06	10090.ENSMUSP00000021273,10090.ENSMUSP00000044838,10090.ENSMUSP00000064986,10090.ENSMUSP00000069429,10090.ENSMUSP00000082489,10090.ENSMUSP00000100912	Vamp2,Atp6v0a1,Synpr,Syp,Slc17a7,Syt1
GO Component	GO:0016469	Proton-transporting two-sector atpase complex	6	46	1.39	9.13E-06	10090.ENSMUSP00000006435,10090.ENSMUSP00000013304,10090.ENSMUSP00000044838,10090.ENSMUSP00000102147,10090.ENSMUSP00000110314,10090.ENSMUSP00000110547	Atp6v1b2,Atp6v0d1,Atp6v0a1,Atp5h,Atp6v1a,Atp5c1
GO Component	GO:0005856	Cytoskeleton	30	2060	0.43	9.13E-06	10090.ENSMUSP00000001513,10090.ENSMUSP00000001566,10090.ENSMUSP00000003754,10090.ENSMUSP00000013304,10090.ENSMUSP00000021001,10090.ENSMUSP00000021554,10090.ENSMUSP00000022629,10090.ENSMUSP00000025377,10090.ENSMUSP00000031402,10090.ENSMUSP00000031565,10090.ENSMUSP00000032078,10090.ENSMUSP00000036288,10090.ENSMUSP00000044168,10090.ENSMUSP00000047571,10090.ENSMUSP00000065983,10090.ENSMUSP00000068374…	Tubb6,Tubb5,Calb2,Atp6v0d1,Rab10,Actn1,Dpysl2,Ppp2r2b,Cct6a,Fscn1,Cct7,Cct2,Pacsin1,Hnrnpu,Mapk1,Map1b,Pfn2,Ywhae,Rac1,Dnm1,Stxbp1,Map1a,Capzb,Stx1b,Camk2b,Pdcd6ip,Crmp1,Snca,Gapdh,Slc8a2
GO Process	GO:0032787	Monocarboxylic acid metabolic process	15	461	0.78	9.24E-06	10090.ENSMUSP00000004378,10090.ENSMUSP00000026538,10090.ENSMUSP00000027153,10090.ENSMUSP00000034567,10090.ENSMUSP00000034866,10090.ENSMUSP00000040591,10090.ENSMUSP00000049355,10090.ENSMUSP00000074827,10090.ENSMUSP00000099453,10090.ENSMUSP00000099536,10090.ENSMUSP00000099634,10090.ENSMUSP00000109907,10090.ENSMUSP00000110434,10090.ENSMUSP00000113942,10090.ENSMUSP00000121851	Eno2,Echs1,Acadl,Dlat,Etfa,Aldh5a1,Gpi1,Acot7,Acsf2,Aldoc,Acadvl,Snca,Hadhb,Gapdh,Mtch2
UniProt Keywords	KW-0809	Transit peptide	15	527	0.73	1.07E-05	10090.ENSMUSP00000025961,10090.ENSMUSP00000026538,10090.ENSMUSP00000027153,10090.ENSMUSP00000027810,10090.ENSMUSP00000027921,10090.ENSMUSP00000034567,10090.ENSMUSP00000034866,10090.ENSMUSP00000040591,10090.ENSMUSP00000042967,10090.ENSMUSP00000045606,10090.ENSMUSP00000082288,10090.ENSMUSP00000099453,10090.ENSMUSP00000099634,10090.ENSMUSP00000110434,10090.ENSMUSP00000110547	Prdx3,Echs1,Acadl,Fh1,Iars2,Dlat,Etfa,Aldh5a1,Ndufv1,Hibch,Aldh6a1,Acsf2,Acadvl,Hadhb,Atp5c1
GO Process	GO:0006897	Endocytosis	14	400	0.82	1.10E-05	10090.ENSMUSP00000003038,10090.ENSMUSP00000021273,10090.ENSMUSP00000022629,10090.ENSMUSP00000028926,10090.ENSMUSP00000030212,10090.ENSMUSP00000044168,10090.ENSMUSP00000065983,10090.ENSMUSP00000069429,10090.ENSMUSP00000079380,10090.ENSMUSP00000088618,10090.ENSMUSP00000096096,10090.ENSMUSP00000100912,10090.ENSMUSP00000109907,10090.ENSMUSP00000113308	Ap2a2,Vamp2,Dpysl2,Napb,Sh3gl2,Pacsin1,Mapk1,Syp,Rac1,Dnm1,Snap91,Syt1,Snca,Synj1
GO Process	GO:0031175	Neuron projection development	18	697	0.68	1.10E-05	10090.ENSMUSP00000000109,10090.ENSMUSP00000021001,10090.ENSMUSP00000022629,10090.ENSMUSP00000030212,10090.ENSMUSP00000030637,10090.ENSMUSP00000033915,10090.ENSMUSP00000044168,10090.ENSMUSP00000050034,10090.ENSMUSP00000068374,10090.ENSMUSP00000079380,10090.ENSMUSP00000086398,10090.ENSMUSP00000089051,10090.ENSMUSP00000092223,10090.ENSMUSP00000096096,10090.ENSMUSP00000096690,10090.ENSMUSP00000099565…	Cntn1,Rab10,Dpysl2,Sh3gl2,Ncdn,Gpm6a,Pacsin1,Dclk1,Map1b,Rac1,Atp2b2,Stxbp1,Map1a,Snap91,Slc12a5,Capzb,Rab3a,Crmp1
COMPARTMENTS	GOCC:0060076	Excitatory synapse	7	75	1.24	1.15E-05	10090.ENSMUSP00000003754,10090.ENSMUSP00000069429,10090.ENSMUSP00000082489,10090.ENSMUSP00000086398,10090.ENSMUSP00000096096,10090.ENSMUSP00000100912,10090.ENSMUSP00000113308	Calb2,Syp,Slc17a7,Atp2b2,Snap91,Syt1,Synj1
COMPARTMENTS	GOCC:0099572	Postsynaptic specialization	12	329	0.83	1.17E-05	10090.ENSMUSP00000009538,10090.ENSMUSP00000044168,10090.ENSMUSP00000050034,10090.ENSMUSP00000065983,10090.ENSMUSP00000068374,10090.ENSMUSP00000069429,10090.ENSMUSP00000086398,10090.ENSMUSP00000092223,10090.ENSMUSP00000096096,10090.ENSMUSP00000099364,10090.ENSMUSP00000105438,10090.ENSMUSP00000113942	Syn2,Pacsin1,Dclk1,Mapk1,Map1b,Syp,Atp2b2,Map1a,Snap91,Nsf,Camk2b,Gapdh
COMPARTMENTS	GOCC:0030285	Integral component of synaptic vesicle membrane	6	45	1.4	1.19E-05	10090.ENSMUSP00000021273,10090.ENSMUSP00000044838,10090.ENSMUSP00000064986,10090.ENSMUSP00000069429,10090.ENSMUSP00000082489,10090.ENSMUSP00000100912	Vamp2,Atp6v0a1,Synpr,Syp,Slc17a7,Syt1
KEGG	mmu05020	Prion disease	11	264	0.89	1.23E-05	10090.ENSMUSP00000001513,10090.ENSMUSP00000001566,10090.ENSMUSP00000042967,10090.ENSMUSP00000053101,10090.ENSMUSP00000065983,10090.ENSMUSP00000079380,10090.ENSMUSP00000080994,10090.ENSMUSP00000081001,10090.ENSMUSP00000102147,10090.ENSMUSP00000110547,10090.ENSMUSP00000136273	Tubb6,Tubb5,Ndufv1,Ppp3ca,Mapk1,Rac1,mt-Co2,mt-Nd5,Atp5h,Atp5c1,Vdac3
GO Process	GO:0007399	Nervous system development	34	2358	0.43	1.31E-05	10090.ENSMUSP00000000109,10090.ENSMUSP00000013304,10090.ENSMUSP00000021001,10090.ENSMUSP00000022629,10090.ENSMUSP00000030212,10090.ENSMUSP00000030637,10090.ENSMUSP00000033915,10090.ENSMUSP00000040591,10090.ENSMUSP00000044168,10090.ENSMUSP00000046101,10090.ENSMUSP00000048425,10090.ENSMUSP00000050034,10090.ENSMUSP00000051223,10090.ENSMUSP00000053101,10090.ENSMUSP00000062622,10090.ENSMUSP00000065983…	Cntn1,Atp6v0d1,Rab10,Dpysl2,Sh3gl2,Ncdn,Gpm6a,Aldh5a1,Pacsin1,Eef2,Pebp1,Dclk1,Ywhag,Ppp3ca,Dhx30,Mapk1,Map1b,Ywhae,Rac1,Slc17a7,Atp2b2,Stxbp1,Map1a,Snap91,Slc12a5,Capzb,Syt1,Stx1b,Camk2b,Rab3a,Crmp1,Synj1,Ppia,Hnrnpd
GO Process	GO:1903421	Regulation of synaptic vesicle recycling	6	33	1.53	1.33E-05	10090.ENSMUSP00000021273,10090.ENSMUSP00000082489,10090.ENSMUSP00000088618,10090.ENSMUSP00000096096,10090.ENSMUSP00000101874,10090.ENSMUSP00000113308	Vamp2,Slc17a7,Dnm1,Snap91,Stx1b,Synj1
GO Function	GO:0043167	Ion binding	56	5439	0.28	1.36E-05	10090.ENSMUSP00000001513,10090.ENSMUSP00000001566,10090.ENSMUSP00000001989,10090.ENSMUSP00000003038,10090.ENSMUSP00000003754,10090.ENSMUSP00000004378,10090.ENSMUSP00000005692,10090.ENSMUSP00000006435,10090.ENSMUSP00000009538,10090.ENSMUSP00000021001,10090.ENSMUSP00000021273,10090.ENSMUSP00000021554,10090.ENSMUSP00000027153,10090.ENSMUSP00000027921,10090.ENSMUSP00000029078,10090.ENSMUSP00000029515…	Tubb6,Tubb5,Uba1,Ap2a2,Calb2,Eno2,Atp4a,Atp6v1b2,Syn2,Rab10,Vamp2,Actn1,Acadl,Iars2,Car2,S100a11,Cct6a,Cct7,Slc6a1,Etfa,Pygb,Cct2,Pdxk,Aldh5a1,Ndufv1,Pacsin1,Eef2,Hnrnpu,Pebp1,Dclk1,Ppp3ca,Dhx30,Arhgdia,Mapk1,Hspa12a,Map1b,Pfn2,Vsnl1,Acot7,Rac1,mt-Co2,Atp2b2,Dnm1,Snap91,Nsf,Acsf2,Acadvl,Syt1,N28178,Camk2b,Rab3a,Snca,Atp6v1a,Slc8a2,Hlcs,Ddx39b
GO Process	GO:0030100	Regulation of endocytosis	11	228	0.95	1.45E-05	10090.ENSMUSP00000028926,10090.ENSMUSP00000030212,10090.ENSMUSP00000044168,10090.ENSMUSP00000053101,10090.ENSMUSP00000082489,10090.ENSMUSP00000088618,10090.ENSMUSP00000096096,10090.ENSMUSP00000099364,10090.ENSMUSP00000101874,10090.ENSMUSP00000109907,10090.ENSMUSP00000113308	Napb,Sh3gl2,Pacsin1,Ppp3ca,Slc17a7,Dnm1,Snap91,Nsf,Stx1b,Snca,Synj1
GO Process	GO:0016079	Synaptic vesicle exocytosis	7	60	1.34	1.53E-05	10090.ENSMUSP00000021273,10090.ENSMUSP00000089051,10090.ENSMUSP00000100912,10090.ENSMUSP00000101874,10090.ENSMUSP00000105719,10090.ENSMUSP00000109907,10090.ENSMUSP00000113308	Vamp2,Stxbp1,Syt1,Stx1b,Rab3a,Snca,Synj1
Reactome	MMU-199991	Membrane Trafficking	16	560	0.73	1.64E-05	10090.ENSMUSP00000001513,10090.ENSMUSP00000003038,10090.ENSMUSP00000021001,10090.ENSMUSP00000021273,10090.ENSMUSP00000028926,10090.ENSMUSP00000030212,10090.ENSMUSP00000044168,10090.ENSMUSP00000062996,10090.ENSMUSP00000070993,10090.ENSMUSP00000088618,10090.ENSMUSP00000096096,10090.ENSMUSP00000099364,10090.ENSMUSP00000099565,10090.ENSMUSP00000100912,10090.ENSMUSP00000105719,10090.ENSMUSP00000113308	Tubb6,Ap2a2,Rab10,Vamp2,Napb,Sh3gl2,Pacsin1,Gdi2,Ywhae,Dnm1,Snap91,Nsf,Capzb,Syt1,Rab3a,Synj1
GO Process	GO:0048278	Vesicle docking	7	61	1.33	1.67E-05	10090.ENSMUSP00000021001,10090.ENSMUSP00000021273,10090.ENSMUSP00000089051,10090.ENSMUSP00000099364,10090.ENSMUSP00000100912,10090.ENSMUSP00000101874,10090.ENSMUSP00000105719	Rab10,Vamp2,Stxbp1,Nsf,Syt1,Stx1b,Rab3a
Reactome	MMU-181429	Serotonin Neurotransmitter Release Cycle	5	17	1.74	1.82E-05	10090.ENSMUSP00000009538,10090.ENSMUSP00000021273,10090.ENSMUSP00000089051,10090.ENSMUSP00000100912,10090.ENSMUSP00000105719	Syn2,Vamp2,Stxbp1,Syt1,Rab3a
Reactome	MMU-437239	Recycling pathway of L1	6	36	1.49	1.82E-05	10090.ENSMUSP00000001513,10090.ENSMUSP00000003038,10090.ENSMUSP00000022629,10090.ENSMUSP00000030212,10090.ENSMUSP00000065983,10090.ENSMUSP00000088618	Tubb6,Ap2a2,Dpysl2,Sh3gl2,Mapk1,Dnm1
Reactome	MMU-77289	Mitochondrial Fatty Acid Beta-Oxidation	6	37	1.48	1.82E-05	10090.ENSMUSP00000026538,10090.ENSMUSP00000027153,10090.ENSMUSP00000074827,10090.ENSMUSP00000099453,10090.ENSMUSP00000099634,10090.ENSMUSP00000110434	Echs1,Acadl,Acot7,Acsf2,Acadvl,Hadhb
GO Process	GO:0045184	Establishment of protein localization	24	1288	0.54	1.95E-05	10090.ENSMUSP00000003038,10090.ENSMUSP00000011029,10090.ENSMUSP00000021001,10090.ENSMUSP00000021273,10090.ENSMUSP00000025377,10090.ENSMUSP00000028926,10090.ENSMUSP00000032898,10090.ENSMUSP00000047571,10090.ENSMUSP00000051223,10090.ENSMUSP00000053101,10090.ENSMUSP00000062996,10090.ENSMUSP00000070993,10090.ENSMUSP00000088618,10090.ENSMUSP00000089051,10090.ENSMUSP00000092223,10090.ENSMUSP00000096096…	Ap2a2,Dnajc19,Rab10,Vamp2,Ppp2r2b,Napb,Ipo5,Hnrnpu,Ywhag,Ppp3ca,Gdi2,Ywhae,Dnm1,Stxbp1,Map1a,Snap91,Nsf,Ywhaq,Stx1b,Rab3a,Pdcd6ip,Synj1,Mtch2,Ddx39b
TISSUES	BTO:0000439	Eye	15	528	0.72	1.97E-05	10090.ENSMUSP00000003754,10090.ENSMUSP00000004378,10090.ENSMUSP00000006435,10090.ENSMUSP00000007236,10090.ENSMUSP00000028926,10090.ENSMUSP00000036288,10090.ENSMUSP00000044168,10090.ENSMUSP00000064986,10090.ENSMUSP00000065983,10090.ENSMUSP00000069429,10090.ENSMUSP00000089051,10090.ENSMUSP00000096096,10090.ENSMUSP00000100912,10090.ENSMUSP00000105719,10090.ENSMUSP00000113942	Calb2,Eno2,Atp6v1b2,Syngr3,Napb,Cct2,Pacsin1,Synpr,Mapk1,Syp,Stxbp1,Snap91,Syt1,Rab3a,Gapdh
Reactome	MMU-373760	L1CAM interactions	7	67	1.29	2.00E-05	10090.ENSMUSP00000001513,10090.ENSMUSP00000003038,10090.ENSMUSP00000022629,10090.ENSMUSP00000030212,10090.ENSMUSP00000065983,10090.ENSMUSP00000079380,10090.ENSMUSP00000088618	Tubb6,Ap2a2,Dpysl2,Sh3gl2,Mapk1,Rac1,Dnm1
GO Function	GO:0044877	Protein-containing complex binding	25	1411	0.52	2.01E-05	10090.ENSMUSP00000001566,10090.ENSMUSP00000003038,10090.ENSMUSP00000004378,10090.ENSMUSP00000013304,10090.ENSMUSP00000021273,10090.ENSMUSP00000021554,10090.ENSMUSP00000025377,10090.ENSMUSP00000031565,10090.ENSMUSP00000031726,10090.ENSMUSP00000046101,10090.ENSMUSP00000047571,10090.ENSMUSP00000053101,10090.ENSMUSP00000068374,10090.ENSMUSP00000069429,10090.ENSMUSP00000070993,10090.ENSMUSP00000079380…	Tubb5,Ap2a2,Eno2,Atp6v0d1,Vamp2,Actn1,Ppp2r2b,Fscn1,Gnb2,Eef2,Hnrnpu,Ppp3ca,Map1b,Syp,Ywhae,Rac1,Dnm1,Map1a,Nsf,Aldoc,Atp5h,Snca,Hadhb,Synj1,Ddx39b
GO Process	GO:0050789	Regulation of biological process	82	9973	0.19	2.04E-05	10090.ENSMUSP00000000109,10090.ENSMUSP00000001566,10090.ENSMUSP00000003038,10090.ENSMUSP00000003754,10090.ENSMUSP00000004378,10090.ENSMUSP00000005692,10090.ENSMUSP00000007236,10090.ENSMUSP00000007708,10090.ENSMUSP00000011029,10090.ENSMUSP00000020315,10090.ENSMUSP00000021001,10090.ENSMUSP00000021273,10090.ENSMUSP00000021554,10090.ENSMUSP00000022629,10090.ENSMUSP00000025377,10090.ENSMUSP00000025679…	Cntn1,Tubb5,Ap2a2,Calb2,Eno2,Atp4a,Syngr3,Ppp2r1a,Dnajc19,Cand1,Rab10,Vamp2,Actn1,Dpysl2,Ppp2r2b,Otub1,Prdx3,Acadl,Fh1,Napb,Car2,S100a11,Sh3gl2,Ncdn,Cct6a,Fscn1,Gnb2,Cct7,Slc6a1,Ipo5,Gpm6a,Cct2,Pdxk,Igsf8,Pacsin1,Atp6v0a1,Eef2,Hnrnpu,Pebp1,Gpi1,Dclk1,Ywhag,Ppp3ca,Gdi2,Arhgdia,Mapk1,Map1b,Pfn2,Syp,Ywhae,Vsnl1,Hnrnph1,Rac1,mt-Co2,Slc17a7,Atp2b2,Dnm1,Stxbp1,Map1a,Eef1g,Snap91,Nsf,Capzb,Acadvl,Cd47,Y…
GO Process	GO:0071702	Organic substance transport	29	1836	0.47	2.24E-05	10090.ENSMUSP00000003038,10090.ENSMUSP00000011029,10090.ENSMUSP00000014750,10090.ENSMUSP00000021001,10090.ENSMUSP00000021273,10090.ENSMUSP00000025377,10090.ENSMUSP00000028926,10090.ENSMUSP00000029078,10090.ENSMUSP00000032454,10090.ENSMUSP00000032898,10090.ENSMUSP00000047571,10090.ENSMUSP00000051223,10090.ENSMUSP00000053101,10090.ENSMUSP00000055743,10090.ENSMUSP00000062996,10090.ENSMUSP00000070993…	Ap2a2,Dnajc19,Slc25a11,Rab10,Vamp2,Ppp2r2b,Napb,Car2,Slc6a1,Ipo5,Hnrnpu,Ywhag,Ppp3ca,Tst,Gdi2,Ywhae,Slc17a7,Dnm1,Stxbp1,Map1a,Snap91,Nsf,Ywhaq,Stx1b,Rab3a,Pdcd6ip,Slc25a18,Synj1,Ddx39b
GO Process	GO:0055114	Oxidation-reduction process	20	917	0.61	2.28E-05	10090.ENSMUSP00000025961,10090.ENSMUSP00000026538,10090.ENSMUSP00000027153,10090.ENSMUSP00000027810,10090.ENSMUSP00000034567,10090.ENSMUSP00000034866,10090.ENSMUSP00000035743,10090.ENSMUSP00000040591,10090.ENSMUSP00000042967,10090.ENSMUSP00000044945,10090.ENSMUSP00000049355,10090.ENSMUSP00000080994,10090.ENSMUSP00000081001,10090.ENSMUSP00000082288,10090.ENSMUSP00000099634,10090.ENSMUSP00000108302…	Prdx3,Echs1,Acadl,Fh1,Dlat,Etfa,Pygb,Aldh5a1,Ndufv1,BC026585,Gpi1,mt-Co2,mt-Nd5,Aldh6a1,Acadvl,Slc25a18,Snca,Hadhb,Gapdh,Mtch2
GO Process	GO:0015031	Protein transport	23	1204	0.55	2.30E-05	10090.ENSMUSP00000003038,10090.ENSMUSP00000011029,10090.ENSMUSP00000021001,10090.ENSMUSP00000021273,10090.ENSMUSP00000025377,10090.ENSMUSP00000028926,10090.ENSMUSP00000032898,10090.ENSMUSP00000047571,10090.ENSMUSP00000051223,10090.ENSMUSP00000053101,10090.ENSMUSP00000062996,10090.ENSMUSP00000070993,10090.ENSMUSP00000088618,10090.ENSMUSP00000089051,10090.ENSMUSP00000092223,10090.ENSMUSP00000096096…	Ap2a2,Dnajc19,Rab10,Vamp2,Ppp2r2b,Napb,Ipo5,Hnrnpu,Ywhag,Ppp3ca,Gdi2,Ywhae,Dnm1,Stxbp1,Map1a,Snap91,Nsf,Ywhaq,Stx1b,Rab3a,Pdcd6ip,Synj1,Ddx39b
TISSUES	BTO:0004725	Embryonic fibroblast	12	325	0.84	2.39E-05	10090.ENSMUSP00000001989,10090.ENSMUSP00000007708,10090.ENSMUSP00000046101,10090.ENSMUSP00000047571,10090.ENSMUSP00000063714,10090.ENSMUSP00000065983,10090.ENSMUSP00000068374,10090.ENSMUSP00000088618,10090.ENSMUSP00000092223,10090.ENSMUSP00000117987,10090.ENSMUSP00000132735,10090.ENSMUSP00000136273	Uba1,Ppp2r1a,Eef2,Hnrnpu,Arhgdia,Mapk1,Map1b,Dnm1,Map1a,Ppia,Hnrnpd,Vdac3
UniProt Keywords	KW-0999	Mitochondrion inner membrane	11	283	0.86	2.50E-05	10090.ENSMUSP00000011029,10090.ENSMUSP00000014750,10090.ENSMUSP00000042967,10090.ENSMUSP00000080994,10090.ENSMUSP00000081001,10090.ENSMUSP00000099634,10090.ENSMUSP00000102147,10090.ENSMUSP00000108302,10090.ENSMUSP00000110434,10090.ENSMUSP00000110547,10090.ENSMUSP00000121851	Dnajc19,Slc25a11,Ndufv1,mt-Co2,mt-Nd5,Acadvl,Atp5h,Slc25a18,Hadhb,Atp5c1,Mtch2
TISSUES	BTO:0001630	Right ventricle	7	75	1.24	2.53E-05	10090.ENSMUSP00000027153,10090.ENSMUSP00000027810,10090.ENSMUSP00000034866,10090.ENSMUSP00000099634,10090.ENSMUSP00000110434,10090.ENSMUSP00000110547,10090.ENSMUSP00000113942	Acadl,Fh1,Etfa,Acadvl,Hadhb,Atp5c1,Gapdh
GO Component	GO:0043195	Terminal bouton	7	92	1.15	2.62E-05	10090.ENSMUSP00000003754,10090.ENSMUSP00000022629,10090.ENSMUSP00000068890,10090.ENSMUSP00000069429,10090.ENSMUSP00000105719,10090.ENSMUSP00000109907,10090.ENSMUSP00000113308	Calb2,Dpysl2,Pfn2,Syp,Rab3a,Snca,Synj1
UniProt Keywords	KW-0488	Methylation	19	926	0.58	2.66E-05	10090.ENSMUSP00000001566,10090.ENSMUSP00000022629,10090.ENSMUSP00000030637,10090.ENSMUSP00000032078,10090.ENSMUSP00000042967,10090.ENSMUSP00000046101,10090.ENSMUSP00000047571,10090.ENSMUSP00000068374,10090.ENSMUSP00000076989,10090.ENSMUSP00000079380,10090.ENSMUSP00000088618,10090.ENSMUSP00000096096,10090.ENSMUSP00000097294,10090.ENSMUSP00000103610,10090.ENSMUSP00000105719,10090.ENSMUSP00000107492…	Tubb5,Dpysl2,Ncdn,Cct7,Ndufv1,Eef2,Hnrnpu,Map1b,Hnrnph1,Rac1,Dnm1,Snap91,Hist1h2bb,N28178,Rab3a,Pdcd6ip,Synj1,Gapdh,Hnrnpd
GO Process	GO:0016043	Cellular component organization	51	4769	0.3	2.78E-05	10090.ENSMUSP00000000109,10090.ENSMUSP00000001513,10090.ENSMUSP00000001566,10090.ENSMUSP00000007708,10090.ENSMUSP00000011029,10090.ENSMUSP00000013304,10090.ENSMUSP00000020315,10090.ENSMUSP00000021001,10090.ENSMUSP00000021273,10090.ENSMUSP00000021554,10090.ENSMUSP00000022629,10090.ENSMUSP00000025377,10090.ENSMUSP00000025961,10090.ENSMUSP00000028926,10090.ENSMUSP00000030212,10090.ENSMUSP00000030637…	Cntn1,Tubb6,Tubb5,Ppp2r1a,Dnajc19,Atp6v0d1,Cand1,Rab10,Vamp2,Actn1,Dpysl2,Ppp2r2b,Prdx3,Napb,Sh3gl2,Ncdn,Fscn1,Slc6a1,Gpm6a,Cct2,Pacsin1,Hnrnpu,Dclk1,Dhx30,Map1b,Pfn2,Rac1,Slc17a7,Atp2b2,Dnm1,Stxbp1,Map1a,Snap91,Slc12a5,Hist1h2bb,Nsf,Capzb,Syt1,Stx1b,Camk2b,Rab3a,Pdcd6ip,Crmp1,Snca,Synj1,Gapdh,Ppia,Mtch2,Slc8a2,Hlcs,Ddx39b
KEGG	mmu05010	Alzheimer disease	12	359	0.8	2.92E-05	10090.ENSMUSP00000001513,10090.ENSMUSP00000001566,10090.ENSMUSP00000042967,10090.ENSMUSP00000053101,10090.ENSMUSP00000065983,10090.ENSMUSP00000080994,10090.ENSMUSP00000081001,10090.ENSMUSP00000102147,10090.ENSMUSP00000109907,10090.ENSMUSP00000110547,10090.ENSMUSP00000113942,10090.ENSMUSP00000136273	Tubb6,Tubb5,Ndufv1,Ppp3ca,Mapk1,mt-Co2,mt-Nd5,Atp5h,Snca,Atp5c1,Gapdh,Vdac3
GO Function	GO:0022853	Active ion transmembrane transporter activity	10	202	0.97	3.30E-05	10090.ENSMUSP00000005692,10090.ENSMUSP00000013304,10090.ENSMUSP00000014750,10090.ENSMUSP00000032454,10090.ENSMUSP00000044838,10090.ENSMUSP00000082489,10090.ENSMUSP00000086398,10090.ENSMUSP00000096690,10090.ENSMUSP00000110314,10090.ENSMUSP00000128926	Atp4a,Atp6v0d1,Slc25a11,Slc6a1,Atp6v0a1,Slc17a7,Atp2b2,Slc12a5,Atp6v1a,Slc8a2
GO Function	GO:0032559	Adenyl ribonucleotide binding	25	1453	0.51	3.30E-05	10090.ENSMUSP00000001989,10090.ENSMUSP00000005692,10090.ENSMUSP00000006435,10090.ENSMUSP00000009538,10090.ENSMUSP00000027153,10090.ENSMUSP00000027921,10090.ENSMUSP00000031402,10090.ENSMUSP00000032078,10090.ENSMUSP00000036288,10090.ENSMUSP00000038540,10090.ENSMUSP00000047571,10090.ENSMUSP00000048425,10090.ENSMUSP00000050034,10090.ENSMUSP00000062622,10090.ENSMUSP00000065983,10090.ENSMUSP00000066860…	Uba1,Atp4a,Atp6v1b2,Syn2,Acadl,Iars2,Cct6a,Cct7,Cct2,Pdxk,Hnrnpu,Pebp1,Dclk1,Dhx30,Mapk1,Hspa12a,Acot7,Atp2b2,Nsf,Acsf2,Acadvl,Camk2b,Atp6v1a,Hlcs,Ddx39b
GO Process	GO:0048168	Regulation of neuronal synaptic plasticity	7	70	1.27	3.50E-05	10090.ENSMUSP00000030637,10090.ENSMUSP00000069429,10090.ENSMUSP00000079380,10090.ENSMUSP00000105438,10090.ENSMUSP00000105719,10090.ENSMUSP00000109907,10090.ENSMUSP00000128926	Ncdn,Syp,Rac1,Camk2b,Rab3a,Snca,Slc8a2
GO Component	GO:0071944	Cell periphery	48	4668	0.28	3.55E-05	10090.ENSMUSP00000000109,10090.ENSMUSP00000003038,10090.ENSMUSP00000003754,10090.ENSMUSP00000004378,10090.ENSMUSP00000005692,10090.ENSMUSP00000006435,10090.ENSMUSP00000007708,10090.ENSMUSP00000009538,10090.ENSMUSP00000013304,10090.ENSMUSP00000021001,10090.ENSMUSP00000021273,10090.ENSMUSP00000021554,10090.ENSMUSP00000022629,10090.ENSMUSP00000029078,10090.ENSMUSP00000031565,10090.ENSMUSP00000031726…	Cntn1,Ap2a2,Calb2,Eno2,Atp4a,Atp6v1b2,Ppp2r1a,Syn2,Atp6v0d1,Rab10,Vamp2,Actn1,Dpysl2,Car2,Fscn1,Gnb2,Slc6a1,Gpm6a,Igsf8,Pacsin1,Atp6v0a1,Eef2,Nipsnap1,Gpi1,Ppp3ca,Arhgdia,Mapk1,Map1b,Syp,Ywhae,Rac1,Atp2b2,Dnm1,Stxbp1,Snap91,Slc12a5,Nsf,Capzb,Cd47,Syt1,Stx1b,Rab3a,Pdcd6ip,Snca,Atp6v1a,Synj1,Gapdh,Slc8a2
Reactome	MMU-212676	Dopamine Neurotransmitter Release Cycle	5	22	1.63	3.60E-05	10090.ENSMUSP00000009538,10090.ENSMUSP00000021273,10090.ENSMUSP00000089051,10090.ENSMUSP00000100912,10090.ENSMUSP00000105719	Syn2,Vamp2,Stxbp1,Syt1,Rab3a
GO Component	GO:0098796	Membrane protein complex	20	1083	0.54	3.62E-05	10090.ENSMUSP00000003038,10090.ENSMUSP00000006435,10090.ENSMUSP00000009538,10090.ENSMUSP00000011029,10090.ENSMUSP00000013304,10090.ENSMUSP00000021273,10090.ENSMUSP00000028926,10090.ENSMUSP00000031726,10090.ENSMUSP00000042967,10090.ENSMUSP00000044838,10090.ENSMUSP00000080994,10090.ENSMUSP00000081001,10090.ENSMUSP00000088618,10090.ENSMUSP00000096096,10090.ENSMUSP00000101874,10090.ENSMUSP00000102147…	Ap2a2,Atp6v1b2,Syn2,Dnajc19,Atp6v0d1,Vamp2,Napb,Gnb2,Ndufv1,Atp6v0a1,mt-Co2,mt-Nd5,Dnm1,Snap91,Stx1b,Atp5h,Atp6v1a,Atp5c1,Synj1,Vdac3
GO Component	GO:0005886	Plasma membrane	47	4531	0.29	3.73E-05	10090.ENSMUSP00000000109,10090.ENSMUSP00000003038,10090.ENSMUSP00000003754,10090.ENSMUSP00000004378,10090.ENSMUSP00000005692,10090.ENSMUSP00000006435,10090.ENSMUSP00000007708,10090.ENSMUSP00000009538,10090.ENSMUSP00000013304,10090.ENSMUSP00000021001,10090.ENSMUSP00000021273,10090.ENSMUSP00000021554,10090.ENSMUSP00000022629,10090.ENSMUSP00000029078,10090.ENSMUSP00000031565,10090.ENSMUSP00000031726…	Cntn1,Ap2a2,Calb2,Eno2,Atp4a,Atp6v1b2,Ppp2r1a,Syn2,Atp6v0d1,Rab10,Vamp2,Actn1,Dpysl2,Car2,Fscn1,Gnb2,Slc6a1,Gpm6a,Igsf8,Pacsin1,Atp6v0a1,Eef2,Nipsnap1,Gpi1,Ppp3ca,Arhgdia,Mapk1,Map1b,Syp,Ywhae,Rac1,Atp2b2,Dnm1,Stxbp1,Snap91,Slc12a5,Nsf,Cd47,Syt1,Stx1b,Rab3a,Pdcd6ip,Snca,Atp6v1a,Synj1,Gapdh,Slc8a2
Reactome	MMU-210500	Glutamate Neurotransmitter Release Cycle	5	23	1.61	4.05E-05	10090.ENSMUSP00000021273,10090.ENSMUSP00000082489,10090.ENSMUSP00000089051,10090.ENSMUSP00000100912,10090.ENSMUSP00000105719	Vamp2,Slc17a7,Stxbp1,Syt1,Rab3a
GO Process	GO:0022008	Neurogenesis	28	1784	0.47	4.07E-05	10090.ENSMUSP00000000109,10090.ENSMUSP00000021001,10090.ENSMUSP00000022629,10090.ENSMUSP00000030212,10090.ENSMUSP00000030637,10090.ENSMUSP00000033915,10090.ENSMUSP00000044168,10090.ENSMUSP00000046101,10090.ENSMUSP00000050034,10090.ENSMUSP00000051223,10090.ENSMUSP00000053101,10090.ENSMUSP00000065983,10090.ENSMUSP00000068374,10090.ENSMUSP00000070993,10090.ENSMUSP00000079380,10090.ENSMUSP00000086398…	Cntn1,Rab10,Dpysl2,Sh3gl2,Ncdn,Gpm6a,Pacsin1,Eef2,Dclk1,Ywhag,Ppp3ca,Mapk1,Map1b,Ywhae,Rac1,Atp2b2,Stxbp1,Map1a,Snap91,Slc12a5,Capzb,Syt1,Stx1b,Camk2b,Rab3a,Crmp1,Synj1,Ppia
GO Function	GO:0019901	Protein kinase binding	17	707	0.65	4.11E-05	10090.ENSMUSP00000003038,10090.ENSMUSP00000022629,10090.ENSMUSP00000025961,10090.ENSMUSP00000030212,10090.ENSMUSP00000046101,10090.ENSMUSP00000048425,10090.ENSMUSP00000051223,10090.ENSMUSP00000063714,10090.ENSMUSP00000065983,10090.ENSMUSP00000079380,10090.ENSMUSP00000088618,10090.ENSMUSP00000089051,10090.ENSMUSP00000096096,10090.ENSMUSP00000096690,10090.ENSMUSP00000099364,10090.ENSMUSP00000101874…	Ap2a2,Dpysl2,Prdx3,Sh3gl2,Eef2,Pebp1,Ywhag,Arhgdia,Mapk1,Rac1,Dnm1,Stxbp1,Snap91,Slc12a5,Nsf,Stx1b,Camk2b
STRING clusters	CL:24327	Fatty acid beta-oxidation, and fatty acid biosynthesis	8	82	1.26	4.43E-05	10090.ENSMUSP00000026538,10090.ENSMUSP00000027153,10090.ENSMUSP00000034866,10090.ENSMUSP00000045606,10090.ENSMUSP00000082288,10090.ENSMUSP00000099634,10090.ENSMUSP00000110434,10090.ENSMUSP00000130981	Echs1,Acadl,Etfa,Hibch,Aldh6a1,Acadvl,Hadhb,Hlcs
GO Process	GO:0048489	Synaptic vesicle transport	6	44	1.41	4.91E-05	10090.ENSMUSP00000022629,10090.ENSMUSP00000088618,10090.ENSMUSP00000096096,10090.ENSMUSP00000105719,10090.ENSMUSP00000109907,10090.ENSMUSP00000113308	Dpysl2,Dnm1,Snap91,Rab3a,Snca,Synj1
GO Process	GO:0051640	Organelle localization	14	465	0.75	4.91E-05	10090.ENSMUSP00000009538,10090.ENSMUSP00000021001,10090.ENSMUSP00000021273,10090.ENSMUSP00000022629,10090.ENSMUSP00000068374,10090.ENSMUSP00000088618,10090.ENSMUSP00000089051,10090.ENSMUSP00000096096,10090.ENSMUSP00000099364,10090.ENSMUSP00000100912,10090.ENSMUSP00000101874,10090.ENSMUSP00000105719,10090.ENSMUSP00000109907,10090.ENSMUSP00000113308	Syn2,Rab10,Vamp2,Dpysl2,Map1b,Dnm1,Stxbp1,Snap91,Nsf,Syt1,Stx1b,Rab3a,Snca,Synj1
COMPARTMENTS	GOCC:0032991	Protein-containing complex	48	4654	0.28	4.97E-05	10090.ENSMUSP00000001566,10090.ENSMUSP00000001989,10090.ENSMUSP00000003038,10090.ENSMUSP00000004378,10090.ENSMUSP00000007708,10090.ENSMUSP00000009538,10090.ENSMUSP00000011029,10090.ENSMUSP00000013304,10090.ENSMUSP00000020315,10090.ENSMUSP00000021273,10090.ENSMUSP00000025377,10090.ENSMUSP00000027810,10090.ENSMUSP00000028926,10090.ENSMUSP00000031402,10090.ENSMUSP00000031726,10090.ENSMUSP00000032078…	Tubb5,Uba1,Ap2a2,Eno2,Ppp2r1a,Syn2,Dnajc19,Atp6v0d1,Cand1,Vamp2,Ppp2r2b,Fh1,Napb,Cct6a,Gnb2,Cct7,Dlat,Etfa,Cct2,Ndufv1,Eef2,Hnrnpu,Ppp3ca,Mapk1,Map1b,Syp,Ywhae,Hnrnph1,mt-Co2,mt-Nd5,Dnm1,Map1a,Ganab,Snap91,Capzb,Stx1b,Atp5h,Camk2b,Snca,Hadhb,Atp5c1,Synj1,Dmxl2,Gapdh,Ppia,Hnrnpd,Ddx39b,Vdac3
KEGG	mmu05203	Viral carcinogenesis	9	194	0.94	5.29E-05	10090.ENSMUSP00000013304,10090.ENSMUSP00000021554,10090.ENSMUSP00000051223,10090.ENSMUSP00000065983,10090.ENSMUSP00000070993,10090.ENSMUSP00000079380,10090.ENSMUSP00000097294,10090.ENSMUSP00000100067,10090.ENSMUSP00000136273	Atp6v0d1,Actn1,Ywhag,Mapk1,Ywhae,Rac1,Hist1h2bb,Ywhaq,Vdac3
GO Process	GO:0017156	Calcium-ion regulated exocytosis	6	45	1.4	5.31E-05	10090.ENSMUSP00000009538,10090.ENSMUSP00000021273,10090.ENSMUSP00000089051,10090.ENSMUSP00000100912,10090.ENSMUSP00000101874,10090.ENSMUSP00000105719	Syn2,Vamp2,Stxbp1,Syt1,Stx1b,Rab3a
GO Process	GO:0032880	Regulation of protein localization	20	978	0.58	5.31E-05	10090.ENSMUSP00000021273,10090.ENSMUSP00000031402,10090.ENSMUSP00000032078,10090.ENSMUSP00000032898,10090.ENSMUSP00000036288,10090.ENSMUSP00000044168,10090.ENSMUSP00000049355,10090.ENSMUSP00000050034,10090.ENSMUSP00000053101,10090.ENSMUSP00000063714,10090.ENSMUSP00000065983,10090.ENSMUSP00000070993,10090.ENSMUSP00000072145,10090.ENSMUSP00000079380,10090.ENSMUSP00000092223,10090.ENSMUSP00000096096…	Vamp2,Cct6a,Cct7,Ipo5,Cct2,Pacsin1,Gpi1,Dclk1,Ppp3ca,Arhgdia,Mapk1,Ywhae,Vsnl1,Rac1,Map1a,Snap91,Camk2b,Synj1,Gapdh,Ppia
Reactome	MMU-77286	Mitochondrial fatty acid beta-oxidation of saturated fatty acids	4	9	1.92	5.32E-05	10090.ENSMUSP00000026538,10090.ENSMUSP00000027153,10090.ENSMUSP00000099634,10090.ENSMUSP00000110434	Echs1,Acadl,Acadvl,Hadhb
COMPARTMENTS	GOCC:0044306	Neuron projection terminus	9	193	0.94	5.32E-05	10090.ENSMUSP00000003754,10090.ENSMUSP00000021273,10090.ENSMUSP00000044168,10090.ENSMUSP00000068890,10090.ENSMUSP00000069429,10090.ENSMUSP00000096096,10090.ENSMUSP00000100912,10090.ENSMUSP00000105719,10090.ENSMUSP00000109907	Calb2,Vamp2,Pacsin1,Pfn2,Syp,Snap91,Syt1,Rab3a,Snca
GO Component	GO:0012505	Endomembrane system	42	3859	0.31	5.37E-05	10090.ENSMUSP00000001566,10090.ENSMUSP00000001989,10090.ENSMUSP00000003038,10090.ENSMUSP00000006435,10090.ENSMUSP00000007236,10090.ENSMUSP00000009538,10090.ENSMUSP00000013304,10090.ENSMUSP00000020315,10090.ENSMUSP00000021001,10090.ENSMUSP00000021273,10090.ENSMUSP00000021554,10090.ENSMUSP00000025961,10090.ENSMUSP00000030212,10090.ENSMUSP00000030637,10090.ENSMUSP00000031402,10090.ENSMUSP00000044168…	Tubb5,Uba1,Ap2a2,Atp6v1b2,Syngr3,Syn2,Atp6v0d1,Cand1,Rab10,Vamp2,Actn1,Prdx3,Sh3gl2,Ncdn,Cct6a,Pacsin1,Atp6v0a1,Pebp1,Gdi2,Synpr,Mapk1,Syp,Rac1,Slc17a7,Atp2b2,Dnm1,Stxbp1,Eef1g,Ganab,Snap91,Nsf,Syt1,Stx1b,Camk2b,Rab3a,Pdcd6ip,Snca,Hadhb,Synj1,Dmxl2,Gapdh,Vdac3
GO Function	GO:0019905	Syntaxin binding	7	80	1.21	5.60E-05	10090.ENSMUSP00000021273,10090.ENSMUSP00000028926,10090.ENSMUSP00000064986,10090.ENSMUSP00000069429,10090.ENSMUSP00000089051,10090.ENSMUSP00000099364,10090.ENSMUSP00000100912	Vamp2,Napb,Synpr,Syp,Stxbp1,Nsf,Syt1
GO Process	GO:0140029	Exocytic process	7	77	1.23	5.69E-05	10090.ENSMUSP00000021001,10090.ENSMUSP00000021273,10090.ENSMUSP00000089051,10090.ENSMUSP00000101874,10090.ENSMUSP00000105719,10090.ENSMUSP00000109907,10090.ENSMUSP00000113308	Rab10,Vamp2,Stxbp1,Stx1b,Rab3a,Snca,Synj1
Reactome	MMU-382551	Transport of small molecules	16	667	0.65	6.64E-05	10090.ENSMUSP00000003038,10090.ENSMUSP00000005692,10090.ENSMUSP00000006435,10090.ENSMUSP00000013304,10090.ENSMUSP00000020315,10090.ENSMUSP00000029078,10090.ENSMUSP00000031726,10090.ENSMUSP00000032454,10090.ENSMUSP00000044838,10090.ENSMUSP00000082489,10090.ENSMUSP00000086398,10090.ENSMUSP00000096690,10090.ENSMUSP00000105438,10090.ENSMUSP00000108302,10090.ENSMUSP00000110314,10090.ENSMUSP00000128926	Ap2a2,Atp4a,Atp6v1b2,Atp6v0d1,Cand1,Car2,Gnb2,Slc6a1,Atp6v0a1,Slc17a7,Atp2b2,Slc12a5,Camk2b,Slc25a18,Atp6v1a,Slc8a2
Reactome	MMU-1430728	Metabolism	27	1779	0.45	6.64E-05	10090.ENSMUSP00000004378,10090.ENSMUSP00000014750,10090.ENSMUSP00000026538,10090.ENSMUSP00000027153,10090.ENSMUSP00000027810,10090.ENSMUSP00000029078,10090.ENSMUSP00000031726,10090.ENSMUSP00000034567,10090.ENSMUSP00000034866,10090.ENSMUSP00000038540,10090.ENSMUSP00000042967,10090.ENSMUSP00000045606,10090.ENSMUSP00000049355,10090.ENSMUSP00000055743,10090.ENSMUSP00000074827,10090.ENSMUSP00000080994…	Eno2,Slc25a11,Echs1,Acadl,Fh1,Car2,Gnb2,Dlat,Etfa,Pdxk,Ndufv1,Hibch,Gpi1,Tst,Acot7,mt-Co2,mt-Nd5,Aldh6a1,Acsf2,Aldoc,Acadvl,Atp5h,Hadhb,Atp5c1,Synj1,Gapdh,Hlcs
GO Component	GO:0005759	Mitochondrial matrix	11	340	0.78	6.87E-05	10090.ENSMUSP00000011029,10090.ENSMUSP00000026538,10090.ENSMUSP00000027153,10090.ENSMUSP00000027921,10090.ENSMUSP00000034567,10090.ENSMUSP00000034866,10090.ENSMUSP00000055743,10090.ENSMUSP00000062622,10090.ENSMUSP00000099634,10090.ENSMUSP00000109907,10090.ENSMUSP00000110434	Dnajc19,Echs1,Acadl,Iars2,Dlat,Etfa,Tst,Dhx30,Acadvl,Snca,Hadhb
STRING clusters	CL:24332	Mitochondrial fatty acid beta-oxidation of saturated fatty acids, and electron transfer flavoprotein complex	5	15	1.79	6.94E-05	10090.ENSMUSP00000026538,10090.ENSMUSP00000027153,10090.ENSMUSP00000034866,10090.ENSMUSP00000099634,10090.ENSMUSP00000110434	Echs1,Acadl,Etfa,Acadvl,Hadhb
GO Function	GO:0008022	Protein c-terminus binding	10	226	0.92	7.13E-05	10090.ENSMUSP00000021273,10090.ENSMUSP00000025961,10090.ENSMUSP00000030212,10090.ENSMUSP00000086398,10090.ENSMUSP00000088618,10090.ENSMUSP00000099364,10090.ENSMUSP00000100067,10090.ENSMUSP00000100912,10090.ENSMUSP00000105719,10090.ENSMUSP00000113308	Vamp2,Prdx3,Sh3gl2,Atp2b2,Dnm1,Nsf,Ywhaq,Syt1,Rab3a,Synj1
STRING clusters	CL:24324	Peroxisome, and Valine, leucine and isoleucine degradation	9	134	1.1	7.20E-05	10090.ENSMUSP00000026538,10090.ENSMUSP00000027153,10090.ENSMUSP00000034866,10090.ENSMUSP00000045606,10090.ENSMUSP00000074827,10090.ENSMUSP00000082288,10090.ENSMUSP00000099634,10090.ENSMUSP00000110434,10090.ENSMUSP00000130981	Echs1,Acadl,Etfa,Hibch,Acot7,Aldh6a1,Acadvl,Hadhb,Hlcs
GO Component	GO:0044309	Neuron spine	9	216	0.89	7.98E-05	10090.ENSMUSP00000021554,10090.ENSMUSP00000033915,10090.ENSMUSP00000053101,10090.ENSMUSP00000068374,10090.ENSMUSP00000069429,10090.ENSMUSP00000079380,10090.ENSMUSP00000088618,10090.ENSMUSP00000099565,10090.ENSMUSP00000128926	Actn1,Gpm6a,Ppp3ca,Map1b,Syp,Rac1,Dnm1,Capzb,Slc8a2
COMPARTMENTS	GOCC:0071944	Cell periphery	37	3158	0.34	8.03E-05	10090.ENSMUSP00000000109,10090.ENSMUSP00000003038,10090.ENSMUSP00000003754,10090.ENSMUSP00000004378,10090.ENSMUSP00000005692,10090.ENSMUSP00000006435,10090.ENSMUSP00000009538,10090.ENSMUSP00000013304,10090.ENSMUSP00000021273,10090.ENSMUSP00000021554,10090.ENSMUSP00000029078,10090.ENSMUSP00000031726,10090.ENSMUSP00000032454,10090.ENSMUSP00000033915,10090.ENSMUSP00000044168,10090.ENSMUSP00000044838…	Cntn1,Ap2a2,Calb2,Eno2,Atp4a,Atp6v1b2,Syn2,Atp6v0d1,Vamp2,Actn1,Car2,Gnb2,Slc6a1,Gpm6a,Pacsin1,Atp6v0a1,Nipsnap1,Gpi1,Arhgdia,Mapk1,Syp,Rac1,Atp2b2,Dnm1,Stxbp1,Snap91,Slc12a5,Capzb,Cd47,Syt1,Stx1b,Pdcd6ip,Snca,Atp6v1a,Synj1,Gapdh,Slc8a2
GO Process	GO:0048858	Cell projection morphogenesis	14	490	0.73	8.19E-05	10090.ENSMUSP00000021001,10090.ENSMUSP00000022629,10090.ENSMUSP00000030212,10090.ENSMUSP00000033915,10090.ENSMUSP00000044168,10090.ENSMUSP00000050034,10090.ENSMUSP00000068374,10090.ENSMUSP00000079380,10090.ENSMUSP00000089051,10090.ENSMUSP00000092223,10090.ENSMUSP00000096096,10090.ENSMUSP00000105438,10090.ENSMUSP00000105719,10090.ENSMUSP00000109795	Rab10,Dpysl2,Sh3gl2,Gpm6a,Pacsin1,Dclk1,Map1b,Rac1,Stxbp1,Map1a,Snap91,Camk2b,Rab3a,Crmp1
GO Process	GO:0006812	Cation transport	18	825	0.61	8.29E-05	10090.ENSMUSP00000005692,10090.ENSMUSP00000006435,10090.ENSMUSP00000013304,10090.ENSMUSP00000032454,10090.ENSMUSP00000033915,10090.ENSMUSP00000044838,10090.ENSMUSP00000053101,10090.ENSMUSP00000080994,10090.ENSMUSP00000081001,10090.ENSMUSP00000082489,10090.ENSMUSP00000086398,10090.ENSMUSP00000096690,10090.ENSMUSP00000099364,10090.ENSMUSP00000102147,10090.ENSMUSP00000105438,10090.ENSMUSP00000110314…	Atp4a,Atp6v1b2,Atp6v0d1,Slc6a1,Gpm6a,Atp6v0a1,Ppp3ca,mt-Co2,mt-Nd5,Slc17a7,Atp2b2,Slc12a5,Nsf,Atp5h,Camk2b,Atp6v1a,Atp5c1,Slc8a2
GO Process	GO:0098662	Inorganic cation transmembrane transport	15	570	0.69	8.36E-05	10090.ENSMUSP00000005692,10090.ENSMUSP00000006435,10090.ENSMUSP00000013304,10090.ENSMUSP00000032454,10090.ENSMUSP00000033915,10090.ENSMUSP00000044838,10090.ENSMUSP00000080994,10090.ENSMUSP00000081001,10090.ENSMUSP00000082489,10090.ENSMUSP00000086398,10090.ENSMUSP00000096690,10090.ENSMUSP00000102147,10090.ENSMUSP00000110314,10090.ENSMUSP00000110547,10090.ENSMUSP00000128926	Atp4a,Atp6v1b2,Atp6v0d1,Slc6a1,Gpm6a,Atp6v0a1,mt-Co2,mt-Nd5,Slc17a7,Atp2b2,Slc12a5,Atp5h,Atp6v1a,Atp5c1,Slc8a2
GO Process	GO:0000902	Cell morphogenesis	17	739	0.63	8.51E-05	10090.ENSMUSP00000021001,10090.ENSMUSP00000021554,10090.ENSMUSP00000022629,10090.ENSMUSP00000030212,10090.ENSMUSP00000033915,10090.ENSMUSP00000044168,10090.ENSMUSP00000050034,10090.ENSMUSP00000068374,10090.ENSMUSP00000079380,10090.ENSMUSP00000086398,10090.ENSMUSP00000089051,10090.ENSMUSP00000092223,10090.ENSMUSP00000096096,10090.ENSMUSP00000099565,10090.ENSMUSP00000105438,10090.ENSMUSP00000105719…	Rab10,Actn1,Dpysl2,Sh3gl2,Gpm6a,Pacsin1,Dclk1,Map1b,Rac1,Atp2b2,Stxbp1,Map1a,Snap91,Capzb,Camk2b,Rab3a,Crmp1
GO Process	GO:0070201	Regulation of establishment of protein localization	16	658	0.66	9.20E-05	10090.ENSMUSP00000021273,10090.ENSMUSP00000031402,10090.ENSMUSP00000032078,10090.ENSMUSP00000032898,10090.ENSMUSP00000036288,10090.ENSMUSP00000044168,10090.ENSMUSP00000049355,10090.ENSMUSP00000053101,10090.ENSMUSP00000065983,10090.ENSMUSP00000070993,10090.ENSMUSP00000072145,10090.ENSMUSP00000079380,10090.ENSMUSP00000096096,10090.ENSMUSP00000113308,10090.ENSMUSP00000113942,10090.ENSMUSP00000117987	Vamp2,Cct6a,Cct7,Ipo5,Cct2,Pacsin1,Gpi1,Ppp3ca,Mapk1,Ywhae,Vsnl1,Rac1,Snap91,Synj1,Gapdh,Ppia
GO Process	GO:0006119	Oxidative phosphorylation	7	85	1.19	9.48E-05	10090.ENSMUSP00000042967,10090.ENSMUSP00000080994,10090.ENSMUSP00000081001,10090.ENSMUSP00000102147,10090.ENSMUSP00000109907,10090.ENSMUSP00000110547,10090.ENSMUSP00000121851	Ndufv1,mt-Co2,mt-Nd5,Atp5h,Snca,Atp5c1,Mtch2
GO Process	GO:0030030	Cell projection organization	21	1124	0.54	9.56E-05	10090.ENSMUSP00000000109,10090.ENSMUSP00000013304,10090.ENSMUSP00000021001,10090.ENSMUSP00000022629,10090.ENSMUSP00000030212,10090.ENSMUSP00000030637,10090.ENSMUSP00000031565,10090.ENSMUSP00000033915,10090.ENSMUSP00000044168,10090.ENSMUSP00000050034,10090.ENSMUSP00000068374,10090.ENSMUSP00000079380,10090.ENSMUSP00000086398,10090.ENSMUSP00000089051,10090.ENSMUSP00000092223,10090.ENSMUSP00000096096…	Cntn1,Atp6v0d1,Rab10,Dpysl2,Sh3gl2,Ncdn,Fscn1,Gpm6a,Pacsin1,Dclk1,Map1b,Rac1,Atp2b2,Stxbp1,Map1a,Snap91,Slc12a5,Capzb,Camk2b,Rab3a,Crmp1
GO Process	GO:0051047	Positive regulation of secretion	13	428	0.75	0.0001	10090.ENSMUSP00000022629,10090.ENSMUSP00000032454,10090.ENSMUSP00000049355,10090.ENSMUSP00000072145,10090.ENSMUSP00000079380,10090.ENSMUSP00000089051,10090.ENSMUSP00000100912,10090.ENSMUSP00000101874,10090.ENSMUSP00000105719,10090.ENSMUSP00000107492,10090.ENSMUSP00000109907,10090.ENSMUSP00000113942,10090.ENSMUSP00000117987	Dpysl2,Slc6a1,Gpi1,Vsnl1,Rac1,Stxbp1,Syt1,Stx1b,Rab3a,Pdcd6ip,Snca,Gapdh,Ppia
GO Function	GO:0008092	Cytoskeletal protein binding	19	947	0.57	0.0001	10090.ENSMUSP00000021001,10090.ENSMUSP00000021273,10090.ENSMUSP00000021554,10090.ENSMUSP00000022629,10090.ENSMUSP00000031565,10090.ENSMUSP00000044168,10090.ENSMUSP00000046101,10090.ENSMUSP00000047571,10090.ENSMUSP00000051223,10090.ENSMUSP00000068374,10090.ENSMUSP00000068890,10090.ENSMUSP00000088618,10090.ENSMUSP00000092223,10090.ENSMUSP00000099536,10090.ENSMUSP00000099565,10090.ENSMUSP00000105719…	Rab10,Vamp2,Actn1,Dpysl2,Fscn1,Pacsin1,Eef2,Hnrnpu,Ywhag,Map1b,Pfn2,Dnm1,Map1a,Aldoc,Capzb,Rab3a,Crmp1,Snca,Gapdh
GO Process	GO:0048699	Generation of neurons	26	1660	0.47	0.0001	10090.ENSMUSP00000000109,10090.ENSMUSP00000021001,10090.ENSMUSP00000022629,10090.ENSMUSP00000030212,10090.ENSMUSP00000030637,10090.ENSMUSP00000033915,10090.ENSMUSP00000044168,10090.ENSMUSP00000050034,10090.ENSMUSP00000051223,10090.ENSMUSP00000053101,10090.ENSMUSP00000068374,10090.ENSMUSP00000070993,10090.ENSMUSP00000079380,10090.ENSMUSP00000086398,10090.ENSMUSP00000089051,10090.ENSMUSP00000092223…	Cntn1,Rab10,Dpysl2,Sh3gl2,Ncdn,Gpm6a,Pacsin1,Dclk1,Ywhag,Ppp3ca,Map1b,Ywhae,Rac1,Atp2b2,Stxbp1,Map1a,Snap91,Slc12a5,Capzb,Syt1,Stx1b,Camk2b,Rab3a,Crmp1,Synj1,Ppia
GO Process	GO:0006885	Regulation of ph	7	88	1.17	0.00011	10090.ENSMUSP00000005692,10090.ENSMUSP00000013304,10090.ENSMUSP00000029078,10090.ENSMUSP00000044838,10090.ENSMUSP00000065983,10090.ENSMUSP00000096690,10090.ENSMUSP00000113705	Atp4a,Atp6v0d1,Car2,Atp6v0a1,Mapk1,Slc12a5,Dmxl2
GO Process	GO:0140352	Export from cell	13	431	0.75	0.00011	10090.ENSMUSP00000005692,10090.ENSMUSP00000007236,10090.ENSMUSP00000009538,10090.ENSMUSP00000021001,10090.ENSMUSP00000021273,10090.ENSMUSP00000089051,10090.ENSMUSP00000096096,10090.ENSMUSP00000100912,10090.ENSMUSP00000101874,10090.ENSMUSP00000105719,10090.ENSMUSP00000109907,10090.ENSMUSP00000113308,10090.ENSMUSP00000128926	Atp4a,Syngr3,Syn2,Rab10,Vamp2,Stxbp1,Snap91,Syt1,Stx1b,Rab3a,Snca,Synj1,Slc8a2
GO Process	GO:0006886	Intracellular protein transport	17	759	0.62	0.00011	10090.ENSMUSP00000003038,10090.ENSMUSP00000011029,10090.ENSMUSP00000021001,10090.ENSMUSP00000025377,10090.ENSMUSP00000028926,10090.ENSMUSP00000032898,10090.ENSMUSP00000047571,10090.ENSMUSP00000051223,10090.ENSMUSP00000053101,10090.ENSMUSP00000070993,10090.ENSMUSP00000089051,10090.ENSMUSP00000092223,10090.ENSMUSP00000099364,10090.ENSMUSP00000100067,10090.ENSMUSP00000101874,10090.ENSMUSP00000105719…	Ap2a2,Dnajc19,Rab10,Ppp2r2b,Napb,Ipo5,Hnrnpu,Ywhag,Ppp3ca,Ywhae,Stxbp1,Map1a,Nsf,Ywhaq,Stx1b,Rab3a,Ddx39b
GO Process	GO:0045333	Cellular respiration	8	133	1.05	0.00012	10090.ENSMUSP00000027810,10090.ENSMUSP00000034567,10090.ENSMUSP00000042967,10090.ENSMUSP00000080994,10090.ENSMUSP00000081001,10090.ENSMUSP00000108302,10090.ENSMUSP00000109907,10090.ENSMUSP00000121851	Fh1,Dlat,Ndufv1,mt-Co2,mt-Nd5,Slc25a18,Snca,Mtch2
GO Process	GO:0046903	Secretion	14	512	0.71	0.00012	10090.ENSMUSP00000007236,10090.ENSMUSP00000009538,10090.ENSMUSP00000021001,10090.ENSMUSP00000021273,10090.ENSMUSP00000029078,10090.ENSMUSP00000080994,10090.ENSMUSP00000086398,10090.ENSMUSP00000089051,10090.ENSMUSP00000096096,10090.ENSMUSP00000100912,10090.ENSMUSP00000101874,10090.ENSMUSP00000105719,10090.ENSMUSP00000109907,10090.ENSMUSP00000113308	Syngr3,Syn2,Rab10,Vamp2,Car2,mt-Co2,Atp2b2,Stxbp1,Snap91,Syt1,Stx1b,Rab3a,Snca,Synj1
TISSUES	BTO:0000202	Sense organ	16	705	0.63	0.00012	10090.ENSMUSP00000003754,10090.ENSMUSP00000004378,10090.ENSMUSP00000006435,10090.ENSMUSP00000007236,10090.ENSMUSP00000028926,10090.ENSMUSP00000036288,10090.ENSMUSP00000044168,10090.ENSMUSP00000064986,10090.ENSMUSP00000065983,10090.ENSMUSP00000069429,10090.ENSMUSP00000089051,10090.ENSMUSP00000096096,10090.ENSMUSP00000100912,10090.ENSMUSP00000105719,10090.ENSMUSP00000113942,10090.ENSMUSP00000121851	Calb2,Eno2,Atp6v1b2,Syngr3,Napb,Cct2,Pacsin1,Synpr,Mapk1,Syp,Stxbp1,Snap91,Syt1,Rab3a,Gapdh,Mtch2
TISSUES	BTO:0000562	Heart	19	980	0.56	0.00012	10090.ENSMUSP00000011029,10090.ENSMUSP00000021273,10090.ENSMUSP00000027153,10090.ENSMUSP00000027810,10090.ENSMUSP00000034567,10090.ENSMUSP00000034866,10090.ENSMUSP00000042967,10090.ENSMUSP00000044838,10090.ENSMUSP00000049355,10090.ENSMUSP00000053101,10090.ENSMUSP00000074827,10090.ENSMUSP00000088618,10090.ENSMUSP00000099634,10090.ENSMUSP00000102147,10090.ENSMUSP00000105719,10090.ENSMUSP00000110434…	Dnajc19,Vamp2,Acadl,Fh1,Dlat,Etfa,Ndufv1,Atp6v0a1,Gpi1,Ppp3ca,Acot7,Dnm1,Acadvl,Atp5h,Rab3a,Hadhb,Atp5c1,Gapdh,Mtch2
COMPARTMENTS	GOCC:0012505	Endomembrane system	31	2420	0.38	0.00012	10090.ENSMUSP00000001566,10090.ENSMUSP00000003038,10090.ENSMUSP00000007236,10090.ENSMUSP00000009538,10090.ENSMUSP00000013304,10090.ENSMUSP00000021001,10090.ENSMUSP00000021273,10090.ENSMUSP00000021554,10090.ENSMUSP00000030212,10090.ENSMUSP00000031402,10090.ENSMUSP00000044838,10090.ENSMUSP00000048425,10090.ENSMUSP00000064986,10090.ENSMUSP00000065983,10090.ENSMUSP00000069429,10090.ENSMUSP00000079380…	Tubb5,Ap2a2,Syngr3,Syn2,Atp6v0d1,Rab10,Vamp2,Actn1,Sh3gl2,Cct6a,Atp6v0a1,Pebp1,Synpr,Mapk1,Syp,Rac1,Slc17a7,Atp2b2,Dnm1,Stxbp1,Ganab,Snap91,Nsf,Syt1,Rab3a,Pdcd6ip,Snca,Synj1,Dmxl2,Gapdh,Vdac3
STRING clusters	CL:20921	SNARE complex	6	40	1.45	0.00013	10090.ENSMUSP00000021273,10090.ENSMUSP00000028926,10090.ENSMUSP00000089051,10090.ENSMUSP00000099364,10090.ENSMUSP00000100912,10090.ENSMUSP00000101874	Vamp2,Napb,Stxbp1,Nsf,Syt1,Stx1b
STRING clusters	CL:24328	Fatty acid beta-oxidation, and valine, leucine and isoleucine degradation	7	70	1.27	0.00013	10090.ENSMUSP00000026538,10090.ENSMUSP00000027153,10090.ENSMUSP00000034866,10090.ENSMUSP00000045606,10090.ENSMUSP00000082288,10090.ENSMUSP00000099634,10090.ENSMUSP00000110434	Echs1,Acadl,Etfa,Hibch,Aldh6a1,Acadvl,Hadhb
Reactome	MMU-8856828	Clathrin-mediated endocytosis	8	143	1.02	0.00013	10090.ENSMUSP00000003038,10090.ENSMUSP00000021273,10090.ENSMUSP00000030212,10090.ENSMUSP00000044168,10090.ENSMUSP00000088618,10090.ENSMUSP00000096096,10090.ENSMUSP00000100912,10090.ENSMUSP00000113308	Ap2a2,Vamp2,Sh3gl2,Pacsin1,Dnm1,Snap91,Syt1,Synj1
GO Process	GO:1904951	Positive regulation of establishment of protein localization	12	368	0.78	0.00013	10090.ENSMUSP00000021273,10090.ENSMUSP00000031402,10090.ENSMUSP00000032078,10090.ENSMUSP00000032898,10090.ENSMUSP00000036288,10090.ENSMUSP00000049355,10090.ENSMUSP00000065983,10090.ENSMUSP00000070993,10090.ENSMUSP00000072145,10090.ENSMUSP00000079380,10090.ENSMUSP00000113942,10090.ENSMUSP00000117987	Vamp2,Cct6a,Cct7,Ipo5,Cct2,Gpi1,Mapk1,Ywhae,Vsnl1,Rac1,Gapdh,Ppia
GO Process	GO:0010807	Regulation of synaptic vesicle priming	4	11	1.83	0.00014	10090.ENSMUSP00000028926,10090.ENSMUSP00000089051,10090.ENSMUSP00000101874,10090.ENSMUSP00000105719	Napb,Stxbp1,Stx1b,Rab3a
Reactome	MMU-70263	Gluconeogenesis	5	33	1.45	0.00014	10090.ENSMUSP00000004378,10090.ENSMUSP00000014750,10090.ENSMUSP00000049355,10090.ENSMUSP00000099536,10090.ENSMUSP00000113942	Eno2,Slc25a11,Gpi1,Aldoc,Gapdh
KEGG	mmu04114	Oocyte meiosis	7	115	1.06	0.00014	10090.ENSMUSP00000007708,10090.ENSMUSP00000051223,10090.ENSMUSP00000053101,10090.ENSMUSP00000065983,10090.ENSMUSP00000070993,10090.ENSMUSP00000100067,10090.ENSMUSP00000105438	Ppp2r1a,Ywhag,Ppp3ca,Mapk1,Ywhae,Ywhaq,Camk2b
COMPARTMENTS	GOCC:0005886	Plasma membrane	35	2965	0.34	0.00014	10090.ENSMUSP00000000109,10090.ENSMUSP00000003038,10090.ENSMUSP00000003754,10090.ENSMUSP00000004378,10090.ENSMUSP00000005692,10090.ENSMUSP00000006435,10090.ENSMUSP00000009538,10090.ENSMUSP00000013304,10090.ENSMUSP00000021273,10090.ENSMUSP00000029078,10090.ENSMUSP00000031726,10090.ENSMUSP00000032454,10090.ENSMUSP00000033915,10090.ENSMUSP00000044168,10090.ENSMUSP00000044838,10090.ENSMUSP00000049338…	Cntn1,Ap2a2,Calb2,Eno2,Atp4a,Atp6v1b2,Syn2,Atp6v0d1,Vamp2,Car2,Gnb2,Slc6a1,Gpm6a,Pacsin1,Atp6v0a1,Nipsnap1,Gpi1,Arhgdia,Mapk1,Syp,Rac1,Atp2b2,Dnm1,Stxbp1,Snap91,Slc12a5,Cd47,Syt1,Stx1b,Pdcd6ip,Snca,Atp6v1a,Synj1,Gapdh,Slc8a2
COMPARTMENTS	GOCC:0048787	Presynaptic active zone membrane	5	41	1.36	0.00016	10090.ENSMUSP00000033915,10090.ENSMUSP00000086398,10090.ENSMUSP00000089051,10090.ENSMUSP00000096096,10090.ENSMUSP00000101874	Gpm6a,Atp2b2,Stxbp1,Snap91,Stx1b
GO Component	GO:0048787	Presynaptic active zone membrane	5	45	1.32	0.00016	10090.ENSMUSP00000033915,10090.ENSMUSP00000086398,10090.ENSMUSP00000089051,10090.ENSMUSP00000096096,10090.ENSMUSP00000101874	Gpm6a,Atp2b2,Stxbp1,Snap91,Stx1b
GO Process	GO:0046928	Regulation of neurotransmitter secretion	8	138	1.03	0.00016	10090.ENSMUSP00000028926,10090.ENSMUSP00000068890,10090.ENSMUSP00000069429,10090.ENSMUSP00000089051,10090.ENSMUSP00000100912,10090.ENSMUSP00000101874,10090.ENSMUSP00000105719,10090.ENSMUSP00000109907	Napb,Pfn2,Syp,Stxbp1,Syt1,Stx1b,Rab3a,Snca
GO Process	GO:0050806	Positive regulation of synaptic transmission	9	189	0.95	0.00016	10090.ENSMUSP00000021273,10090.ENSMUSP00000029078,10090.ENSMUSP00000065983,10090.ENSMUSP00000089051,10090.ENSMUSP00000100912,10090.ENSMUSP00000101874,10090.ENSMUSP00000105438,10090.ENSMUSP00000109907,10090.ENSMUSP00000128926	Vamp2,Car2,Mapk1,Stxbp1,Syt1,Stx1b,Camk2b,Snca,Slc8a2
GO Function	GO:0022804	Active transmembrane transporter activity	11	315	0.81	0.00016	10090.ENSMUSP00000005692,10090.ENSMUSP00000013304,10090.ENSMUSP00000014750,10090.ENSMUSP00000032454,10090.ENSMUSP00000044838,10090.ENSMUSP00000082489,10090.ENSMUSP00000086398,10090.ENSMUSP00000096690,10090.ENSMUSP00000108302,10090.ENSMUSP00000110314,10090.ENSMUSP00000128926	Atp4a,Atp6v0d1,Slc25a11,Slc6a1,Atp6v0a1,Slc17a7,Atp2b2,Slc12a5,Slc25a18,Atp6v1a,Slc8a2
GO Process	GO:0120036	Plasma membrane bounded cell projection organization	20	1072	0.54	0.00016	10090.ENSMUSP00000000109,10090.ENSMUSP00000013304,10090.ENSMUSP00000021001,10090.ENSMUSP00000022629,10090.ENSMUSP00000030212,10090.ENSMUSP00000030637,10090.ENSMUSP00000031565,10090.ENSMUSP00000033915,10090.ENSMUSP00000044168,10090.ENSMUSP00000050034,10090.ENSMUSP00000068374,10090.ENSMUSP00000079380,10090.ENSMUSP00000086398,10090.ENSMUSP00000089051,10090.ENSMUSP00000092223,10090.ENSMUSP00000096096…	Cntn1,Atp6v0d1,Rab10,Dpysl2,Sh3gl2,Ncdn,Fscn1,Gpm6a,Pacsin1,Dclk1,Map1b,Rac1,Atp2b2,Stxbp1,Map1a,Snap91,Slc12a5,Capzb,Rab3a,Crmp1
GO Process	GO:0030004	Cellular monovalent inorganic cation homeostasis	7	96	1.13	0.00017	10090.ENSMUSP00000005692,10090.ENSMUSP00000013304,10090.ENSMUSP00000029078,10090.ENSMUSP00000044838,10090.ENSMUSP00000065983,10090.ENSMUSP00000096690,10090.ENSMUSP00000113705	Atp4a,Atp6v0d1,Car2,Atp6v0a1,Mapk1,Slc12a5,Dmxl2
GO Process	GO:0015980	Energy derivation by oxidation of organic compounds	9	191	0.94	0.00017	10090.ENSMUSP00000027810,10090.ENSMUSP00000034567,10090.ENSMUSP00000035743,10090.ENSMUSP00000042967,10090.ENSMUSP00000080994,10090.ENSMUSP00000081001,10090.ENSMUSP00000108302,10090.ENSMUSP00000109907,10090.ENSMUSP00000121851	Fh1,Dlat,Pygb,Ndufv1,mt-Co2,mt-Nd5,Slc25a18,Snca,Mtch2
GO Process	GO:1903532	Positive regulation of secretion by cell	12	382	0.77	0.00017	10090.ENSMUSP00000022629,10090.ENSMUSP00000049355,10090.ENSMUSP00000072145,10090.ENSMUSP00000079380,10090.ENSMUSP00000089051,10090.ENSMUSP00000100912,10090.ENSMUSP00000101874,10090.ENSMUSP00000105719,10090.ENSMUSP00000107492,10090.ENSMUSP00000109907,10090.ENSMUSP00000113942,10090.ENSMUSP00000117987	Dpysl2,Gpi1,Vsnl1,Rac1,Stxbp1,Syt1,Stx1b,Rab3a,Pdcd6ip,Snca,Gapdh,Ppia
GO Process	GO:0034613	Cellular protein localization	23	1392	0.49	0.00017	10090.ENSMUSP00000003038,10090.ENSMUSP00000011029,10090.ENSMUSP00000021001,10090.ENSMUSP00000021273,10090.ENSMUSP00000025377,10090.ENSMUSP00000028926,10090.ENSMUSP00000032898,10090.ENSMUSP00000044168,10090.ENSMUSP00000047571,10090.ENSMUSP00000051223,10090.ENSMUSP00000053101,10090.ENSMUSP00000070993,10090.ENSMUSP00000079380,10090.ENSMUSP00000088618,10090.ENSMUSP00000089051,10090.ENSMUSP00000092223…	Ap2a2,Dnajc19,Rab10,Vamp2,Ppp2r2b,Napb,Ipo5,Pacsin1,Hnrnpu,Ywhag,Ppp3ca,Ywhae,Rac1,Dnm1,Stxbp1,Map1a,Nsf,Ywhaq,Stx1b,Rab3a,Synj1,Mtch2,Ddx39b
COMPARTMENTS	GOCC:0005856	Cytoskeleton	22	1397	0.47	0.00018	10090.ENSMUSP00000001513,10090.ENSMUSP00000001566,10090.ENSMUSP00000003754,10090.ENSMUSP00000021554,10090.ENSMUSP00000025377,10090.ENSMUSP00000031402,10090.ENSMUSP00000031565,10090.ENSMUSP00000032078,10090.ENSMUSP00000036288,10090.ENSMUSP00000047571,10090.ENSMUSP00000065983,10090.ENSMUSP00000068374,10090.ENSMUSP00000068890,10090.ENSMUSP00000070993,10090.ENSMUSP00000079380,10090.ENSMUSP00000092223…	Tubb6,Tubb5,Calb2,Actn1,Ppp2r2b,Cct6a,Fscn1,Cct7,Cct2,Hnrnpu,Mapk1,Map1b,Pfn2,Ywhae,Rac1,Map1a,Capzb,Camk2b,Pdcd6ip,Crmp1,Snca,Gapdh
GO Process	GO:0072329	Monocarboxylic acid catabolic process	7	99	1.12	0.00019	10090.ENSMUSP00000026538,10090.ENSMUSP00000027153,10090.ENSMUSP00000034866,10090.ENSMUSP00000040591,10090.ENSMUSP00000074827,10090.ENSMUSP00000099634,10090.ENSMUSP00000110434	Echs1,Acadl,Etfa,Aldh5a1,Acot7,Acadvl,Hadhb
GO Process	GO:0044282	Small molecule catabolic process	11	318	0.81	0.00019	10090.ENSMUSP00000026538,10090.ENSMUSP00000027153,10090.ENSMUSP00000034866,10090.ENSMUSP00000040591,10090.ENSMUSP00000045606,10090.ENSMUSP00000049355,10090.ENSMUSP00000074827,10090.ENSMUSP00000082288,10090.ENSMUSP00000099634,10090.ENSMUSP00000110434,10090.ENSMUSP00000113308	Echs1,Acadl,Etfa,Aldh5a1,Hibch,Gpi1,Acot7,Aldh6a1,Acadvl,Hadhb,Synj1
GO Process	GO:0045851	pH reduction	5	33	1.45	0.00021	10090.ENSMUSP00000005692,10090.ENSMUSP00000013304,10090.ENSMUSP00000044838,10090.ENSMUSP00000096690,10090.ENSMUSP00000113705	Atp4a,Atp6v0d1,Atp6v0a1,Slc12a5,Dmxl2
GO Process	GO:0034220	Ion transmembrane transport	18	901	0.57	0.00021	10090.ENSMUSP00000005692,10090.ENSMUSP00000006435,10090.ENSMUSP00000013304,10090.ENSMUSP00000014750,10090.ENSMUSP00000032454,10090.ENSMUSP00000033915,10090.ENSMUSP00000044838,10090.ENSMUSP00000080994,10090.ENSMUSP00000081001,10090.ENSMUSP00000082489,10090.ENSMUSP00000086398,10090.ENSMUSP00000096690,10090.ENSMUSP00000102147,10090.ENSMUSP00000108302,10090.ENSMUSP00000110314,10090.ENSMUSP00000110547…	Atp4a,Atp6v1b2,Atp6v0d1,Slc25a11,Slc6a1,Gpm6a,Atp6v0a1,mt-Co2,mt-Nd5,Slc17a7,Atp2b2,Slc12a5,Atp5h,Slc25a18,Atp6v1a,Atp5c1,Slc8a2,Vdac3
GO Process	GO:0042592	Homeostatic process	25	1634	0.46	0.00021	10090.ENSMUSP00000003754,10090.ENSMUSP00000005692,10090.ENSMUSP00000013304,10090.ENSMUSP00000025961,10090.ENSMUSP00000027153,10090.ENSMUSP00000027810,10090.ENSMUSP00000029078,10090.ENSMUSP00000030212,10090.ENSMUSP00000030637,10090.ENSMUSP00000044838,10090.ENSMUSP00000049355,10090.ENSMUSP00000053101,10090.ENSMUSP00000065983,10090.ENSMUSP00000070993,10090.ENSMUSP00000079380,10090.ENSMUSP00000082489…	Calb2,Atp4a,Atp6v0d1,Prdx3,Acadl,Fh1,Car2,Sh3gl2,Ncdn,Atp6v0a1,Gpi1,Ppp3ca,Mapk1,Ywhae,Rac1,Slc17a7,Atp2b2,Map1a,Slc12a5,Acadvl,Snca,Atp6v1a,Dmxl2,Mtch2,Slc8a2
COMPARTMENTS	GOCC:0030426	Growth cone	8	176	0.93	0.00023	10090.ENSMUSP00000004378,10090.ENSMUSP00000022629,10090.ENSMUSP00000031565,10090.ENSMUSP00000033915,10090.ENSMUSP00000068374,10090.ENSMUSP00000070993,10090.ENSMUSP00000109795,10090.ENSMUSP00000109907	Eno2,Dpysl2,Fscn1,Gpm6a,Map1b,Ywhae,Crmp1,Snca
GO Function	GO:0015077	Monovalent inorganic cation transmembrane transporter activity	11	330	0.79	0.00024	10090.ENSMUSP00000005692,10090.ENSMUSP00000013304,10090.ENSMUSP00000032454,10090.ENSMUSP00000044838,10090.ENSMUSP00000080994,10090.ENSMUSP00000082489,10090.ENSMUSP00000096690,10090.ENSMUSP00000102147,10090.ENSMUSP00000110314,10090.ENSMUSP00000110547,10090.ENSMUSP00000128926	Atp4a,Atp6v0d1,Slc6a1,Atp6v0a1,mt-Co2,Slc17a7,Slc12a5,Atp5h,Atp6v1a,Atp5c1,Slc8a2
COMPARTMENTS	GOCC:0043025	Neuronal cell body	11	377	0.74	0.00025	10090.ENSMUSP00000004378,10090.ENSMUSP00000022629,10090.ENSMUSP00000030637,10090.ENSMUSP00000032454,10090.ENSMUSP00000065983,10090.ENSMUSP00000068374,10090.ENSMUSP00000086398,10090.ENSMUSP00000092223,10090.ENSMUSP00000096690,10090.ENSMUSP00000105438,10090.ENSMUSP00000109795	Eno2,Dpysl2,Ncdn,Slc6a1,Mapk1,Map1b,Atp2b2,Map1a,Slc12a5,Camk2b,Crmp1
GO Process	GO:0010035	Response to inorganic substance	14	556	0.67	0.00025	10090.ENSMUSP00000025961,10090.ENSMUSP00000029078,10090.ENSMUSP00000032454,10090.ENSMUSP00000046101,10090.ENSMUSP00000048425,10090.ENSMUSP00000049355,10090.ENSMUSP00000053101,10090.ENSMUSP00000065983,10090.ENSMUSP00000068374,10090.ENSMUSP00000100912,10090.ENSMUSP00000105438,10090.ENSMUSP00000109907,10090.ENSMUSP00000113942,10090.ENSMUSP00000132735	Prdx3,Car2,Slc6a1,Eef2,Pebp1,Gpi1,Ppp3ca,Mapk1,Map1b,Syt1,Camk2b,Snca,Gapdh,Hnrnpd
GO Function	GO:0015318	Inorganic molecular entity transmembrane transporter activity	16	734	0.61	0.00025	10090.ENSMUSP00000005692,10090.ENSMUSP00000013304,10090.ENSMUSP00000014750,10090.ENSMUSP00000032454,10090.ENSMUSP00000033915,10090.ENSMUSP00000044838,10090.ENSMUSP00000080994,10090.ENSMUSP00000082489,10090.ENSMUSP00000086398,10090.ENSMUSP00000096690,10090.ENSMUSP00000102147,10090.ENSMUSP00000108302,10090.ENSMUSP00000110314,10090.ENSMUSP00000110547,10090.ENSMUSP00000128926,10090.ENSMUSP00000136273	Atp4a,Atp6v0d1,Slc25a11,Slc6a1,Gpm6a,Atp6v0a1,mt-Co2,Slc17a7,Atp2b2,Slc12a5,Atp5h,Slc25a18,Atp6v1a,Atp5c1,Slc8a2,Vdac3
GO Process	GO:0006811	Ion transport	21	1214	0.51	0.00025	10090.ENSMUSP00000005692,10090.ENSMUSP00000006435,10090.ENSMUSP00000013304,10090.ENSMUSP00000014750,10090.ENSMUSP00000032454,10090.ENSMUSP00000033915,10090.ENSMUSP00000044838,10090.ENSMUSP00000053101,10090.ENSMUSP00000080994,10090.ENSMUSP00000081001,10090.ENSMUSP00000082489,10090.ENSMUSP00000086398,10090.ENSMUSP00000096690,10090.ENSMUSP00000099364,10090.ENSMUSP00000102147,10090.ENSMUSP00000105438…	Atp4a,Atp6v1b2,Atp6v0d1,Slc25a11,Slc6a1,Gpm6a,Atp6v0a1,Ppp3ca,mt-Co2,mt-Nd5,Slc17a7,Atp2b2,Slc12a5,Nsf,Atp5h,Camk2b,Slc25a18,Atp6v1a,Atp5c1,Slc8a2,Vdac3
COMPARTMENTS	GOCC:0098685	Schaffer collateral - CA1 synapse	6	82	1.14	0.00026	10090.ENSMUSP00000030212,10090.ENSMUSP00000068890,10090.ENSMUSP00000069429,10090.ENSMUSP00000096096,10090.ENSMUSP00000099565,10090.ENSMUSP00000113308	Sh3gl2,Pfn2,Syp,Snap91,Capzb,Synj1
GO Process	GO:0046395	Carboxylic acid catabolic process	9	206	0.91	0.00026	10090.ENSMUSP00000026538,10090.ENSMUSP00000027153,10090.ENSMUSP00000034866,10090.ENSMUSP00000040591,10090.ENSMUSP00000045606,10090.ENSMUSP00000074827,10090.ENSMUSP00000082288,10090.ENSMUSP00000099634,10090.ENSMUSP00000110434	Echs1,Acadl,Etfa,Aldh5a1,Hibch,Acot7,Aldh6a1,Acadvl,Hadhb
GO Process	GO:0048812	Neuron projection morphogenesis	13	479	0.71	0.00026	10090.ENSMUSP00000021001,10090.ENSMUSP00000022629,10090.ENSMUSP00000030212,10090.ENSMUSP00000033915,10090.ENSMUSP00000044168,10090.ENSMUSP00000050034,10090.ENSMUSP00000068374,10090.ENSMUSP00000079380,10090.ENSMUSP00000089051,10090.ENSMUSP00000092223,10090.ENSMUSP00000096096,10090.ENSMUSP00000105719,10090.ENSMUSP00000109795	Rab10,Dpysl2,Sh3gl2,Gpm6a,Pacsin1,Dclk1,Map1b,Rac1,Stxbp1,Map1a,Snap91,Rab3a,Crmp1
GO Process	GO:0034330	Cell junction organization	13	481	0.7	0.00026	10090.ENSMUSP00000021554,10090.ENSMUSP00000031565,10090.ENSMUSP00000032454,10090.ENSMUSP00000033915,10090.ENSMUSP00000068374,10090.ENSMUSP00000068890,10090.ENSMUSP00000079380,10090.ENSMUSP00000086398,10090.ENSMUSP00000105438,10090.ENSMUSP00000105719,10090.ENSMUSP00000107492,10090.ENSMUSP00000109907,10090.ENSMUSP00000128926	Actn1,Fscn1,Slc6a1,Gpm6a,Map1b,Pfn2,Rac1,Atp2b2,Camk2b,Rab3a,Pdcd6ip,Snca,Slc8a2
GO Process	GO:0055085	Transmembrane transport	20	1117	0.52	0.00026	10090.ENSMUSP00000005692,10090.ENSMUSP00000006435,10090.ENSMUSP00000011029,10090.ENSMUSP00000013304,10090.ENSMUSP00000014750,10090.ENSMUSP00000032454,10090.ENSMUSP00000033915,10090.ENSMUSP00000044838,10090.ENSMUSP00000055743,10090.ENSMUSP00000080994,10090.ENSMUSP00000081001,10090.ENSMUSP00000082489,10090.ENSMUSP00000086398,10090.ENSMUSP00000096690,10090.ENSMUSP00000102147,10090.ENSMUSP00000108302…	Atp4a,Atp6v1b2,Dnajc19,Atp6v0d1,Slc25a11,Slc6a1,Gpm6a,Atp6v0a1,Tst,mt-Co2,mt-Nd5,Slc17a7,Atp2b2,Slc12a5,Atp5h,Slc25a18,Atp6v1a,Atp5c1,Slc8a2,Vdac3
Reactome	MMU-264642	Acetylcholine Neurotransmitter Release Cycle	4	16	1.67	0.00027	10090.ENSMUSP00000021273,10090.ENSMUSP00000089051,10090.ENSMUSP00000100912,10090.ENSMUSP00000105719	Vamp2,Stxbp1,Syt1,Rab3a
GO Component	GO:0033176	Proton-transporting v-type atpase complex	4	23	1.51	0.00028	10090.ENSMUSP00000006435,10090.ENSMUSP00000013304,10090.ENSMUSP00000044838,10090.ENSMUSP00000110314	Atp6v1b2,Atp6v0d1,Atp6v0a1,Atp6v1a
COMPARTMENTS	GOCC:0098978	Glutamatergic synapse	9	244	0.84	0.00029	10090.ENSMUSP00000009538,10090.ENSMUSP00000044168,10090.ENSMUSP00000079380,10090.ENSMUSP00000086398,10090.ENSMUSP00000089051,10090.ENSMUSP00000100912,10090.ENSMUSP00000105438,10090.ENSMUSP00000113308,10090.ENSMUSP00000113942	Syn2,Pacsin1,Rac1,Atp2b2,Stxbp1,Syt1,Camk2b,Synj1,Gapdh
GO Process	GO:2000300	Regulation of synaptic vesicle exocytosis	7	108	1.08	0.0003	10090.ENSMUSP00000028926,10090.ENSMUSP00000068890,10090.ENSMUSP00000069429,10090.ENSMUSP00000089051,10090.ENSMUSP00000100912,10090.ENSMUSP00000101874,10090.ENSMUSP00000105719	Napb,Pfn2,Syp,Stxbp1,Syt1,Stx1b,Rab3a
Reactome	MMU-181430	Norepinephrine Neurotransmitter Release Cycle	4	17	1.64	0.00031	10090.ENSMUSP00000021273,10090.ENSMUSP00000089051,10090.ENSMUSP00000100912,10090.ENSMUSP00000105719	Vamp2,Stxbp1,Syt1,Rab3a
GO Process	GO:0006996	Organelle organization	36	3066	0.34	0.00031	10090.ENSMUSP00000001513,10090.ENSMUSP00000001566,10090.ENSMUSP00000007708,10090.ENSMUSP00000011029,10090.ENSMUSP00000013304,10090.ENSMUSP00000021001,10090.ENSMUSP00000021273,10090.ENSMUSP00000021554,10090.ENSMUSP00000022629,10090.ENSMUSP00000025377,10090.ENSMUSP00000025961,10090.ENSMUSP00000031565,10090.ENSMUSP00000044168,10090.ENSMUSP00000047571,10090.ENSMUSP00000062622,10090.ENSMUSP00000068374…	Tubb6,Tubb5,Ppp2r1a,Dnajc19,Atp6v0d1,Rab10,Vamp2,Actn1,Dpysl2,Ppp2r2b,Prdx3,Fscn1,Pacsin1,Hnrnpu,Dhx30,Map1b,Pfn2,Rac1,Slc17a7,Atp2b2,Dnm1,Stxbp1,Map1a,Snap91,Hist1h2bb,Capzb,Stx1b,Camk2b,Rab3a,Pdcd6ip,Crmp1,Snca,Gapdh,Ppia,Mtch2,Hlcs
Reactome	MMU-1428517	The citric acid (TCA) cycle and respiratory electron transport	8	167	0.95	0.00032	10090.ENSMUSP00000027810,10090.ENSMUSP00000034567,10090.ENSMUSP00000034866,10090.ENSMUSP00000042967,10090.ENSMUSP00000080994,10090.ENSMUSP00000081001,10090.ENSMUSP00000102147,10090.ENSMUSP00000110547	Fh1,Dlat,Etfa,Ndufv1,mt-Co2,mt-Nd5,Atp5h,Atp5c1
COMPARTMENTS	GOCC:0030427	Site of polarized growth	8	188	0.9	0.00033	10090.ENSMUSP00000004378,10090.ENSMUSP00000022629,10090.ENSMUSP00000031565,10090.ENSMUSP00000033915,10090.ENSMUSP00000068374,10090.ENSMUSP00000070993,10090.ENSMUSP00000109795,10090.ENSMUSP00000109907	Eno2,Dpysl2,Fscn1,Gpm6a,Map1b,Ywhae,Crmp1,Snca
COMPARTMENTS	GOCC:0005759	Mitochondrial matrix	9	249	0.83	0.00033	10090.ENSMUSP00000011029,10090.ENSMUSP00000027153,10090.ENSMUSP00000034567,10090.ENSMUSP00000034866,10090.ENSMUSP00000055743,10090.ENSMUSP00000062622,10090.ENSMUSP00000099634,10090.ENSMUSP00000109907,10090.ENSMUSP00000110434	Dnajc19,Acadl,Dlat,Etfa,Tst,Dhx30,Acadvl,Snca,Hadhb
STRING clusters	CL:24334	Mitochondrial fatty acid beta-oxidation of saturated fatty acids	4	10	1.87	0.00036	10090.ENSMUSP00000026538,10090.ENSMUSP00000027153,10090.ENSMUSP00000099634,10090.ENSMUSP00000110434	Echs1,Acadl,Acadvl,Hadhb
GO Process	GO:0019725	Cellular homeostasis	17	849	0.57	0.00036	10090.ENSMUSP00000003754,10090.ENSMUSP00000005692,10090.ENSMUSP00000013304,10090.ENSMUSP00000025961,10090.ENSMUSP00000029078,10090.ENSMUSP00000044838,10090.ENSMUSP00000053101,10090.ENSMUSP00000065983,10090.ENSMUSP00000070993,10090.ENSMUSP00000082489,10090.ENSMUSP00000086398,10090.ENSMUSP00000092223,10090.ENSMUSP00000096690,10090.ENSMUSP00000109907,10090.ENSMUSP00000110314,10090.ENSMUSP00000113705…	Calb2,Atp4a,Atp6v0d1,Prdx3,Car2,Atp6v0a1,Ppp3ca,Mapk1,Ywhae,Slc17a7,Atp2b2,Map1a,Slc12a5,Snca,Atp6v1a,Dmxl2,Slc8a2
STRING clusters	CL:21630	Clathrin coat of coated pit, and presynaptic endocytic zone	5	28	1.52	0.00037	10090.ENSMUSP00000003038,10090.ENSMUSP00000030212,10090.ENSMUSP00000088618,10090.ENSMUSP00000096096,10090.ENSMUSP00000113308	Ap2a2,Sh3gl2,Dnm1,Snap91,Synj1
GO Function	GO:0015078	Proton transmembrane transporter activity	7	113	1.06	0.00038	10090.ENSMUSP00000005692,10090.ENSMUSP00000013304,10090.ENSMUSP00000044838,10090.ENSMUSP00000080994,10090.ENSMUSP00000102147,10090.ENSMUSP00000110314,10090.ENSMUSP00000110547	Atp4a,Atp6v0d1,Atp6v0a1,mt-Co2,Atp5h,Atp6v1a,Atp5c1
GO Process	GO:0030641	Regulation of cellular ph	6	72	1.19	0.00039	10090.ENSMUSP00000013304,10090.ENSMUSP00000029078,10090.ENSMUSP00000044838,10090.ENSMUSP00000065983,10090.ENSMUSP00000096690,10090.ENSMUSP00000113705	Atp6v0d1,Car2,Atp6v0a1,Mapk1,Slc12a5,Dmxl2
GO Component	GO:0043232	Intracellular non-membrane-bounded organelle	41	4035	0.28	0.00039	10090.ENSMUSP00000001513,10090.ENSMUSP00000001566,10090.ENSMUSP00000001989,10090.ENSMUSP00000003754,10090.ENSMUSP00000007708,10090.ENSMUSP00000013304,10090.ENSMUSP00000021001,10090.ENSMUSP00000021554,10090.ENSMUSP00000022629,10090.ENSMUSP00000025377,10090.ENSMUSP00000027810,10090.ENSMUSP00000031402,10090.ENSMUSP00000031565,10090.ENSMUSP00000032078,10090.ENSMUSP00000036288,10090.ENSMUSP00000044168…	Tubb6,Tubb5,Uba1,Calb2,Ppp2r1a,Atp6v0d1,Rab10,Actn1,Dpysl2,Ppp2r2b,Fh1,Cct6a,Fscn1,Cct7,Cct2,Pacsin1,Eef2,Hnrnpu,Ppp3ca,Dhx30,Mapk1,Map1b,Pfn2,Ywhae,Rac1,Dnm1,Stxbp1,Map1a,Hist1h2bb,Capzb,Acadvl,Stx1b,Camk2b,Pdcd6ip,Crmp1,Snca,Hadhb,Gapdh,Slc8a2,Hlcs,Hnrnpd
COMPARTMENTS	GOCC:0043231	Intracellular membrane-bounded organelle	56	6320	0.22	0.0004	10090.ENSMUSP00000001566,10090.ENSMUSP00000001989,10090.ENSMUSP00000006435,10090.ENSMUSP00000011029,10090.ENSMUSP00000013304,10090.ENSMUSP00000014750,10090.ENSMUSP00000021001,10090.ENSMUSP00000021273,10090.ENSMUSP00000025377,10090.ENSMUSP00000025961,10090.ENSMUSP00000026538,10090.ENSMUSP00000027153,10090.ENSMUSP00000027810,10090.ENSMUSP00000032898,10090.ENSMUSP00000034567,10090.ENSMUSP00000034866…	Tubb5,Uba1,Atp6v1b2,Dnajc19,Atp6v0d1,Slc25a11,Rab10,Vamp2,Ppp2r2b,Prdx3,Echs1,Acadl,Fh1,Ipo5,Dlat,Etfa,Aldh5a1,Ndufv1,BC026585,Hibch,Hnrnpu,Pebp1,Nipsnap1,Ppp3ca,Tst,Dhx30,Arhgdia,Mapk1,Ywhae,Hnrnph1,Rac1,mt-Co2,mt-Nd5,Aldh6a1,Atp2b2,Dnm1,Ganab,Hist1h2bb,Nsf,Acsf2,Acadvl,Syt1,Stx1b,Atp5h,Pdcd6ip,Slc25a18,Snca,Hadhb,Atp5c1,Gapdh,Ppia,Mtch2,Slc8a2,Hnrnpd,Ddx39b,Vdac3
GO Process	GO:0030182	Neuron differentiation	19	1056	0.53	0.00041	10090.ENSMUSP00000000109,10090.ENSMUSP00000021001,10090.ENSMUSP00000022629,10090.ENSMUSP00000030212,10090.ENSMUSP00000030637,10090.ENSMUSP00000033915,10090.ENSMUSP00000044168,10090.ENSMUSP00000050034,10090.ENSMUSP00000068374,10090.ENSMUSP00000079380,10090.ENSMUSP00000086398,10090.ENSMUSP00000089051,10090.ENSMUSP00000092223,10090.ENSMUSP00000096096,10090.ENSMUSP00000096690,10090.ENSMUSP00000099565…	Cntn1,Rab10,Dpysl2,Sh3gl2,Ncdn,Gpm6a,Pacsin1,Dclk1,Map1b,Rac1,Atp2b2,Stxbp1,Map1a,Snap91,Slc12a5,Capzb,Rab3a,Crmp1,Ppia
GO Process	GO:1901698	Response to nitrogen compound	19	1064	0.52	0.00044	10090.ENSMUSP00000021001,10090.ENSMUSP00000021273,10090.ENSMUSP00000022629,10090.ENSMUSP00000029078,10090.ENSMUSP00000032454,10090.ENSMUSP00000032898,10090.ENSMUSP00000046101,10090.ENSMUSP00000048425,10090.ENSMUSP00000049355,10090.ENSMUSP00000051223,10090.ENSMUSP00000053101,10090.ENSMUSP00000065983,10090.ENSMUSP00000068374,10090.ENSMUSP00000088618,10090.ENSMUSP00000102147,10090.ENSMUSP00000109907…	Rab10,Vamp2,Dpysl2,Car2,Slc6a1,Ipo5,Eef2,Pebp1,Gpi1,Ywhag,Ppp3ca,Mapk1,Map1b,Dnm1,Atp5h,Snca,Gapdh,Hlcs,Hnrnpd
GO Process	GO:0046907	Intracellular transport	20	1166	0.51	0.00044	10090.ENSMUSP00000003038,10090.ENSMUSP00000011029,10090.ENSMUSP00000021001,10090.ENSMUSP00000025377,10090.ENSMUSP00000028926,10090.ENSMUSP00000032898,10090.ENSMUSP00000047571,10090.ENSMUSP00000051223,10090.ENSMUSP00000053101,10090.ENSMUSP00000068374,10090.ENSMUSP00000070993,10090.ENSMUSP00000089051,10090.ENSMUSP00000092223,10090.ENSMUSP00000099364,10090.ENSMUSP00000100067,10090.ENSMUSP00000101874…	Ap2a2,Dnajc19,Rab10,Ppp2r2b,Napb,Ipo5,Hnrnpu,Ywhag,Ppp3ca,Map1b,Ywhae,Stxbp1,Map1a,Nsf,Ywhaq,Stx1b,Atp5h,Rab3a,Atp5c1,Ddx39b
GO Component	GO:0015630	Microtubule cytoskeleton	19	1190	0.47	0.00046	10090.ENSMUSP00000001513,10090.ENSMUSP00000001566,10090.ENSMUSP00000013304,10090.ENSMUSP00000031402,10090.ENSMUSP00000032078,10090.ENSMUSP00000036288,10090.ENSMUSP00000047571,10090.ENSMUSP00000065983,10090.ENSMUSP00000068374,10090.ENSMUSP00000070993,10090.ENSMUSP00000079380,10090.ENSMUSP00000088618,10090.ENSMUSP00000092223,10090.ENSMUSP00000101874,10090.ENSMUSP00000105438,10090.ENSMUSP00000107492…	Tubb6,Tubb5,Atp6v0d1,Cct6a,Cct7,Cct2,Hnrnpu,Mapk1,Map1b,Ywhae,Rac1,Dnm1,Map1a,Stx1b,Camk2b,Pdcd6ip,Crmp1,Gapdh,Slc8a2
GO Function	GO:0005524	ATP binding	22	1393	0.47	0.0005	10090.ENSMUSP00000001989,10090.ENSMUSP00000005692,10090.ENSMUSP00000006435,10090.ENSMUSP00000009538,10090.ENSMUSP00000027921,10090.ENSMUSP00000031402,10090.ENSMUSP00000032078,10090.ENSMUSP00000036288,10090.ENSMUSP00000038540,10090.ENSMUSP00000047571,10090.ENSMUSP00000048425,10090.ENSMUSP00000050034,10090.ENSMUSP00000062622,10090.ENSMUSP00000065983,10090.ENSMUSP00000066860,10090.ENSMUSP00000086398…	Uba1,Atp4a,Atp6v1b2,Syn2,Iars2,Cct6a,Cct7,Cct2,Pdxk,Hnrnpu,Pebp1,Dclk1,Dhx30,Mapk1,Hspa12a,Atp2b2,Nsf,Acsf2,Camk2b,Atp6v1a,Hlcs,Ddx39b
GO Process	GO:0070050	Neuron cellular homeostasis	5	42	1.35	0.00051	10090.ENSMUSP00000003754,10090.ENSMUSP00000082489,10090.ENSMUSP00000086398,10090.ENSMUSP00000092223,10090.ENSMUSP00000128926	Calb2,Slc17a7,Atp2b2,Map1a,Slc8a2
GO Process	GO:2000573	Positive regulation of dna biosynthetic process	6	76	1.17	0.00051	10090.ENSMUSP00000031402,10090.ENSMUSP00000032078,10090.ENSMUSP00000036288,10090.ENSMUSP00000065983,10090.ENSMUSP00000132735,10090.ENSMUSP00000134178	Cct6a,Cct7,Cct2,Mapk1,Hnrnpd,Ddx39b
GO Process	GO:0043254	Regulation of protein-containing complex assembly	12	437	0.71	0.00051	10090.ENSMUSP00000020315,10090.ENSMUSP00000028926,10090.ENSMUSP00000031565,10090.ENSMUSP00000068374,10090.ENSMUSP00000068890,10090.ENSMUSP00000079380,10090.ENSMUSP00000089051,10090.ENSMUSP00000096096,10090.ENSMUSP00000099565,10090.ENSMUSP00000101874,10090.ENSMUSP00000105719,10090.ENSMUSP00000109907	Cand1,Napb,Fscn1,Map1b,Pfn2,Rac1,Stxbp1,Snap91,Capzb,Stx1b,Rab3a,Snca
GO Process	GO:0010243	Response to organonitrogen compound	18	975	0.54	0.00051	10090.ENSMUSP00000021001,10090.ENSMUSP00000021273,10090.ENSMUSP00000022629,10090.ENSMUSP00000029078,10090.ENSMUSP00000032454,10090.ENSMUSP00000032898,10090.ENSMUSP00000046101,10090.ENSMUSP00000048425,10090.ENSMUSP00000049355,10090.ENSMUSP00000051223,10090.ENSMUSP00000053101,10090.ENSMUSP00000065983,10090.ENSMUSP00000068374,10090.ENSMUSP00000088618,10090.ENSMUSP00000102147,10090.ENSMUSP00000109907…	Rab10,Vamp2,Dpysl2,Car2,Slc6a1,Ipo5,Eef2,Pebp1,Gpi1,Ywhag,Ppp3ca,Mapk1,Map1b,Dnm1,Atp5h,Snca,Hlcs,Hnrnpd
GO Process	GO:2000278	Regulation of dna biosynthetic process	7	120	1.04	0.00052	10090.ENSMUSP00000031402,10090.ENSMUSP00000032078,10090.ENSMUSP00000036288,10090.ENSMUSP00000047571,10090.ENSMUSP00000065983,10090.ENSMUSP00000132735,10090.ENSMUSP00000134178	Cct6a,Cct7,Cct2,Hnrnpu,Mapk1,Hnrnpd,Ddx39b
GO Component	GO:0043197	Dendritic spine	8	212	0.85	0.00052	10090.ENSMUSP00000021554,10090.ENSMUSP00000033915,10090.ENSMUSP00000053101,10090.ENSMUSP00000068374,10090.ENSMUSP00000079380,10090.ENSMUSP00000088618,10090.ENSMUSP00000099565,10090.ENSMUSP00000128926	Actn1,Gpm6a,Ppp3ca,Map1b,Rac1,Dnm1,Capzb,Slc8a2
GO Function	GO:0015075	Ion transmembrane transporter activity	16	784	0.58	0.00052	10090.ENSMUSP00000005692,10090.ENSMUSP00000013304,10090.ENSMUSP00000014750,10090.ENSMUSP00000032454,10090.ENSMUSP00000033915,10090.ENSMUSP00000044838,10090.ENSMUSP00000080994,10090.ENSMUSP00000082489,10090.ENSMUSP00000086398,10090.ENSMUSP00000096690,10090.ENSMUSP00000102147,10090.ENSMUSP00000108302,10090.ENSMUSP00000110314,10090.ENSMUSP00000110547,10090.ENSMUSP00000128926,10090.ENSMUSP00000136273	Atp4a,Atp6v0d1,Slc25a11,Slc6a1,Gpm6a,Atp6v0a1,mt-Co2,Slc17a7,Atp2b2,Slc12a5,Atp5h,Slc25a18,Atp6v1a,Atp5c1,Slc8a2,Vdac3
GO Process	GO:0006904	Vesicle docking involved in exocytosis	5	43	1.34	0.00054	10090.ENSMUSP00000021001,10090.ENSMUSP00000021273,10090.ENSMUSP00000089051,10090.ENSMUSP00000101874,10090.ENSMUSP00000105719	Rab10,Vamp2,Stxbp1,Stx1b,Rab3a
GO Component	GO:0042470	Melanosome	6	102	1.04	0.00054	10090.ENSMUSP00000006435,10090.ENSMUSP00000044838,10090.ENSMUSP00000070993,10090.ENSMUSP00000079380,10090.ENSMUSP00000093965,10090.ENSMUSP00000107492	Atp6v1b2,Atp6v0a1,Ywhae,Rac1,Ganab,Pdcd6ip
Reactome	MMU-77310	Beta oxidation of lauroyl-CoA to decanoyl-CoA-CoA	3	5	2.05	0.00055	10090.ENSMUSP00000026538,10090.ENSMUSP00000027153,10090.ENSMUSP00000110434	Echs1,Acadl,Hadhb
GO Process	GO:0120035	Regulation of plasma membrane bounded cell projection organization	16	788	0.58	0.00055	10090.ENSMUSP00000000109,10090.ENSMUSP00000022629,10090.ENSMUSP00000031565,10090.ENSMUSP00000033915,10090.ENSMUSP00000044168,10090.ENSMUSP00000053101,10090.ENSMUSP00000068374,10090.ENSMUSP00000068890,10090.ENSMUSP00000079380,10090.ENSMUSP00000096096,10090.ENSMUSP00000099565,10090.ENSMUSP00000100912,10090.ENSMUSP00000101874,10090.ENSMUSP00000105438,10090.ENSMUSP00000109795,10090.ENSMUSP00000136273	Cntn1,Dpysl2,Fscn1,Gpm6a,Pacsin1,Ppp3ca,Map1b,Pfn2,Rac1,Snap91,Capzb,Syt1,Stx1b,Camk2b,Crmp1,Vdac3
GO Function	GO:0022890	Inorganic cation transmembrane transporter activity	13	524	0.67	0.00056	10090.ENSMUSP00000005692,10090.ENSMUSP00000013304,10090.ENSMUSP00000032454,10090.ENSMUSP00000033915,10090.ENSMUSP00000044838,10090.ENSMUSP00000080994,10090.ENSMUSP00000082489,10090.ENSMUSP00000086398,10090.ENSMUSP00000096690,10090.ENSMUSP00000102147,10090.ENSMUSP00000110314,10090.ENSMUSP00000110547,10090.ENSMUSP00000128926	Atp4a,Atp6v0d1,Slc6a1,Gpm6a,Atp6v0a1,mt-Co2,Slc17a7,Atp2b2,Slc12a5,Atp5h,Atp6v1a,Atp5c1,Slc8a2
GO Process	GO:0022900	Electron transport chain	7	122	1.03	0.00057	10090.ENSMUSP00000034866,10090.ENSMUSP00000042967,10090.ENSMUSP00000080994,10090.ENSMUSP00000081001,10090.ENSMUSP00000108302,10090.ENSMUSP00000109907,10090.ENSMUSP00000121851	Etfa,Ndufv1,mt-Co2,mt-Nd5,Slc25a18,Snca,Mtch2
COMPARTMENTS	GOCC:0005874	Microtubule	8	204	0.86	0.00057	10090.ENSMUSP00000001513,10090.ENSMUSP00000001566,10090.ENSMUSP00000031402,10090.ENSMUSP00000032078,10090.ENSMUSP00000036288,10090.ENSMUSP00000047571,10090.ENSMUSP00000068374,10090.ENSMUSP00000092223	Tubb6,Tubb5,Cct6a,Cct7,Cct2,Hnrnpu,Map1b,Map1a
COMPARTMENTS	GOCC:0098798	Mitochondrial protein complex	9	270	0.79	0.00058	10090.ENSMUSP00000011029,10090.ENSMUSP00000034567,10090.ENSMUSP00000034866,10090.ENSMUSP00000042967,10090.ENSMUSP00000081001,10090.ENSMUSP00000102147,10090.ENSMUSP00000109907,10090.ENSMUSP00000110434,10090.ENSMUSP00000110547	Dnajc19,Dlat,Etfa,Ndufv1,mt-Nd5,Atp5h,Snca,Hadhb,Atp5c1
GO Process	GO:0009062	Fatty acid catabolic process	6	79	1.15	0.00059	10090.ENSMUSP00000026538,10090.ENSMUSP00000027153,10090.ENSMUSP00000034866,10090.ENSMUSP00000074827,10090.ENSMUSP00000099634,10090.ENSMUSP00000110434	Echs1,Acadl,Etfa,Acot7,Acadvl,Hadhb
GO Process	GO:0032204	Regulation of telomere maintenance	6	79	1.15	0.00059	10090.ENSMUSP00000031402,10090.ENSMUSP00000032078,10090.ENSMUSP00000036288,10090.ENSMUSP00000047571,10090.ENSMUSP00000065983,10090.ENSMUSP00000132735	Cct6a,Cct7,Cct2,Hnrnpu,Mapk1,Hnrnpd
GO Process	GO:0022904	Respiratory electron transport chain	6	79	1.15	0.00059	10090.ENSMUSP00000042967,10090.ENSMUSP00000080994,10090.ENSMUSP00000081001,10090.ENSMUSP00000108302,10090.ENSMUSP00000109907,10090.ENSMUSP00000121851	Ndufv1,mt-Co2,mt-Nd5,Slc25a18,Snca,Mtch2
GO Process	GO:0048518	Positive regulation of biological process	54	5869	0.24	0.0006	10090.ENSMUSP00000000109,10090.ENSMUSP00000007236,10090.ENSMUSP00000007708,10090.ENSMUSP00000020315,10090.ENSMUSP00000021273,10090.ENSMUSP00000021554,10090.ENSMUSP00000022629,10090.ENSMUSP00000025377,10090.ENSMUSP00000025961,10090.ENSMUSP00000027153,10090.ENSMUSP00000027810,10090.ENSMUSP00000029078,10090.ENSMUSP00000029515,10090.ENSMUSP00000030212,10090.ENSMUSP00000031402,10090.ENSMUSP00000031565…	Cntn1,Syngr3,Ppp2r1a,Cand1,Vamp2,Actn1,Dpysl2,Ppp2r2b,Prdx3,Acadl,Fh1,Car2,S100a11,Sh3gl2,Cct6a,Fscn1,Cct7,Slc6a1,Ipo5,Gpm6a,Cct2,Pacsin1,Eef2,Hnrnpu,Pebp1,Gpi1,Ppp3ca,Mapk1,Map1b,Pfn2,Ywhae,Vsnl1,Rac1,mt-Co2,Atp2b2,Dnm1,Stxbp1,Map1a,Snap91,Nsf,Cd47,Syt1,Stx1b,Camk2b,Rab3a,Pdcd6ip,Snca,Synj1,Gapdh,Ppia,Mtch2,Slc8a2,Hnrnpd,Ddx39b
GO Process	GO:0050808	Synapse organization	10	303	0.79	0.00063	10090.ENSMUSP00000021554,10090.ENSMUSP00000032454,10090.ENSMUSP00000033915,10090.ENSMUSP00000068374,10090.ENSMUSP00000068890,10090.ENSMUSP00000086398,10090.ENSMUSP00000105438,10090.ENSMUSP00000105719,10090.ENSMUSP00000109907,10090.ENSMUSP00000128926	Actn1,Slc6a1,Gpm6a,Map1b,Pfn2,Atp2b2,Camk2b,Rab3a,Snca,Slc8a2
GO Process	GO:0008104	Protein localization	26	1890	0.41	0.00063	10090.ENSMUSP00000003038,10090.ENSMUSP00000011029,10090.ENSMUSP00000021001,10090.ENSMUSP00000021273,10090.ENSMUSP00000025377,10090.ENSMUSP00000028926,10090.ENSMUSP00000032898,10090.ENSMUSP00000044168,10090.ENSMUSP00000047571,10090.ENSMUSP00000051223,10090.ENSMUSP00000053101,10090.ENSMUSP00000062996,10090.ENSMUSP00000070993,10090.ENSMUSP00000079380,10090.ENSMUSP00000088618,10090.ENSMUSP00000089051…	Ap2a2,Dnajc19,Rab10,Vamp2,Ppp2r2b,Napb,Ipo5,Pacsin1,Hnrnpu,Ywhag,Ppp3ca,Gdi2,Ywhae,Rac1,Dnm1,Stxbp1,Map1a,Snap91,Nsf,Ywhaq,Stx1b,Rab3a,Pdcd6ip,Synj1,Mtch2,Ddx39b
GO Component	GO:0005832	Chaperonin-containing t-complex	3	9	1.79	0.00066	10090.ENSMUSP00000031402,10090.ENSMUSP00000032078,10090.ENSMUSP00000036288	Cct6a,Cct7,Cct2
GO Component	GO:0098688	Parallel fiber to purkinje cell synapse	4	30	1.4	0.00066	10090.ENSMUSP00000003754,10090.ENSMUSP00000086398,10090.ENSMUSP00000096096,10090.ENSMUSP00000113308	Calb2,Atp2b2,Snap91,Synj1
Reactome	MMU-5625740	RHO GTPases activate PKNs	4	22	1.53	0.00068	10090.ENSMUSP00000051223,10090.ENSMUSP00000070993,10090.ENSMUSP00000079380,10090.ENSMUSP00000100067	Ywhag,Ywhae,Rac1,Ywhaq
GO Function	GO:0043274	Phospholipase binding	4	20	1.57	0.00069	10090.ENSMUSP00000089051,10090.ENSMUSP00000096096,10090.ENSMUSP00000105438,10090.ENSMUSP00000109907	Stxbp1,Snap91,Camk2b,Snca
Reactome	MMU-2262752	Cellular responses to stress	11	395	0.72	0.0007	10090.ENSMUSP00000001513,10090.ENSMUSP00000006435,10090.ENSMUSP00000013304,10090.ENSMUSP00000025961,10090.ENSMUSP00000065983,10090.ENSMUSP00000066860,10090.ENSMUSP00000070993,10090.ENSMUSP00000097294,10090.ENSMUSP00000099565,10090.ENSMUSP00000105438,10090.ENSMUSP00000110314	Tubb6,Atp6v1b2,Atp6v0d1,Prdx3,Mapk1,Hspa12a,Ywhae,Hist1h2bb,Capzb,Camk2b,Atp6v1a
COMPARTMENTS	GOCC:0030141	Secretory granule	10	350	0.73	0.00071	10090.ENSMUSP00000003038,10090.ENSMUSP00000021001,10090.ENSMUSP00000021273,10090.ENSMUSP00000021554,10090.ENSMUSP00000031402,10090.ENSMUSP00000089051,10090.ENSMUSP00000100912,10090.ENSMUSP00000105719,10090.ENSMUSP00000109907,10090.ENSMUSP00000113705	Ap2a2,Rab10,Vamp2,Actn1,Cct6a,Stxbp1,Syt1,Rab3a,Snca,Dmxl2
GO Component	GO:0030426	Growth cone	8	224	0.82	0.00072	10090.ENSMUSP00000004378,10090.ENSMUSP00000022629,10090.ENSMUSP00000031565,10090.ENSMUSP00000033915,10090.ENSMUSP00000068374,10090.ENSMUSP00000070993,10090.ENSMUSP00000109795,10090.ENSMUSP00000109907	Eno2,Dpysl2,Fscn1,Gpm6a,Map1b,Ywhae,Crmp1,Snca
GO Process	GO:1901998	Toxin transport	5	47	1.3	0.00074	10090.ENSMUSP00000031402,10090.ENSMUSP00000032078,10090.ENSMUSP00000036288,10090.ENSMUSP00000044838,10090.ENSMUSP00000088618	Cct6a,Cct7,Cct2,Atp6v0a1,Dnm1
GO Process	GO:0032206	Positive regulation of telomere maintenance	5	49	1.28	0.00089	10090.ENSMUSP00000031402,10090.ENSMUSP00000032078,10090.ENSMUSP00000036288,10090.ENSMUSP00000065983,10090.ENSMUSP00000132735	Cct6a,Cct7,Cct2,Mapk1,Hnrnpd
STRING clusters	CL:10048	Proton-transporting v-type atpase complex	4	15	1.7	0.0009	10090.ENSMUSP00000006435,10090.ENSMUSP00000013304,10090.ENSMUSP00000044838,10090.ENSMUSP00000110314	Atp6v1b2,Atp6v0d1,Atp6v0a1,Atp6v1a
GO Function	GO:0019829	ATPase-coupled cation transmembrane transporter activity	5	49	1.28	0.0009	10090.ENSMUSP00000005692,10090.ENSMUSP00000013304,10090.ENSMUSP00000044838,10090.ENSMUSP00000086398,10090.ENSMUSP00000110314	Atp4a,Atp6v0d1,Atp6v0a1,Atp2b2,Atp6v1a
GO Process	GO:0032940	Secretion by cell	11	391	0.72	0.0009	10090.ENSMUSP00000007236,10090.ENSMUSP00000009538,10090.ENSMUSP00000021001,10090.ENSMUSP00000021273,10090.ENSMUSP00000089051,10090.ENSMUSP00000096096,10090.ENSMUSP00000100912,10090.ENSMUSP00000101874,10090.ENSMUSP00000105719,10090.ENSMUSP00000109907,10090.ENSMUSP00000113308	Syngr3,Syn2,Rab10,Vamp2,Stxbp1,Snap91,Syt1,Stx1b,Rab3a,Snca,Synj1
COMPARTMENTS	GOCC:0005832	Chaperonin-containing t-complex	3	9	1.79	0.00094	10090.ENSMUSP00000031402,10090.ENSMUSP00000032078,10090.ENSMUSP00000036288	Cct6a,Cct7,Cct2
COMPARTMENTS	GOCC:0098688	Parallel fiber to purkinje cell synapse	4	30	1.4	0.00094	10090.ENSMUSP00000003754,10090.ENSMUSP00000086398,10090.ENSMUSP00000096096,10090.ENSMUSP00000113308	Calb2,Atp2b2,Snap91,Synj1
KEGG	mmu00010	Glycolysis / Gluconeogenesis	5	65	1.16	0.00097	10090.ENSMUSP00000004378,10090.ENSMUSP00000034567,10090.ENSMUSP00000049355,10090.ENSMUSP00000099536,10090.ENSMUSP00000113942	Eno2,Dlat,Gpi1,Aldoc,Gapdh
KEGG	mmu04145	Phagosome	7	162	0.91	0.00097	10090.ENSMUSP00000001513,10090.ENSMUSP00000001566,10090.ENSMUSP00000006435,10090.ENSMUSP00000013304,10090.ENSMUSP00000044838,10090.ENSMUSP00000079380,10090.ENSMUSP00000110314	Tubb6,Tubb5,Atp6v1b2,Atp6v0d1,Atp6v0a1,Rac1,Atp6v1a
KEGG	mmu05016	Huntington disease	9	296	0.75	0.00097	10090.ENSMUSP00000001513,10090.ENSMUSP00000001566,10090.ENSMUSP00000003038,10090.ENSMUSP00000042967,10090.ENSMUSP00000080994,10090.ENSMUSP00000081001,10090.ENSMUSP00000102147,10090.ENSMUSP00000110547,10090.ENSMUSP00000136273	Tubb6,Tubb5,Ap2a2,Ndufv1,mt-Co2,mt-Nd5,Atp5h,Atp5c1,Vdac3
KEGG	mmu05014	Amyotrophic lateral sclerosis	10	364	0.71	0.00097	10090.ENSMUSP00000001513,10090.ENSMUSP00000001566,10090.ENSMUSP00000042967,10090.ENSMUSP00000053101,10090.ENSMUSP00000068890,10090.ENSMUSP00000079380,10090.ENSMUSP00000080994,10090.ENSMUSP00000081001,10090.ENSMUSP00000102147,10090.ENSMUSP00000110547	Tubb6,Tubb5,Ndufv1,Ppp3ca,Pfn2,Rac1,mt-Co2,mt-Nd5,Atp5h,Atp5c1
GO Process	GO:0032210	Regulation of telomere maintenance via telomerase	5	51	1.26	0.001	10090.ENSMUSP00000031402,10090.ENSMUSP00000032078,10090.ENSMUSP00000036288,10090.ENSMUSP00000047571,10090.ENSMUSP00000065983	Cct6a,Cct7,Cct2,Hnrnpu,Mapk1
GO Process	GO:1903305	Regulation of regulated secretory pathway	8	192	0.89	0.001	10090.ENSMUSP00000021273,10090.ENSMUSP00000028926,10090.ENSMUSP00000068890,10090.ENSMUSP00000069429,10090.ENSMUSP00000089051,10090.ENSMUSP00000100912,10090.ENSMUSP00000101874,10090.ENSMUSP00000105719	Vamp2,Napb,Pfn2,Syp,Stxbp1,Syt1,Stx1b,Rab3a
GO Process	GO:0033036	Macromolecule localization	28	2198	0.38	0.001	10090.ENSMUSP00000003038,10090.ENSMUSP00000011029,10090.ENSMUSP00000021001,10090.ENSMUSP00000021273,10090.ENSMUSP00000025377,10090.ENSMUSP00000028926,10090.ENSMUSP00000032898,10090.ENSMUSP00000036288,10090.ENSMUSP00000044168,10090.ENSMUSP00000047571,10090.ENSMUSP00000051223,10090.ENSMUSP00000053101,10090.ENSMUSP00000055743,10090.ENSMUSP00000062996,10090.ENSMUSP00000070993,10090.ENSMUSP00000079380…	Ap2a2,Dnajc19,Rab10,Vamp2,Ppp2r2b,Napb,Ipo5,Cct2,Pacsin1,Hnrnpu,Ywhag,Ppp3ca,Tst,Gdi2,Ywhae,Rac1,Dnm1,Stxbp1,Map1a,Snap91,Nsf,Ywhaq,Stx1b,Rab3a,Pdcd6ip,Synj1,Mtch2,Ddx39b
Reactome	MMU-77387	Insulin receptor recycling	4	26	1.46	0.0011	10090.ENSMUSP00000006435,10090.ENSMUSP00000013304,10090.ENSMUSP00000044838,10090.ENSMUSP00000110314	Atp6v1b2,Atp6v0d1,Atp6v0a1,Atp6v1a
Reactome	MMU-917937	Iron uptake and transport	5	56	1.22	0.0011	10090.ENSMUSP00000006435,10090.ENSMUSP00000013304,10090.ENSMUSP00000020315,10090.ENSMUSP00000044838,10090.ENSMUSP00000110314	Atp6v1b2,Atp6v0d1,Cand1,Atp6v0a1,Atp6v1a
UniProt Keywords	KW-0771	Synaptosome	5	61	1.19	0.0011	10090.ENSMUSP00000021273,10090.ENSMUSP00000044168,10090.ENSMUSP00000064986,10090.ENSMUSP00000069429,10090.ENSMUSP00000082489	Vamp2,Pacsin1,Synpr,Syp,Slc17a7
UniProt Keywords	KW-1017	Isopeptide bond	21	1442	0.43	0.0011	10090.ENSMUSP00000001513,10090.ENSMUSP00000001566,10090.ENSMUSP00000004378,10090.ENSMUSP00000031402,10090.ENSMUSP00000031565,10090.ENSMUSP00000032078,10090.ENSMUSP00000036288,10090.ENSMUSP00000046101,10090.ENSMUSP00000047571,10090.ENSMUSP00000063714,10090.ENSMUSP00000070993,10090.ENSMUSP00000076989,10090.ENSMUSP00000079380,10090.ENSMUSP00000093955,10090.ENSMUSP00000097294,10090.ENSMUSP00000100067…	Tubb6,Tubb5,Eno2,Cct6a,Fscn1,Cct7,Cct2,Eef2,Hnrnpu,Arhgdia,Ywhae,Hnrnph1,Rac1,Eef1g,Hist1h2bb,Ywhaq,Gapdh,Ppia,Hnrnpd,Ddx39b,Vdac3
GO Component	GO:0098684	Photoreceptor ribbon synapse	3	12	1.67	0.0013	10090.ENSMUSP00000030212,10090.ENSMUSP00000044168,10090.ENSMUSP00000088618	Sh3gl2,Pacsin1,Dnm1
GO Process	GO:0006635	Fatty acid beta-oxidation	5	54	1.24	0.0013	10090.ENSMUSP00000026538,10090.ENSMUSP00000027153,10090.ENSMUSP00000034866,10090.ENSMUSP00000099634,10090.ENSMUSP00000110434	Echs1,Acadl,Etfa,Acadvl,Hadhb
Reactome	MMU-422475	Axon guidance	9	278	0.78	0.0013	10090.ENSMUSP00000001513,10090.ENSMUSP00000003038,10090.ENSMUSP00000022629,10090.ENSMUSP00000030212,10090.ENSMUSP00000065983,10090.ENSMUSP00000068890,10090.ENSMUSP00000079380,10090.ENSMUSP00000088618,10090.ENSMUSP00000109795	Tubb6,Ap2a2,Dpysl2,Sh3gl2,Mapk1,Pfn2,Rac1,Dnm1,Crmp1
GO Component	GO:0005874	Microtubule	10	397	0.67	0.0013	10090.ENSMUSP00000001513,10090.ENSMUSP00000001566,10090.ENSMUSP00000031402,10090.ENSMUSP00000032078,10090.ENSMUSP00000036288,10090.ENSMUSP00000047571,10090.ENSMUSP00000068374,10090.ENSMUSP00000088618,10090.ENSMUSP00000092223,10090.ENSMUSP00000128926	Tubb6,Tubb5,Cct6a,Cct7,Cct2,Hnrnpu,Map1b,Dnm1,Map1a,Slc8a2
GO Function	GO:0051021	GDP-dissociation inhibitor binding	3	7	1.9	0.0014	10090.ENSMUSP00000021001,10090.ENSMUSP00000079380,10090.ENSMUSP00000105719	Rab10,Rac1,Rab3a
UniProt Keywords	KW-0324	Glycolysis	4	32	1.37	0.0014	10090.ENSMUSP00000004378,10090.ENSMUSP00000049355,10090.ENSMUSP00000099536,10090.ENSMUSP00000113942	Eno2,Gpi1,Aldoc,Gapdh
UniProt Keywords	KW-1278	Translocase	5	68	1.14	0.0014	10090.ENSMUSP00000005692,10090.ENSMUSP00000042967,10090.ENSMUSP00000081001,10090.ENSMUSP00000086398,10090.ENSMUSP00000110314	Atp4a,Ndufv1,mt-Nd5,Atp2b2,Atp6v1a
GO Process	GO:0009150	Purine ribonucleotide metabolic process	9	265	0.8	0.0014	10090.ENSMUSP00000004378,10090.ENSMUSP00000034567,10090.ENSMUSP00000049355,10090.ENSMUSP00000074827,10090.ENSMUSP00000086398,10090.ENSMUSP00000099536,10090.ENSMUSP00000102147,10090.ENSMUSP00000110547,10090.ENSMUSP00000113942	Eno2,Dlat,Gpi1,Acot7,Atp2b2,Aldoc,Atp5h,Atp5c1,Gapdh
UniProt Keywords	KW-0067	ATP-binding	20	1360	0.44	0.0014	10090.ENSMUSP00000001989,10090.ENSMUSP00000005692,10090.ENSMUSP00000027921,10090.ENSMUSP00000031402,10090.ENSMUSP00000032078,10090.ENSMUSP00000036288,10090.ENSMUSP00000038540,10090.ENSMUSP00000047571,10090.ENSMUSP00000048425,10090.ENSMUSP00000050034,10090.ENSMUSP00000062622,10090.ENSMUSP00000065983,10090.ENSMUSP00000066860,10090.ENSMUSP00000086398,10090.ENSMUSP00000099364,10090.ENSMUSP00000099453…	Uba1,Atp4a,Iars2,Cct6a,Cct7,Cct2,Pdxk,Hnrnpu,Pebp1,Dclk1,Dhx30,Mapk1,Hspa12a,Atp2b2,Nsf,Acsf2,Camk2b,Atp6v1a,Hlcs,Ddx39b
GO Process	GO:0048522	Positive regulation of cellular process	50	5407	0.24	0.0014	10090.ENSMUSP00000000109,10090.ENSMUSP00000007708,10090.ENSMUSP00000020315,10090.ENSMUSP00000021273,10090.ENSMUSP00000021554,10090.ENSMUSP00000022629,10090.ENSMUSP00000025377,10090.ENSMUSP00000025961,10090.ENSMUSP00000027810,10090.ENSMUSP00000029078,10090.ENSMUSP00000029515,10090.ENSMUSP00000030212,10090.ENSMUSP00000031402,10090.ENSMUSP00000031565,10090.ENSMUSP00000032078,10090.ENSMUSP00000032898…	Cntn1,Ppp2r1a,Cand1,Vamp2,Actn1,Dpysl2,Ppp2r2b,Prdx3,Fh1,Car2,S100a11,Sh3gl2,Cct6a,Fscn1,Cct7,Ipo5,Gpm6a,Cct2,Pacsin1,Eef2,Hnrnpu,Pebp1,Gpi1,Ppp3ca,Mapk1,Map1b,Pfn2,Ywhae,Vsnl1,Rac1,mt-Co2,Dnm1,Stxbp1,Map1a,Snap91,Nsf,Cd47,Syt1,Stx1b,Camk2b,Rab3a,Pdcd6ip,Snca,Synj1,Gapdh,Ppia,Mtch2,Slc8a2,Hnrnpd,Ddx39b
GO Component	GO:0098833	Presynaptic endocytic zone	3	13	1.63	0.0015	10090.ENSMUSP00000044168,10090.ENSMUSP00000088618,10090.ENSMUSP00000096096	Pacsin1,Dnm1,Snap91
STRING clusters	CL:21028	Dopamine Neurotransmitter Release Cycle, and Rabphilin-3A	4	18	1.62	0.0015	10090.ENSMUSP00000007236,10090.ENSMUSP00000009538,10090.ENSMUSP00000069429,10090.ENSMUSP00000105719	Syngr3,Syn2,Syp,Rab3a
GO Process	GO:0090087	Regulation of peptide transport	14	674	0.59	0.0015	10090.ENSMUSP00000021273,10090.ENSMUSP00000029078,10090.ENSMUSP00000032898,10090.ENSMUSP00000044168,10090.ENSMUSP00000049355,10090.ENSMUSP00000053101,10090.ENSMUSP00000065983,10090.ENSMUSP00000070993,10090.ENSMUSP00000072145,10090.ENSMUSP00000079380,10090.ENSMUSP00000096096,10090.ENSMUSP00000113308,10090.ENSMUSP00000113942,10090.ENSMUSP00000117987	Vamp2,Car2,Ipo5,Pacsin1,Gpi1,Ppp3ca,Mapk1,Ywhae,Vsnl1,Rac1,Snap91,Synj1,Gapdh,Ppia
GO Process	GO:0042773	ATP synthesis coupled electron transport	5	57	1.21	0.0016	10090.ENSMUSP00000042967,10090.ENSMUSP00000080994,10090.ENSMUSP00000081001,10090.ENSMUSP00000109907,10090.ENSMUSP00000121851	Ndufv1,mt-Co2,mt-Nd5,Snca,Mtch2
GO Process	GO:0060291	Long-term synaptic potentiation	5	57	1.21	0.0016	10090.ENSMUSP00000021273,10090.ENSMUSP00000065983,10090.ENSMUSP00000105438,10090.ENSMUSP00000109907,10090.ENSMUSP00000128926	Vamp2,Mapk1,Camk2b,Snca,Slc8a2
COMPARTMENTS	GOCC:0043679	Axon terminus	7	174	0.88	0.0016	10090.ENSMUSP00000003754,10090.ENSMUSP00000044168,10090.ENSMUSP00000068890,10090.ENSMUSP00000069429,10090.ENSMUSP00000096096,10090.ENSMUSP00000105719,10090.ENSMUSP00000109907	Calb2,Pacsin1,Pfn2,Syp,Snap91,Rab3a,Snca
Reactome	MMU-1852241	Organelle biogenesis and maintenance	8	221	0.83	0.0016	10090.ENSMUSP00000001513,10090.ENSMUSP00000001566,10090.ENSMUSP00000007708,10090.ENSMUSP00000036288,10090.ENSMUSP00000051223,10090.ENSMUSP00000070993,10090.ENSMUSP00000102147,10090.ENSMUSP00000110547	Tubb6,Tubb5,Ppp2r1a,Cct2,Ywhag,Ywhae,Atp5h,Atp5c1
Reactome	MMU-917977	Transferrin endocytosis and recycling	4	31	1.38	0.0017	10090.ENSMUSP00000006435,10090.ENSMUSP00000013304,10090.ENSMUSP00000044838,10090.ENSMUSP00000110314	Atp6v1b2,Atp6v0d1,Atp6v0a1,Atp6v1a
GO Process	GO:0098657	Import into cell	7	149	0.94	0.0017	10090.ENSMUSP00000005692,10090.ENSMUSP00000007236,10090.ENSMUSP00000032454,10090.ENSMUSP00000088618,10090.ENSMUSP00000096690,10090.ENSMUSP00000113308,10090.ENSMUSP00000128926	Atp4a,Syngr3,Slc6a1,Dnm1,Slc12a5,Synj1,Slc8a2
COMPARTMENTS	GOCC:0099512	Supramolecular fiber	12	564	0.6	0.0017	10090.ENSMUSP00000001513,10090.ENSMUSP00000001566,10090.ENSMUSP00000021554,10090.ENSMUSP00000031402,10090.ENSMUSP00000032078,10090.ENSMUSP00000036288,10090.ENSMUSP00000047571,10090.ENSMUSP00000053101,10090.ENSMUSP00000068374,10090.ENSMUSP00000092223,10090.ENSMUSP00000099565,10090.ENSMUSP00000109907	Tubb6,Tubb5,Actn1,Cct6a,Cct7,Cct2,Hnrnpu,Ppp3ca,Map1b,Map1a,Capzb,Snca
GO Process	GO:0044087	Regulation of cellular component biogenesis	17	978	0.51	0.0017	10090.ENSMUSP00000020315,10090.ENSMUSP00000028926,10090.ENSMUSP00000031565,10090.ENSMUSP00000033915,10090.ENSMUSP00000047571,10090.ENSMUSP00000068374,10090.ENSMUSP00000068890,10090.ENSMUSP00000079380,10090.ENSMUSP00000089051,10090.ENSMUSP00000096096,10090.ENSMUSP00000099565,10090.ENSMUSP00000099853,10090.ENSMUSP00000101874,10090.ENSMUSP00000105719,10090.ENSMUSP00000107492,10090.ENSMUSP00000109907…	Cand1,Napb,Fscn1,Gpm6a,Hnrnpu,Map1b,Pfn2,Rac1,Stxbp1,Snap91,Capzb,Cd47,Stx1b,Rab3a,Pdcd6ip,Snca,Vdac3
COMPARTMENTS	GOCC:0030132	Clathrin coat of coated pit	3	12	1.67	0.0018	10090.ENSMUSP00000003038,10090.ENSMUSP00000096096,10090.ENSMUSP00000113308	Ap2a2,Snap91,Synj1
COMPARTMENTS	GOCC:0098684	Photoreceptor ribbon synapse	3	12	1.67	0.0018	10090.ENSMUSP00000030212,10090.ENSMUSP00000044168,10090.ENSMUSP00000088618	Sh3gl2,Pacsin1,Dnm1
GO Component	GO:0033178	Proton-transporting two-sector atpase complex, catalytic domain	3	14	1.6	0.0018	10090.ENSMUSP00000006435,10090.ENSMUSP00000110314,10090.ENSMUSP00000110547	Atp6v1b2,Atp6v1a,Atp5c1
COMPARTMENTS	GOCC:0031300	Intrinsic component of organelle membrane	9	316	0.73	0.0018	10090.ENSMUSP00000021001,10090.ENSMUSP00000021273,10090.ENSMUSP00000044838,10090.ENSMUSP00000064986,10090.ENSMUSP00000069429,10090.ENSMUSP00000082489,10090.ENSMUSP00000100912,10090.ENSMUSP00000105719,10090.ENSMUSP00000128926	Rab10,Vamp2,Atp6v0a1,Synpr,Syp,Slc17a7,Syt1,Rab3a,Slc8a2
COMPARTMENTS	GOCC:0099081	Supramolecular polymer	12	569	0.6	0.0018	10090.ENSMUSP00000001513,10090.ENSMUSP00000001566,10090.ENSMUSP00000021554,10090.ENSMUSP00000031402,10090.ENSMUSP00000032078,10090.ENSMUSP00000036288,10090.ENSMUSP00000047571,10090.ENSMUSP00000053101,10090.ENSMUSP00000068374,10090.ENSMUSP00000092223,10090.ENSMUSP00000099565,10090.ENSMUSP00000109907	Tubb6,Tubb5,Actn1,Cct6a,Cct7,Cct2,Hnrnpu,Ppp3ca,Map1b,Map1a,Capzb,Snca
GO Process	GO:0006796	Phosphate-containing compound metabolic process	24	1776	0.4	0.0018	10090.ENSMUSP00000004378,10090.ENSMUSP00000007708,10090.ENSMUSP00000025377,10090.ENSMUSP00000034567,10090.ENSMUSP00000038540,10090.ENSMUSP00000042967,10090.ENSMUSP00000048425,10090.ENSMUSP00000049355,10090.ENSMUSP00000050034,10090.ENSMUSP00000053101,10090.ENSMUSP00000065983,10090.ENSMUSP00000070993,10090.ENSMUSP00000074827,10090.ENSMUSP00000080994,10090.ENSMUSP00000081001,10090.ENSMUSP00000086398…	Eno2,Ppp2r1a,Ppp2r2b,Dlat,Pdxk,Ndufv1,Pebp1,Gpi1,Dclk1,Ppp3ca,Mapk1,Ywhae,Acot7,mt-Co2,mt-Nd5,Atp2b2,Aldoc,Atp5h,Camk2b,Snca,Atp5c1,Synj1,Gapdh,Mtch2
Reactome	MMU-390471	Association of TriC/CCT with target proteins during biosynthesis	3	10	1.75	0.0019	10090.ENSMUSP00000031402,10090.ENSMUSP00000032078,10090.ENSMUSP00000036288	Cct6a,Cct7,Cct2
COMPARTMENTS	GOCC:0005741	Mitochondrial outer membrane	6	124	0.96	0.0019	10090.ENSMUSP00000025377,10090.ENSMUSP00000048425,10090.ENSMUSP00000109907,10090.ENSMUSP00000110434,10090.ENSMUSP00000121851,10090.ENSMUSP00000136273	Ppp2r2b,Pebp1,Snca,Hadhb,Mtch2,Vdac3
GO Component	GO:0098798	Mitochondrial protein complex	8	261	0.76	0.0019	10090.ENSMUSP00000011029,10090.ENSMUSP00000034567,10090.ENSMUSP00000034866,10090.ENSMUSP00000042967,10090.ENSMUSP00000081001,10090.ENSMUSP00000102147,10090.ENSMUSP00000110434,10090.ENSMUSP00000110547	Dnajc19,Dlat,Etfa,Ndufv1,mt-Nd5,Atp5h,Hadhb,Atp5c1
GO Process	GO:0007409	Axonogenesis	10	351	0.73	0.0019	10090.ENSMUSP00000021001,10090.ENSMUSP00000022629,10090.ENSMUSP00000050034,10090.ENSMUSP00000068374,10090.ENSMUSP00000079380,10090.ENSMUSP00000089051,10090.ENSMUSP00000092223,10090.ENSMUSP00000096096,10090.ENSMUSP00000105719,10090.ENSMUSP00000109795	Rab10,Dpysl2,Dclk1,Map1b,Rac1,Stxbp1,Map1a,Snap91,Rab3a,Crmp1
UniProt Keywords	KW-0206	Cytoskeleton	18	1180	0.45	0.0019	10090.ENSMUSP00000001513,10090.ENSMUSP00000001566,10090.ENSMUSP00000021001,10090.ENSMUSP00000021554,10090.ENSMUSP00000022629,10090.ENSMUSP00000025377,10090.ENSMUSP00000031565,10090.ENSMUSP00000047571,10090.ENSMUSP00000065983,10090.ENSMUSP00000068374,10090.ENSMUSP00000068890,10090.ENSMUSP00000088618,10090.ENSMUSP00000092223,10090.ENSMUSP00000099565,10090.ENSMUSP00000105438,10090.ENSMUSP00000107492…	Tubb6,Tubb5,Rab10,Actn1,Dpysl2,Ppp2r2b,Fscn1,Hnrnpu,Mapk1,Map1b,Pfn2,Dnm1,Map1a,Capzb,Camk2b,Pdcd6ip,Crmp1,Gapdh
WikiPathways	WP157	Glycolysis and gluconeogenesis	5	49	1.28	0.002	10090.ENSMUSP00000004378,10090.ENSMUSP00000034567,10090.ENSMUSP00000049355,10090.ENSMUSP00000099536,10090.ENSMUSP00000113942	Eno2,Dlat,Gpi1,Aldoc,Gapdh
GO Process	GO:0031647	Regulation of protein stability	9	282	0.78	0.002	10090.ENSMUSP00000031402,10090.ENSMUSP00000032078,10090.ENSMUSP00000036288,10090.ENSMUSP00000065983,10090.ENSMUSP00000068890,10090.ENSMUSP00000089051,10090.ENSMUSP00000109907,10090.ENSMUSP00000113942,10090.ENSMUSP00000131514	Cct6a,Cct7,Cct2,Mapk1,Pfn2,Stxbp1,Snca,Gapdh,Isoc2a
COMPARTMENTS	GOCC:0098833	Presynaptic endocytic zone	3	13	1.63	0.0021	10090.ENSMUSP00000044168,10090.ENSMUSP00000088618,10090.ENSMUSP00000096096	Pacsin1,Dnm1,Snap91
GO Process	GO:0051452	Intracellular ph reduction	4	29	1.41	0.0021	10090.ENSMUSP00000013304,10090.ENSMUSP00000044838,10090.ENSMUSP00000096690,10090.ENSMUSP00000113705	Atp6v0d1,Atp6v0a1,Slc12a5,Dmxl2
GO Function	GO:0097159	Organic cyclic compound binding	46	4858	0.25	0.0021	10090.ENSMUSP00000001513,10090.ENSMUSP00000001566,10090.ENSMUSP00000001989,10090.ENSMUSP00000005692,10090.ENSMUSP00000006435,10090.ENSMUSP00000009538,10090.ENSMUSP00000021001,10090.ENSMUSP00000021554,10090.ENSMUSP00000027153,10090.ENSMUSP00000027921,10090.ENSMUSP00000031402,10090.ENSMUSP00000032078,10090.ENSMUSP00000034866,10090.ENSMUSP00000035743,10090.ENSMUSP00000036288,10090.ENSMUSP00000038540…	Tubb6,Tubb5,Uba1,Atp4a,Atp6v1b2,Syn2,Rab10,Actn1,Acadl,Iars2,Cct6a,Cct7,Etfa,Pygb,Cct2,Pdxk,Aldh5a1,Ndufv1,Eef2,Hnrnpu,Pebp1,Dclk1,Tst,Dhx30,Mapk1,Hspa12a,Syp,Acot7,Hnrnph1,Rac1,Atp2b2,Dnm1,Eef1g,Hist1h2bb,Nsf,Acsf2,Acadvl,Camk2b,Rab3a,Atp6v1a,Synj1,Gapdh,Hlcs,Hnrnpd,Ddx39b,Vdac3
STRING clusters	CL:21676	Domain of unknown function DUF1866, and Dynamin-1	3	5	2.05	0.0022	10090.ENSMUSP00000030212,10090.ENSMUSP00000088618,10090.ENSMUSP00000113308	Sh3gl2,Dnm1,Synj1
STRING clusters	CL:21054	Rab3, and Rabphilin-3A	3	5	2.05	0.0022	10090.ENSMUSP00000007236,10090.ENSMUSP00000069429,10090.ENSMUSP00000105719	Syngr3,Syp,Rab3a
GO Process	GO:0099072	Regulation of postsynaptic membrane neurotransmitter receptor levels	5	62	1.18	0.0022	10090.ENSMUSP00000021273,10090.ENSMUSP00000070993,10090.ENSMUSP00000088618,10090.ENSMUSP00000101874,10090.ENSMUSP00000113308	Vamp2,Ywhae,Dnm1,Stx1b,Synj1
TISSUES	BTO:0000484	Frontal lobe	6	104	1.03	0.0022	10090.ENSMUSP00000003754,10090.ENSMUSP00000049355,10090.ENSMUSP00000069429,10090.ENSMUSP00000082489,10090.ENSMUSP00000109907,10090.ENSMUSP00000113942	Calb2,Gpi1,Syp,Slc17a7,Snca,Gapdh
GO Process	GO:0045921	Positive regulation of exocytosis	6	105	1.03	0.0022	10090.ENSMUSP00000072145,10090.ENSMUSP00000089051,10090.ENSMUSP00000100912,10090.ENSMUSP00000105719,10090.ENSMUSP00000107492,10090.ENSMUSP00000109907	Vsnl1,Stxbp1,Syt1,Rab3a,Pdcd6ip,Snca
GO Process	GO:0009117	Nucleotide metabolic process	10	361	0.71	0.0022	10090.ENSMUSP00000004378,10090.ENSMUSP00000034567,10090.ENSMUSP00000049355,10090.ENSMUSP00000065983,10090.ENSMUSP00000074827,10090.ENSMUSP00000086398,10090.ENSMUSP00000099536,10090.ENSMUSP00000102147,10090.ENSMUSP00000110547,10090.ENSMUSP00000113942	Eno2,Dlat,Gpi1,Mapk1,Acot7,Atp2b2,Aldoc,Atp5h,Atp5c1,Gapdh
GO Process	GO:0048667	Cell morphogenesis involved in neuron differentiation	11	440	0.67	0.0022	10090.ENSMUSP00000021001,10090.ENSMUSP00000022629,10090.ENSMUSP00000050034,10090.ENSMUSP00000068374,10090.ENSMUSP00000079380,10090.ENSMUSP00000086398,10090.ENSMUSP00000089051,10090.ENSMUSP00000092223,10090.ENSMUSP00000096096,10090.ENSMUSP00000105719,10090.ENSMUSP00000109795	Rab10,Dpysl2,Dclk1,Map1b,Rac1,Atp2b2,Stxbp1,Map1a,Snap91,Rab3a,Crmp1
GO Process	GO:0055086	Nucleobase-containing small molecule metabolic process	11	440	0.67	0.0022	10090.ENSMUSP00000004378,10090.ENSMUSP00000034567,10090.ENSMUSP00000049355,10090.ENSMUSP00000065983,10090.ENSMUSP00000074827,10090.ENSMUSP00000082288,10090.ENSMUSP00000086398,10090.ENSMUSP00000099536,10090.ENSMUSP00000102147,10090.ENSMUSP00000110547,10090.ENSMUSP00000113942	Eno2,Dlat,Gpi1,Mapk1,Acot7,Aldh6a1,Atp2b2,Aldoc,Atp5h,Atp5c1,Gapdh
GO Process	GO:0006090	Pyruvate metabolic process	5	63	1.17	0.0023	10090.ENSMUSP00000004378,10090.ENSMUSP00000034567,10090.ENSMUSP00000049355,10090.ENSMUSP00000099536,10090.ENSMUSP00000113942	Eno2,Dlat,Gpi1,Aldoc,Gapdh
Reactome	MMU-163200	Respiratory electron transport, ATP synthesis by chemiosmotic coupling, and heat production by uncoupling proteins.	6	116	0.99	0.0023	10090.ENSMUSP00000034866,10090.ENSMUSP00000042967,10090.ENSMUSP00000080994,10090.ENSMUSP00000081001,10090.ENSMUSP00000102147,10090.ENSMUSP00000110547	Etfa,Ndufv1,mt-Co2,mt-Nd5,Atp5h,Atp5c1
Reactome	MMU-983712	Ion channel transport	7	173	0.88	0.0023	10090.ENSMUSP00000005692,10090.ENSMUSP00000006435,10090.ENSMUSP00000013304,10090.ENSMUSP00000044838,10090.ENSMUSP00000086398,10090.ENSMUSP00000105438,10090.ENSMUSP00000110314	Atp4a,Atp6v1b2,Atp6v0d1,Atp6v0a1,Atp2b2,Camk2b,Atp6v1a
Reactome	MMU-5628897	TP53 Regulates Metabolic Genes	5	72	1.11	0.0025	10090.ENSMUSP00000049355,10090.ENSMUSP00000051223,10090.ENSMUSP00000070993,10090.ENSMUSP00000080994,10090.ENSMUSP00000100067	Gpi1,Ywhag,Ywhae,mt-Co2,Ywhaq
GO Process	GO:0009628	Response to abiotic stimulus	18	1126	0.48	0.0025	10090.ENSMUSP00000013304,10090.ENSMUSP00000027153,10090.ENSMUSP00000029078,10090.ENSMUSP00000048425,10090.ENSMUSP00000049355,10090.ENSMUSP00000063714,10090.ENSMUSP00000068374,10090.ENSMUSP00000070993,10090.ENSMUSP00000079380,10090.ENSMUSP00000080994,10090.ENSMUSP00000086398,10090.ENSMUSP00000096690,10090.ENSMUSP00000099634,10090.ENSMUSP00000103610,10090.ENSMUSP00000105719,10090.ENSMUSP00000110314…	Atp6v0d1,Acadl,Car2,Pebp1,Gpi1,Arhgdia,Map1b,Ywhae,Rac1,mt-Co2,Atp2b2,Slc12a5,Acadvl,N28178,Rab3a,Atp6v1a,Mtch2,Hnrnpd
COMPARTMENTS	GOCC:0098796	Membrane protein complex	18	1221	0.44	0.0025	10090.ENSMUSP00000003038,10090.ENSMUSP00000009538,10090.ENSMUSP00000011029,10090.ENSMUSP00000013304,10090.ENSMUSP00000021273,10090.ENSMUSP00000028926,10090.ENSMUSP00000031726,10090.ENSMUSP00000042967,10090.ENSMUSP00000080994,10090.ENSMUSP00000081001,10090.ENSMUSP00000088618,10090.ENSMUSP00000096096,10090.ENSMUSP00000101874,10090.ENSMUSP00000102147,10090.ENSMUSP00000109907,10090.ENSMUSP00000110547…	Ap2a2,Syn2,Dnajc19,Atp6v0d1,Vamp2,Napb,Gnb2,Ndufv1,mt-Co2,mt-Nd5,Dnm1,Snap91,Stx1b,Atp5h,Snca,Atp5c1,Synj1,Vdac3
Reactome	MMU-111447	Activation of BAD and translocation to mitochondria	3	12	1.67	0.0026	10090.ENSMUSP00000051223,10090.ENSMUSP00000070993,10090.ENSMUSP00000100067	Ywhag,Ywhae,Ywhaq
Reactome	MMU-75035	Chk1/Chk2(Cds1) mediated inactivation of Cyclin B:Cdk1 complex	3	12	1.67	0.0026	10090.ENSMUSP00000051223,10090.ENSMUSP00000070993,10090.ENSMUSP00000100067	Ywhag,Ywhae,Ywhaq
GO Process	GO:0032212	Positive regulation of telomere maintenance via telomerase	4	31	1.38	0.0026	10090.ENSMUSP00000031402,10090.ENSMUSP00000032078,10090.ENSMUSP00000036288,10090.ENSMUSP00000065983	Cct6a,Cct7,Cct2,Mapk1
Reactome	MMU-109606	Intrinsic Pathway for Apoptosis	4	36	1.32	0.0026	10090.ENSMUSP00000051223,10090.ENSMUSP00000065983,10090.ENSMUSP00000070993,10090.ENSMUSP00000100067	Ywhag,Mapk1,Ywhae,Ywhaq
Reactome	MMU-1222556	ROS and RNS production in phagocytes	4	36	1.32	0.0026	10090.ENSMUSP00000006435,10090.ENSMUSP00000013304,10090.ENSMUSP00000044838,10090.ENSMUSP00000110314	Atp6v1b2,Atp6v0d1,Atp6v0a1,Atp6v1a
GO Process	GO:0051453	Regulation of intracellular ph	5	65	1.16	0.0026	10090.ENSMUSP00000013304,10090.ENSMUSP00000029078,10090.ENSMUSP00000044838,10090.ENSMUSP00000096690,10090.ENSMUSP00000113705	Atp6v0d1,Car2,Atp6v0a1,Slc12a5,Dmxl2
Reactome	MMU-74752	Signaling by Insulin receptor	5	75	1.1	0.0026	10090.ENSMUSP00000006435,10090.ENSMUSP00000013304,10090.ENSMUSP00000044838,10090.ENSMUSP00000065983,10090.ENSMUSP00000110314	Atp6v1b2,Atp6v0d1,Atp6v0a1,Mapk1,Atp6v1a
Reactome	MMU-195258	RHO GTPase Effectors	8	246	0.78	0.0026	10090.ENSMUSP00000001513,10090.ENSMUSP00000007708,10090.ENSMUSP00000051223,10090.ENSMUSP00000065983,10090.ENSMUSP00000068890,10090.ENSMUSP00000070993,10090.ENSMUSP00000079380,10090.ENSMUSP00000100067	Tubb6,Ppp2r1a,Ywhag,Mapk1,Pfn2,Ywhae,Rac1,Ywhaq
GO Process	GO:0030003	Cellular cation homeostasis	13	625	0.59	0.0026	10090.ENSMUSP00000003754,10090.ENSMUSP00000005692,10090.ENSMUSP00000013304,10090.ENSMUSP00000029078,10090.ENSMUSP00000044838,10090.ENSMUSP00000065983,10090.ENSMUSP00000070993,10090.ENSMUSP00000086398,10090.ENSMUSP00000096690,10090.ENSMUSP00000109907,10090.ENSMUSP00000110314,10090.ENSMUSP00000113705,10090.ENSMUSP00000128926	Calb2,Atp4a,Atp6v0d1,Car2,Atp6v0a1,Mapk1,Ywhae,Atp2b2,Slc12a5,Snca,Atp6v1a,Dmxl2,Slc8a2
GO Process	GO:1901700	Response to oxygen-containing compound	22	1585	0.41	0.0026	10090.ENSMUSP00000021001,10090.ENSMUSP00000021273,10090.ENSMUSP00000022629,10090.ENSMUSP00000025961,10090.ENSMUSP00000029078,10090.ENSMUSP00000032454,10090.ENSMUSP00000032898,10090.ENSMUSP00000046101,10090.ENSMUSP00000047571,10090.ENSMUSP00000048425,10090.ENSMUSP00000049355,10090.ENSMUSP00000051223,10090.ENSMUSP00000053101,10090.ENSMUSP00000065983,10090.ENSMUSP00000068374,10090.ENSMUSP00000088618…	Rab10,Vamp2,Dpysl2,Prdx3,Car2,Slc6a1,Ipo5,Eef2,Hnrnpu,Pebp1,Gpi1,Ywhag,Ppp3ca,Mapk1,Map1b,Dnm1,Stxbp1,Atp5h,Snca,Synj1,Hlcs,Hnrnpd
GO Process	GO:0033539	Fatty acid beta-oxidation using acyl-coa dehydrogenase	3	10	1.75	0.0028	10090.ENSMUSP00000027153,10090.ENSMUSP00000034866,10090.ENSMUSP00000099634	Acadl,Etfa,Acadvl
GO Process	GO:1904851	Positive regulation of establishment of protein localization to telomere	3	10	1.75	0.0028	10090.ENSMUSP00000031402,10090.ENSMUSP00000032078,10090.ENSMUSP00000036288	Cct6a,Cct7,Cct2
GO Function	GO:0009678	Pyrophosphate hydrolysis-driven proton transmembrane transporter activity	4	31	1.38	0.0028	10090.ENSMUSP00000005692,10090.ENSMUSP00000013304,10090.ENSMUSP00000044838,10090.ENSMUSP00000110314	Atp4a,Atp6v0d1,Atp6v0a1,Atp6v1a
GO Component	GO:0031201	SNARE complex	4	46	1.21	0.0028	10090.ENSMUSP00000009538,10090.ENSMUSP00000021273,10090.ENSMUSP00000028926,10090.ENSMUSP00000101874	Syn2,Vamp2,Napb,Stx1b
Reactome	MMU-166520	Signaling by NTRKs	5	77	1.08	0.0028	10090.ENSMUSP00000003038,10090.ENSMUSP00000007708,10090.ENSMUSP00000030212,10090.ENSMUSP00000065983,10090.ENSMUSP00000079380	Ap2a2,Ppp2r1a,Sh3gl2,Mapk1,Rac1
GO Process	GO:0010038	Response to metal ion	10	374	0.7	0.0028	10090.ENSMUSP00000029078,10090.ENSMUSP00000032454,10090.ENSMUSP00000048425,10090.ENSMUSP00000049355,10090.ENSMUSP00000053101,10090.ENSMUSP00000065983,10090.ENSMUSP00000100912,10090.ENSMUSP00000105438,10090.ENSMUSP00000109907,10090.ENSMUSP00000132735	Car2,Slc6a1,Pebp1,Gpi1,Ppp3ca,Mapk1,Syt1,Camk2b,Snca,Hnrnpd
GO Process	GO:0051493	Regulation of cytoskeleton organization	12	541	0.62	0.0028	10090.ENSMUSP00000031565,10090.ENSMUSP00000047571,10090.ENSMUSP00000063714,10090.ENSMUSP00000065983,10090.ENSMUSP00000068374,10090.ENSMUSP00000068890,10090.ENSMUSP00000079380,10090.ENSMUSP00000092223,10090.ENSMUSP00000099565,10090.ENSMUSP00000099853,10090.ENSMUSP00000107492,10090.ENSMUSP00000109907	Fscn1,Hnrnpu,Arhgdia,Mapk1,Map1b,Pfn2,Rac1,Map1a,Capzb,Cd47,Pdcd6ip,Snca
GO Process	GO:0051223	Regulation of protein transport	13	630	0.59	0.0028	10090.ENSMUSP00000021273,10090.ENSMUSP00000032898,10090.ENSMUSP00000044168,10090.ENSMUSP00000049355,10090.ENSMUSP00000053101,10090.ENSMUSP00000065983,10090.ENSMUSP00000070993,10090.ENSMUSP00000072145,10090.ENSMUSP00000079380,10090.ENSMUSP00000096096,10090.ENSMUSP00000113308,10090.ENSMUSP00000113942,10090.ENSMUSP00000117987	Vamp2,Ipo5,Pacsin1,Gpi1,Ppp3ca,Mapk1,Ywhae,Vsnl1,Rac1,Snap91,Synj1,Gapdh,Ppia
GO Process	GO:0048869	Cellular developmental process	38	3731	0.28	0.0028	10090.ENSMUSP00000000109,10090.ENSMUSP00000020315,10090.ENSMUSP00000021001,10090.ENSMUSP00000021554,10090.ENSMUSP00000022629,10090.ENSMUSP00000025961,10090.ENSMUSP00000030212,10090.ENSMUSP00000030637,10090.ENSMUSP00000033915,10090.ENSMUSP00000044168,10090.ENSMUSP00000046101,10090.ENSMUSP00000047571,10090.ENSMUSP00000048425,10090.ENSMUSP00000050034,10090.ENSMUSP00000051223,10090.ENSMUSP00000053101…	Cntn1,Cand1,Rab10,Actn1,Dpysl2,Prdx3,Sh3gl2,Ncdn,Gpm6a,Pacsin1,Eef2,Hnrnpu,Pebp1,Dclk1,Ywhag,Ppp3ca,Tst,Mapk1,Map1b,Ywhae,Rac1,Aldh6a1,Atp2b2,Stxbp1,Map1a,Snap91,Slc12a5,Aldoc,Capzb,Acadvl,Syt1,Stx1b,Camk2b,Rab3a,Crmp1,Synj1,Ppia,Hnrnpd
GO Function	GO:1901363	Heterocyclic compound binding	45	4771	0.25	0.0028	10090.ENSMUSP00000001513,10090.ENSMUSP00000001566,10090.ENSMUSP00000001989,10090.ENSMUSP00000005692,10090.ENSMUSP00000006435,10090.ENSMUSP00000009538,10090.ENSMUSP00000021001,10090.ENSMUSP00000021554,10090.ENSMUSP00000027153,10090.ENSMUSP00000027921,10090.ENSMUSP00000031402,10090.ENSMUSP00000032078,10090.ENSMUSP00000034866,10090.ENSMUSP00000035743,10090.ENSMUSP00000036288,10090.ENSMUSP00000038540…	Tubb6,Tubb5,Uba1,Atp4a,Atp6v1b2,Syn2,Rab10,Actn1,Acadl,Iars2,Cct6a,Cct7,Etfa,Pygb,Cct2,Pdxk,Aldh5a1,Ndufv1,Eef2,Hnrnpu,Pebp1,Dclk1,Tst,Dhx30,Mapk1,Hspa12a,Acot7,Hnrnph1,Rac1,Atp2b2,Dnm1,Eef1g,Hist1h2bb,Nsf,Acsf2,Acadvl,Camk2b,Rab3a,Atp6v1a,Synj1,Gapdh,Hlcs,Hnrnpd,Ddx39b,Vdac3
STRING clusters	CL:20985	Synaptobrevin 2-snap-25-syntaxin-1a-complexin i complex, and positive regulation of vesicle docking	3	6	1.97	0.0029	10090.ENSMUSP00000021273,10090.ENSMUSP00000089051,10090.ENSMUSP00000100912	Vamp2,Stxbp1,Syt1
GO Component	GO:0043204	Perikaryon	7	208	0.8	0.0029	10090.ENSMUSP00000004378,10090.ENSMUSP00000030637,10090.ENSMUSP00000065983,10090.ENSMUSP00000068374,10090.ENSMUSP00000096690,10090.ENSMUSP00000105438,10090.ENSMUSP00000109795	Eno2,Ncdn,Mapk1,Map1b,Slc12a5,Camk2b,Crmp1
GO Process	GO:0001956	Positive regulation of neurotransmitter secretion	4	33	1.36	0.003	10090.ENSMUSP00000089051,10090.ENSMUSP00000100912,10090.ENSMUSP00000101874,10090.ENSMUSP00000109907	Stxbp1,Syt1,Stx1b,Snca
UniProt Keywords	KW-0944	Nitration	4	42	1.25	0.003	10090.ENSMUSP00000053101,10090.ENSMUSP00000088618,10090.ENSMUSP00000100067,10090.ENSMUSP00000109795	Ppp3ca,Dnm1,Ywhaq,Crmp1
GO Process	GO:0051952	Regulation of amine transport	6	114	0.99	0.003	10090.ENSMUSP00000022629,10090.ENSMUSP00000032454,10090.ENSMUSP00000089051,10090.ENSMUSP00000100912,10090.ENSMUSP00000105719,10090.ENSMUSP00000109907	Dpysl2,Slc6a1,Stxbp1,Syt1,Rab3a,Snca
GO Process	GO:0016050	Vesicle organization	8	232	0.81	0.003	10090.ENSMUSP00000021273,10090.ENSMUSP00000082489,10090.ENSMUSP00000088618,10090.ENSMUSP00000089051,10090.ENSMUSP00000096096,10090.ENSMUSP00000101874,10090.ENSMUSP00000105719,10090.ENSMUSP00000109907	Vamp2,Slc17a7,Dnm1,Stxbp1,Snap91,Stx1b,Rab3a,Snca
GO Process	GO:0048468	Cell development	23	1730	0.4	0.003	10090.ENSMUSP00000000109,10090.ENSMUSP00000021001,10090.ENSMUSP00000021554,10090.ENSMUSP00000022629,10090.ENSMUSP00000030212,10090.ENSMUSP00000030637,10090.ENSMUSP00000033915,10090.ENSMUSP00000044168,10090.ENSMUSP00000047571,10090.ENSMUSP00000048425,10090.ENSMUSP00000050034,10090.ENSMUSP00000053101,10090.ENSMUSP00000065983,10090.ENSMUSP00000068374,10090.ENSMUSP00000079380,10090.ENSMUSP00000086398…	Cntn1,Rab10,Actn1,Dpysl2,Sh3gl2,Ncdn,Gpm6a,Pacsin1,Hnrnpu,Pebp1,Dclk1,Ppp3ca,Mapk1,Map1b,Rac1,Atp2b2,Stxbp1,Map1a,Snap91,Slc12a5,Capzb,Rab3a,Crmp1
GO Process	GO:0050896	Response to stimulus	58	6908	0.2	0.003	10090.ENSMUSP00000000109,10090.ENSMUSP00000001989,10090.ENSMUSP00000005692,10090.ENSMUSP00000013304,10090.ENSMUSP00000021001,10090.ENSMUSP00000021273,10090.ENSMUSP00000022629,10090.ENSMUSP00000025679,10090.ENSMUSP00000025961,10090.ENSMUSP00000027153,10090.ENSMUSP00000027810,10090.ENSMUSP00000029078,10090.ENSMUSP00000030212,10090.ENSMUSP00000031726,10090.ENSMUSP00000032454,10090.ENSMUSP00000032898…	Cntn1,Uba1,Atp4a,Atp6v0d1,Rab10,Vamp2,Dpysl2,Otub1,Prdx3,Acadl,Fh1,Car2,Sh3gl2,Gnb2,Slc6a1,Ipo5,Gpm6a,Pacsin1,Eef2,Hnrnpu,Pebp1,Gpi1,Dclk1,Ywhag,Ppp3ca,Gdi2,Arhgdia,Mapk1,Map1b,Syp,Ywhae,Hnrnph1,Rac1,mt-Co2,Slc17a7,Atp2b2,Dnm1,Stxbp1,Eef1g,Slc12a5,Acadvl,Cd47,Ywhaq,Syt1,Atp5h,N28178,Camk2b,Rab3a,Crmp1,Snca,Atp6v1a,Synj1,Gapdh,Mtch2,Slc8a2,Hlcs,Hnrnpd,Vdac3
COMPARTMENTS	GOCC:0043204	Perikaryon	6	138	0.91	0.0032	10090.ENSMUSP00000004378,10090.ENSMUSP00000030637,10090.ENSMUSP00000065983,10090.ENSMUSP00000068374,10090.ENSMUSP00000096690,10090.ENSMUSP00000105438	Eno2,Ncdn,Mapk1,Map1b,Slc12a5,Camk2b
UniProt Keywords	KW-0406	Ion transport	12	610	0.57	0.0032	10090.ENSMUSP00000005692,10090.ENSMUSP00000006435,10090.ENSMUSP00000013304,10090.ENSMUSP00000044838,10090.ENSMUSP00000082489,10090.ENSMUSP00000086398,10090.ENSMUSP00000096690,10090.ENSMUSP00000102147,10090.ENSMUSP00000110314,10090.ENSMUSP00000110547,10090.ENSMUSP00000128926,10090.ENSMUSP00000136273	Atp4a,Atp6v1b2,Atp6v0d1,Atp6v0a1,Slc17a7,Atp2b2,Slc12a5,Atp5h,Atp6v1a,Atp5c1,Slc8a2,Vdac3
UniProt Keywords	KW-0832	Ubl conjugation	25	2100	0.35	0.0032	10090.ENSMUSP00000001566,10090.ENSMUSP00000001989,10090.ENSMUSP00000004378,10090.ENSMUSP00000031402,10090.ENSMUSP00000031565,10090.ENSMUSP00000032078,10090.ENSMUSP00000036288,10090.ENSMUSP00000046101,10090.ENSMUSP00000047571,10090.ENSMUSP00000049355,10090.ENSMUSP00000063714,10090.ENSMUSP00000065983,10090.ENSMUSP00000069429,10090.ENSMUSP00000070993,10090.ENSMUSP00000076989,10090.ENSMUSP00000079380…	Tubb5,Uba1,Eno2,Cct6a,Fscn1,Cct7,Cct2,Eef2,Hnrnpu,Gpi1,Arhgdia,Mapk1,Syp,Ywhae,Hnrnph1,Rac1,Eef1g,Hist1h2bb,Ywhaq,Snca,Gapdh,Ppia,Hnrnpd,Ddx39b,Vdac3
KEGG	mmu04261	Adrenergic signaling in cardiomyocytes	6	143	0.89	0.0033	10090.ENSMUSP00000007708,10090.ENSMUSP00000025377,10090.ENSMUSP00000065983,10090.ENSMUSP00000086398,10090.ENSMUSP00000105438,10090.ENSMUSP00000128926	Ppp2r1a,Ppp2r2b,Mapk1,Atp2b2,Camk2b,Slc8a2
GO Process	GO:0032501	Multicellular organismal process	54	6272	0.21	0.0033	10090.ENSMUSP00000000109,10090.ENSMUSP00000007708,10090.ENSMUSP00000011029,10090.ENSMUSP00000013304,10090.ENSMUSP00000021001,10090.ENSMUSP00000021554,10090.ENSMUSP00000022629,10090.ENSMUSP00000025961,10090.ENSMUSP00000027153,10090.ENSMUSP00000027810,10090.ENSMUSP00000029078,10090.ENSMUSP00000030212,10090.ENSMUSP00000030637,10090.ENSMUSP00000032454,10090.ENSMUSP00000033915,10090.ENSMUSP00000034567…	Cntn1,Ppp2r1a,Dnajc19,Atp6v0d1,Rab10,Actn1,Dpysl2,Prdx3,Acadl,Fh1,Car2,Sh3gl2,Ncdn,Slc6a1,Gpm6a,Dlat,Aldh5a1,Pacsin1,Eef2,Hnrnpu,Pebp1,Nipsnap1,Gpi1,Dclk1,Ywhag,Ppp3ca,Dhx30,Mapk1,Map1b,Ywhae,Rac1,mt-Co2,Slc17a7,Atp2b2,Stxbp1,Map1a,Snap91,Slc12a5,Capzb,Acadvl,Syt1,Stx1b,N28178,Camk2b,Rab3a,Crmp1,Snca,Synj1,Gapdh,Ppia,Slc8a2,Hnrnpd,Ddx39b,Vdac3
GO Process	GO:0016188	Synaptic vesicle maturation	3	11	1.71	0.0034	10090.ENSMUSP00000082489,10090.ENSMUSP00000089051,10090.ENSMUSP00000105719	Slc17a7,Stxbp1,Rab3a
COMPARTMENTS	GOCC:0031201	SNARE complex	4	45	1.22	0.0035	10090.ENSMUSP00000009538,10090.ENSMUSP00000021273,10090.ENSMUSP00000028926,10090.ENSMUSP00000101874	Syn2,Vamp2,Napb,Stx1b
GO Process	GO:0048259	Regulation of receptor-mediated endocytosis	6	118	0.98	0.0035	10090.ENSMUSP00000028926,10090.ENSMUSP00000030212,10090.ENSMUSP00000044168,10090.ENSMUSP00000096096,10090.ENSMUSP00000099364,10090.ENSMUSP00000113308	Napb,Sh3gl2,Pacsin1,Snap91,Nsf,Synj1
UniProt Keywords	KW-0276	Fatty acid metabolism	6	142	0.9	0.0035	10090.ENSMUSP00000026538,10090.ENSMUSP00000027153,10090.ENSMUSP00000074827,10090.ENSMUSP00000099453,10090.ENSMUSP00000099634,10090.ENSMUSP00000110434	Echs1,Acadl,Acot7,Acsf2,Acadvl,Hadhb
Reactome	MMU-9006934	Signaling by Receptor Tyrosine Kinases	10	418	0.65	0.0035	10090.ENSMUSP00000003038,10090.ENSMUSP00000006435,10090.ENSMUSP00000007708,10090.ENSMUSP00000013304,10090.ENSMUSP00000030212,10090.ENSMUSP00000044838,10090.ENSMUSP00000065983,10090.ENSMUSP00000076989,10090.ENSMUSP00000079380,10090.ENSMUSP00000110314	Ap2a2,Atp6v1b2,Ppp2r1a,Atp6v0d1,Sh3gl2,Atp6v0a1,Mapk1,Hnrnph1,Rac1,Atp6v1a
GO Process	GO:0055082	Cellular chemical homeostasis	14	747	0.54	0.0035	10090.ENSMUSP00000003754,10090.ENSMUSP00000005692,10090.ENSMUSP00000013304,10090.ENSMUSP00000029078,10090.ENSMUSP00000044838,10090.ENSMUSP00000053101,10090.ENSMUSP00000065983,10090.ENSMUSP00000070993,10090.ENSMUSP00000086398,10090.ENSMUSP00000096690,10090.ENSMUSP00000109907,10090.ENSMUSP00000110314,10090.ENSMUSP00000113705,10090.ENSMUSP00000128926	Calb2,Atp4a,Atp6v0d1,Car2,Atp6v0a1,Ppp3ca,Mapk1,Ywhae,Atp2b2,Slc12a5,Snca,Atp6v1a,Dmxl2,Slc8a2
Reactome	MMU-6814122	Cooperation of PDCL (PhLP1) and TRiC/CCT in G-protein beta folding	4	42	1.25	0.0036	10090.ENSMUSP00000031402,10090.ENSMUSP00000031726,10090.ENSMUSP00000032078,10090.ENSMUSP00000036288	Cct6a,Gnb2,Cct7,Cct2
COMPARTMENTS	GOCC:0043209	Myelin sheath	5	88	1.03	0.0036	10090.ENSMUSP00000000109,10090.ENSMUSP00000004378,10090.ENSMUSP00000029078,10090.ENSMUSP00000088618,10090.ENSMUSP00000113942	Cntn1,Eno2,Car2,Dnm1,Gapdh
COMPARTMENTS	GOCC:0043195	Terminal bouton	5	88	1.03	0.0036	10090.ENSMUSP00000003754,10090.ENSMUSP00000068890,10090.ENSMUSP00000069429,10090.ENSMUSP00000105719,10090.ENSMUSP00000109907	Calb2,Pfn2,Syp,Rab3a,Snca
GO Process	GO:0016310	Phosphorylation	17	1059	0.48	0.0036	10090.ENSMUSP00000004378,10090.ENSMUSP00000038540,10090.ENSMUSP00000042967,10090.ENSMUSP00000048425,10090.ENSMUSP00000049355,10090.ENSMUSP00000050034,10090.ENSMUSP00000065983,10090.ENSMUSP00000070993,10090.ENSMUSP00000080994,10090.ENSMUSP00000081001,10090.ENSMUSP00000099536,10090.ENSMUSP00000102147,10090.ENSMUSP00000105438,10090.ENSMUSP00000109907,10090.ENSMUSP00000110547,10090.ENSMUSP00000113942…	Eno2,Pdxk,Ndufv1,Pebp1,Gpi1,Dclk1,Mapk1,Ywhae,mt-Co2,mt-Nd5,Aldoc,Atp5h,Camk2b,Snca,Atp5c1,Gapdh,Mtch2
COMPARTMENTS	GOCC:0043232	Intracellular non-membrane-bounded organelle	31	2950	0.29	0.0037	10090.ENSMUSP00000001513,10090.ENSMUSP00000001566,10090.ENSMUSP00000003754,10090.ENSMUSP00000007708,10090.ENSMUSP00000021554,10090.ENSMUSP00000025377,10090.ENSMUSP00000027810,10090.ENSMUSP00000031402,10090.ENSMUSP00000031565,10090.ENSMUSP00000032078,10090.ENSMUSP00000036288,10090.ENSMUSP00000046101,10090.ENSMUSP00000047571,10090.ENSMUSP00000053101,10090.ENSMUSP00000062622,10090.ENSMUSP00000065983…	Tubb6,Tubb5,Calb2,Ppp2r1a,Actn1,Ppp2r2b,Fh1,Cct6a,Fscn1,Cct7,Cct2,Eef2,Hnrnpu,Ppp3ca,Dhx30,Mapk1,Map1b,Pfn2,Ywhae,Rac1,Map1a,Snap91,Hist1h2bb,Capzb,Acadvl,Camk2b,Pdcd6ip,Crmp1,Snca,Hadhb,Gapdh
GO Process	GO:0031338	Regulation of vesicle fusion	4	36	1.32	0.0038	10090.ENSMUSP00000089051,10090.ENSMUSP00000100912,10090.ENSMUSP00000105719,10090.ENSMUSP00000109907	Stxbp1,Syt1,Rab3a,Snca
GO Process	GO:0002090	Regulation of receptor internalization	5	73	1.11	0.0038	10090.ENSMUSP00000028926,10090.ENSMUSP00000030212,10090.ENSMUSP00000044168,10090.ENSMUSP00000099364,10090.ENSMUSP00000113308	Napb,Sh3gl2,Pacsin1,Nsf,Synj1
COMPARTMENTS	GOCC:0031968	Organelle outer membrane	6	144	0.89	0.0038	10090.ENSMUSP00000025377,10090.ENSMUSP00000048425,10090.ENSMUSP00000109907,10090.ENSMUSP00000110434,10090.ENSMUSP00000121851,10090.ENSMUSP00000136273	Ppp2r2b,Pebp1,Snca,Hadhb,Mtch2,Vdac3
GO Process	GO:0050877	Nervous system process	17	1066	0.47	0.0038	10090.ENSMUSP00000011029,10090.ENSMUSP00000032454,10090.ENSMUSP00000049338,10090.ENSMUSP00000049355,10090.ENSMUSP00000053101,10090.ENSMUSP00000065983,10090.ENSMUSP00000082489,10090.ENSMUSP00000086398,10090.ENSMUSP00000092223,10090.ENSMUSP00000096690,10090.ENSMUSP00000103610,10090.ENSMUSP00000105438,10090.ENSMUSP00000105719,10090.ENSMUSP00000109907,10090.ENSMUSP00000113308,10090.ENSMUSP00000128926…	Dnajc19,Slc6a1,Nipsnap1,Gpi1,Ppp3ca,Mapk1,Slc17a7,Atp2b2,Map1a,Slc12a5,N28178,Camk2b,Rab3a,Snca,Synj1,Slc8a2,Vdac3
GO Component	GO:0030132	Clathrin coat of coated pit	3	19	1.47	0.0039	10090.ENSMUSP00000003038,10090.ENSMUSP00000096096,10090.ENSMUSP00000113308	Ap2a2,Snap91,Synj1
TISSUES	BTO:0002691	Neuroendocrine cell	3	11	1.71	0.004	10090.ENSMUSP00000021273,10090.ENSMUSP00000069429,10090.ENSMUSP00000089051	Vamp2,Syp,Stxbp1
GO Process	GO:0035493	SNARE complex assembly	3	12	1.67	0.004	10090.ENSMUSP00000021273,10090.ENSMUSP00000089051,10090.ENSMUSP00000109907	Vamp2,Stxbp1,Snca
COMPARTMENTS	GOCC:0099080	Supramolecular complex	14	831	0.5	0.004	10090.ENSMUSP00000001513,10090.ENSMUSP00000001566,10090.ENSMUSP00000021554,10090.ENSMUSP00000031402,10090.ENSMUSP00000032078,10090.ENSMUSP00000036288,10090.ENSMUSP00000047571,10090.ENSMUSP00000053101,10090.ENSMUSP00000062622,10090.ENSMUSP00000068374,10090.ENSMUSP00000079380,10090.ENSMUSP00000092223,10090.ENSMUSP00000099565,10090.ENSMUSP00000109907	Tubb6,Tubb5,Actn1,Cct6a,Cct7,Cct2,Hnrnpu,Ppp3ca,Dhx30,Map1b,Rac1,Map1a,Capzb,Snca
GO Function	GO:1901567	Fatty acid derivative binding	4	35	1.33	0.0041	10090.ENSMUSP00000027153,10090.ENSMUSP00000074827,10090.ENSMUSP00000099634,10090.ENSMUSP00000109907	Acadl,Acot7,Acadvl,Snca
KEGG	mmu00071	Fatty acid degradation	4	50	1.17	0.0041	10090.ENSMUSP00000026538,10090.ENSMUSP00000027153,10090.ENSMUSP00000099634,10090.ENSMUSP00000110434	Echs1,Acadl,Acadvl,Hadhb
GO Function	GO:0005215	Transporter activity	17	1060	0.48	0.0041	10090.ENSMUSP00000005692,10090.ENSMUSP00000013304,10090.ENSMUSP00000014750,10090.ENSMUSP00000032454,10090.ENSMUSP00000032898,10090.ENSMUSP00000033915,10090.ENSMUSP00000044838,10090.ENSMUSP00000080994,10090.ENSMUSP00000082489,10090.ENSMUSP00000086398,10090.ENSMUSP00000096690,10090.ENSMUSP00000102147,10090.ENSMUSP00000108302,10090.ENSMUSP00000110314,10090.ENSMUSP00000110547,10090.ENSMUSP00000128926…	Atp4a,Atp6v0d1,Slc25a11,Slc6a1,Ipo5,Gpm6a,Atp6v0a1,mt-Co2,Slc17a7,Atp2b2,Slc12a5,Atp5h,Slc25a18,Atp6v1a,Atp5c1,Slc8a2,Vdac3
GO Process	GO:0030154	Cell differentiation	37	3674	0.27	0.0041	10090.ENSMUSP00000000109,10090.ENSMUSP00000020315,10090.ENSMUSP00000021001,10090.ENSMUSP00000021554,10090.ENSMUSP00000022629,10090.ENSMUSP00000025961,10090.ENSMUSP00000030212,10090.ENSMUSP00000030637,10090.ENSMUSP00000033915,10090.ENSMUSP00000044168,10090.ENSMUSP00000046101,10090.ENSMUSP00000047571,10090.ENSMUSP00000048425,10090.ENSMUSP00000050034,10090.ENSMUSP00000051223,10090.ENSMUSP00000053101…	Cntn1,Cand1,Rab10,Actn1,Dpysl2,Prdx3,Sh3gl2,Ncdn,Gpm6a,Pacsin1,Eef2,Hnrnpu,Pebp1,Dclk1,Ywhag,Ppp3ca,Tst,Mapk1,Map1b,Ywhae,Rac1,Aldh6a1,Atp2b2,Stxbp1,Map1a,Snap91,Slc12a5,Aldoc,Capzb,Acadvl,Syt1,Stx1b,Camk2b,Rab3a,Crmp1,Synj1,Ppia
GO Process	GO:1990778	Protein localization to cell periphery	8	247	0.78	0.0042	10090.ENSMUSP00000021001,10090.ENSMUSP00000021273,10090.ENSMUSP00000044168,10090.ENSMUSP00000079380,10090.ENSMUSP00000089051,10090.ENSMUSP00000099364,10090.ENSMUSP00000101874,10090.ENSMUSP00000105719	Rab10,Vamp2,Pacsin1,Rac1,Stxbp1,Nsf,Stx1b,Rab3a
GO Function	GO:0048306	Calcium-dependent protein binding	5	73	1.11	0.0043	10090.ENSMUSP00000009538,10090.ENSMUSP00000021273,10090.ENSMUSP00000029515,10090.ENSMUSP00000100912,10090.ENSMUSP00000107492	Syn2,Vamp2,S100a11,Syt1,Pdcd6ip
GO Component	GO:0099512	Supramolecular fiber	14	861	0.48	0.0043	10090.ENSMUSP00000001513,10090.ENSMUSP00000001566,10090.ENSMUSP00000021554,10090.ENSMUSP00000031402,10090.ENSMUSP00000032078,10090.ENSMUSP00000036288,10090.ENSMUSP00000047571,10090.ENSMUSP00000053101,10090.ENSMUSP00000068374,10090.ENSMUSP00000088618,10090.ENSMUSP00000092223,10090.ENSMUSP00000099565,10090.ENSMUSP00000109907,10090.ENSMUSP00000128926	Tubb6,Tubb5,Actn1,Cct6a,Cct7,Cct2,Hnrnpu,Ppp3ca,Map1b,Dnm1,Map1a,Capzb,Snca,Slc8a2
GO Process	GO:0000904	Cell morphogenesis involved in differentiation	12	575	0.59	0.0044	10090.ENSMUSP00000021001,10090.ENSMUSP00000021554,10090.ENSMUSP00000022629,10090.ENSMUSP00000050034,10090.ENSMUSP00000068374,10090.ENSMUSP00000079380,10090.ENSMUSP00000086398,10090.ENSMUSP00000089051,10090.ENSMUSP00000092223,10090.ENSMUSP00000096096,10090.ENSMUSP00000105719,10090.ENSMUSP00000109795	Rab10,Actn1,Dpysl2,Dclk1,Map1b,Rac1,Atp2b2,Stxbp1,Map1a,Snap91,Rab3a,Crmp1
Reactome	MMU-109582	Hemostasis	11	524	0.59	0.0044	10090.ENSMUSP00000001513,10090.ENSMUSP00000007708,10090.ENSMUSP00000021554,10090.ENSMUSP00000031726,10090.ENSMUSP00000065983,10090.ENSMUSP00000079380,10090.ENSMUSP00000086398,10090.ENSMUSP00000099565,10090.ENSMUSP00000099853,10090.ENSMUSP00000117987,10090.ENSMUSP00000128926	Tubb6,Ppp2r1a,Actn1,Gnb2,Mapk1,Rac1,Atp2b2,Capzb,Cd47,Ppia,Slc8a2
GO Process	GO:1903827	Regulation of cellular protein localization	12	576	0.59	0.0044	10090.ENSMUSP00000021273,10090.ENSMUSP00000031402,10090.ENSMUSP00000032078,10090.ENSMUSP00000032898,10090.ENSMUSP00000036288,10090.ENSMUSP00000044168,10090.ENSMUSP00000050034,10090.ENSMUSP00000065983,10090.ENSMUSP00000070993,10090.ENSMUSP00000092223,10090.ENSMUSP00000105438,10090.ENSMUSP00000113308	Vamp2,Cct6a,Cct7,Ipo5,Cct2,Pacsin1,Dclk1,Mapk1,Ywhae,Map1a,Camk2b,Synj1
COMPARTMENTS	GOCC:0043228	Non-membrane-bounded organelle	31	2982	0.29	0.0044	10090.ENSMUSP00000001513,10090.ENSMUSP00000001566,10090.ENSMUSP00000003754,10090.ENSMUSP00000007708,10090.ENSMUSP00000021554,10090.ENSMUSP00000025377,10090.ENSMUSP00000027810,10090.ENSMUSP00000031402,10090.ENSMUSP00000031565,10090.ENSMUSP00000032078,10090.ENSMUSP00000036288,10090.ENSMUSP00000046101,10090.ENSMUSP00000047571,10090.ENSMUSP00000053101,10090.ENSMUSP00000062622,10090.ENSMUSP00000065983…	Tubb6,Tubb5,Calb2,Ppp2r1a,Actn1,Ppp2r2b,Fh1,Cct6a,Fscn1,Cct7,Cct2,Eef2,Hnrnpu,Ppp3ca,Dhx30,Mapk1,Map1b,Pfn2,Ywhae,Rac1,Map1a,Snap91,Hist1h2bb,Capzb,Acadvl,Camk2b,Pdcd6ip,Crmp1,Snca,Hadhb,Gapdh
GO Process	GO:0006839	Mitochondrial transport	7	184	0.85	0.0045	10090.ENSMUSP00000011029,10090.ENSMUSP00000025377,10090.ENSMUSP00000055743,10090.ENSMUSP00000102147,10090.ENSMUSP00000108302,10090.ENSMUSP00000110547,10090.ENSMUSP00000121851	Dnajc19,Ppp2r2b,Tst,Atp5h,Slc25a18,Atp5c1,Mtch2
GO Process	GO:0070262	Peptidyl-serine dephosphorylation	3	13	1.63	0.0047	10090.ENSMUSP00000007708,10090.ENSMUSP00000025377,10090.ENSMUSP00000053101	Ppp2r1a,Ppp2r2b,Ppp3ca
GO Process	GO:0006096	Glycolytic process	4	39	1.28	0.0047	10090.ENSMUSP00000004378,10090.ENSMUSP00000049355,10090.ENSMUSP00000099536,10090.ENSMUSP00000113942	Eno2,Gpi1,Aldoc,Gapdh
GO Process	GO:0099637	Neurotransmitter receptor transport	4	39	1.28	0.0047	10090.ENSMUSP00000021273,10090.ENSMUSP00000088618,10090.ENSMUSP00000101874,10090.ENSMUSP00000113308	Vamp2,Dnm1,Stx1b,Synj1
GO Process	GO:0032228	Regulation of synaptic transmission, gabaergic	4	39	1.28	0.0047	10090.ENSMUSP00000029078,10090.ENSMUSP00000032454,10090.ENSMUSP00000089051,10090.ENSMUSP00000103610	Car2,Slc6a1,Stxbp1,N28178
Reactome	MMU-380320	Recruitment of NuMA to mitotic centrosomes	5	89	1.02	0.0047	10090.ENSMUSP00000001513,10090.ENSMUSP00000001566,10090.ENSMUSP00000007708,10090.ENSMUSP00000051223,10090.ENSMUSP00000070993	Tubb6,Tubb5,Ppp2r1a,Ywhag,Ywhae
COMPARTMENTS	GOCC:0019867	Outer membrane	6	151	0.87	0.0047	10090.ENSMUSP00000025377,10090.ENSMUSP00000048425,10090.ENSMUSP00000109907,10090.ENSMUSP00000110434,10090.ENSMUSP00000121851,10090.ENSMUSP00000136273	Ppp2r2b,Pebp1,Snca,Hadhb,Mtch2,Vdac3
GO Process	GO:0060249	Anatomical structure homeostasis	9	326	0.71	0.0047	10090.ENSMUSP00000003754,10090.ENSMUSP00000027810,10090.ENSMUSP00000030212,10090.ENSMUSP00000030637,10090.ENSMUSP00000079380,10090.ENSMUSP00000082489,10090.ENSMUSP00000086398,10090.ENSMUSP00000092223,10090.ENSMUSP00000128926	Calb2,Fh1,Sh3gl2,Ncdn,Rac1,Slc17a7,Atp2b2,Map1a,Slc8a2
GO Component	GO:0030141	Secretory granule	9	384	0.64	0.0047	10090.ENSMUSP00000003038,10090.ENSMUSP00000021001,10090.ENSMUSP00000021273,10090.ENSMUSP00000021554,10090.ENSMUSP00000031402,10090.ENSMUSP00000089051,10090.ENSMUSP00000100912,10090.ENSMUSP00000105719,10090.ENSMUSP00000113705	Ap2a2,Rab10,Vamp2,Actn1,Cct6a,Stxbp1,Syt1,Rab3a,Dmxl2
GO Process	GO:0007417	Central nervous system development	16	984	0.48	0.0047	10090.ENSMUSP00000000109,10090.ENSMUSP00000013304,10090.ENSMUSP00000022629,10090.ENSMUSP00000040591,10090.ENSMUSP00000048425,10090.ENSMUSP00000050034,10090.ENSMUSP00000053101,10090.ENSMUSP00000062622,10090.ENSMUSP00000065983,10090.ENSMUSP00000070993,10090.ENSMUSP00000079380,10090.ENSMUSP00000082489,10090.ENSMUSP00000086398,10090.ENSMUSP00000100912,10090.ENSMUSP00000113308,10090.ENSMUSP00000132735	Cntn1,Atp6v0d1,Dpysl2,Aldh5a1,Pebp1,Dclk1,Ppp3ca,Dhx30,Mapk1,Ywhae,Rac1,Slc17a7,Atp2b2,Syt1,Synj1,Hnrnpd
WikiPathways	WP1269	Fatty acid beta-oxidation	4	34	1.34	0.0048	10090.ENSMUSP00000026538,10090.ENSMUSP00000027153,10090.ENSMUSP00000099634,10090.ENSMUSP00000110434	Echs1,Acadl,Acadvl,Hadhb
WikiPathways	WP572	EGFR1 signaling pathway	7	173	0.88	0.0048	10090.ENSMUSP00000030212,10090.ENSMUSP00000048425,10090.ENSMUSP00000065983,10090.ENSMUSP00000079380,10090.ENSMUSP00000088618,10090.ENSMUSP00000089051,10090.ENSMUSP00000109907	Sh3gl2,Pebp1,Mapk1,Rac1,Dnm1,Stxbp1,Snca
KEGG	mmu05160	Hepatitis C	6	158	0.85	0.0049	10090.ENSMUSP00000007708,10090.ENSMUSP00000025377,10090.ENSMUSP00000051223,10090.ENSMUSP00000065983,10090.ENSMUSP00000070993,10090.ENSMUSP00000100067	Ppp2r1a,Ppp2r2b,Ywhag,Mapk1,Ywhae,Ywhaq
GO Process	GO:0043462	Regulation of atpase activity	5	79	1.07	0.005	10090.ENSMUSP00000011029,10090.ENSMUSP00000028926,10090.ENSMUSP00000047571,10090.ENSMUSP00000068890,10090.ENSMUSP00000105719	Dnajc19,Napb,Hnrnpu,Pfn2,Rab3a
GO Process	GO:0042221	Response to chemical	37	3720	0.27	0.005	10090.ENSMUSP00000005692,10090.ENSMUSP00000013304,10090.ENSMUSP00000021001,10090.ENSMUSP00000021273,10090.ENSMUSP00000022629,10090.ENSMUSP00000025679,10090.ENSMUSP00000025961,10090.ENSMUSP00000029078,10090.ENSMUSP00000030212,10090.ENSMUSP00000032454,10090.ENSMUSP00000032898,10090.ENSMUSP00000046101,10090.ENSMUSP00000047571,10090.ENSMUSP00000048425,10090.ENSMUSP00000049355,10090.ENSMUSP00000051223…	Atp4a,Atp6v0d1,Rab10,Vamp2,Dpysl2,Otub1,Prdx3,Car2,Sh3gl2,Slc6a1,Ipo5,Eef2,Hnrnpu,Pebp1,Gpi1,Ywhag,Ppp3ca,Arhgdia,Mapk1,Map1b,Syp,Hnrnph1,Rac1,Dnm1,Stxbp1,Slc12a5,Cd47,Syt1,Atp5h,Camk2b,Crmp1,Snca,Atp6v1a,Synj1,Gapdh,Hlcs,Hnrnpd
KEGG	mmu00280	Valine, leucine and isoleucine degradation	4	55	1.13	0.0051	10090.ENSMUSP00000026538,10090.ENSMUSP00000045606,10090.ENSMUSP00000082288,10090.ENSMUSP00000110434	Echs1,Hibch,Aldh6a1,Hadhb
GO Component	GO:0031300	Intrinsic component of organelle membrane	9	389	0.64	0.0051	10090.ENSMUSP00000021001,10090.ENSMUSP00000021273,10090.ENSMUSP00000044838,10090.ENSMUSP00000064986,10090.ENSMUSP00000069429,10090.ENSMUSP00000082489,10090.ENSMUSP00000100912,10090.ENSMUSP00000105719,10090.ENSMUSP00000128926	Rab10,Vamp2,Atp6v0a1,Synpr,Syp,Slc17a7,Syt1,Rab3a,Slc8a2
GO Component	GO:0048471	Perinuclear region of cytoplasm	13	775	0.5	0.0052	10090.ENSMUSP00000021001,10090.ENSMUSP00000021273,10090.ENSMUSP00000030212,10090.ENSMUSP00000031726,10090.ENSMUSP00000044168,10090.ENSMUSP00000044838,10090.ENSMUSP00000068374,10090.ENSMUSP00000069429,10090.ENSMUSP00000089051,10090.ENSMUSP00000099565,10090.ENSMUSP00000105719,10090.ENSMUSP00000109907,10090.ENSMUSP00000113308	Rab10,Vamp2,Sh3gl2,Gnb2,Pacsin1,Atp6v0a1,Map1b,Syp,Stxbp1,Capzb,Rab3a,Snca,Synj1
STRING clusters	CL:10039	Amino acids regulate mTORC1, and potassium:proton exchanging ATPase activity	5	61	1.19	0.0053	10090.ENSMUSP00000005692,10090.ENSMUSP00000006435,10090.ENSMUSP00000013304,10090.ENSMUSP00000044838,10090.ENSMUSP00000110314	Atp4a,Atp6v1b2,Atp6v0d1,Atp6v0a1,Atp6v1a
GO Process	GO:1990542	Mitochondrial transmembrane transport	5	80	1.07	0.0053	10090.ENSMUSP00000011029,10090.ENSMUSP00000055743,10090.ENSMUSP00000102147,10090.ENSMUSP00000108302,10090.ENSMUSP00000110547	Dnajc19,Tst,Atp5h,Slc25a18,Atp5c1
UniProt Keywords	KW-0702	S-nitrosylation	4	53	1.15	0.0057	10090.ENSMUSP00000022629,10090.ENSMUSP00000068374,10090.ENSMUSP00000099634,10090.ENSMUSP00000113942	Dpysl2,Map1b,Acadvl,Gapdh
GO Process	GO:0072659	Protein localization to plasma membrane	7	194	0.83	0.0058	10090.ENSMUSP00000021001,10090.ENSMUSP00000021273,10090.ENSMUSP00000044168,10090.ENSMUSP00000079380,10090.ENSMUSP00000089051,10090.ENSMUSP00000099364,10090.ENSMUSP00000105719	Rab10,Vamp2,Pacsin1,Rac1,Stxbp1,Nsf,Rab3a
GO Process	GO:0048731	System development	41	4350	0.25	0.0058	10090.ENSMUSP00000000109,10090.ENSMUSP00000011029,10090.ENSMUSP00000013304,10090.ENSMUSP00000021001,10090.ENSMUSP00000021554,10090.ENSMUSP00000022629,10090.ENSMUSP00000025961,10090.ENSMUSP00000029078,10090.ENSMUSP00000030212,10090.ENSMUSP00000030637,10090.ENSMUSP00000033915,10090.ENSMUSP00000040591,10090.ENSMUSP00000044168,10090.ENSMUSP00000046101,10090.ENSMUSP00000047571,10090.ENSMUSP00000048425…	Cntn1,Dnajc19,Atp6v0d1,Rab10,Actn1,Dpysl2,Prdx3,Car2,Sh3gl2,Ncdn,Gpm6a,Aldh5a1,Pacsin1,Eef2,Hnrnpu,Pebp1,Dclk1,Ywhag,Ppp3ca,Dhx30,Mapk1,Map1b,Ywhae,Rac1,mt-Co2,Slc17a7,Atp2b2,Stxbp1,Map1a,Snap91,Slc12a5,Capzb,Syt1,Stx1b,Camk2b,Rab3a,Crmp1,Synj1,Ppia,Hnrnpd,Ddx39b
STRING clusters	CL:8017	Mixed, incl. crd-mediated mrna stabilization, and rnphf zinc finger	4	30	1.4	0.0059	10090.ENSMUSP00000047571,10090.ENSMUSP00000076989,10090.ENSMUSP00000113942,10090.ENSMUSP00000132735	Hnrnpu,Hnrnph1,Gapdh,Hnrnpd
KEGG	mmu04961	Endocrine and other factor-regulated calcium reabsorption	4	58	1.11	0.0059	10090.ENSMUSP00000003038,10090.ENSMUSP00000086398,10090.ENSMUSP00000088618,10090.ENSMUSP00000128926	Ap2a2,Atp2b2,Dnm1,Slc8a2
TISSUES	BTO:0000049	Adrenal medulla	3	13	1.63	0.006	10090.ENSMUSP00000021273,10090.ENSMUSP00000089051,10090.ENSMUSP00000109907	Vamp2,Stxbp1,Snca
GO Component	GO:0033177	Proton-transporting two-sector atpase complex, proton-transporting domain	3	23	1.39	0.0061	10090.ENSMUSP00000013304,10090.ENSMUSP00000044838,10090.ENSMUSP00000102147	Atp6v0d1,Atp6v0a1,Atp5h
GO Component	GO:0005741	Mitochondrial outer membrane	6	170	0.82	0.0062	10090.ENSMUSP00000025377,10090.ENSMUSP00000048425,10090.ENSMUSP00000109907,10090.ENSMUSP00000110434,10090.ENSMUSP00000121851,10090.ENSMUSP00000136273	Ppp2r2b,Pebp1,Snca,Hadhb,Mtch2,Vdac3
GO Process	GO:0061024	Membrane organization	12	603	0.57	0.0062	10090.ENSMUSP00000021273,10090.ENSMUSP00000030212,10090.ENSMUSP00000044168,10090.ENSMUSP00000079380,10090.ENSMUSP00000088618,10090.ENSMUSP00000089051,10090.ENSMUSP00000096096,10090.ENSMUSP00000101874,10090.ENSMUSP00000105719,10090.ENSMUSP00000107492,10090.ENSMUSP00000109907,10090.ENSMUSP00000121851	Vamp2,Sh3gl2,Pacsin1,Rac1,Dnm1,Stxbp1,Snap91,Stx1b,Rab3a,Pdcd6ip,Snca,Mtch2
GO Function	GO:0017111	Nucleoside-triphosphatase activity	13	685	0.55	0.0062	10090.ENSMUSP00000001513,10090.ENSMUSP00000001566,10090.ENSMUSP00000021001,10090.ENSMUSP00000031726,10090.ENSMUSP00000046101,10090.ENSMUSP00000062622,10090.ENSMUSP00000068890,10090.ENSMUSP00000079380,10090.ENSMUSP00000086398,10090.ENSMUSP00000088618,10090.ENSMUSP00000099364,10090.ENSMUSP00000105719,10090.ENSMUSP00000134178	Tubb6,Tubb5,Rab10,Gnb2,Eef2,Dhx30,Pfn2,Rac1,Atp2b2,Dnm1,Nsf,Rab3a,Ddx39b
GO Process	GO:0044237	Cellular metabolic process	54	6445	0.19	0.0062	10090.ENSMUSP00000001989,10090.ENSMUSP00000004378,10090.ENSMUSP00000007708,10090.ENSMUSP00000020315,10090.ENSMUSP00000025377,10090.ENSMUSP00000025679,10090.ENSMUSP00000025961,10090.ENSMUSP00000026538,10090.ENSMUSP00000027153,10090.ENSMUSP00000027810,10090.ENSMUSP00000027921,10090.ENSMUSP00000029078,10090.ENSMUSP00000034567,10090.ENSMUSP00000034866,10090.ENSMUSP00000035743,10090.ENSMUSP00000038540…	Uba1,Eno2,Ppp2r1a,Cand1,Ppp2r2b,Otub1,Prdx3,Echs1,Acadl,Fh1,Iars2,Car2,Dlat,Etfa,Pygb,Pdxk,Aldh5a1,Ndufv1,Hibch,Eef2,Hnrnpu,Pebp1,Gpi1,Dclk1,Ppp3ca,Tst,Mapk1,Ywhae,Acot7,Hnrnph1,mt-Co2,mt-Nd5,Aldh6a1,Atp2b2,Dnm1,Eef1g,Ganab,Acsf2,Aldoc,Acadvl,Atp5h,Camk2b,Pdcd6ip,Slc25a18,Snca,Hadhb,Atp5c1,Synj1,Gapdh,Ppia,Mtch2,Hlcs,Hnrnpd,Ddx39b
GO Process	GO:1903423	Positive regulation of synaptic vesicle recycling	3	15	1.57	0.0063	10090.ENSMUSP00000088618,10090.ENSMUSP00000096096,10090.ENSMUSP00000113308	Dnm1,Snap91,Synj1
GO Process	GO:0032502	Developmental process	49	5629	0.21	0.0063	10090.ENSMUSP00000000109,10090.ENSMUSP00000011029,10090.ENSMUSP00000013304,10090.ENSMUSP00000020315,10090.ENSMUSP00000021001,10090.ENSMUSP00000021554,10090.ENSMUSP00000022629,10090.ENSMUSP00000025961,10090.ENSMUSP00000029078,10090.ENSMUSP00000030212,10090.ENSMUSP00000030637,10090.ENSMUSP00000033915,10090.ENSMUSP00000040591,10090.ENSMUSP00000044168,10090.ENSMUSP00000046101,10090.ENSMUSP00000047571…	Cntn1,Dnajc19,Atp6v0d1,Cand1,Rab10,Actn1,Dpysl2,Prdx3,Car2,Sh3gl2,Ncdn,Gpm6a,Aldh5a1,Pacsin1,Eef2,Hnrnpu,Pebp1,Gpi1,Dclk1,Ywhag,Ppp3ca,Tst,Dhx30,Mapk1,Map1b,Ywhae,Rac1,mt-Co2,Aldh6a1,Slc17a7,Atp2b2,Stxbp1,Map1a,Snap91,Slc12a5,Aldoc,Capzb,Acadvl,Syt1,Stx1b,Camk2b,Rab3a,Crmp1,Snca,Synj1,Gapdh,Ppia,Hnrnpd,Ddx39b
GO Function	GO:0016620	Oxidoreductase activity, acting on the aldehyde or oxo group of donors, nad or nadp as acceptor	4	41	1.26	0.0065	10090.ENSMUSP00000034567,10090.ENSMUSP00000040591,10090.ENSMUSP00000082288,10090.ENSMUSP00000113942	Dlat,Aldh5a1,Aldh6a1,Gapdh
KEGG	mmu01212	Fatty acid metabolism	4	61	1.09	0.0065	10090.ENSMUSP00000026538,10090.ENSMUSP00000027153,10090.ENSMUSP00000099634,10090.ENSMUSP00000110434	Echs1,Acadl,Acadvl,Hadhb
KEGG	mmu04066	HIF-1 signaling pathway	5	111	0.93	0.0065	10090.ENSMUSP00000004378,10090.ENSMUSP00000065983,10090.ENSMUSP00000099536,10090.ENSMUSP00000105438,10090.ENSMUSP00000113942	Eno2,Mapk1,Aldoc,Camk2b,Gapdh
GO Function	GO:0003779	Actin binding	10	418	0.65	0.0065	10090.ENSMUSP00000021554,10090.ENSMUSP00000031565,10090.ENSMUSP00000046101,10090.ENSMUSP00000047571,10090.ENSMUSP00000051223,10090.ENSMUSP00000068374,10090.ENSMUSP00000068890,10090.ENSMUSP00000092223,10090.ENSMUSP00000099565,10090.ENSMUSP00000109907	Actn1,Fscn1,Eef2,Hnrnpu,Ywhag,Map1b,Pfn2,Map1a,Capzb,Snca
GO Process	GO:0016052	Carbohydrate catabolic process	5	85	1.04	0.0066	10090.ENSMUSP00000004378,10090.ENSMUSP00000035743,10090.ENSMUSP00000049355,10090.ENSMUSP00000099536,10090.ENSMUSP00000113942	Eno2,Pygb,Gpi1,Aldoc,Gapdh
STRING clusters	CL:10051	Proton-transporting atpase activity, rotational mechanism	3	10	1.75	0.0068	10090.ENSMUSP00000006435,10090.ENSMUSP00000013304,10090.ENSMUSP00000110314	Atp6v1b2,Atp6v0d1,Atp6v1a
GO Process	GO:0070507	Regulation of microtubule cytoskeleton organization	7	202	0.81	0.0071	10090.ENSMUSP00000047571,10090.ENSMUSP00000068374,10090.ENSMUSP00000079380,10090.ENSMUSP00000092223,10090.ENSMUSP00000099565,10090.ENSMUSP00000107492,10090.ENSMUSP00000109907	Hnrnpu,Map1b,Rac1,Map1a,Capzb,Pdcd6ip,Snca
GO Process	GO:0060322	Head development	14	814	0.51	0.0071	10090.ENSMUSP00000000109,10090.ENSMUSP00000013304,10090.ENSMUSP00000022629,10090.ENSMUSP00000048425,10090.ENSMUSP00000050034,10090.ENSMUSP00000053101,10090.ENSMUSP00000065983,10090.ENSMUSP00000070993,10090.ENSMUSP00000079380,10090.ENSMUSP00000082489,10090.ENSMUSP00000086398,10090.ENSMUSP00000100912,10090.ENSMUSP00000113308,10090.ENSMUSP00000132735	Cntn1,Atp6v0d1,Dpysl2,Pebp1,Dclk1,Ppp3ca,Mapk1,Ywhae,Rac1,Slc17a7,Atp2b2,Syt1,Synj1,Hnrnpd
KEGG	mmu04722	Neurotrophin signaling pathway	5	116	0.91	0.0072	10090.ENSMUSP00000063714,10090.ENSMUSP00000065983,10090.ENSMUSP00000070993,10090.ENSMUSP00000079380,10090.ENSMUSP00000105438	Arhgdia,Mapk1,Ywhae,Rac1,Camk2b
COMPARTMENTS	GOCC:0097470	Ribbon synapse	3	22	1.41	0.0073	10090.ENSMUSP00000030212,10090.ENSMUSP00000044168,10090.ENSMUSP00000088618	Sh3gl2,Pacsin1,Dnm1
GO Process	GO:0098771	Inorganic ion homeostasis	13	715	0.53	0.0073	10090.ENSMUSP00000003754,10090.ENSMUSP00000005692,10090.ENSMUSP00000013304,10090.ENSMUSP00000029078,10090.ENSMUSP00000044838,10090.ENSMUSP00000065983,10090.ENSMUSP00000070993,10090.ENSMUSP00000086398,10090.ENSMUSP00000096690,10090.ENSMUSP00000109907,10090.ENSMUSP00000110314,10090.ENSMUSP00000113705,10090.ENSMUSP00000128926	Calb2,Atp4a,Atp6v0d1,Car2,Atp6v0a1,Mapk1,Ywhae,Atp2b2,Slc12a5,Snca,Atp6v1a,Dmxl2,Slc8a2
Reactome	MMU-70895	Branched-chain amino acid catabolism	3	20	1.45	0.0074	10090.ENSMUSP00000026538,10090.ENSMUSP00000045606,10090.ENSMUSP00000082288	Echs1,Hibch,Aldh6a1
TISSUES	BTO:0000497	Ganglion	7	193	0.83	0.0074	10090.ENSMUSP00000003754,10090.ENSMUSP00000068374,10090.ENSMUSP00000069429,10090.ENSMUSP00000082489,10090.ENSMUSP00000099364,10090.ENSMUSP00000109907,10090.ENSMUSP00000113942	Calb2,Map1b,Syp,Slc17a7,Nsf,Snca,Gapdh
GO Process	GO:0051222	Positive regulation of protein transport	9	352	0.68	0.0074	10090.ENSMUSP00000021273,10090.ENSMUSP00000032898,10090.ENSMUSP00000049355,10090.ENSMUSP00000065983,10090.ENSMUSP00000070993,10090.ENSMUSP00000072145,10090.ENSMUSP00000079380,10090.ENSMUSP00000113942,10090.ENSMUSP00000117987	Vamp2,Ipo5,Gpi1,Mapk1,Ywhae,Vsnl1,Rac1,Gapdh,Ppia
Reactome	MMU-194315	Signaling by Rho GTPases	9	381	0.64	0.0074	10090.ENSMUSP00000001513,10090.ENSMUSP00000007708,10090.ENSMUSP00000051223,10090.ENSMUSP00000063714,10090.ENSMUSP00000065983,10090.ENSMUSP00000068890,10090.ENSMUSP00000070993,10090.ENSMUSP00000079380,10090.ENSMUSP00000100067	Tubb6,Ppp2r1a,Ywhag,Arhgdia,Mapk1,Pfn2,Ywhae,Rac1,Ywhaq
GO Process	GO:0032355	Response to estradiol	6	142	0.9	0.0076	10090.ENSMUSP00000032454,10090.ENSMUSP00000046101,10090.ENSMUSP00000049355,10090.ENSMUSP00000068374,10090.ENSMUSP00000089051,10090.ENSMUSP00000132735	Slc6a1,Eef2,Gpi1,Map1b,Stxbp1,Hnrnpd
GO Process	GO:0023051	Regulation of signaling	33	3227	0.28	0.0076	10090.ENSMUSP00000003754,10090.ENSMUSP00000007708,10090.ENSMUSP00000021273,10090.ENSMUSP00000028926,10090.ENSMUSP00000029078,10090.ENSMUSP00000030637,10090.ENSMUSP00000032454,10090.ENSMUSP00000048425,10090.ENSMUSP00000051223,10090.ENSMUSP00000053101,10090.ENSMUSP00000063714,10090.ENSMUSP00000065983,10090.ENSMUSP00000068374,10090.ENSMUSP00000068890,10090.ENSMUSP00000069429,10090.ENSMUSP00000072145…	Calb2,Ppp2r1a,Vamp2,Napb,Car2,Ncdn,Slc6a1,Pebp1,Ywhag,Ppp3ca,Arhgdia,Mapk1,Map1b,Pfn2,Syp,Vsnl1,Rac1,Atp2b2,Dnm1,Stxbp1,Map1a,Nsf,Capzb,Cd47,Syt1,Stx1b,N28178,Camk2b,Rab3a,Snca,Gapdh,Mtch2,Slc8a2
GO Function	GO:0030674	Protein-macromolecule adaptor activity	7	200	0.82	0.0079	10090.ENSMUSP00000003038,10090.ENSMUSP00000021273,10090.ENSMUSP00000028926,10090.ENSMUSP00000031565,10090.ENSMUSP00000092223,10090.ENSMUSP00000096096,10090.ENSMUSP00000101874	Ap2a2,Vamp2,Napb,Fscn1,Map1a,Snap91,Stx1b
GO Function	GO:0003924	GTPase activity	8	270	0.74	0.0079	10090.ENSMUSP00000001513,10090.ENSMUSP00000001566,10090.ENSMUSP00000021001,10090.ENSMUSP00000031726,10090.ENSMUSP00000046101,10090.ENSMUSP00000079380,10090.ENSMUSP00000088618,10090.ENSMUSP00000105719	Tubb6,Tubb5,Rab10,Gnb2,Eef2,Rac1,Dnm1,Rab3a
GO Function	GO:0016491	Oxidoreductase activity	13	710	0.53	0.0079	10090.ENSMUSP00000025961,10090.ENSMUSP00000027153,10090.ENSMUSP00000034567,10090.ENSMUSP00000034866,10090.ENSMUSP00000040591,10090.ENSMUSP00000042967,10090.ENSMUSP00000044945,10090.ENSMUSP00000080994,10090.ENSMUSP00000081001,10090.ENSMUSP00000082288,10090.ENSMUSP00000099634,10090.ENSMUSP00000109907,10090.ENSMUSP00000113942	Prdx3,Acadl,Dlat,Etfa,Aldh5a1,Ndufv1,BC026585,mt-Co2,mt-Nd5,Aldh6a1,Acadvl,Snca,Gapdh
GO Process	GO:0043269	Regulation of ion transport	13	722	0.53	0.0079	10090.ENSMUSP00000000109,10090.ENSMUSP00000005692,10090.ENSMUSP00000021273,10090.ENSMUSP00000022629,10090.ENSMUSP00000029078,10090.ENSMUSP00000032454,10090.ENSMUSP00000070993,10090.ENSMUSP00000086398,10090.ENSMUSP00000089051,10090.ENSMUSP00000100067,10090.ENSMUSP00000100912,10090.ENSMUSP00000105719,10090.ENSMUSP00000109907	Cntn1,Atp4a,Vamp2,Dpysl2,Car2,Slc6a1,Ywhae,Atp2b2,Stxbp1,Ywhaq,Syt1,Rab3a,Snca
Reactome	MMU-77285	Beta oxidation of myristoyl-CoA to lauroyl-CoA	2	3	2.1	0.008	10090.ENSMUSP00000027153,10090.ENSMUSP00000110434	Acadl,Hadhb
Reactome	MMU-77305	Beta oxidation of palmitoyl-CoA to myristoyl-CoA	2	3	2.1	0.008	10090.ENSMUSP00000099634,10090.ENSMUSP00000110434	Acadvl,Hadhb
Reactome	MMU-8856825	Cargo recognition for clathrin-mediated endocytosis	5	102	0.96	0.008	10090.ENSMUSP00000003038,10090.ENSMUSP00000021273,10090.ENSMUSP00000030212,10090.ENSMUSP00000096096,10090.ENSMUSP00000100912	Ap2a2,Vamp2,Sh3gl2,Snap91,Syt1
GO Process	GO:0019637	Organophosphate metabolic process	13	724	0.53	0.0081	10090.ENSMUSP00000004378,10090.ENSMUSP00000034567,10090.ENSMUSP00000038540,10090.ENSMUSP00000049355,10090.ENSMUSP00000065983,10090.ENSMUSP00000074827,10090.ENSMUSP00000086398,10090.ENSMUSP00000099536,10090.ENSMUSP00000102147,10090.ENSMUSP00000109907,10090.ENSMUSP00000110547,10090.ENSMUSP00000113308,10090.ENSMUSP00000113942	Eno2,Dlat,Pdxk,Gpi1,Mapk1,Acot7,Atp2b2,Aldoc,Atp5h,Snca,Atp5c1,Synj1,Gapdh
WikiPathways	WP2141	Serotonin and anxiety	3	18	1.49	0.0082	10090.ENSMUSP00000046101,10090.ENSMUSP00000053101,10090.ENSMUSP00000105438	Eef2,Ppp3ca,Camk2b
GO Process	GO:0031111	Negative regulation of microtubule polymerization or depolymerization	4	47	1.2	0.0082	10090.ENSMUSP00000068374,10090.ENSMUSP00000092223,10090.ENSMUSP00000099565,10090.ENSMUSP00000109907	Map1b,Map1a,Capzb,Snca
WikiPathways	WP295	Electron transport chain	5	97	0.98	0.0082	10090.ENSMUSP00000042967,10090.ENSMUSP00000080994,10090.ENSMUSP00000081001,10090.ENSMUSP00000102147,10090.ENSMUSP00000110547	Ndufv1,mt-Co2,mt-Nd5,Atp5h,Atp5c1
WikiPathways	WP553	Calcium regulation in cardiac cells	6	146	0.89	0.0082	10090.ENSMUSP00000031726,10090.ENSMUSP00000051223,10090.ENSMUSP00000070993,10090.ENSMUSP00000086398,10090.ENSMUSP00000100067,10090.ENSMUSP00000105438	Gnb2,Ywhag,Ywhae,Atp2b2,Ywhaq,Camk2b
STRING clusters	CL:12379	14-3-3 domain, and Cystinyl aminopeptidase	3	11	1.71	0.0083	10090.ENSMUSP00000051223,10090.ENSMUSP00000070993,10090.ENSMUSP00000100067	Ywhag,Ywhae,Ywhaq
STRING clusters	CL:7240	Chaperonin TCP-1, conserved site	3	11	1.71	0.0083	10090.ENSMUSP00000031402,10090.ENSMUSP00000032078,10090.ENSMUSP00000036288	Cct6a,Cct7,Cct2
GO Component	GO:0099080	Supramolecular complex	16	1160	0.41	0.0084	10090.ENSMUSP00000001513,10090.ENSMUSP00000001566,10090.ENSMUSP00000021554,10090.ENSMUSP00000031402,10090.ENSMUSP00000032078,10090.ENSMUSP00000036288,10090.ENSMUSP00000047571,10090.ENSMUSP00000053101,10090.ENSMUSP00000062622,10090.ENSMUSP00000068374,10090.ENSMUSP00000079380,10090.ENSMUSP00000088618,10090.ENSMUSP00000092223,10090.ENSMUSP00000099565,10090.ENSMUSP00000109907,10090.ENSMUSP00000128926	Tubb6,Tubb5,Actn1,Cct6a,Cct7,Cct2,Hnrnpu,Ppp3ca,Dhx30,Map1b,Rac1,Dnm1,Map1a,Capzb,Snca,Slc8a2
UniProt Keywords	KW-0968	Cytoplasmic vesicle	11	591	0.54	0.0085	10090.ENSMUSP00000007236,10090.ENSMUSP00000021001,10090.ENSMUSP00000021273,10090.ENSMUSP00000044168,10090.ENSMUSP00000044838,10090.ENSMUSP00000064986,10090.ENSMUSP00000069429,10090.ENSMUSP00000082489,10090.ENSMUSP00000100912,10090.ENSMUSP00000105719,10090.ENSMUSP00000113705	Syngr3,Rab10,Vamp2,Pacsin1,Atp6v0a1,Synpr,Syp,Slc17a7,Syt1,Rab3a,Dmxl2
KEGG	mmu00062	Fatty acid elongation	3	28	1.3	0.0086	10090.ENSMUSP00000026538,10090.ENSMUSP00000074827,10090.ENSMUSP00000110434	Echs1,Acot7,Hadhb
COMPARTMENTS	GOCC:0044309	Neuron spine	6	171	0.82	0.0087	10090.ENSMUSP00000021554,10090.ENSMUSP00000053101,10090.ENSMUSP00000069429,10090.ENSMUSP00000079380,10090.ENSMUSP00000099565,10090.ENSMUSP00000128926	Actn1,Ppp3ca,Syp,Rac1,Capzb,Slc8a2
GO Component	GO:0001726	Ruffle	6	183	0.79	0.0088	10090.ENSMUSP00000006435,10090.ENSMUSP00000021554,10090.ENSMUSP00000029515,10090.ENSMUSP00000031565,10090.ENSMUSP00000044168,10090.ENSMUSP00000079380	Atp6v1b2,Actn1,S100a11,Fscn1,Pacsin1,Rac1
GO Process	GO:0031110	Regulation of microtubule polymerization or depolymerization	5	92	1.01	0.0089	10090.ENSMUSP00000068374,10090.ENSMUSP00000079380,10090.ENSMUSP00000092223,10090.ENSMUSP00000099565,10090.ENSMUSP00000109907	Map1b,Rac1,Map1a,Capzb,Snca
GO Process	GO:0051054	Positive regulation of dna metabolic process	7	212	0.79	0.0089	10090.ENSMUSP00000027810,10090.ENSMUSP00000031402,10090.ENSMUSP00000032078,10090.ENSMUSP00000036288,10090.ENSMUSP00000065983,10090.ENSMUSP00000132735,10090.ENSMUSP00000134178	Fh1,Cct6a,Cct7,Cct2,Mapk1,Hnrnpd,Ddx39b
GO Process	GO:0033044	Regulation of chromosome organization	9	363	0.67	0.0089	10090.ENSMUSP00000025679,10090.ENSMUSP00000027810,10090.ENSMUSP00000031402,10090.ENSMUSP00000032078,10090.ENSMUSP00000036288,10090.ENSMUSP00000047571,10090.ENSMUSP00000065983,10090.ENSMUSP00000109907,10090.ENSMUSP00000132735	Otub1,Fh1,Cct6a,Cct7,Cct2,Hnrnpu,Mapk1,Snca,Hnrnpd
GO Process	GO:0051129	Negative regulation of cellular component organization	13	733	0.52	0.0089	10090.ENSMUSP00000025679,10090.ENSMUSP00000027810,10090.ENSMUSP00000044168,10090.ENSMUSP00000047571,10090.ENSMUSP00000053101,10090.ENSMUSP00000068374,10090.ENSMUSP00000068890,10090.ENSMUSP00000089051,10090.ENSMUSP00000092223,10090.ENSMUSP00000099565,10090.ENSMUSP00000101874,10090.ENSMUSP00000109795,10090.ENSMUSP00000109907	Otub1,Fh1,Pacsin1,Hnrnpu,Ppp3ca,Map1b,Pfn2,Stxbp1,Map1a,Capzb,Stx1b,Crmp1,Snca
GO Process	GO:0043933	Protein-containing complex subunit organization	17	1164	0.44	0.0089	10090.ENSMUSP00000007708,10090.ENSMUSP00000020315,10090.ENSMUSP00000021273,10090.ENSMUSP00000028926,10090.ENSMUSP00000030212,10090.ENSMUSP00000036288,10090.ENSMUSP00000062622,10090.ENSMUSP00000079380,10090.ENSMUSP00000089051,10090.ENSMUSP00000096096,10090.ENSMUSP00000097294,10090.ENSMUSP00000099364,10090.ENSMUSP00000100912,10090.ENSMUSP00000107492,10090.ENSMUSP00000109907,10090.ENSMUSP00000113308…	Ppp2r1a,Cand1,Vamp2,Napb,Sh3gl2,Cct2,Dhx30,Rac1,Stxbp1,Snap91,Hist1h2bb,Nsf,Syt1,Pdcd6ip,Snca,Synj1,Ddx39b
GO Function	GO:0016787	Hydrolase activity	26	2263	0.33	0.009	10090.ENSMUSP00000001513,10090.ENSMUSP00000001566,10090.ENSMUSP00000006435,10090.ENSMUSP00000007708,10090.ENSMUSP00000021001,10090.ENSMUSP00000022629,10090.ENSMUSP00000025679,10090.ENSMUSP00000027921,10090.ENSMUSP00000029078,10090.ENSMUSP00000031726,10090.ENSMUSP00000045606,10090.ENSMUSP00000046101,10090.ENSMUSP00000053101,10090.ENSMUSP00000062622,10090.ENSMUSP00000068890,10090.ENSMUSP00000074827…	Tubb6,Tubb5,Atp6v1b2,Ppp2r1a,Rab10,Dpysl2,Otub1,Iars2,Car2,Gnb2,Hibch,Eef2,Ppp3ca,Dhx30,Pfn2,Acot7,Rac1,Aldh6a1,Atp2b2,Dnm1,Ganab,Nsf,Rab3a,Crmp1,Synj1,Ddx39b
GO Process	GO:0051052	Regulation of dna metabolic process	9	365	0.66	0.0091	10090.ENSMUSP00000025679,10090.ENSMUSP00000027810,10090.ENSMUSP00000031402,10090.ENSMUSP00000032078,10090.ENSMUSP00000036288,10090.ENSMUSP00000047571,10090.ENSMUSP00000065983,10090.ENSMUSP00000132735,10090.ENSMUSP00000134178	Otub1,Fh1,Cct6a,Cct7,Cct2,Hnrnpu,Mapk1,Hnrnpd,Ddx39b
GO Process	GO:0050803	Regulation of synapse structure or activity	8	286	0.72	0.0092	10090.ENSMUSP00000001566,10090.ENSMUSP00000033915,10090.ENSMUSP00000082489,10090.ENSMUSP00000088618,10090.ENSMUSP00000096096,10090.ENSMUSP00000101874,10090.ENSMUSP00000105438,10090.ENSMUSP00000109907	Tubb5,Gpm6a,Slc17a7,Dnm1,Snap91,Stx1b,Camk2b,Snca
Reactome	MMU-1266738	Developmental Biology	10	488	0.58	0.0093	10090.ENSMUSP00000001513,10090.ENSMUSP00000003038,10090.ENSMUSP00000022629,10090.ENSMUSP00000030212,10090.ENSMUSP00000065983,10090.ENSMUSP00000068890,10090.ENSMUSP00000079380,10090.ENSMUSP00000088618,10090.ENSMUSP00000101874,10090.ENSMUSP00000109795	Tubb6,Ap2a2,Dpysl2,Sh3gl2,Mapk1,Pfn2,Rac1,Dnm1,Stx1b,Crmp1
GO Component	GO:0070044	Synaptobrevin 2-snap-25-syntaxin-1a complex	2	5	1.87	0.0095	10090.ENSMUSP00000021273,10090.ENSMUSP00000028926	Vamp2,Napb
GO Process	GO:0048856	Anatomical structure development	46	5258	0.21	0.0096	10090.ENSMUSP00000000109,10090.ENSMUSP00000011029,10090.ENSMUSP00000013304,10090.ENSMUSP00000021001,10090.ENSMUSP00000021554,10090.ENSMUSP00000022629,10090.ENSMUSP00000025961,10090.ENSMUSP00000029078,10090.ENSMUSP00000030212,10090.ENSMUSP00000030637,10090.ENSMUSP00000033915,10090.ENSMUSP00000040591,10090.ENSMUSP00000044168,10090.ENSMUSP00000046101,10090.ENSMUSP00000047571,10090.ENSMUSP00000048425…	Cntn1,Dnajc19,Atp6v0d1,Rab10,Actn1,Dpysl2,Prdx3,Car2,Sh3gl2,Ncdn,Gpm6a,Aldh5a1,Pacsin1,Eef2,Hnrnpu,Pebp1,Gpi1,Dclk1,Ywhag,Ppp3ca,Tst,Dhx30,Mapk1,Map1b,Ywhae,Rac1,mt-Co2,Slc17a7,Atp2b2,Stxbp1,Map1a,Snap91,Slc12a5,Aldoc,Capzb,Acadvl,Syt1,Stx1b,Camk2b,Rab3a,Crmp1,Synj1,Gapdh,Ppia,Hnrnpd,Ddx39b
KEGG	mmu00410	beta-Alanine metabolism	3	30	1.27	0.0098	10090.ENSMUSP00000026538,10090.ENSMUSP00000045606,10090.ENSMUSP00000082288	Echs1,Hibch,Aldh6a1
KEGG	mmu04728	Dopaminergic synapse	5	127	0.87	0.0098	10090.ENSMUSP00000007708,10090.ENSMUSP00000025377,10090.ENSMUSP00000031726,10090.ENSMUSP00000053101,10090.ENSMUSP00000105438	Ppp2r1a,Ppp2r2b,Gnb2,Ppp3ca,Camk2b
KEGG	mmu04151	PI3K-Akt signaling pathway	8	355	0.62	0.0098	10090.ENSMUSP00000007708,10090.ENSMUSP00000025377,10090.ENSMUSP00000031726,10090.ENSMUSP00000051223,10090.ENSMUSP00000065983,10090.ENSMUSP00000070993,10090.ENSMUSP00000079380,10090.ENSMUSP00000100067	Ppp2r1a,Ppp2r2b,Gnb2,Ywhag,Mapk1,Ywhae,Rac1,Ywhaq
GO Process	GO:0007010	Cytoskeleton organization	16	1064	0.45	0.0099	10090.ENSMUSP00000001513,10090.ENSMUSP00000001566,10090.ENSMUSP00000007708,10090.ENSMUSP00000021554,10090.ENSMUSP00000022629,10090.ENSMUSP00000031565,10090.ENSMUSP00000044168,10090.ENSMUSP00000068374,10090.ENSMUSP00000068890,10090.ENSMUSP00000079380,10090.ENSMUSP00000092223,10090.ENSMUSP00000099565,10090.ENSMUSP00000105438,10090.ENSMUSP00000107492,10090.ENSMUSP00000109795,10090.ENSMUSP00000113942	Tubb6,Tubb5,Ppp2r1a,Actn1,Dpysl2,Fscn1,Pacsin1,Map1b,Pfn2,Rac1,Map1a,Capzb,Camk2b,Pdcd6ip,Crmp1,Gapdh
Reactome	MMU-70171	Glycolysis	4	60	1.1	0.0104	10090.ENSMUSP00000004378,10090.ENSMUSP00000049355,10090.ENSMUSP00000099536,10090.ENSMUSP00000113942	Eno2,Gpi1,Aldoc,Gapdh
GO Component	GO:0099513	Polymeric cytoskeletal fiber	11	631	0.51	0.0104	10090.ENSMUSP00000001513,10090.ENSMUSP00000001566,10090.ENSMUSP00000021554,10090.ENSMUSP00000031402,10090.ENSMUSP00000032078,10090.ENSMUSP00000036288,10090.ENSMUSP00000047571,10090.ENSMUSP00000068374,10090.ENSMUSP00000088618,10090.ENSMUSP00000092223,10090.ENSMUSP00000128926	Tubb6,Tubb5,Actn1,Cct6a,Cct7,Cct2,Hnrnpu,Map1b,Dnm1,Map1a,Slc8a2
GO Process	GO:0051336	Regulation of hydrolase activity	17	1184	0.43	0.0105	10090.ENSMUSP00000007708,10090.ENSMUSP00000011029,10090.ENSMUSP00000025377,10090.ENSMUSP00000025961,10090.ENSMUSP00000028926,10090.ENSMUSP00000047571,10090.ENSMUSP00000048425,10090.ENSMUSP00000049355,10090.ENSMUSP00000062996,10090.ENSMUSP00000063714,10090.ENSMUSP00000068890,10090.ENSMUSP00000096096,10090.ENSMUSP00000105438,10090.ENSMUSP00000105719,10090.ENSMUSP00000109907,10090.ENSMUSP00000113942…	Ppp2r1a,Dnajc19,Ppp2r2b,Prdx3,Napb,Hnrnpu,Pebp1,Gpi1,Gdi2,Arhgdia,Pfn2,Snap91,Camk2b,Rab3a,Snca,Gapdh,Mtch2
GO Function	GO:0046961	Proton-transporting atpase activity, rotational mechanism	3	18	1.49	0.0106	10090.ENSMUSP00000013304,10090.ENSMUSP00000044838,10090.ENSMUSP00000110314	Atp6v0d1,Atp6v0a1,Atp6v1a
GO Process	GO:0007035	Vacuolar acidification	3	19	1.47	0.0106	10090.ENSMUSP00000013304,10090.ENSMUSP00000044838,10090.ENSMUSP00000113705	Atp6v0d1,Atp6v0a1,Dmxl2
GO Process	GO:0051955	Regulation of amino acid transport	4	51	1.17	0.0106	10090.ENSMUSP00000022629,10090.ENSMUSP00000032454,10090.ENSMUSP00000089051,10090.ENSMUSP00000109907	Dpysl2,Slc6a1,Stxbp1,Snca
GO Process	GO:0043624	Cellular protein complex disassembly	4	52	1.16	0.0113	10090.ENSMUSP00000028926,10090.ENSMUSP00000030212,10090.ENSMUSP00000099364,10090.ENSMUSP00000113308	Napb,Sh3gl2,Nsf,Synj1
GO Component	GO:0098800	Inner mitochondrial membrane protein complex	5	127	0.87	0.0114	10090.ENSMUSP00000011029,10090.ENSMUSP00000042967,10090.ENSMUSP00000081001,10090.ENSMUSP00000102147,10090.ENSMUSP00000110547	Dnajc19,Ndufv1,mt-Nd5,Atp5h,Atp5c1
GO Process	GO:0010033	Response to organic substance	29	2742	0.3	0.0116	10090.ENSMUSP00000021001,10090.ENSMUSP00000021273,10090.ENSMUSP00000022629,10090.ENSMUSP00000025679,10090.ENSMUSP00000025961,10090.ENSMUSP00000029078,10090.ENSMUSP00000030212,10090.ENSMUSP00000032454,10090.ENSMUSP00000032898,10090.ENSMUSP00000046101,10090.ENSMUSP00000047571,10090.ENSMUSP00000048425,10090.ENSMUSP00000049355,10090.ENSMUSP00000051223,10090.ENSMUSP00000053101,10090.ENSMUSP00000063714…	Rab10,Vamp2,Dpysl2,Otub1,Prdx3,Car2,Sh3gl2,Slc6a1,Ipo5,Eef2,Hnrnpu,Pebp1,Gpi1,Ywhag,Ppp3ca,Arhgdia,Mapk1,Map1b,Syp,Hnrnph1,Dnm1,Stxbp1,Cd47,Atp5h,Snca,Synj1,Gapdh,Hlcs,Hnrnpd
COMPARTMENTS	GOCC:0045211	Postsynaptic membrane	7	255	0.71	0.0118	10090.ENSMUSP00000000109,10090.ENSMUSP00000032454,10090.ENSMUSP00000044168,10090.ENSMUSP00000086398,10090.ENSMUSP00000088618,10090.ENSMUSP00000096096,10090.ENSMUSP00000128926	Cntn1,Slc6a1,Pacsin1,Atp2b2,Dnm1,Snap91,Slc8a2
GO Process	GO:0048172	Regulation of short-term neuronal synaptic plasticity	3	20	1.45	0.0119	10090.ENSMUSP00000069429,10090.ENSMUSP00000105719,10090.ENSMUSP00000128926	Syp,Rab3a,Slc8a2
GO Process	GO:0016082	Synaptic vesicle priming	3	20	1.45	0.0119	10090.ENSMUSP00000089051,10090.ENSMUSP00000109907,10090.ENSMUSP00000113308	Stxbp1,Snca,Synj1
GO Process	GO:0007420	Brain development	13	759	0.51	0.0119	10090.ENSMUSP00000000109,10090.ENSMUSP00000013304,10090.ENSMUSP00000022629,10090.ENSMUSP00000048425,10090.ENSMUSP00000050034,10090.ENSMUSP00000053101,10090.ENSMUSP00000070993,10090.ENSMUSP00000079380,10090.ENSMUSP00000082489,10090.ENSMUSP00000086398,10090.ENSMUSP00000100912,10090.ENSMUSP00000113308,10090.ENSMUSP00000132735	Cntn1,Atp6v0d1,Dpysl2,Pebp1,Dclk1,Ppp3ca,Ywhae,Rac1,Slc17a7,Atp2b2,Syt1,Synj1,Hnrnpd
GO Component	GO:0098889	Intrinsic component of presynaptic membrane	5	129	0.86	0.012	10090.ENSMUSP00000000109,10090.ENSMUSP00000032454,10090.ENSMUSP00000033915,10090.ENSMUSP00000086398,10090.ENSMUSP00000101874	Cntn1,Slc6a1,Gpm6a,Atp2b2,Stx1b
GO Process	GO:0072594	Establishment of protein localization to organelle	8	300	0.7	0.0121	10090.ENSMUSP00000011029,10090.ENSMUSP00000021001,10090.ENSMUSP00000025377,10090.ENSMUSP00000032898,10090.ENSMUSP00000053101,10090.ENSMUSP00000088618,10090.ENSMUSP00000113308,10090.ENSMUSP00000121851	Dnajc19,Rab10,Ppp2r2b,Ipo5,Ppp3ca,Dnm1,Synj1,Mtch2
KEGG	mmu00640	Propanoate metabolism	3	34	1.22	0.0123	10090.ENSMUSP00000026538,10090.ENSMUSP00000045606,10090.ENSMUSP00000082288	Echs1,Hibch,Aldh6a1
GO Process	GO:0051954	Positive regulation of amine transport	4	54	1.14	0.0126	10090.ENSMUSP00000022629,10090.ENSMUSP00000032454,10090.ENSMUSP00000089051,10090.ENSMUSP00000100912	Dpysl2,Slc6a1,Stxbp1,Syt1
Reactome	MMU-187037	Signaling by NTRK1 (TRKA)	4	64	1.07	0.0127	10090.ENSMUSP00000003038,10090.ENSMUSP00000007708,10090.ENSMUSP00000030212,10090.ENSMUSP00000065983	Ap2a2,Ppp2r1a,Sh3gl2,Mapk1
STRING clusters	CL:23123	Carbon metabolism, and Pyruvate metabolism	6	131	0.93	0.0127	10090.ENSMUSP00000004378,10090.ENSMUSP00000027810,10090.ENSMUSP00000034567,10090.ENSMUSP00000040591,10090.ENSMUSP00000049355,10090.ENSMUSP00000099536	Eno2,Fh1,Dlat,Aldh5a1,Gpi1,Aldoc
Reactome	MMU-5357801	Programmed Cell Death	5	116	0.91	0.0127	10090.ENSMUSP00000051223,10090.ENSMUSP00000065983,10090.ENSMUSP00000070993,10090.ENSMUSP00000100067,10090.ENSMUSP00000107492	Ywhag,Mapk1,Ywhae,Ywhaq,Pdcd6ip
GO Process	GO:0007611	Learning or memory	8	304	0.69	0.013	10090.ENSMUSP00000032454,10090.ENSMUSP00000049355,10090.ENSMUSP00000082489,10090.ENSMUSP00000092223,10090.ENSMUSP00000096690,10090.ENSMUSP00000113308,10090.ENSMUSP00000128926,10090.ENSMUSP00000136273	Slc6a1,Gpi1,Slc17a7,Map1a,Slc12a5,Synj1,Slc8a2,Vdac3
COMPARTMENTS	GOCC:0070044	Synaptobrevin 2-snap-25-syntaxin-1a complex	2	5	1.87	0.0132	10090.ENSMUSP00000021273,10090.ENSMUSP00000028926	Vamp2,Napb
GO Process	GO:0035494	SNARE complex disassembly	2	3	2.1	0.0133	10090.ENSMUSP00000028926,10090.ENSMUSP00000099364	Napb,Nsf
GO Process	GO:0031113	Regulation of microtubule polymerization	4	55	1.13	0.0133	10090.ENSMUSP00000068374,10090.ENSMUSP00000079380,10090.ENSMUSP00000099565,10090.ENSMUSP00000109907	Map1b,Rac1,Capzb,Snca
COMPARTMENTS	GOCC:0101031	Chaperone complex	3	28	1.3	0.0134	10090.ENSMUSP00000031402,10090.ENSMUSP00000032078,10090.ENSMUSP00000036288	Cct6a,Cct7,Cct2
UniProt Keywords	KW-0254	Endocytosis	5	123	0.88	0.0134	10090.ENSMUSP00000003038,10090.ENSMUSP00000030212,10090.ENSMUSP00000044168,10090.ENSMUSP00000088618,10090.ENSMUSP00000113308	Ap2a2,Sh3gl2,Pacsin1,Dnm1,Synj1
COMPARTMENTS	GOCC:0098800	Inner mitochondrial membrane protein complex	5	122	0.88	0.0134	10090.ENSMUSP00000011029,10090.ENSMUSP00000042967,10090.ENSMUSP00000081001,10090.ENSMUSP00000102147,10090.ENSMUSP00000110547	Dnajc19,Ndufv1,mt-Nd5,Atp5h,Atp5c1
UniProt Keywords	KW-0520	NAD	6	189	0.77	0.0134	10090.ENSMUSP00000040591,10090.ENSMUSP00000042967,10090.ENSMUSP00000081001,10090.ENSMUSP00000082288,10090.ENSMUSP00000113942,10090.ENSMUSP00000136273	Aldh5a1,Ndufv1,mt-Nd5,Aldh6a1,Gapdh,Vdac3
GO Process	GO:0031334	Positive regulation of protein-containing complex assembly	7	230	0.75	0.0134	10090.ENSMUSP00000020315,10090.ENSMUSP00000031565,10090.ENSMUSP00000068374,10090.ENSMUSP00000068890,10090.ENSMUSP00000079380,10090.ENSMUSP00000096096,10090.ENSMUSP00000109907	Cand1,Fscn1,Map1b,Pfn2,Rac1,Snap91,Snca
GO Function	GO:0016836	Hydro-lyase activity	4	54	1.14	0.0135	10090.ENSMUSP00000004378,10090.ENSMUSP00000026538,10090.ENSMUSP00000027810,10090.ENSMUSP00000029078	Eno2,Echs1,Fh1,Car2
GO Function	GO:0016874	Ligase activity	6	160	0.85	0.0136	10090.ENSMUSP00000001989,10090.ENSMUSP00000027921,10090.ENSMUSP00000099453,10090.ENSMUSP00000102147,10090.ENSMUSP00000110547,10090.ENSMUSP00000130981	Uba1,Iars2,Acsf2,Atp5h,Atp5c1,Hlcs
COMPARTMENTS	GOCC:0099513	Polymeric cytoskeletal fiber	8	346	0.64	0.0138	10090.ENSMUSP00000001513,10090.ENSMUSP00000001566,10090.ENSMUSP00000031402,10090.ENSMUSP00000032078,10090.ENSMUSP00000036288,10090.ENSMUSP00000047571,10090.ENSMUSP00000068374,10090.ENSMUSP00000092223	Tubb6,Tubb5,Cct6a,Cct7,Cct2,Hnrnpu,Map1b,Map1a
GO Function	GO:0005519	Cytoskeletal regulatory protein binding	2	3	2.1	0.014	10090.ENSMUSP00000021554,10090.ENSMUSP00000068374	Actn1,Map1b
GO Process	GO:0032781	Positive regulation of atpase activity	4	56	1.13	0.014	10090.ENSMUSP00000011029,10090.ENSMUSP00000047571,10090.ENSMUSP00000068890,10090.ENSMUSP00000105719	Dnajc19,Hnrnpu,Pfn2,Rab3a
KEGG	mmu04723	Retrograde endocannabinoid signaling	5	143	0.82	0.014	10090.ENSMUSP00000031726,10090.ENSMUSP00000042967,10090.ENSMUSP00000065983,10090.ENSMUSP00000081001,10090.ENSMUSP00000082489	Gnb2,Ndufv1,Mapk1,mt-Nd5,Slc17a7
GO Component	GO:0031045	Dense core granule	3	33	1.23	0.0144	10090.ENSMUSP00000021554,10090.ENSMUSP00000100912,10090.ENSMUSP00000113705	Actn1,Syt1,Dmxl2
GO Process	GO:0006631	Fatty acid metabolic process	8	310	0.68	0.0144	10090.ENSMUSP00000026538,10090.ENSMUSP00000027153,10090.ENSMUSP00000034866,10090.ENSMUSP00000074827,10090.ENSMUSP00000099453,10090.ENSMUSP00000099634,10090.ENSMUSP00000109907,10090.ENSMUSP00000110434	Echs1,Acadl,Etfa,Acot7,Acsf2,Acadvl,Snca,Hadhb
GO Process	GO:0010646	Regulation of cell communication	32	3215	0.27	0.0144	10090.ENSMUSP00000003754,10090.ENSMUSP00000007708,10090.ENSMUSP00000021273,10090.ENSMUSP00000028926,10090.ENSMUSP00000029078,10090.ENSMUSP00000030637,10090.ENSMUSP00000032454,10090.ENSMUSP00000048425,10090.ENSMUSP00000051223,10090.ENSMUSP00000053101,10090.ENSMUSP00000063714,10090.ENSMUSP00000065983,10090.ENSMUSP00000068374,10090.ENSMUSP00000068890,10090.ENSMUSP00000069429,10090.ENSMUSP00000072145…	Calb2,Ppp2r1a,Vamp2,Napb,Car2,Ncdn,Slc6a1,Pebp1,Ywhag,Ppp3ca,Arhgdia,Mapk1,Map1b,Pfn2,Syp,Vsnl1,Rac1,Atp2b2,Dnm1,Stxbp1,Map1a,Capzb,Cd47,Syt1,Stx1b,N28178,Camk2b,Rab3a,Snca,Gapdh,Mtch2,Slc8a2
Reactome	MMU-77350	Beta oxidation of hexanoyl-CoA to butanoyl-CoA	2	5	1.87	0.0149	10090.ENSMUSP00000026538,10090.ENSMUSP00000110434	Echs1,Hadhb
Reactome	MMU-77348	Beta oxidation of octanoyl-CoA to hexanoyl-CoA	2	5	1.87	0.0149	10090.ENSMUSP00000026538,10090.ENSMUSP00000110434	Echs1,Hadhb
Reactome	MMU-156842	Eukaryotic Translation Elongation	2	5	1.87	0.0149	10090.ENSMUSP00000046101,10090.ENSMUSP00000093955	Eef2,Eef1g
GO Component	GO:0033180	Proton-transporting v-type atpase, v1 domain	2	7	1.73	0.0152	10090.ENSMUSP00000006435,10090.ENSMUSP00000110314	Atp6v1b2,Atp6v1a
Reactome	MMU-380259	Loss of Nlp from mitotic centrosomes	4	69	1.03	0.0154	10090.ENSMUSP00000001566,10090.ENSMUSP00000007708,10090.ENSMUSP00000051223,10090.ENSMUSP00000070993	Tubb5,Ppp2r1a,Ywhag,Ywhae
COMPARTMENTS	GOCC:0031045	Dense core granule	3	30	1.27	0.0156	10090.ENSMUSP00000021554,10090.ENSMUSP00000100912,10090.ENSMUSP00000113705	Actn1,Syt1,Dmxl2
KEGG	mmu04727	GABAergic synapse	4	86	0.94	0.0157	10090.ENSMUSP00000031726,10090.ENSMUSP00000032454,10090.ENSMUSP00000096690,10090.ENSMUSP00000099364	Gnb2,Slc6a1,Slc12a5,Nsf
KEGG	mmu05323	Rheumatoid arthritis	4	86	0.94	0.0157	10090.ENSMUSP00000006435,10090.ENSMUSP00000013304,10090.ENSMUSP00000044838,10090.ENSMUSP00000110314	Atp6v1b2,Atp6v0d1,Atp6v0a1,Atp6v1a
COMPARTMENTS	GOCC:0015630	Microtubule cytoskeleton	13	855	0.45	0.0158	10090.ENSMUSP00000001513,10090.ENSMUSP00000001566,10090.ENSMUSP00000031402,10090.ENSMUSP00000032078,10090.ENSMUSP00000036288,10090.ENSMUSP00000047571,10090.ENSMUSP00000065983,10090.ENSMUSP00000068374,10090.ENSMUSP00000070993,10090.ENSMUSP00000079380,10090.ENSMUSP00000092223,10090.ENSMUSP00000105438,10090.ENSMUSP00000113942	Tubb6,Tubb5,Cct6a,Cct7,Cct2,Hnrnpu,Mapk1,Map1b,Ywhae,Rac1,Map1a,Camk2b,Gapdh
GO Process	GO:0048791	Calcium ion-regulated exocytosis of neurotransmitter	3	23	1.39	0.0162	10090.ENSMUSP00000089051,10090.ENSMUSP00000100912,10090.ENSMUSP00000101874	Stxbp1,Syt1,Stx1b
Reactome	MMU-69473	G2/M DNA damage checkpoint	4	71	1.02	0.0165	10090.ENSMUSP00000051223,10090.ENSMUSP00000070993,10090.ENSMUSP00000097294,10090.ENSMUSP00000100067	Ywhag,Ywhae,Hist1h2bb,Ywhaq
Reactome	MMU-5617833	Cilium Assembly	6	193	0.76	0.0165	10090.ENSMUSP00000001513,10090.ENSMUSP00000001566,10090.ENSMUSP00000007708,10090.ENSMUSP00000036288,10090.ENSMUSP00000051223,10090.ENSMUSP00000070993	Tubb6,Tubb5,Ppp2r1a,Cct2,Ywhag,Ywhae
GO Process	GO:0007275	Multicellular organism development	43	4921	0.21	0.0167	10090.ENSMUSP00000000109,10090.ENSMUSP00000011029,10090.ENSMUSP00000013304,10090.ENSMUSP00000021001,10090.ENSMUSP00000021554,10090.ENSMUSP00000022629,10090.ENSMUSP00000025961,10090.ENSMUSP00000029078,10090.ENSMUSP00000030212,10090.ENSMUSP00000030637,10090.ENSMUSP00000033915,10090.ENSMUSP00000040591,10090.ENSMUSP00000044168,10090.ENSMUSP00000046101,10090.ENSMUSP00000047571,10090.ENSMUSP00000048425…	Cntn1,Dnajc19,Atp6v0d1,Rab10,Actn1,Dpysl2,Prdx3,Car2,Sh3gl2,Ncdn,Gpm6a,Aldh5a1,Pacsin1,Eef2,Hnrnpu,Pebp1,Gpi1,Dclk1,Ywhag,Ppp3ca,Dhx30,Mapk1,Map1b,Ywhae,Rac1,mt-Co2,Slc17a7,Atp2b2,Stxbp1,Map1a,Snap91,Slc12a5,Capzb,Syt1,Stx1b,Camk2b,Rab3a,Crmp1,Synj1,Gapdh,Ppia,Hnrnpd,Ddx39b
Reactome	MMU-8854518	AURKA Activation by TPX2	4	72	1.02	0.0169	10090.ENSMUSP00000001566,10090.ENSMUSP00000007708,10090.ENSMUSP00000051223,10090.ENSMUSP00000070993	Tubb5,Ppp2r1a,Ywhag,Ywhae
UniProt Keywords	KW-0966	Cell projection	14	982	0.43	0.017	10090.ENSMUSP00000007708,10090.ENSMUSP00000021001,10090.ENSMUSP00000021554,10090.ENSMUSP00000030212,10090.ENSMUSP00000030637,10090.ENSMUSP00000031565,10090.ENSMUSP00000032454,10090.ENSMUSP00000033915,10090.ENSMUSP00000044168,10090.ENSMUSP00000053101,10090.ENSMUSP00000068374,10090.ENSMUSP00000079380,10090.ENSMUSP00000096690,10090.ENSMUSP00000109795	Ppp2r1a,Rab10,Actn1,Sh3gl2,Ncdn,Fscn1,Slc6a1,Gpm6a,Pacsin1,Ppp3ca,Map1b,Rac1,Slc12a5,Crmp1
Reactome	MMU-77346	Beta oxidation of decanoyl-CoA to octanoyl-CoA-CoA	2	6	1.79	0.0176	10090.ENSMUSP00000026538,10090.ENSMUSP00000110434	Echs1,Hadhb
Reactome	MMU-399719	Trafficking of AMPA receptors	3	31	1.26	0.0176	10090.ENSMUSP00000003038,10090.ENSMUSP00000099364,10090.ENSMUSP00000105438	Ap2a2,Nsf,Camk2b
Reactome	MMU-418346	Platelet homeostasis	4	74	1	0.0176	10090.ENSMUSP00000007708,10090.ENSMUSP00000031726,10090.ENSMUSP00000086398,10090.ENSMUSP00000128926	Ppp2r1a,Gnb2,Atp2b2,Slc8a2
COMPARTMENTS	GOCC:0001726	Ruffle	5	132	0.85	0.0178	10090.ENSMUSP00000006435,10090.ENSMUSP00000021554,10090.ENSMUSP00000031565,10090.ENSMUSP00000044168,10090.ENSMUSP00000079380	Atp6v1b2,Actn1,Fscn1,Pacsin1,Rac1
COMPARTMENTS	GOCC:0031224	Intrinsic component of membrane	17	1338	0.38	0.0178	10090.ENSMUSP00000000109,10090.ENSMUSP00000021001,10090.ENSMUSP00000021273,10090.ENSMUSP00000032454,10090.ENSMUSP00000033915,10090.ENSMUSP00000044838,10090.ENSMUSP00000064986,10090.ENSMUSP00000069429,10090.ENSMUSP00000082489,10090.ENSMUSP00000086398,10090.ENSMUSP00000096690,10090.ENSMUSP00000099853,10090.ENSMUSP00000100912,10090.ENSMUSP00000105719,10090.ENSMUSP00000109907,10090.ENSMUSP00000128926…	Cntn1,Rab10,Vamp2,Slc6a1,Gpm6a,Atp6v0a1,Synpr,Syp,Slc17a7,Atp2b2,Slc12a5,Cd47,Syt1,Rab3a,Snca,Slc8a2,Vdac3
GO Process	GO:0000266	Mitochondrial fission	3	24	1.37	0.018	10090.ENSMUSP00000025377,10090.ENSMUSP00000088618,10090.ENSMUSP00000121851	Ppp2r2b,Dnm1,Mtch2
GO Process	GO:1903829	Positive regulation of cellular protein localization	8	322	0.67	0.018	10090.ENSMUSP00000021273,10090.ENSMUSP00000031402,10090.ENSMUSP00000032078,10090.ENSMUSP00000032898,10090.ENSMUSP00000036288,10090.ENSMUSP00000065983,10090.ENSMUSP00000070993,10090.ENSMUSP00000092223	Vamp2,Cct6a,Cct7,Ipo5,Cct2,Mapk1,Ywhae,Map1a
GO Process	GO:0007612	Learning	6	173	0.81	0.0181	10090.ENSMUSP00000032454,10090.ENSMUSP00000092223,10090.ENSMUSP00000096690,10090.ENSMUSP00000113308,10090.ENSMUSP00000128926,10090.ENSMUSP00000136273	Slc6a1,Map1a,Slc12a5,Synj1,Slc8a2,Vdac3
KEGG	mmu04962	Vasopressin-regulated water reabsorption	3	42	1.13	0.0184	10090.ENSMUSP00000021273,10090.ENSMUSP00000063714,10090.ENSMUSP00000099364	Vamp2,Arhgdia,Nsf
KEGG	mmu04390	Hippo signaling pathway	5	156	0.78	0.0184	10090.ENSMUSP00000007708,10090.ENSMUSP00000025377,10090.ENSMUSP00000051223,10090.ENSMUSP00000070993,10090.ENSMUSP00000100067	Ppp2r1a,Ppp2r2b,Ywhag,Ywhae,Ywhaq
GO Process	GO:0006574	Valine catabolic process	2	4	1.97	0.0188	10090.ENSMUSP00000045606,10090.ENSMUSP00000082288	Hibch,Aldh6a1
GO Component	GO:0097441	Basal dendrite	2	8	1.67	0.0188	10090.ENSMUSP00000030212,10090.ENSMUSP00000068374	Sh3gl2,Map1b
GO Process	GO:0065003	Protein-containing complex assembly	15	1025	0.44	0.0188	10090.ENSMUSP00000007708,10090.ENSMUSP00000020315,10090.ENSMUSP00000021273,10090.ENSMUSP00000030212,10090.ENSMUSP00000036288,10090.ENSMUSP00000062622,10090.ENSMUSP00000079380,10090.ENSMUSP00000089051,10090.ENSMUSP00000096096,10090.ENSMUSP00000097294,10090.ENSMUSP00000100912,10090.ENSMUSP00000107492,10090.ENSMUSP00000109907,10090.ENSMUSP00000113308,10090.ENSMUSP00000134178	Ppp2r1a,Cand1,Vamp2,Sh3gl2,Cct2,Dhx30,Rac1,Stxbp1,Snap91,Hist1h2bb,Syt1,Pdcd6ip,Snca,Synj1,Ddx39b
COMPARTMENTS	GOCC:0031301	Integral component of organelle membrane	7	281	0.67	0.0189	10090.ENSMUSP00000021273,10090.ENSMUSP00000044838,10090.ENSMUSP00000064986,10090.ENSMUSP00000069429,10090.ENSMUSP00000082489,10090.ENSMUSP00000100912,10090.ENSMUSP00000128926	Vamp2,Atp6v0a1,Synpr,Syp,Slc17a7,Syt1,Slc8a2
GO Process	GO:0009266	Response to temperature stimulus	6	175	0.81	0.019	10090.ENSMUSP00000027153,10090.ENSMUSP00000048425,10090.ENSMUSP00000070993,10090.ENSMUSP00000080994,10090.ENSMUSP00000096690,10090.ENSMUSP00000099634	Acadl,Pebp1,Ywhae,mt-Co2,Slc12a5,Acadvl
GO Process	GO:0014048	Regulation of glutamate secretion	3	25	1.35	0.0195	10090.ENSMUSP00000022629,10090.ENSMUSP00000089051,10090.ENSMUSP00000109907	Dpysl2,Stxbp1,Snca
GO Process	GO:1900242	Regulation of synaptic vesicle endocytosis	3	25	1.35	0.0195	10090.ENSMUSP00000082489,10090.ENSMUSP00000088618,10090.ENSMUSP00000096096	Slc17a7,Dnm1,Snap91
GO Process	GO:0050821	Protein stabilization	6	176	0.8	0.0195	10090.ENSMUSP00000031402,10090.ENSMUSP00000032078,10090.ENSMUSP00000036288,10090.ENSMUSP00000068890,10090.ENSMUSP00000089051,10090.ENSMUSP00000113942	Cct6a,Cct7,Cct2,Pfn2,Stxbp1,Gapdh
TISSUES	BTO:0003647	Olfactory tract	2	3	2.1	0.0201	10090.ENSMUSP00000003754,10090.ENSMUSP00000109907	Calb2,Snca
TISSUES	BTO:0000364	Stratum lucidum	2	3	2.1	0.0201	10090.ENSMUSP00000069429,10090.ENSMUSP00000082489	Syp,Slc17a7
STRING clusters	CL:18707	Mixed, incl. neurotransmitter loading into synaptic vesicle, and reuptake of gaba	3	17	1.52	0.0201	10090.ENSMUSP00000003754,10090.ENSMUSP00000032454,10090.ENSMUSP00000082489	Calb2,Slc6a1,Slc17a7
STRING clusters	CL:8020	Mixed, incl. rnphf zinc finger, and mrna cds binding	3	17	1.52	0.0201	10090.ENSMUSP00000047571,10090.ENSMUSP00000076989,10090.ENSMUSP00000132735	Hnrnpu,Hnrnph1,Hnrnpd
GO Function	GO:0004466	long-chain-acyl-CoA dehydrogenase activity	2	4	1.97	0.0207	10090.ENSMUSP00000027153,10090.ENSMUSP00000099634	Acadl,Acadvl
GO Process	GO:0010975	Regulation of neuron projection development	11	607	0.53	0.0207	10090.ENSMUSP00000000109,10090.ENSMUSP00000022629,10090.ENSMUSP00000044168,10090.ENSMUSP00000053101,10090.ENSMUSP00000068374,10090.ENSMUSP00000079380,10090.ENSMUSP00000096096,10090.ENSMUSP00000100912,10090.ENSMUSP00000101874,10090.ENSMUSP00000105438,10090.ENSMUSP00000109795	Cntn1,Dpysl2,Pacsin1,Ppp3ca,Map1b,Rac1,Snap91,Syt1,Stx1b,Camk2b,Crmp1
COMPARTMENTS	GOCC:0048475	Coated membrane	4	79	0.98	0.0211	10090.ENSMUSP00000003038,10090.ENSMUSP00000088618,10090.ENSMUSP00000096096,10090.ENSMUSP00000113308	Ap2a2,Dnm1,Snap91,Synj1
COMPARTMENTS	GOCC:0030117	Membrane coat	4	79	0.98	0.0211	10090.ENSMUSP00000003038,10090.ENSMUSP00000088618,10090.ENSMUSP00000096096,10090.ENSMUSP00000113308	Ap2a2,Dnm1,Snap91,Synj1
GO Function	GO:0000062	fatty-acyl-CoA binding	3	25	1.35	0.0214	10090.ENSMUSP00000027153,10090.ENSMUSP00000074827,10090.ENSMUSP00000099634	Acadl,Acot7,Acadvl
Reactome	MMU-380270	Recruitment of mitotic centrosome proteins and complexes	4	79	0.98	0.0219	10090.ENSMUSP00000001566,10090.ENSMUSP00000007708,10090.ENSMUSP00000051223,10090.ENSMUSP00000070993	Tubb5,Ppp2r1a,Ywhag,Ywhae
Reactome	MMU-2132295	MHC class II antigen presentation	5	138	0.83	0.0219	10090.ENSMUSP00000001513,10090.ENSMUSP00000003038,10090.ENSMUSP00000030212,10090.ENSMUSP00000088618,10090.ENSMUSP00000099565	Tubb6,Ap2a2,Sh3gl2,Dnm1,Capzb
GO Process	GO:0014070	Response to organic cyclic compound	14	930	0.45	0.022	10090.ENSMUSP00000022629,10090.ENSMUSP00000029078,10090.ENSMUSP00000032454,10090.ENSMUSP00000046101,10090.ENSMUSP00000047571,10090.ENSMUSP00000048425,10090.ENSMUSP00000049355,10090.ENSMUSP00000063714,10090.ENSMUSP00000065983,10090.ENSMUSP00000068374,10090.ENSMUSP00000089051,10090.ENSMUSP00000109907,10090.ENSMUSP00000130981,10090.ENSMUSP00000132735	Dpysl2,Car2,Slc6a1,Eef2,Hnrnpu,Pebp1,Gpi1,Arhgdia,Mapk1,Map1b,Stxbp1,Snca,Hlcs,Hnrnpd
GO Component	GO:0098888	Extrinsic component of presynaptic membrane	2	9	1.62	0.0227	10090.ENSMUSP00000089051,10090.ENSMUSP00000096096	Stxbp1,Snap91
GO Component	GO:0098835	Presynaptic endocytic zone membrane	2	9	1.62	0.0227	10090.ENSMUSP00000088618,10090.ENSMUSP00000096096	Dnm1,Snap91
GO Component	GO:0033179	Proton-transporting v-type atpase, v0 domain	2	9	1.62	0.0227	10090.ENSMUSP00000013304,10090.ENSMUSP00000044838	Atp6v0d1,Atp6v0a1
GO Component	GO:0030117	Membrane coat	4	89	0.92	0.0228	10090.ENSMUSP00000003038,10090.ENSMUSP00000088618,10090.ENSMUSP00000096096,10090.ENSMUSP00000113308	Ap2a2,Dnm1,Snap91,Synj1
STRING clusters	CL:21623	Mixed, incl. membrane coat, and retromer complex	6	151	0.87	0.0228	10090.ENSMUSP00000003038,10090.ENSMUSP00000030212,10090.ENSMUSP00000044168,10090.ENSMUSP00000088618,10090.ENSMUSP00000096096,10090.ENSMUSP00000113308	Ap2a2,Sh3gl2,Pacsin1,Dnm1,Snap91,Synj1
GO Process	GO:0008152	Metabolic process	57	7331	0.16	0.0228	10090.ENSMUSP00000001989,10090.ENSMUSP00000004378,10090.ENSMUSP00000006435,10090.ENSMUSP00000007708,10090.ENSMUSP00000020315,10090.ENSMUSP00000025377,10090.ENSMUSP00000025679,10090.ENSMUSP00000025961,10090.ENSMUSP00000026538,10090.ENSMUSP00000027153,10090.ENSMUSP00000027810,10090.ENSMUSP00000027921,10090.ENSMUSP00000029078,10090.ENSMUSP00000034567,10090.ENSMUSP00000034866,10090.ENSMUSP00000035743…	Uba1,Eno2,Atp6v1b2,Ppp2r1a,Cand1,Ppp2r2b,Otub1,Prdx3,Echs1,Acadl,Fh1,Iars2,Car2,Dlat,Etfa,Pygb,Pdxk,Aldh5a1,Ndufv1,BC026585,Hibch,Eef2,Hnrnpu,Pebp1,Gpi1,Dclk1,Ppp3ca,Tst,Mapk1,Ywhae,Acot7,Hnrnph1,mt-Co2,mt-Nd5,Aldh6a1,Atp2b2,Dnm1,Eef1g,Ganab,Acsf2,Aldoc,Acadvl,Atp5h,Camk2b,Pdcd6ip,Slc25a18,Snca,Atp6v1a,Hadhb,Atp5c1,Synj1,Gapdh,Ppia,Mtch2,Hlcs,Hnrnpd,Ddx39b
GO Function	GO:0008144	Drug binding	5	116	0.91	0.023	10090.ENSMUSP00000031565,10090.ENSMUSP00000035743,10090.ENSMUSP00000038540,10090.ENSMUSP00000053101,10090.ENSMUSP00000117987	Fscn1,Pygb,Pdxk,Ppp3ca,Ppia
KEGG	mmu04022	cGMP-PKG signaling pathway	5	167	0.75	0.0231	10090.ENSMUSP00000053101,10090.ENSMUSP00000065983,10090.ENSMUSP00000086398,10090.ENSMUSP00000128926,10090.ENSMUSP00000136273	Ppp3ca,Mapk1,Atp2b2,Slc8a2,Vdac3
GO Process	GO:0061025	Membrane fusion	5	119	0.89	0.0234	10090.ENSMUSP00000021273,10090.ENSMUSP00000088618,10090.ENSMUSP00000089051,10090.ENSMUSP00000101874,10090.ENSMUSP00000109907	Vamp2,Dnm1,Stxbp1,Stx1b,Snca
GO Process	GO:0072657	Protein localization to membrane	9	427	0.6	0.0238	10090.ENSMUSP00000021001,10090.ENSMUSP00000021273,10090.ENSMUSP00000044168,10090.ENSMUSP00000079380,10090.ENSMUSP00000089051,10090.ENSMUSP00000099364,10090.ENSMUSP00000101874,10090.ENSMUSP00000105719,10090.ENSMUSP00000121851	Rab10,Vamp2,Pacsin1,Rac1,Stxbp1,Nsf,Stx1b,Rab3a,Mtch2
COMPARTMENTS	GOCC:0098858	Actin-based cell projection	6	214	0.72	0.0239	10090.ENSMUSP00000003754,10090.ENSMUSP00000006435,10090.ENSMUSP00000029078,10090.ENSMUSP00000031565,10090.ENSMUSP00000033915,10090.ENSMUSP00000110314	Calb2,Atp6v1b2,Car2,Fscn1,Gpm6a,Atp6v1a
WikiPathways	WP317	Glycogen metabolism	3	32	1.24	0.024	10090.ENSMUSP00000007708,10090.ENSMUSP00000025377,10090.ENSMUSP00000035743	Ppp2r1a,Ppp2r2b,Pygb
KEGG	mmu05152	Tuberculosis	5	170	0.74	0.0241	10090.ENSMUSP00000013304,10090.ENSMUSP00000044838,10090.ENSMUSP00000053101,10090.ENSMUSP00000065983,10090.ENSMUSP00000105438	Atp6v0d1,Atp6v0a1,Ppp3ca,Mapk1,Camk2b
KEGG	mmu04144	Endocytosis	6	249	0.65	0.0241	10090.ENSMUSP00000003038,10090.ENSMUSP00000021001,10090.ENSMUSP00000030212,10090.ENSMUSP00000088618,10090.ENSMUSP00000099565,10090.ENSMUSP00000107492	Ap2a2,Rab10,Sh3gl2,Dnm1,Capzb,Pdcd6ip
UniProt Keywords	KW-0532	Neurotransmitter transport	3	37	1.18	0.0245	10090.ENSMUSP00000032454,10090.ENSMUSP00000082489,10090.ENSMUSP00000101874	Slc6a1,Slc17a7,Stx1b
KEGG	mmu05165	Human papillomavirus infection	7	342	0.58	0.0247	10090.ENSMUSP00000006435,10090.ENSMUSP00000007708,10090.ENSMUSP00000013304,10090.ENSMUSP00000025377,10090.ENSMUSP00000044838,10090.ENSMUSP00000065983,10090.ENSMUSP00000110314	Atp6v1b2,Ppp2r1a,Atp6v0d1,Ppp2r2b,Atp6v0a1,Mapk1,Atp6v1a
TISSUES	BTO:0000235	Basal ganglion	5	109	0.93	0.0249	10090.ENSMUSP00000003754,10090.ENSMUSP00000069429,10090.ENSMUSP00000082489,10090.ENSMUSP00000109907,10090.ENSMUSP00000113942	Calb2,Syp,Slc17a7,Snca,Gapdh
UniProt Keywords	KW-0653	Protein transport	10	586	0.5	0.0249	10090.ENSMUSP00000003038,10090.ENSMUSP00000011029,10090.ENSMUSP00000021001,10090.ENSMUSP00000028926,10090.ENSMUSP00000032898,10090.ENSMUSP00000089051,10090.ENSMUSP00000096096,10090.ENSMUSP00000099364,10090.ENSMUSP00000105719,10090.ENSMUSP00000107492	Ap2a2,Dnajc19,Rab10,Napb,Ipo5,Stxbp1,Snap91,Nsf,Rab3a,Pdcd6ip
GO Process	GO:0010726	Positive regulation of hydrogen peroxide metabolic process	2	5	1.87	0.0251	10090.ENSMUSP00000080994,10090.ENSMUSP00000109907	mt-Co2,Snca
GO Process	GO:0016191	Synaptic vesicle uncoating	2	5	1.87	0.0251	10090.ENSMUSP00000030212,10090.ENSMUSP00000113308	Sh3gl2,Synj1
TISSUES	BTO:0000047	Adrenal gland	4	60	1.1	0.0253	10090.ENSMUSP00000021273,10090.ENSMUSP00000089051,10090.ENSMUSP00000109907,10090.ENSMUSP00000113942	Vamp2,Stxbp1,Snca,Gapdh
COMPARTMENTS	GOCC:0016469	Proton-transporting two-sector atpase complex	3	37	1.18	0.0255	10090.ENSMUSP00000013304,10090.ENSMUSP00000102147,10090.ENSMUSP00000110547	Atp6v0d1,Atp5h,Atp5c1
KEGG	mmu04360	Axon guidance	5	176	0.72	0.0256	10090.ENSMUSP00000022629,10090.ENSMUSP00000053101,10090.ENSMUSP00000065983,10090.ENSMUSP00000079380,10090.ENSMUSP00000105438	Dpysl2,Ppp3ca,Mapk1,Rac1,Camk2b
COMPARTMENTS	GOCC:0030118	Clathrin coat	3	38	1.17	0.0271	10090.ENSMUSP00000003038,10090.ENSMUSP00000096096,10090.ENSMUSP00000113308	Ap2a2,Snap91,Synj1
GO Process	GO:0008277	Regulation of g protein-coupled receptor signaling pathway	5	124	0.88	0.0275	10090.ENSMUSP00000069429,10090.ENSMUSP00000088618,10090.ENSMUSP00000103610,10090.ENSMUSP00000105438,10090.ENSMUSP00000109907	Syp,Dnm1,N28178,Camk2b,Snca
TISSUES	BTO:0001487	Adipose tissue	12	701	0.5	0.0277	10090.ENSMUSP00000004378,10090.ENSMUSP00000011029,10090.ENSMUSP00000021273,10090.ENSMUSP00000041232,10090.ENSMUSP00000044838,10090.ENSMUSP00000053101,10090.ENSMUSP00000068890,10090.ENSMUSP00000088618,10090.ENSMUSP00000099536,10090.ENSMUSP00000099853,10090.ENSMUSP00000105719,10090.ENSMUSP00000113942	Eno2,Dnajc19,Vamp2,Igsf8,Atp6v0a1,Ppp3ca,Pfn2,Dnm1,Aldoc,Cd47,Rab3a,Gapdh
GO Component	GO:0098858	Actin-based cell projection	6	237	0.67	0.0279	10090.ENSMUSP00000003754,10090.ENSMUSP00000006435,10090.ENSMUSP00000029078,10090.ENSMUSP00000031565,10090.ENSMUSP00000033915,10090.ENSMUSP00000110314	Calb2,Atp6v1b2,Car2,Fscn1,Gpm6a,Atp6v1a
GO Component	GO:0005938	Cell cortex	7	322	0.61	0.0279	10090.ENSMUSP00000003754,10090.ENSMUSP00000004378,10090.ENSMUSP00000021554,10090.ENSMUSP00000031565,10090.ENSMUSP00000079380,10090.ENSMUSP00000099565,10090.ENSMUSP00000109907	Calb2,Eno2,Actn1,Fscn1,Rac1,Capzb,Snca
GO Component	GO:0045211	Postsynaptic membrane	7	322	0.61	0.0279	10090.ENSMUSP00000000109,10090.ENSMUSP00000032454,10090.ENSMUSP00000044168,10090.ENSMUSP00000086398,10090.ENSMUSP00000088618,10090.ENSMUSP00000096096,10090.ENSMUSP00000128926	Cntn1,Slc6a1,Pacsin1,Atp2b2,Dnm1,Snap91,Slc8a2
GO Process	GO:0045807	Positive regulation of endocytosis	5	125	0.87	0.0283	10090.ENSMUSP00000053101,10090.ENSMUSP00000088618,10090.ENSMUSP00000096096,10090.ENSMUSP00000109907,10090.ENSMUSP00000113308	Ppp3ca,Dnm1,Snap91,Snca,Synj1
Reactome	MMU-2565942	Regulation of PLK1 Activity at G2/M Transition	4	86	0.94	0.0285	10090.ENSMUSP00000001566,10090.ENSMUSP00000007708,10090.ENSMUSP00000051223,10090.ENSMUSP00000070993	Tubb5,Ppp2r1a,Ywhag,Ywhae
GO Process	GO:2001252	Positive regulation of chromosome organization	6	192	0.77	0.0289	10090.ENSMUSP00000031402,10090.ENSMUSP00000032078,10090.ENSMUSP00000036288,10090.ENSMUSP00000047571,10090.ENSMUSP00000065983,10090.ENSMUSP00000132735	Cct6a,Cct7,Cct2,Hnrnpu,Mapk1,Hnrnpd
GO Process	GO:0120032	Regulation of plasma membrane bounded cell projection assembly	6	192	0.77	0.0289	10090.ENSMUSP00000031565,10090.ENSMUSP00000033915,10090.ENSMUSP00000068890,10090.ENSMUSP00000079380,10090.ENSMUSP00000099565,10090.ENSMUSP00000136273	Fscn1,Gpm6a,Pfn2,Rac1,Capzb,Vdac3
GO Process	GO:0044070	Regulation of anion transport	5	126	0.87	0.0291	10090.ENSMUSP00000022629,10090.ENSMUSP00000029078,10090.ENSMUSP00000032454,10090.ENSMUSP00000089051,10090.ENSMUSP00000109907	Dpysl2,Car2,Slc6a1,Stxbp1,Snca
GO Process	GO:0007338	Single fertilization	5	126	0.87	0.0291	10090.ENSMUSP00000031402,10090.ENSMUSP00000032078,10090.ENSMUSP00000036288,10090.ENSMUSP00000105438,10090.ENSMUSP00000105719	Cct6a,Cct7,Cct2,Camk2b,Rab3a
Reactome	MMU-3371556	Cellular response to heat stress	4	87	0.93	0.0293	10090.ENSMUSP00000065983,10090.ENSMUSP00000066860,10090.ENSMUSP00000070993,10090.ENSMUSP00000105438	Mapk1,Hspa12a,Ywhae,Camk2b
KEGG	mmu04724	Glutamatergic synapse	4	111	0.83	0.0293	10090.ENSMUSP00000031726,10090.ENSMUSP00000053101,10090.ENSMUSP00000065983,10090.ENSMUSP00000082489	Gnb2,Ppp3ca,Mapk1,Slc17a7
COMPARTMENTS	GOCC:0030122	AP-2 adaptor complex	2	9	1.62	0.0297	10090.ENSMUSP00000003038,10090.ENSMUSP00000096096	Ap2a2,Snap91
COMPARTMENTS	GOCC:0098835	Presynaptic endocytic zone membrane	2	9	1.62	0.0297	10090.ENSMUSP00000088618,10090.ENSMUSP00000096096	Dnm1,Snap91
COMPARTMENTS	GOCC:0045298	Tubulin complex	2	9	1.62	0.0297	10090.ENSMUSP00000001566,10090.ENSMUSP00000113942	Tubb5,Gapdh
GO Component	GO:0030122	AP-2 adaptor complex	2	11	1.53	0.0298	10090.ENSMUSP00000003038,10090.ENSMUSP00000096096	Ap2a2,Snap91
GO Component	GO:0002199	Zona pellucida receptor complex	2	11	1.53	0.0298	10090.ENSMUSP00000031402,10090.ENSMUSP00000036288	Cct6a,Cct2
GO Component	GO:0099240	Intrinsic component of synaptic membrane	6	242	0.67	0.0298	10090.ENSMUSP00000000109,10090.ENSMUSP00000032454,10090.ENSMUSP00000033915,10090.ENSMUSP00000086398,10090.ENSMUSP00000101874,10090.ENSMUSP00000128926	Cntn1,Slc6a1,Gpm6a,Atp2b2,Stx1b,Slc8a2
GO Process	GO:0051957	Positive regulation of amino acid transport	3	30	1.27	0.0301	10090.ENSMUSP00000022629,10090.ENSMUSP00000032454,10090.ENSMUSP00000089051	Dpysl2,Slc6a1,Stxbp1
GO Function	GO:0005516	Calmodulin binding	6	191	0.77	0.0304	10090.ENSMUSP00000021273,10090.ENSMUSP00000053101,10090.ENSMUSP00000086398,10090.ENSMUSP00000100912,10090.ENSMUSP00000105438,10090.ENSMUSP00000128926	Vamp2,Ppp3ca,Atp2b2,Syt1,Camk2b,Slc8a2
GO Process	GO:0031503	Protein-containing complex localization	6	195	0.76	0.0307	10090.ENSMUSP00000021273,10090.ENSMUSP00000047571,10090.ENSMUSP00000088618,10090.ENSMUSP00000101874,10090.ENSMUSP00000113308,10090.ENSMUSP00000134178	Vamp2,Hnrnpu,Dnm1,Stx1b,Synj1,Ddx39b
GO Component	GO:0008287	Protein serine/threonine phosphatase complex	3	46	1.09	0.031	10090.ENSMUSP00000007708,10090.ENSMUSP00000025377,10090.ENSMUSP00000053101	Ppp2r1a,Ppp2r2b,Ppp3ca
GO Component	GO:0005902	Microvillus	4	99	0.88	0.031	10090.ENSMUSP00000006435,10090.ENSMUSP00000029078,10090.ENSMUSP00000031565,10090.ENSMUSP00000110314	Atp6v1b2,Car2,Fscn1,Atp6v1a
Reactome	MMU-8876198	RAB GEFs exchange GTP for GDP on RABs	4	89	0.92	0.0313	10090.ENSMUSP00000021001,10090.ENSMUSP00000062996,10090.ENSMUSP00000070993,10090.ENSMUSP00000105719	Rab10,Gdi2,Ywhae,Rab3a
GO Process	GO:0044089	Positive regulation of cellular component biogenesis	10	543	0.54	0.0314	10090.ENSMUSP00000020315,10090.ENSMUSP00000031565,10090.ENSMUSP00000033915,10090.ENSMUSP00000068374,10090.ENSMUSP00000068890,10090.ENSMUSP00000079380,10090.ENSMUSP00000096096,10090.ENSMUSP00000099853,10090.ENSMUSP00000107492,10090.ENSMUSP00000109907	Cand1,Fscn1,Gpm6a,Map1b,Pfn2,Rac1,Snap91,Cd47,Pdcd6ip,Snca
GO Process	GO:0060284	Regulation of cell development	15	1086	0.41	0.0314	10090.ENSMUSP00000000109,10090.ENSMUSP00000007708,10090.ENSMUSP00000022629,10090.ENSMUSP00000044168,10090.ENSMUSP00000051223,10090.ENSMUSP00000053101,10090.ENSMUSP00000068374,10090.ENSMUSP00000079380,10090.ENSMUSP00000096096,10090.ENSMUSP00000100912,10090.ENSMUSP00000101874,10090.ENSMUSP00000105438,10090.ENSMUSP00000109795,10090.ENSMUSP00000113308,10090.ENSMUSP00000134178	Cntn1,Ppp2r1a,Dpysl2,Pacsin1,Ywhag,Ppp3ca,Map1b,Rac1,Snap91,Syt1,Stx1b,Camk2b,Crmp1,Synj1,Ddx39b
GO Process	GO:0016185	Synaptic vesicle budding from presynaptic endocytic zone membrane	2	6	1.79	0.0316	10090.ENSMUSP00000088618,10090.ENSMUSP00000096096	Dnm1,Snap91
GO Process	GO:0006906	Vesicle fusion	4	73	1.01	0.0316	10090.ENSMUSP00000021273,10090.ENSMUSP00000089051,10090.ENSMUSP00000101874,10090.ENSMUSP00000109907	Vamp2,Stxbp1,Stx1b,Snca
GO Process	GO:0003008	System process	19	1578	0.35	0.0316	10090.ENSMUSP00000011029,10090.ENSMUSP00000030212,10090.ENSMUSP00000032454,10090.ENSMUSP00000046101,10090.ENSMUSP00000049338,10090.ENSMUSP00000049355,10090.ENSMUSP00000053101,10090.ENSMUSP00000065983,10090.ENSMUSP00000082489,10090.ENSMUSP00000086398,10090.ENSMUSP00000092223,10090.ENSMUSP00000096690,10090.ENSMUSP00000103610,10090.ENSMUSP00000105438,10090.ENSMUSP00000105719,10090.ENSMUSP00000109907…	Dnajc19,Sh3gl2,Slc6a1,Eef2,Nipsnap1,Gpi1,Ppp3ca,Mapk1,Slc17a7,Atp2b2,Map1a,Slc12a5,N28178,Camk2b,Rab3a,Snca,Synj1,Slc8a2,Vdac3
GO Function	GO:0008289	Lipid binding	12	744	0.48	0.0319	10090.ENSMUSP00000003038,10090.ENSMUSP00000021273,10090.ENSMUSP00000030212,10090.ENSMUSP00000044168,10090.ENSMUSP00000048425,10090.ENSMUSP00000063714,10090.ENSMUSP00000068374,10090.ENSMUSP00000068890,10090.ENSMUSP00000069429,10090.ENSMUSP00000096096,10090.ENSMUSP00000100912,10090.ENSMUSP00000109907	Ap2a2,Vamp2,Sh3gl2,Pacsin1,Pebp1,Arhgdia,Map1b,Pfn2,Syp,Snap91,Syt1,Snca
GO Component	GO:0042645	Mitochondrial nucleoid	3	47	1.08	0.0323	10090.ENSMUSP00000062622,10090.ENSMUSP00000099634,10090.ENSMUSP00000110434	Dhx30,Acadvl,Hadhb
COMPARTMENTS	GOCC:0005902	Microvillus	4	91	0.91	0.0323	10090.ENSMUSP00000006435,10090.ENSMUSP00000029078,10090.ENSMUSP00000031565,10090.ENSMUSP00000110314	Atp6v1b2,Car2,Fscn1,Atp6v1a
GO Process	GO:0007163	Establishment or maintenance of cell polarity	6	199	0.75	0.0331	10090.ENSMUSP00000021001,10090.ENSMUSP00000031565,10090.ENSMUSP00000068374,10090.ENSMUSP00000079380,10090.ENSMUSP00000096096,10090.ENSMUSP00000107492	Rab10,Fscn1,Map1b,Rac1,Snap91,Pdcd6ip
UniProt Keywords	KW-0456	Lyase	5	159	0.77	0.0338	10090.ENSMUSP00000004378,10090.ENSMUSP00000026538,10090.ENSMUSP00000027810,10090.ENSMUSP00000029078,10090.ENSMUSP00000099536	Eno2,Echs1,Fh1,Car2,Aldoc
GO Process	GO:0022607	Cellular component assembly	22	1983	0.32	0.0339	10090.ENSMUSP00000001566,10090.ENSMUSP00000007708,10090.ENSMUSP00000013304,10090.ENSMUSP00000020315,10090.ENSMUSP00000021273,10090.ENSMUSP00000021554,10090.ENSMUSP00000030212,10090.ENSMUSP00000031565,10090.ENSMUSP00000033915,10090.ENSMUSP00000036288,10090.ENSMUSP00000062622,10090.ENSMUSP00000068374,10090.ENSMUSP00000079380,10090.ENSMUSP00000089051,10090.ENSMUSP00000096096,10090.ENSMUSP00000097294…	Tubb5,Ppp2r1a,Atp6v0d1,Cand1,Vamp2,Actn1,Sh3gl2,Fscn1,Gpm6a,Cct2,Dhx30,Map1b,Rac1,Stxbp1,Snap91,Hist1h2bb,Capzb,Syt1,Pdcd6ip,Snca,Synj1,Ddx39b
GO Process	GO:0070887	Cellular response to chemical stimulus	26	2535	0.28	0.0342	10090.ENSMUSP00000013304,10090.ENSMUSP00000021001,10090.ENSMUSP00000021273,10090.ENSMUSP00000025679,10090.ENSMUSP00000025961,10090.ENSMUSP00000029078,10090.ENSMUSP00000030212,10090.ENSMUSP00000032898,10090.ENSMUSP00000046101,10090.ENSMUSP00000047571,10090.ENSMUSP00000051223,10090.ENSMUSP00000053101,10090.ENSMUSP00000063714,10090.ENSMUSP00000065983,10090.ENSMUSP00000068374,10090.ENSMUSP00000069429…	Atp6v0d1,Rab10,Vamp2,Otub1,Prdx3,Car2,Sh3gl2,Ipo5,Eef2,Hnrnpu,Ywhag,Ppp3ca,Arhgdia,Mapk1,Map1b,Syp,Hnrnph1,Rac1,Stxbp1,Cd47,Syt1,Atp5h,Snca,Atp6v1a,Gapdh,Hnrnpd
COMPARTMENTS	GOCC:0097441	Basal dendrite	2	10	1.57	0.0343	10090.ENSMUSP00000030212,10090.ENSMUSP00000068374	Sh3gl2,Map1b
COMPARTMENTS	GOCC:0030128	Clathrin coat of endocytic vesicle	2	10	1.57	0.0343	10090.ENSMUSP00000003038,10090.ENSMUSP00000096096	Ap2a2,Snap91
COMPARTMENTS	GOCC:0098888	Extrinsic component of presynaptic membrane	2	10	1.57	0.0343	10090.ENSMUSP00000089051,10090.ENSMUSP00000096096	Stxbp1,Snap91
GO Process	GO:0043001	Golgi to plasma membrane protein transport	3	32	1.24	0.0344	10090.ENSMUSP00000021001,10090.ENSMUSP00000021273,10090.ENSMUSP00000099364	Rab10,Vamp2,Nsf
Reactome	MMU-611105	Respiratory electron transport	4	92	0.91	0.0348	10090.ENSMUSP00000034866,10090.ENSMUSP00000042967,10090.ENSMUSP00000080994,10090.ENSMUSP00000081001	Etfa,Ndufv1,mt-Co2,mt-Nd5
GO Component	GO:1990204	Oxidoreductase complex	4	104	0.86	0.0348	10090.ENSMUSP00000034567,10090.ENSMUSP00000034866,10090.ENSMUSP00000042967,10090.ENSMUSP00000081001	Dlat,Etfa,Ndufv1,mt-Nd5
GO Component	GO:0031252	Cell leading edge	8	438	0.53	0.0348	10090.ENSMUSP00000006435,10090.ENSMUSP00000021554,10090.ENSMUSP00000029515,10090.ENSMUSP00000031565,10090.ENSMUSP00000044168,10090.ENSMUSP00000079380,10090.ENSMUSP00000096690,10090.ENSMUSP00000099565	Atp6v1b2,Actn1,S100a11,Fscn1,Pacsin1,Rac1,Slc12a5,Capzb
Reactome	MMU-428643	Organic anion transporters	2	10	1.57	0.035	10090.ENSMUSP00000082489,10090.ENSMUSP00000108302	Slc17a7,Slc25a18
Reactome	MMU-5675221	Negative regulation of MAPK pathway	3	42	1.13	0.035	10090.ENSMUSP00000007708,10090.ENSMUSP00000048425,10090.ENSMUSP00000065983	Ppp2r1a,Pebp1,Mapk1
GO Process	GO:0033993	Response to lipid	13	872	0.44	0.0351	10090.ENSMUSP00000025961,10090.ENSMUSP00000029078,10090.ENSMUSP00000032454,10090.ENSMUSP00000046101,10090.ENSMUSP00000047571,10090.ENSMUSP00000048425,10090.ENSMUSP00000049355,10090.ENSMUSP00000065983,10090.ENSMUSP00000068374,10090.ENSMUSP00000089051,10090.ENSMUSP00000109907,10090.ENSMUSP00000113308,10090.ENSMUSP00000132735	Prdx3,Car2,Slc6a1,Eef2,Hnrnpu,Pebp1,Gpi1,Mapk1,Map1b,Stxbp1,Snca,Synj1,Hnrnpd
COMPARTMENTS	GOCC:0098686	Hippocampal mossy fiber to ca3 synapse	3	43	1.12	0.0353	10090.ENSMUSP00000030212,10090.ENSMUSP00000099565,10090.ENSMUSP00000100912	Sh3gl2,Capzb,Syt1
COMPARTMENTS	GOCC:0008287	Protein serine/threonine phosphatase complex	3	43	1.12	0.0353	10090.ENSMUSP00000007708,10090.ENSMUSP00000025377,10090.ENSMUSP00000053101	Ppp2r1a,Ppp2r2b,Ppp3ca
KEGG	mmu04370	VEGF signaling pathway	3	58	0.99	0.0357	10090.ENSMUSP00000053101,10090.ENSMUSP00000065983,10090.ENSMUSP00000079380	Ppp3ca,Mapk1,Rac1
KEGG	mmu04020	Calcium signaling pathway	5	193	0.68	0.0357	10090.ENSMUSP00000053101,10090.ENSMUSP00000086398,10090.ENSMUSP00000105438,10090.ENSMUSP00000128926,10090.ENSMUSP00000136273	Ppp3ca,Atp2b2,Camk2b,Slc8a2,Vdac3
STRING clusters	CL:9505	Electron transport chain, and mitochondrial proton-transporting ATP synthase complex	5	108	0.94	0.0361	10090.ENSMUSP00000042967,10090.ENSMUSP00000080994,10090.ENSMUSP00000081001,10090.ENSMUSP00000102147,10090.ENSMUSP00000110547	Ndufv1,mt-Co2,mt-Nd5,Atp5h,Atp5c1
GO Component	GO:0098686	Hippocampal mossy fiber to ca3 synapse	3	50	1.05	0.0362	10090.ENSMUSP00000030212,10090.ENSMUSP00000099565,10090.ENSMUSP00000100912	Sh3gl2,Capzb,Syt1
UniProt Keywords	KW-0342	GTP-binding	7	326	0.6	0.0362	10090.ENSMUSP00000001513,10090.ENSMUSP00000001566,10090.ENSMUSP00000021001,10090.ENSMUSP00000046101,10090.ENSMUSP00000079380,10090.ENSMUSP00000088618,10090.ENSMUSP00000105719	Tubb6,Tubb5,Rab10,Eef2,Rac1,Dnm1,Rab3a
WikiPathways	WP385	Myometrial relaxation and contraction pathways	5	151	0.79	0.037	10090.ENSMUSP00000031726,10090.ENSMUSP00000051223,10090.ENSMUSP00000070993,10090.ENSMUSP00000100067,10090.ENSMUSP00000105438	Gnb2,Ywhag,Ywhae,Ywhaq,Camk2b
GO Process	GO:0016358	Dendrite development	5	135	0.84	0.0371	10090.ENSMUSP00000050034,10090.ENSMUSP00000068374,10090.ENSMUSP00000079380,10090.ENSMUSP00000092223,10090.ENSMUSP00000096690	Dclk1,Map1b,Rac1,Map1a,Slc12a5
Reactome	MMU-6807878	COPI-mediated anterograde transport	4	95	0.9	0.0375	10090.ENSMUSP00000001513,10090.ENSMUSP00000028926,10090.ENSMUSP00000099364,10090.ENSMUSP00000099565	Tubb6,Napb,Nsf,Capzb
KEGG	mmu04071	Sphingolipid signaling pathway	4	122	0.79	0.0376	10090.ENSMUSP00000007708,10090.ENSMUSP00000025377,10090.ENSMUSP00000065983,10090.ENSMUSP00000079380	Ppp2r1a,Ppp2r2b,Mapk1,Rac1
KEGG	mmu04152	AMPK signaling pathway	4	123	0.78	0.0377	10090.ENSMUSP00000007708,10090.ENSMUSP00000021001,10090.ENSMUSP00000025377,10090.ENSMUSP00000046101	Ppp2r1a,Rab10,Ppp2r2b,Eef2
Reactome	MMU-5620912	Anchoring of the basal body to the plasma membrane	4	96	0.89	0.0385	10090.ENSMUSP00000001566,10090.ENSMUSP00000007708,10090.ENSMUSP00000051223,10090.ENSMUSP00000070993	Tubb5,Ppp2r1a,Ywhag,Ywhae
COMPARTMENTS	GOCC:0030669	Clathrin-coated endocytic vesicle membrane	2	11	1.53	0.0387	10090.ENSMUSP00000003038,10090.ENSMUSP00000096096	Ap2a2,Snap91
COMPARTMENTS	GOCC:0002199	Zona pellucida receptor complex	2	11	1.53	0.0387	10090.ENSMUSP00000031402,10090.ENSMUSP00000036288	Cct6a,Cct2
WikiPathways	WP2318	Fatty acid oxidation	2	10	1.57	0.0394	10090.ENSMUSP00000026538,10090.ENSMUSP00000099634	Echs1,Acadvl
Reactome	MMU-177504	Retrograde neurotrophin signalling	2	11	1.53	0.0397	10090.ENSMUSP00000003038,10090.ENSMUSP00000030212	Ap2a2,Sh3gl2
GO Process	GO:0051973	Positive regulation of telomerase activity	3	34	1.22	0.0398	10090.ENSMUSP00000036288,10090.ENSMUSP00000065983,10090.ENSMUSP00000132735	Cct2,Mapk1,Hnrnpd
GO Process	GO:0045664	Regulation of neuron differentiation	12	774	0.46	0.0398	10090.ENSMUSP00000000109,10090.ENSMUSP00000022629,10090.ENSMUSP00000044168,10090.ENSMUSP00000051223,10090.ENSMUSP00000053101,10090.ENSMUSP00000068374,10090.ENSMUSP00000079380,10090.ENSMUSP00000096096,10090.ENSMUSP00000100912,10090.ENSMUSP00000101874,10090.ENSMUSP00000105438,10090.ENSMUSP00000109795	Cntn1,Dpysl2,Pacsin1,Ywhag,Ppp3ca,Map1b,Rac1,Snap91,Syt1,Stx1b,Camk2b,Crmp1
COMPARTMENTS	GOCC:0043197	Dendritic spine	5	166	0.75	0.0403	10090.ENSMUSP00000021554,10090.ENSMUSP00000053101,10090.ENSMUSP00000079380,10090.ENSMUSP00000099565,10090.ENSMUSP00000128926	Actn1,Ppp3ca,Rac1,Capzb,Slc8a2
KEGG	mmu04720	Long-term potentiation	3	63	0.95	0.0407	10090.ENSMUSP00000053101,10090.ENSMUSP00000065983,10090.ENSMUSP00000105438	Ppp3ca,Mapk1,Camk2b
GO Component	GO:0031301	Integral component of organelle membrane	7	354	0.57	0.0408	10090.ENSMUSP00000021273,10090.ENSMUSP00000044838,10090.ENSMUSP00000064986,10090.ENSMUSP00000069429,10090.ENSMUSP00000082489,10090.ENSMUSP00000100912,10090.ENSMUSP00000128926	Vamp2,Atp6v0a1,Synpr,Syp,Slc17a7,Syt1,Slc8a2
STRING clusters	CL:18324	Mixed, incl. neurotransmitter receptor complex, and protein-protein interactions at synapses	6	175	0.81	0.0419	10090.ENSMUSP00000000109,10090.ENSMUSP00000022629,10090.ENSMUSP00000030637,10090.ENSMUSP00000033915,10090.ENSMUSP00000092223,10090.ENSMUSP00000109795	Cntn1,Dpysl2,Ncdn,Gpm6a,Map1a,Crmp1
GO Process	GO:0048878	Chemical homeostasis	15	1124	0.4	0.0419	10090.ENSMUSP00000003754,10090.ENSMUSP00000005692,10090.ENSMUSP00000013304,10090.ENSMUSP00000029078,10090.ENSMUSP00000044838,10090.ENSMUSP00000049355,10090.ENSMUSP00000053101,10090.ENSMUSP00000065983,10090.ENSMUSP00000070993,10090.ENSMUSP00000086398,10090.ENSMUSP00000096690,10090.ENSMUSP00000109907,10090.ENSMUSP00000110314,10090.ENSMUSP00000113705,10090.ENSMUSP00000128926	Calb2,Atp4a,Atp6v0d1,Car2,Atp6v0a1,Gpi1,Ppp3ca,Mapk1,Ywhae,Atp2b2,Slc12a5,Snca,Atp6v1a,Dmxl2,Slc8a2
WikiPathways	WP387	IL-6 signaling pathway	4	98	0.88	0.043	10090.ENSMUSP00000007708,10090.ENSMUSP00000025377,10090.ENSMUSP00000065983,10090.ENSMUSP00000079380	Ppp2r1a,Ppp2r2b,Mapk1,Rac1
GO Process	GO:0030258	Lipid modification	6	212	0.72	0.044	10090.ENSMUSP00000026538,10090.ENSMUSP00000027153,10090.ENSMUSP00000034866,10090.ENSMUSP00000099634,10090.ENSMUSP00000110434,10090.ENSMUSP00000113308	Echs1,Acadl,Etfa,Acadvl,Hadhb,Synj1
GO Function	GO:0005310	Dicarboxylic acid transmembrane transporter activity	3	34	1.22	0.0443	10090.ENSMUSP00000014750,10090.ENSMUSP00000082489,10090.ENSMUSP00000108302	Slc25a11,Slc17a7,Slc25a18
GO Process	GO:0031346	Positive regulation of cell projection organization	9	474	0.55	0.0444	10090.ENSMUSP00000000109,10090.ENSMUSP00000031565,10090.ENSMUSP00000033915,10090.ENSMUSP00000044168,10090.ENSMUSP00000068374,10090.ENSMUSP00000079380,10090.ENSMUSP00000096096,10090.ENSMUSP00000100912,10090.ENSMUSP00000105438	Cntn1,Fscn1,Gpm6a,Pacsin1,Map1b,Rac1,Snap91,Syt1,Camk2b
GO Component	GO:0005791	Rough endoplasmic reticulum	4	113	0.82	0.0447	10090.ENSMUSP00000001989,10090.ENSMUSP00000048425,10090.ENSMUSP00000109907,10090.ENSMUSP00000136273	Uba1,Pebp1,Snca,Vdac3
COMPARTMENTS	GOCC:0031252	Cell leading edge	7	338	0.59	0.0449	10090.ENSMUSP00000006435,10090.ENSMUSP00000021554,10090.ENSMUSP00000031565,10090.ENSMUSP00000044168,10090.ENSMUSP00000079380,10090.ENSMUSP00000096690,10090.ENSMUSP00000099565	Atp6v1b2,Actn1,Fscn1,Pacsin1,Rac1,Slc12a5,Capzb
KEGG	mmu05211	Renal cell carcinoma	3	66	0.93	0.045	10090.ENSMUSP00000027810,10090.ENSMUSP00000065983,10090.ENSMUSP00000079380	Fh1,Mapk1,Rac1
Reactome	MMU-202670	ERKs are inactivated	2	12	1.49	0.0451	10090.ENSMUSP00000007708,10090.ENSMUSP00000065983	Ppp2r1a,Mapk1
Reactome	MMU-418359	Reduction of cytosolic Ca++ levels	2	12	1.49	0.0451	10090.ENSMUSP00000086398,10090.ENSMUSP00000128926	Atp2b2,Slc8a2
Reactome	MMU-9614399	Regulation of localization of FOXO transcription factors	2	12	1.49	0.0451	10090.ENSMUSP00000051223,10090.ENSMUSP00000100067	Ywhag,Ywhaq
GO Process	GO:0007610	Behavior	11	680	0.48	0.0457	10090.ENSMUSP00000032454,10090.ENSMUSP00000048425,10090.ENSMUSP00000049355,10090.ENSMUSP00000082489,10090.ENSMUSP00000086398,10090.ENSMUSP00000092223,10090.ENSMUSP00000096690,10090.ENSMUSP00000109907,10090.ENSMUSP00000113308,10090.ENSMUSP00000128926,10090.ENSMUSP00000136273	Slc6a1,Pebp1,Gpi1,Slc17a7,Atp2b2,Map1a,Slc12a5,Snca,Synj1,Slc8a2,Vdac3
GO Process	GO:0006898	Receptor-mediated endocytosis	5	143	0.82	0.0463	10090.ENSMUSP00000003038,10090.ENSMUSP00000088618,10090.ENSMUSP00000096096,10090.ENSMUSP00000109907,10090.ENSMUSP00000113308	Ap2a2,Dnm1,Snap91,Snca,Synj1
GO Process	GO:0098876	Vesicle-mediated transport to the plasma membrane	4	83	0.95	0.047	10090.ENSMUSP00000021001,10090.ENSMUSP00000021273,10090.ENSMUSP00000099364,10090.ENSMUSP00000101874	Rab10,Vamp2,Nsf,Stx1b
UniProt Keywords	KW-0249	Electron transport	4	105	0.85	0.047	10090.ENSMUSP00000034866,10090.ENSMUSP00000042967,10090.ENSMUSP00000080994,10090.ENSMUSP00000081001	Etfa,Ndufv1,mt-Co2,mt-Nd5
GO Process	GO:0034622	Cellular protein-containing complex assembly	11	683	0.48	0.047	10090.ENSMUSP00000021273,10090.ENSMUSP00000030212,10090.ENSMUSP00000036288,10090.ENSMUSP00000062622,10090.ENSMUSP00000079380,10090.ENSMUSP00000089051,10090.ENSMUSP00000096096,10090.ENSMUSP00000097294,10090.ENSMUSP00000109907,10090.ENSMUSP00000113308,10090.ENSMUSP00000134178	Vamp2,Sh3gl2,Cct2,Dhx30,Rac1,Stxbp1,Snap91,Hist1h2bb,Snca,Synj1,Ddx39b
GO Process	GO:0098967	Exocytic insertion of neurotransmitter receptor to postsynaptic membrane	2	8	1.67	0.0476	10090.ENSMUSP00000021273,10090.ENSMUSP00000101874	Vamp2,Stx1b
GO Process	GO:0032229	Negative regulation of synaptic transmission, gabaergic	2	8	1.67	0.0476	10090.ENSMUSP00000032454,10090.ENSMUSP00000089051	Slc6a1,Stxbp1
GO Process	GO:0007339	Binding of sperm to zona pellucida	3	37	1.18	0.0483	10090.ENSMUSP00000031402,10090.ENSMUSP00000032078,10090.ENSMUSP00000036288	Cct6a,Cct7,Cct2
GO Process	GO:0010591	Regulation of lamellipodium assembly	3	37	1.18	0.0483	10090.ENSMUSP00000031565,10090.ENSMUSP00000079380,10090.ENSMUSP00000099565	Fscn1,Rac1,Capzb
GO Process	GO:0048169	Regulation of long-term neuronal synaptic plasticity	3	37	1.18	0.0483	10090.ENSMUSP00000069429,10090.ENSMUSP00000105438,10090.ENSMUSP00000109907	Syp,Camk2b,Snca
GO Process	GO:0010639	Negative regulation of organelle organization	8	388	0.59	0.0486	10090.ENSMUSP00000025679,10090.ENSMUSP00000027810,10090.ENSMUSP00000047571,10090.ENSMUSP00000068374,10090.ENSMUSP00000068890,10090.ENSMUSP00000092223,10090.ENSMUSP00000099565,10090.ENSMUSP00000109907	Otub1,Fh1,Hnrnpu,Map1b,Pfn2,Map1a,Capzb,Snca
GO Process	GO:1902904	Negative regulation of supramolecular fiber organization	5	146	0.81	0.049	10090.ENSMUSP00000068374,10090.ENSMUSP00000068890,10090.ENSMUSP00000092223,10090.ENSMUSP00000099565,10090.ENSMUSP00000109907	Map1b,Pfn2,Map1a,Capzb,Snca
TISSUES	BTO:0000259	Chromaffin cell	2	6	1.79	0.0491	10090.ENSMUSP00000021273,10090.ENSMUSP00000089051	Vamp2,Stxbp1
Reactome	MMU-425393	Transport of inorganic cations/anions and amino acids/oligopeptides	4	105	0.85	0.0492	10090.ENSMUSP00000082489,10090.ENSMUSP00000096690,10090.ENSMUSP00000108302,10090.ENSMUSP00000128926	Slc17a7,Slc12a5,Slc25a18,Slc8a2
KEGG	mmu04520	Adherens junction	3	69	0.91	0.0496	10090.ENSMUSP00000021554,10090.ENSMUSP00000065983,10090.ENSMUSP00000079380	Actn1,Mapk1,Rac1
Reactome	MMU-5578775	Ion homeostasis	3	50	1.05	0.05	10090.ENSMUSP00000086398,10090.ENSMUSP00000105438,10090.ENSMUSP00000128926	Atp2b2,Camk2b,Slc8a2
