# Supplementary material for: Distribution of phosphorylated alpha-synuclein in non-diseased brain implicates olfactory bulb mitral cells in synucleinopathy pathogenesis
Source: NPJ Parkinsons Dis. 2023 Mar 25;9:43. doi: 10.1038/s41531-023-00491-3 (PMC10039879; doi:10.1038/s41531-023-00491-3)
Supplement: Supplementary file 5 — Supplementary Data 5 [file 41531_2023_491_MOESM5_ESM.txt]

GO.ID	Description	p.Val	FDR	Phenotype	Genes
GO:0005515	protein binding	1.1976332519950056e-11	1.1976332519950056e-11	+1	P99024,P17183,P16858,O08599,O08553,Q9Z1G4,P46096,P61982,P62259,P28652,P63011,Q61598,Q62277,P51863,P63328,P17742,P62880,Q9R0K7,Q8CI94,Q9Z0E0,Q7TPR4,P17427,Q60931,P39053,P0CG49,P06745,Q8VEK3,P97427,P63001,P05063,P61027,P46460,Q60668,Q7TQI3,P68254,O55042,Q920N2,Q62420,Q9QYR6,Q99JY0,P28663,P70296,Q8R191,Q64332,Q76MZ3,P31648,P63044,P80314,P80313,Q99LC5,Q61644,P14873,Q99PT1,P12960,Q8BPN8,Q91YT0,Q8K183,…
GO:0019899	enzyme binding	2.6452863023202728e-11	2.6452863023202728e-11	+1	P99024,P17183,P16858,O08599,O08553,Q9Z1G4,P61982,P62259,P28652,P63011,Q61598,P63328,P62880,P17427,P39053,P0CG49,P06745,Q8VEK3,P63001,P46460,Q60668,Q7TQI3,O55042,Q920N2,Q62420
GO:0005488	binding	2.5712628097143814e-8	2.5712628097143814e-8	+1	P99024,Q922F4,P17183,P16858,O08599,O08553,Q9Z1G4,P46096,P61982,P62259,P28652,P63011,Q61598,Q62277,P51863,P63328,P17742,P62880,Q9R0K7,Q8CI94,Q9Z0E0,Q7TPR4,P17427,Q60931,P52196,P39053,P0CG49,P06745,Q8VEK3,P97427,P63001,P05063,P61027,P46460,Q60668,Q7TQI3,P68254,O55042,P61205,Q920N2,Q62420,Q9QYR6,Q99JY0,P28663,P70296,Q8R191,Q64332,Q76MZ3,P31648,P63044,P80314,P80313,Q99LC5,Q61644,P14873,Q99PT1,Q64475,…
GO:0044877	protein-containing complex binding	2.3499821823304713e-7	2.3499821823304713e-7	+1	P99024,P17183,P62259,Q62277,P51863,P63328,P17742,P62880,Q7TPR4,P17427,P39053,Q8VEK3,P63001,P05063,P46460,O55042,Q9QYR6,Q99JY0
GO:0019904	protein domain specific binding	5.135747626414635e-7	5.135747626414635e-7	+1	P99024,P16858,O08599,P61982,P62259,Q62277,Q9R0K7,Q7TPR4,P17427,P39053,P46460,P68254,O55042
GO:0042802	identical protein binding	9.41615162514293e-7	9.41615162514293e-7	+1	P17183,P16858,O08599,O08553,P46096,P61982,P62259,P28652,Q62277,Q8CI94,Q7TPR4,P39053,Q8VEK3,P97427,P05063,P68254,O55042,Q920N2,Q62420,Q64332,P31648,P63044,Q61644,Q8K183,P50543,Q9WU78,P20108,O35737,Q8BWF0,Q9Z1N5,Q91V12,P50544,Q8BMF4,P63085
GO:0017075	syntaxin-1 binding	0.0000015458089374817161	0.0000015458089374817161	+1	O08599,P46096,Q62277,P46460,P63044
GO:0000149	SNARE binding	0.000005101080087632385	0.000005101080087632385	+1	O08599,P46096,Q62277,P46460,O55042,P28663,P63044
GO:0019905	syntaxin binding	0.00001270379886898807	0.00001270379886898807	+1	O08599,P46096,Q62277,P46460,P28663,P63044
GO:0036094	small molecule binding	0.000015867185111845244	0.000015867185111845244	+1	P99024,Q922F4,P63011,Q62277,Q9R0K7,Q8CI94,P06745,Q8VEK3,P63001,P61027,O55042,P61205,Q920N2,P70296,Q99LC5,Q8K183,P62835,Q8BWF0,Q91V12,P50544,P63085
GO:0043168	anion binding	0.000016425347710230132	0.000016425347710230132	+1	P99024,Q922F4,P46096,P63011,Q9R0K7,Q8CI94,Q8VEK3,P63001,P61027,O55042,P61205,Q920N2,P70296,Q99LC5,Q99PT1,Q8K183,P62835,Q9JJV2,Q8BWF0,P50544,P63085
GO:0008092	cytoskeletal protein binding	0.000023070934495413917	0.000023070934495413917	+1	P16858,P61982,P63011,Q7TPR4,P39053,Q8VEK3,P97427,P05063,P61027,O55042,Q9QYR6,P63044,Q61644,P14873,P47757,Q9JJV2,Q61553,P58252
GO:0051021	GDP-dissociation inhibitor binding	0.0000249046264985644	0.0000249046264985644	+1	P63011,P63001,P61027
GO:0003824	catalytic activity	0.00029127276364305425	0.00029127276364305425	+1	P17183,P16858,P28652,P63011,P63328,P17742,P62880,Q8CI94,P52196,P39053,P06745,P63001,P05063,P61027,P46460,Q7TQI3,Q9EQ20,O55042,Q8BIJ6,Q920N2,Q99JY0,Q76MZ3,P03921,Q99LC5,Q8BH95,Q8K183,Q8VCW8,P00920,P62835,Q91VR2,Q9DCX2,Q9JJV2,P00405,P20108,Q8BHN3,P97807,Q8BWF0,P58252,Q9Z1N5,Q149F3,Q91V12,Q02053,P50544,Q8BMF4,P63085,Q8QZS1,Q9JLM8,Q99PU8
GO:0019901	protein kinase binding	0.0003585894796157239	0.0003585894796157239	+1	O08599,O08553,P61982,P28652,P17427,P39053,P63001,P46460,Q62420,P70296,Q99PT1,P20108,P58252,Q91V14,P61264,P63085
GO:0017111	nucleoside-triphosphatase activity	0.0004994514694329784	0.0004994514694329784	+1	P63011,P62880,P39053,P63001,P61027,P46460,P62835,Q91VR2,Q9JJV2,P58252,Q149F3
GO:0000166	nucleotide binding	0.0005671483615421263	0.0005671483615421263	+1	P99024,Q922F4,P63011,Q9R0K7,Q8VEK3,P63001,P61027,P61205,P70296,Q99LC5,Q8K183,P62835,Q8BWF0,Q91V12,P50544,P63085
GO:1901265	nucleoside phosphate binding	0.0005671483615421263	0.0005671483615421263	+1	P99024,Q922F4,P63011,Q9R0K7,Q8VEK3,P63001,P61027,P61205,P70296,Q99LC5,Q8K183,P62835,Q8BWF0,Q91V12,P50544,P63085
GO:0032555	purine ribonucleotide binding	0.0006525540153829431	0.0006525540153829431	+1	P99024,Q922F4,P63011,Q9R0K7,Q8VEK3,P63001,P61027,P61205,P70296,Q8K183,P62835,Q91V12,P50544,P63085
GO:0003779	actin binding	0.0007699475085099178	0.0007699475085099178	+1	P61982,Q7TPR4,Q8VEK3,O55042,Q9QYR6,P14873,P47757,Q9JJV2,Q61553,P58252,Q641P0
GO:0008022	protein C-terminus binding	0.0008415075214956472	0.0008415075214956472	+1	P46096,P63011,Q9R0K7,P39053,P46460,Q62420,P63044
GO:0032553	ribonucleotide binding	0.0008894237765256372	0.0008894237765256372	+1	P99024,Q922F4,P63011,Q9R0K7,Q8VEK3,P63001,P61027,P61205,P70296,Q8K183,P62835,Q91V12,P50544,P63085
GO:0017076	purine nucleotide binding	0.0009262281187591733	0.0009262281187591733	+1	P99024,Q922F4,P63011,Q9R0K7,Q8VEK3,P63001,P61027,P61205,P70296,Q8K183,P62835,Q91V12,P50544,P63085
GO:0035639	purine ribonucleoside triphosphate binding	0.0010581817718717293	0.0010581817718717293	+1	P99024,Q922F4,P63011,Q9R0K7,Q8VEK3,P63001,P61027,P61205,P70296
GO:0019900	kinase binding	0.0016052520180380567	0.0016052520180380567	+1	O08599,O08553,P61982,P28652,P17427,P39053,P63001,P46460,Q62420,P70296,Q99PT1,P20108,P58252,Q91V14,P61264,P63085
GO:0005525	GTP binding	0.0016101140145691989	0.0016101140145691989	+1	P99024,Q922F4,P63011,P63001,P61027,P61205
GO:0016462	pyrophosphatase activity	0.0016259186254539378	0.0016259186254539378	+1	P63011,P62880,P39053,P63001,P61027,P46460,P62835,Q91VR2,Q9JJV2,P58252,Q149F3
GO:0016817	hydrolase activity, acting on acid anhydrides	0.0017071358519636173	0.0017071358519636173	+1	P63011,P62880,P39053,P63001,P61027,P46460,P62835,Q91VR2,Q9JJV2,P58252,Q149F3
GO:0016818	hydrolase activity, acting on acid anhydrides, in phosphorus-containing anhydrides	0.0017071358519636173	0.0017071358519636173	+1	P63011,P62880,P39053,P63001,P61027,P46460,P62835,Q91VR2,Q9JJV2,P58252,Q149F3
GO:0005516	calmodulin binding	0.001711166531471048	0.001711166531471048	+1	P46096,P28652,P63328,Q9R0K7
GO:0022804	active transmembrane transporter activity	0.0024557913857923912	0.0024557913857923912	+1	P50516,P51863,Q9R0K7,P31648,Q3TXX4,P03921,Q8K596,P00405,Q91V14,Q9CR62
GO:0005200	structural constituent of cytoskeleton	0.0029983381237359513	0.0029983381237359513	+1	P99024,Q922F4,P28652
GO:0032561	guanyl ribonucleotide binding	0.0034227675973395825	0.0034227675973395825	+1	P99024,Q922F4,P63011,P63001,P61027,P61205
GO:0043167	ion binding	0.003501621013177174	0.003501621013177174	+1	P99024,Q922F4,P46096,P63011,Q9R0K7,Q8CI94,Q8VEK3,P63001,P61027,O55042,P61205,Q920N2,P70296,Q99LC5,Q99PT1,Q8K183,P00920,P50543,P62835,Q9JJV2,Q08331,Q8BWF0,P50544,P63085
GO:0019001	guanyl nucleotide binding	0.0035129228295811936	0.0035129228295811936	+1	P99024,Q922F4,P63011,P63001,P61027,P61205
GO:0022853	active ion transmembrane transporter activity	0.003577880350772849	0.003577880350772849	+1	P50516,P51863,Q9R0K7,P31648,Q3TXX4,Q8K596,P00405,Q91V14
GO:0019829	ATPase-coupled cation transmembrane transporter activity	0.00600459713438799	0.00600459713438799	+1	P50516,P51863,Q9R0K7
GO:0003924	GTPase activity	0.006425583937408216	0.006425583937408216	+1	P63011,P62880,P39053,P63001,P61027,P62835,P58252,Q149F3
GO:0022890	inorganic cation transmembrane transporter activity	0.008036064365533589	0.008036064365533589	+1	P50516,P51863,Q9R0K7,P31648,Q3TXX4,P35802,Q8K596,Q91VR2,Q9DCX2,P00405,Q91V14
GO:0015318	inorganic molecular entity transmembrane transporter activity	0.00878808004798368	0.00878808004798368	+1	P50516,P51863,Q9R0K7,Q60931,P31648,Q3TXX4,P35802,Q8K596,Q91VR2,Q9DCX2,P00405,Q91V14,Q9CR62
GO:0051117	ATPase binding	0.00924265279371202	0.00924265279371202	+1	Q9Z1G4,P63011,P63328,P63001
GO:0043274	phospholipase binding	0.00962910896417637	0.00962910896417637	+1	O08599,P28652,O55042
GO:0015075	ion transmembrane transporter activity	0.012323953351611046	0.012323953351611046	+1	P50516,P51863,Q9R0K7,Q60931,P31648,Q3TXX4,P35802,Q8K596,Q91VR2,Q9DCX2,P00405,Q9DB41,Q91V14,Q9CR62
GO:0015078	proton transmembrane transporter activity	0.012586869004254807	0.012586869004254807	+1	P50516,P51863,Q91VR2,Q9DCX2,P00405
GO:0005519	cytoskeletal regulatory protein binding	0.01643674772996212	0.01643674772996212	+1	Q7TPR4,P14873
GO:0097367	carbohydrate derivative binding	0.017617479836884636	0.017617479836884636	+1	P99024,Q922F4,P63011,P17742,Q9R0K7,Q8VEK3,P63001,P61027,P61205,P70296
GO:0008324	cation transmembrane transporter activity	0.019666600356083287	0.019666600356083287	+1	P50516,P51863,Q9R0K7,P31648,Q3TXX4,P35802,Q8K596,Q91VR2,Q9DCX2,P00405,Q91V14
GO:0048306	calcium-dependent protein binding	0.02245773175671549	0.02245773175671549	+1	P46096,Q64332,P63044,P50543,Q9WU78
GO:0051020	GTPase binding	0.023953152558481024	0.023953152558481024	+1	Q61598,P62880,P63001,P46460,Q99PT1,Q8BPN8,P62835
GO:0015399	primary active transmembrane transporter activity	0.024019279104553842	0.024019279104553842	+1	P50516,P51863,Q9R0K7,P03921,P00405,Q91V14
GO:0042625	ATPase-coupled ion transmembrane transporter activity	0.027012819649617555	0.027012819649617555	+1	P50516,P51863
GO:0044769	ATPase activity, coupled to transmembrane movement of ions, rotational mechanism	0.027012819649617555	0.027012819649617555	+1	P50516,P51863
GO:0046961	proton-transporting ATPase activity, rotational mechanism	0.027012819649617555	0.027012819649617555	+1	P50516,P51863
GO:0016018	cyclosporin A binding	0.03957853992790546	0.03957853992790546	+1	P63328,P17742
GO:0140657	ATP-dependent activity	0.04255340353937534	0.04255340353937534	+1	P50516,P51863,Q9R0K7,P46460,Q8VCW8,Q91VR2,Q9JJV2,Q9Z1N5,Q91V14,Q99PU8
GO:0022857	transmembrane transporter activity	0.04606640990864348	0.04606640990864348	+1	P50516,P51863,Q9R0K7,Q60931,P31648,Q3TXX4,P03921,P35802,Q8K596,Q91VR2,Q9DCX2,P00405,Q9DB41,Q91V14,Q9CR62
GO:0006810	transport	5.8282201822321875e-15	5.8282201822321875e-15	+1	O08599,O08553,Q9Z1G4,P46096,P61982,P62259,P28652,P63011,P50516,Q61598,Q62277,P51863,P63328,P17742,Q9R0K7,P17427,P52196,P39053,P0CG49,Q8VEK3,P63001,P61027,P62761,P46460,P68254,O55042,P61205,Q62420,Q9QYR6,P28663,Q8R191,Q64332,P31648,P63044,P80314,Q3TXX4,P03921,P80313,Q791V5,Q61644,P14873,P12960,Q8BKC5,Q6ZWR4,P00920,P62835,Q61735,Q8K596,Q91VR2,Q9DCX2,Q9JJV2,Q9WU78
GO:0051234	establishment of localization	3.3340783453106316e-14	3.3340783453106316e-14	+1	O08599,O08553,Q9Z1G4,P46096,P61982,P62259,P28652,P63011,P50516,Q61598,Q62277,P51863,P63328,P17742,Q9R0K7,P17427,P52196,P39053,P0CG49,Q8VEK3,P63001,P61027,P62761,P46460,P68254,O55042,P61205,Q62420,Q9QYR6,P28663,Q8R191,Q64332,P31648,P63044,P80314,Q3TXX4,P03921,P80313,Q791V5,Q61644,P14873,P12960,Q8BKC5,Q6ZWR4,P00920,P62835,Q61735,Q8K596,Q91VR2,Q9DCX2,Q9JJV2,Q9WU78
GO:0051649	establishment of localization in cell	3.407471264024626e-14	3.407471264024626e-14	+1	O08599,O08553,P46096,P61982,P62259,P63011,Q62277,P51863,P63328,P17427,P39053,P0CG49,Q8VEK3,P63001,P61027,P62761,P46460,P68254,O55042,P61205,Q62420,Q9QYR6,P28663,Q64332,P31648,P63044,Q3TXX4,Q791V5,Q61644,P14873,Q8BKC5,Q6ZWR4,P62835,Q8K596,Q91VR2,Q9DCX2,Q9JJV2,Q9WU78
GO:0098916	anterograde trans-synaptic signaling	5.329225106669635e-14	5.329225106669635e-14	+1	O08599,P46096,P61982,P28652,P63011,Q62277,P63328,Q9R0K7,Q9Z0E0,Q60931,P39053,P63001,O55042,Q9QYR6,P28663,Q64332,P31648,P63044,Q3TXX4,Q8BPN8,P00920,P62835,Q80TL4,Q8K596,Q9JJV2,Q08331,Q91V14,P61264,P63085
GO:0007268	chemical synaptic transmission	5.329225106669635e-14	5.329225106669635e-14	+1	O08599,P46096,P61982,P28652,P63011,Q62277,P63328,Q9R0K7,Q9Z0E0,Q60931,P39053,P63001,O55042,Q9QYR6,P28663,Q64332,P31648,P63044,Q3TXX4,Q8BPN8,P00920,P62835,Q80TL4,Q8K596,Q9JJV2,Q08331,Q91V14,P61264,P63085
GO:0099537	trans-synaptic signaling	6.675894335343363e-14	6.675894335343363e-14	+1	O08599,P46096,P61982,P28652,P63011,Q62277,P63328,Q9R0K7,Q9Z0E0,Q60931,P39053,P63001,O55042,Q9QYR6,P28663,Q64332,P31648,P63044,Q3TXX4,Q8BPN8,P00920,P62835,Q80TL4,Q8K596,Q9JJV2,Q08331,Q91V14,P61264,P63085
GO:0099536	synaptic signaling	1.8201493376814412e-13	1.8201493376814412e-13	+1	O08599,P46096,P61982,P28652,P63011,Q62277,P63328,Q9R0K7,Q9Z0E0,Q60931,P39053,P63001,O55042,Q9QYR6,P28663,Q64332,P31648,P63044,Q3TXX4,Q8BPN8,P00920,P62835,Q80TL4,Q8K596,Q9JJV2,Q08331,Q91V14,P61264,P63085
GO:0065008	regulation of biological quality	1.196495095432253e-12	1.196495095432253e-12	+1	P99024,P16858,O08599,Q9Z1G4,P46096,P61982,P62259,P28652,P63011,P50516,Q62277,P51863,P63328,P17742,Q9R0K7,Q9Z0E0,P0CG49,P06745,Q8VEK3,P63001,P62761,Q60668,O55042,Q62420,Q9QYR6,P28663,P70296,Q8R191,Q64332,P31648,P63044,P80314,P85094,Q3TXX4,P80313,Q791V5,Q61644,P14873,Q99PT1,Q8BPN8,P35802,P47757,P00920,P62835,Q8K596,Q9JJV2,Q9WU78,Q08331,P20108,P97807,Q8BWF0,Q91V14,P50544,P61264,P63085
GO:0051641	cellular localization	2.621314356939934e-12	2.621314356939934e-12	+1	O08599,O08553,P46096,P61982,P62259,P28652,P63011,Q62277,P51863,P63328,P17427,P39053,P0CG49,Q8VEK3,P63001,P61027,P62761,P46460,P68254,O55042,P61205,Q62420,Q9QYR6,P28663,Q64332,P31648,P63044,P80314,Q3TXX4,P80313,Q791V5,Q61644,P14873,Q8BKC5,Q6ZWR4,P62835,Q8K596,Q91VR2,Q9DCX2,Q9JJV2,Q9WU78
GO:0051179	localization	6.688200009640266e-12	6.688200009640266e-12	+1	O08599,O08553,Q9Z1G4,P46096,P61982,P62259,P28652,P63011,P50516,Q61598,Q62277,P51863,P63328,P17742,Q9R0K7,Q7TPR4,P17427,P52196,P39053,P0CG49,P06745,Q8VEK3,P63001,P61027,P62761,P46460,P68254,O55042,P61205,Q62420,Q9QYR6,P28663,Q8R191,Q64332,P31648,P63044,P80314,Q3TXX4,P03921,P80313,Q791V5,Q61644,P14873,Q99PT1,P12960,P35802,Q8BKC5,Q6ZWR4,P00920,P50543,P62835,Q61735,Q8K596,Q91VR2,Q9DCX2,Q9JJV2,Q9WU78
GO:0001505	regulation of neurotransmitter levels	2.663102644779998e-11	2.663102644779998e-11	+1	O08599,P46096,P63011,Q62277,O55042,P28663,P70296,Q8R191,Q64332,P31648,P63044,Q3TXX4,P62835,Q9JJV2,Q8BWF0,P61264
GO:0036465	synaptic vesicle recycling	2.7471854035574444e-11	2.7471854035574444e-11	+1	P46096,P63011,Q62277,P39053,O55042,Q62420,P28663,P63044,Q3TXX4,Q61644
GO:0032879	regulation of localization	4.742867649074492e-11	4.742867649074492e-11	+1	O08599,O08553,P46096,P62259,P28652,P63011,Q62277,P63328,P17742,Q9R0K7,Q7TPR4,P39053,P06745,Q8VEK3,P63001,P61027,P62761,P46460,O55042,Q62420,Q9QYR6,P28663,Q8R191,P31648,P63044,P80314,Q3TXX4,P80313,Q61644,P14873,Q99PT1,P12960,Q8BKC5,P00920,P50543,P62835,Q61735,Q9JJV2,Q9WU78
GO:0050804	modulation of chemical synaptic transmission	7.34164443016526e-11	7.34164443016526e-11	+1	O08599,P46096,P61982,P28652,P63011,Q62277,P63328,Q9R0K7,Q9Z0E0,P39053,P63001,O55042,Q9QYR6,P31648,P63044,P00920,P62835,Q80TL4,Q8K596,Q9JJV2,Q08331,P61264,P63085
GO:0099177	regulation of trans-synaptic signaling	7.592495256600783e-11	7.592495256600783e-11	+1	O08599,P46096,P61982,P28652,P63011,Q62277,P63328,Q9R0K7,Q9Z0E0,P39053,P63001,O55042,Q9QYR6,P31648,P63044,P00920,P62835,Q80TL4,Q8K596,Q9JJV2,Q08331,P61264,P63085
GO:0099504	synaptic vesicle cycle	1.2688763135740938e-10	1.2688763135740938e-10	+1	O08599,P46096,P63011,Q62277,P39053,O55042,Q62420,P28663,Q64332,P63044,Q3TXX4,Q61644,P62835,Q9JJV2
GO:0048488	synaptic vesicle endocytosis	4.413871584711927e-10	4.413871584711927e-10	+1	P46096,Q62277,P39053,O55042,Q62420,P28663,P63044,Q3TXX4,Q61644
GO:0140238	presynaptic endocytosis	4.413871584711927e-10	4.413871584711927e-10	+1	P46096,Q62277,P39053,O55042,Q62420,P28663,P63044,Q3TXX4,Q61644
GO:0060627	regulation of vesicle-mediated transport	5.951494948350872e-10	5.951494948350872e-10	+1	O08599,P46096,P63011,Q62277,P63328,P39053,P61027,P62761,P46460,O55042,Q62420,P28663,P63044,Q3TXX4,Q61644,P62835,Q61735,Q9JJV2,Q9WU78,P61264,P63085
GO:0099003	vesicle-mediated transport in synapse	6.136039319595463e-10	6.136039319595463e-10	+1	O08599,P46096,P63011,Q62277,P39053,O55042,Q62420,P28663,Q64332,P63044,Q3TXX4,Q61644,P62835,Q9JJV2
GO:0009987	cellular process	1.998661246331703e-9	1.998661246331703e-9	+1	P99024,Q922F4,P17183,P16858,O08599,O08553,Q9Z1G4,P46096,P61982,P62259,P28652,P63011,P50516,Q61598,Q62277,P51863,P63328,P17742,P62880,Q9R0K7,Q8CI94,Q9Z0E0,Q7TPR4,P17427,Q60931,P52196,P39053,P0CG49,Q68FL4,P06745,Q8VEK3,P97427,P63001,P05063,P61027,P62761,P46460,Q60668,Q7TQI3,P68254,Q9EQ20,O55042,Q8BIJ6,P61205,Q920N2,Q62420,Q9QYR6,Q99JY0,P28663,P70296,Q8R191,Q64332,Q76MZ3,P31648,P63044,P80314,Q3TXX4,…
GO:0051049	regulation of transport	2.0779734169455024e-9	2.0779734169455024e-9	+1	O08599,O08553,P46096,P62259,P63011,Q62277,P63328,P17742,Q9R0K7,P39053,P63001,P61027,P62761,P46460,O55042,Q62420,P28663,Q8R191,P31648,P63044,Q3TXX4,Q61644,P14873,P12960,Q8BKC5,P00920,P62835,Q61735,Q9JJV2,Q9WU78
GO:0006836	neurotransmitter transport	3.943555044419186e-9	3.943555044419186e-9	+1	O08599,P46096,P63011,Q62277,O55042,P28663,Q8R191,Q64332,P31648,P63044,Q3TXX4,P62835,Q9JJV2
GO:0006887	exocytosis	1.3892808303971924e-8	1.3892808303971924e-8	+1	O08599,P46096,P63011,Q62277,P61027,P62761,P46460,O55042,P28663,Q8R191,Q64332,P63044,P62835,Q9JJV2,Q9WU78
GO:0046903	secretion	2.2894082253472197e-8	2.2894082253472197e-8	+1	O08599,O08553,P46096,P63011,Q62277,P63328,P17742,Q9R0K7,P63001,P61027,P62761,P46460,O55042,P28663,Q8R191,Q64332,P31648,P63044
GO:0051128	regulation of cellular component organization	2.5382223999622078e-8	2.5382223999622078e-8	+1	P99024,O08599,O08553,P46096,P28652,P63011,P63328,P39053,Q8VEK3,P97427,P63001,P46460,Q60668,O55042,Q62420,Q9QYR6,P28663,P70296,P80314,Q3TXX4,P80313,Q61644,P14873,Q99PT1,P12960,P35802,P47757,Q6ZQ38,P62835,Q61735,Q9JJV2,Q9WU78,Q61553
GO:0016192	vesicle-mediated transport	3.939204697671406e-8	3.939204697671406e-8	+1	O08599,O08553,P46096,P63011,Q61598,Q62277,P63328,P17427,P39053,P63001,P61027,P62761,P46460,O55042,P61205,Q62420,P28663,Q8R191,Q64332,P63044,Q3TXX4,Q61644,P62835,Q61735,Q9JJV2,Q9WU78
GO:0140352	export from cell	4.200724264724094e-8	4.200724264724094e-8	+1	O08599,O08553,P46096,P62259,P63011,Q62277,P63328,P17742,P63001,P61027,P62761,P46460,O55042,P28663,Q8R191,Q64332,P63044,P62835,Q8K596,Q9JJV2,Q9WU78
GO:0071705	nitrogen compound transport	4.5710716734354464e-8	4.5710716734354464e-8	+1	O08599,O08553,P46096,P61982,P62259,P63011,P63328,P17742,P17427,P52196,P63001,P61027,P62761,P46460,P68254,O55042,P61205,Q9QYR6,P28663,P31648,P63044,Q3TXX4,Q8BKC5,Q6ZWR4,P00920,Q61735,Q9DB41,Q9Z1N5,Q9CQV7,P61264,P63085
GO:0007267	cell-cell signaling	9.844212307093857e-8	9.844212307093857e-8	+1	O08599,P46096,P61982,P28652,P63011,Q62277,P63328,Q9R0K7,Q9Z0E0,Q60931,P39053,P63001,P62761,O55042,Q9QYR6,P28663,Q64332,P31648,P63044,Q3TXX4,Q8BPN8,P00920,P62835,Q80TL4,Q8K596,Q9JJV2,Q08331
GO:0017157	regulation of exocytosis	1.7464162942288264e-7	1.7464162942288264e-7	+1	O08599,P46096,P63011,Q62277,P61027,P62761,P46460,O55042,P63044,P62835,Q9JJV2,Q9WU78,P61264
GO:0006996	organelle organization	2.19784581131905e-7	2.19784581131905e-7	+1	P99024,Q922F4,P16858,O08599,O08553,P46096,P28652,P63011,P51863,P17742,Q9R0K7,Q7TPR4,P39053,P0CG49,Q8VEK3,P63001,P61027,Q60668,O55042,Q9QYR6,P70296,Q76MZ3,P63044,P80314,Q3TXX4,P03921,P80313,Q791V5,Q61644,P14873,Q99PT1,Q64475
GO:0032940	secretion by cell	2.3011698173269833e-7	2.3011698173269833e-7	+1	O08599,O08553,P46096,P63011,Q62277,P63328,P17742,P63001,P61027,P62761,P46460,O55042,P28663,Q8R191,Q64332,P63044
GO:0051050	positive regulation of transport	2.596303431211838e-7	2.596303431211838e-7	+1	O08599,O08553,P46096,P62259,P63011,P63328,P17742,Q9R0K7,P39053,P63001,P62761,O55042,Q8R191,P31648,P63044,P12960,Q8BKC5,P00920,P62835,Q61735,Q9WU78
GO:0016043	cellular component organization	4.316530088558531e-7	4.316530088558531e-7	+1	P99024,Q922F4,P16858,O08599,O08553,P46096,P28652,P63011,P51863,P63328,P17742,Q9R0K7,Q9Z0E0,Q7TPR4,P39053,P0CG49,Q8VEK3,P97427,P63001,P61027,P46460,Q60668,O55042,Q62420,Q9QYR6,P28663,P70296,Q76MZ3,P31648,P63044,P80314,Q3TXX4,P03921,P80313,Q791V5,Q61644,P14873,Q99PT1,Q64475,P12960,P35802,P47757,Q6ZQ38,Q6ZWR4,P62835,Q61735,Q8K596,Q9JJV2,Q9WU78,P20108,Q61553
GO:0045055	regulated exocytosis	5.815183187371788e-7	5.815183187371788e-7	+1	O08599,P46096,P63011,Q62277,P61027,O55042,P28663,Q8R191,Q64332,P63044,P62835,Q9JJV2
GO:0071702	organic substance transport	6.741746851585835e-7	6.741746851585835e-7	+1	O08599,O08553,P46096,P61982,P62259,P63011,P63328,P17742,P17427,P52196,P63001,P61027,P62761,P46460,P68254,O55042,P61205,Q9QYR6,P28663,P31648,P63044,Q3TXX4,Q8BKC5,Q6ZWR4,P00920,P62835,Q61735,Q9DB41,Q9Z1N5,Q9CQV7,P61264,P63085,Q9CR62
GO:0016079	synaptic vesicle exocytosis	0.0000010676319615620031	0.0000010676319615620031	+1	O08599,P46096,P63011,Q62277,O55042,P28663,P63044,P62835,Q9JJV2,P61264
GO:0006897	endocytosis	0.0000011175191786974817	0.0000011175191786974817	+1	O08553,P46096,Q62277,P63328,P17427,P39053,P63001,P46460,O55042,Q62420,P28663,P63044,Q3TXX4,Q61644
GO:0071840	cellular component organization or biogenesis	0.0000012096826108679062	0.0000012096826108679062	+1	P99024,Q922F4,P16858,O08599,O08553,P46096,P28652,P63011,P51863,P63328,P17742,Q9R0K7,Q9Z0E0,Q7TPR4,P39053,P0CG49,Q8VEK3,P97427,P63001,P61027,P46460,Q60668,O55042,Q62420,Q9QYR6,P28663,P70296,Q76MZ3,P31648,P63044,P80314,Q3TXX4,P03921,P80313,Q791V5,Q61644,P14873,Q99PT1,Q64475,P12960,P35802,P47757,Q6ZQ38,Q6ZWR4,P62835,Q61735,Q8K596,Q9JJV2,Q9WU78,P20108,Q61553
GO:0099643	signal release from synapse	0.0000012958941586816705	0.0000012958941586816705	+1	O08599,P46096,P63011,Q62277,O55042,P28663,Q64332,P63044,P62835,Q9JJV2,P61264
GO:0007269	neurotransmitter secretion	0.0000012958941586816705	0.0000012958941586816705	+1	O08599,P46096,P63011,Q62277,O55042,P28663,Q64332,P63044,P62835,Q9JJV2,P61264
GO:0140029	exocytic process	0.0000015430064375395088	0.0000015430064375395088	+1	O08599,P46096,P63011,P61027,O55042,P28663,P63044
GO:0048167	regulation of synaptic plasticity	0.000001989505773502164	0.000001989505773502164	+1	O08599,P61982,P28652,P63011,Q62277,Q9R0K7,Q9Z0E0,P63001,O55042,Q9QYR6,P63044
GO:1903530	regulation of secretion by cell	0.000002262818361101022	0.000002262818361101022	+1	O08599,O08553,P46096,P63011,Q62277,P63328,P17742,P63001,P61027,P62761,P46460,O55042
GO:0006091	generation of precursor metabolites and energy	0.0000022824756282870746	0.0000022824756282870746	+1	P17183,P16858,Q8CI94,P06745,P05063,O55042,P03921,Q791V5,Q91YT0,Q91VR2,Q9DCX2,P00405,Q9DB41,P97807
GO:0051130	positive regulation of cellular component organization	0.000002717664622781358	0.000002717664622781358	+1	P46096,P28652,P63328,P39053,P63001,Q60668,O55042,Q62420,P70296,P80314,P80313,Q61644,P14873,P12960,P35802,Q6ZQ38,P62835,Q61735,Q9JJV2,Q9WU78,Q61553
GO:0051046	regulation of secretion	0.0000029166107975069186	0.0000029166107975069186	+1	O08599,O08553,P46096,P63011,Q62277,P63328,P17742,P63001,P61027,P62761,P46460,O55042,P31648,P63044
GO:0051640	organelle localization	0.0000035254812960778634	0.0000035254812960778634	+1	O08599,O08553,P46096,P63011,P39053,P0CG49,Q8VEK3,P61027,P46460,O55042,Q64332,P63044,P14873
GO:0045184	establishment of protein localization	0.0000035758150287883946	0.0000035758150287883946	+1	O08599,P61982,P62259,P63011,P63328,P17742,P17427,P63001,P61027,P62761,P46460,P68254,P61205,Q9QYR6,P28663,P63044,P80314,P80313,Q791V5
GO:0048168	regulation of neuronal synaptic plasticity	0.000003794357989931844	0.000003794357989931844	+1	P28652,P63011,Q62277,Q9Z0E0,P63001,O55042
GO:0046034	ATP metabolic process	0.000004414185672125475	0.000004414185672125475	+1	P17183,P16858,P06745,P05063,O55042,P03921,Q791V5,Q91YT0,Q91VR2,Q9DCX2,P00405
GO:0048278	vesicle docking	0.000005255350320808672	0.000005255350320808672	+1	O08599,P46096,P63011,P61027,P46460,P63044
GO:0031175	neuron projection development	0.000006050400943316127	0.000006050400943316127	+1	O08599,O08553,P46096,P28652,P63011,P63328,Q9R0K7,Q9Z0E0,P0CG49,P97427,P63001,P61027,Q62420,Q9QYR6,Q61644,P14873,P12960,P35802
GO:0048699	generation of neurons	0.000010768693583364366	0.000010768693583364366	+1	O08599,O08553,P46096,P61982,P62259,P28652,P63011,P63328,P17742,Q9R0K7,Q9Z0E0,P0CG49,P97427,P63001,P61027
GO:0034613	cellular protein localization	0.000011783157787430015	0.000011783157787430015	+1	O08599,P61982,P62259,P28652,P63011,P63328,P17427,Q8VEK3,P63001,P61027,P46460,P68254,P61205,Q9QYR6,P28663,P63044,P80314,P80313,Q791V5,Q61644,Q8BKC5,Q6ZWR4,P62835
GO:0070727	cellular macromolecule localization	0.00001280976214910438	0.00001280976214910438	+1	O08599,P61982,P62259,P28652,P63011,P63328,P17427,Q8VEK3,P63001,P61027,P46460,P68254,P61205,Q9QYR6,P28663,P63044,P80314,P80313,Q791V5,Q61644,Q8BKC5,Q6ZWR4,P62835
GO:0140056	organelle localization by membrane tethering	0.00002191657472984907	0.00002191657472984907	+1	O08599,P46096,P63011,P61027,P46460,P63044
GO:0046907	intracellular transport	0.000024732915950116924	0.000024732915950116924	+1	O08599,P61982,P62259,P51863,P63328,P17427,P0CG49,Q8VEK3,P61027,P46460,P68254,P61205,Q9QYR6,P28663,P63044,Q791V5,P14873,Q8BKC5,Q6ZWR4,Q91VR2,Q9DCX2,Q9Z1N5,Q9CQV7,P61264,P63085
GO:0030182	neuron differentiation	0.00002522575541739961	0.00002522575541739961	+1	O08599,O08553,P46096,P61982,P28652,P63011,P63328,P17742,Q9R0K7,Q9Z0E0,P0CG49,P97427,P63001,P61027
GO:0006811	ion transport	0.000027114358146606506	0.000027114358146606506	+1	O08599,O08553,P46096,P62259,P28652,P63011,P50516,P63328,Q9R0K7,P46460,O55042,P31648,P63044,Q3TXX4,P03921,P12960,P00920,Q61735,Q8K596,Q91VR2,Q9DCX2,Q9DB41,Q91V14
GO:0022008	neurogenesis	0.000028718908151490578	0.000028718908151490578	+1	O08599,O08553,P46096,P61982,P62259,P28652,P63011,P63328,P17742,Q9R0K7,Q9Z0E0,P0CG49,P97427,P63001,P61027
GO:0022406	membrane docking	0.000031943776626929035	0.000031943776626929035	+1	O08599,P46096,P63011,P61027,P46460,P63044
GO:0008104	protein localization	0.00003412918650859936	0.00003412918650859936	+1	O08599,P61982,P62259,P28652,P63011,P63328,P17742,P17427,Q8VEK3,P63001,P61027,P62761,P46460,P68254,P61205,Q9QYR6,P28663,P63044,P80314,P80313,Q791V5,Q61644,Q99PT1
GO:0015031	protein transport	0.00004268514391195576	0.00004268514391195576	+1	O08599,P61982,P62259,P63011,P63328,P17742,P17427,P63001,P61027,P62761,P46460,P68254,P61205,Q9QYR6,P28663,P63044
GO:0044281	small molecule metabolic process	0.00004754719814964867	0.00004754719814964867	+1	P17183,P16858,Q9R0K7,P52196,P06745,P05063,Q9EQ20,O55042,Q8BIJ6,Q99JY0,Q99LC5,Q791V5,Q8BH95,Q8K183,Q8VCW8,P00920,Q91VR2,Q9DCX2,P00405,P97807,Q8BWF0,Q91V12,P50544,Q8BMF4,P63085,Q8QZS1
GO:0048666	neuron development	0.00004789101395741077	0.00004789101395741077	+1	O08599,O08553,P46096,P28652,P63011,P63328,Q9R0K7,Q9Z0E0,P0CG49,P97427,P63001,P61027,Q62420,Q9QYR6,Q61644,P14873,P12960,P35802
GO:0033043	regulation of organelle organization	0.00005018975169150509	0.00005018975169150509	+1	O08599,P46096,P28652,P63011,Q8VEK3,P63001,Q60668,O55042,Q9QYR6,P70296,P80314,P80313,P14873,Q99PT1,P47757,Q61735,Q9JJV2,Q9WU78,Q61553
GO:0019752	carboxylic acid metabolic process	0.00005078538275844657	0.00005078538275844657	+1	P17183,P16858,P52196,P06745,P05063,Q9EQ20,O55042,Q8BIJ6,Q99JY0,Q99LC5,Q791V5,Q8BH95,Q8VCW8,P97807,Q8BWF0,Q91V12,P50544,Q8BMF4,Q8QZS1
GO:0120036	plasma membrane bounded cell projection organization	0.00005472670423338944	0.00005472670423338944	+1	O08599,O08553,P46096,P28652,P63011,P51863,P63328,Q9R0K7,Q9Z0E0,P0CG49,P97427,P63001,P61027,Q62420,Q9QYR6,Q61644,P14873,P12960,P35802,P47757,P62835,Q9JJV2,Q61553,Q91V14,P61264,Q9JLM8
GO:0000902	cell morphogenesis	0.00005948353976883608	0.00005948353976883608	+1	O08599,P46096,P28652,P63011,P63328,Q9R0K7,Q7TPR4,P0CG49,P63001,P61027,Q62420,Q9QYR6,Q61644,P14873,Q99PT1,P35802,P47757
GO:0043436	oxoacid metabolic process	0.00006384619209694526	0.00006384619209694526	+1	P17183,P16858,P52196,P06745,P05063,Q9EQ20,O55042,Q8BIJ6,Q99JY0,Q99LC5,Q791V5,Q8BH95,Q8VCW8,P97807,Q8BWF0,Q91V12,P50544,Q8BMF4,Q8QZS1
GO:0030030	cell projection organization	0.00007235049452063993	0.00007235049452063993	+1	O08599,O08553,P46096,P28652,P63011,P51863,P63328,Q9R0K7,Q9Z0E0,P0CG49,P97427,P63001,P61027,Q62420,Q9QYR6,Q61644,P14873,P12960,P35802,P47757,P62835,Q9JJV2,Q61553,Q91V14,P61264,Q9JLM8
GO:0010638	positive regulation of organelle organization	0.00009291511473888575	0.00009291511473888575	+1	P46096,P28652,P63001,Q60668,O55042,P70296,P80314,P80313,P14873,Q61735,Q9JJV2,Q9WU78,Q61553
GO:0006082	organic acid metabolic process	0.00010154616883958982	0.00010154616883958982	+1	P17183,P16858,P52196,P06745,P05063,Q9EQ20,O55042,Q8BIJ6,Q99JY0,Q99LC5,Q791V5,Q8BH95,Q8VCW8,P97807,Q8BWF0,Q91V12,P50544,Q8BMF4,Q8QZS1
GO:0009150	purine ribonucleotide metabolic process	0.0001018436518305661	0.0001018436518305661	+1	P17183,P16858,Q9R0K7,P06745,P05063,O55042,Q791V5,Q91VR2,Q9DCX2,P00405,Q91V12,Q8BMF4
GO:0055086	nucleobase-containing small molecule metabolic process	0.00012371237727520887	0.00012371237727520887	+1	P17183,P16858,Q9R0K7,P06745,P05063,Q9EQ20,O55042,Q791V5,Q91VR2,Q9DCX2,P00405,Q91V12,Q8BMF4,P63085
GO:0033036	macromolecule localization	0.00015003622703430044	0.00015003622703430044	+1	O08599,P61982,P62259,P28652,P63011,P63328,P17742,P17427,P52196,Q8VEK3,P63001,P61027,P62761,P46460,P68254,P61205,Q9QYR6,P28663,P63044,P80314,P80313,Q791V5,Q61644,Q99PT1
GO:0016082	synaptic vesicle priming	0.0001513823529202201	0.0001513823529202201	+1	O08599,P63011,O55042,P28663,P61264
GO:0046928	regulation of neurotransmitter secretion	0.00015854911101758967	0.00015854911101758967	+1	O08599,P46096,P63011,Q62277,O55042,P62835,Q9JJV2,P61264
GO:0023061	signal release	0.00017115540783341348	0.00017115540783341348	+1	O08599,P46096,P63011,Q62277,P63328,P63001,P62761,O55042,P28663,Q64332,P63044
GO:0009259	ribonucleotide metabolic process	0.00017265722356245395	0.00017265722356245395	+1	P17183,P16858,Q9R0K7,P06745,P05063,O55042,Q791V5,Q91VR2,Q9DCX2,P00405,Q91V12,Q8BMF4
GO:0006163	purine nucleotide metabolic process	0.00020891756714611962	0.00020891756714611962	+1	P17183,P16858,Q9R0K7,P06745,P05063,O55042,Q791V5,Q91VR2,Q9DCX2,P00405,Q91V12,Q8BMF4
GO:0010807	regulation of synaptic vesicle priming	0.0002108377508020503	0.0002108377508020503	+1	O08599,P63011,P28663,P61264
GO:0009117	nucleotide metabolic process	0.00022451009718465283	0.00022451009718465283	+1	P17183,P16858,Q9R0K7,P06745,P05063,O55042,Q791V5,Q91VR2,Q9DCX2,P00405,Q91V12,Q8BMF4,P63085
GO:0048812	neuron projection morphogenesis	0.00022547714759760048	0.00022547714759760048	+1	O08599,P46096,P28652,P63011,P63328,P0CG49,P63001,P61027,Q62420,Q9QYR6,Q61644,P14873,P35802
GO:0019693	ribose phosphate metabolic process	0.00023673059223386123	0.00023673059223386123	+1	P17183,P16858,Q9R0K7,P06745,P05063,O55042,Q791V5,Q91VR2,Q9DCX2,P00405,Q91V12,Q8BMF4
GO:0031338	regulation of vesicle fusion	0.00026009058651117143	0.00026009058651117143	+1	O08599,P46096,P63011,O55042
GO:0006753	nucleoside phosphate metabolic process	0.00028041024741127385	0.00028041024741127385	+1	P17183,P16858,Q9R0K7,P06745,P05063,O55042,Q791V5,Q91VR2,Q9DCX2,P00405,Q91V12,Q8BMF4,P63085
GO:0120039	plasma membrane bounded cell projection morphogenesis	0.0002847626706543165	0.0002847626706543165	+1	O08599,P46096,P28652,P63011,P63328,P0CG49,P63001,P61027,Q62420,Q9QYR6,Q61644,P14873,P35802
GO:0006886	intracellular protein transport	0.00028643009119685487	0.00028643009119685487	+1	O08599,P61982,P62259,P63328,P17427,P61027,P46460,P68254,P61205,Q9QYR6,P28663,P63044,Q8BKC5,Q6ZWR4,Q9CQV7,P61264,P63085
GO:1903532	positive regulation of secretion by cell	0.0002981821223218962	0.0002981821223218962	+1	O08599,O08553,P46096,P63011,P17742,P63001,P62761,O55042
GO:0048858	cell projection morphogenesis	0.0003110646682420947	0.0003110646682420947	+1	O08599,P46096,P28652,P63011,P63328,P0CG49,P63001,P61027,Q62420,Q9QYR6,Q61644,P14873,P35802
GO:0030100	regulation of endocytosis	0.0003381614174060376	0.0003381614174060376	+1	P63328,P39053,P46460,O55042,Q62420,P28663,Q3TXX4,Q61644
GO:0006119	oxidative phosphorylation	0.00036151789113008287	0.00036151789113008287	+1	O55042,P03921,Q791V5,Q91YT0,Q91VR2,Q9DCX2,P00405
GO:0051952	regulation of amine transport	0.0003618764795386336	0.0003618764795386336	+1	O08599,O08553,P46096,P63011,O55042,P31648
GO:0031629	synaptic vesicle fusion to presynaptic active zone membrane	0.00036918488667295657	0.00036918488667295657	+1	O08599,P46096,P63011
GO:0072521	purine-containing compound metabolic process	0.00037290442099487884	0.00037290442099487884	+1	P17183,P16858,Q9R0K7,P06745,P05063,O55042,Q791V5,Q91VR2,Q9DCX2,P00405,Q91V12,Q8BMF4
GO:0097479	synaptic vesicle localization	0.0004149877633496668	0.0004149877633496668	+1	O08553,P63011,P39053,O55042,Q64332
GO:0051588	regulation of neurotransmitter transport	0.0004170342616024948	0.0004170342616024948	+1	O08599,P46096,P63011,Q62277,O55042,P62835,Q9JJV2,P61264
GO:0006812	cation transport	0.0004233818657624483	0.0004233818657624483	+1	P46096,P62259,P28652,P63011,P50516,P63328,Q9R0K7,P46460,O55042,P31648,P63044,Q3TXX4,P03921,P12960,Q8K596,Q91VR2,Q9DCX2
GO:0099500	vesicle fusion to plasma membrane	0.0004273364382258842	0.0004273364382258842	+1	O08599,P46096,P63011
GO:0045333	cellular respiration	0.0004547972351700008	0.0004547972351700008	+1	O55042,P03921,Q791V5,Q91YT0,Q91VR2,Q9DCX2,P00405,Q9DB41,P97807
GO:0015837	amine transport	0.00048113372588988175	0.00048113372588988175	+1	O08599,O08553,P46096,P63011,O55042,P31648
GO:0007399	nervous system development	0.0004995512386131648	0.0004995512386131648	+1	O08599,O08553,P46096,P61982,P62259,P28652,P63011,P63328,P17742,Q9R0K7,Q9Z0E0,P0CG49,P97427,P63001,P61027,O55042,Q62420,Q9QYR6
GO:0032990	cell part morphogenesis	0.0005201344107512821	0.0005201344107512821	+1	O08599,P46096,P28652,P63011,P63328,P0CG49,P63001,P61027,Q62420,Q9QYR6,Q61644,P14873,P35802
GO:0009060	aerobic respiration	0.0005526115008167158	0.0005526115008167158	+1	O55042,P03921,Q791V5,Q91YT0,Q91VR2,Q9DCX2,P00405,P97807
GO:0070262	peptidyl-serine dephosphorylation	0.0005925003750418655	0.0005925003750418655	+1	P62259,P63328,Q76MZ3,Q6ZWR4
GO:0015800	acidic amino acid transport	0.0006217597034678659	0.0006217597034678659	+1	O08599,O08553,O55042,P31648,Q3TXX4,Q9DB41
GO:0051047	positive regulation of secretion	0.000635275607323628	0.000635275607323628	+1	O08599,O08553,P46096,P63011,P17742,P63001,P62761,O55042,P31648
GO:0048499	synaptic vesicle membrane organization	0.0006375992918154334	0.0006375992918154334	+1	O08599,P46096,P63011
GO:0006796	phosphate-containing compound metabolic process	0.0006500104730262379	0.0006500104730262379	+1	P17183,P16858,P62259,P28652,P63328,P17742,Q9R0K7,P06745,Q8VEK3,P63001,P05063,O55042,Q62420,P70296,Q76MZ3,Q791V5,P12960,Q8K183,Q6ZWR4,P62835,Q8K596,Q91VR2,Q9DCX2,Q9JJV2,P00405,P20108,Q9CQV7,Q91V12,Q8BMF4,P63085,Q9JLM8
GO:0019725	cellular homeostasis	0.0006625136360462187	0.0006625136360462187	+1	Q9Z1G4,P62259,P50516,P51863,P63328,Q9R0K7,P63001,P62761,O55042,Q9QYR6,Q3TXX4,Q8BPN8,P00920,Q8K596,Q08331,P20108,Q91V14,P63085
GO:0015980	energy derivation by oxidation of organic compounds	0.0007187387029649386	0.0007187387029649386	+1	Q8CI94,O55042,P03921,Q791V5,Q91YT0,Q91VR2,Q9DCX2,P00405,Q9DB41,P97807
GO:0006793	phosphorus metabolic process	0.0007423637096030044	0.0007423637096030044	+1	P17183,P16858,P62259,P28652,P63328,P17742,Q9R0K7,P06745,Q8VEK3,P63001,P05063,O55042,Q62420,P70296,Q76MZ3,Q791V5,P12960,Q8K183,Q6ZWR4,P62835,Q8K596,Q91VR2,Q9DCX2,Q9JJV2,P00405,P20108,Q9CQV7,Q91V12,Q8BMF4,P63085,Q9JLM8
GO:0051954	positive regulation of amine transport	0.0007704892931614495	0.0007704892931614495	+1	O08599,O08553,P46096
GO:0065007	biological regulation	0.0007741301920317466	0.0007741301920317466	+1	P99024,P17183,P16858,O08599,O08553,Q9Z1G4,P46096,P61982,P62259,P28652,P63011,P50516,Q61598,Q62277,P51863,P63328,P17742,P62880,Q9R0K7,Q9Z0E0,Q7TPR4,P17427,P39053,P0CG49,P06745,Q8VEK3,P97427,P63001,P61027,P62761,P46460,Q60668,Q7TQI3,P68254,O55042,Q62420,Q9QYR6,P28663,P70296,Q8R191,Q64332,Q76MZ3,P31648,P63044,P80314,P85094,Q3TXX4,P80313,Q791V5,Q61644,P14873,Q99PT1,P12960,Q8BPN8,Q8K183,P35802,P47757,…
GO:0050806	positive regulation of synaptic transmission	0.0009523264994117177	0.0009523264994117177	+1	O08599,P46096,P28652,P63011,O55042,P63044,P00920,Q8K596,Q08331,P61264,P63085
GO:0006904	vesicle docking involved in exocytosis	0.0010271112146431464	0.0010271112146431464	+1	O08599,P63011,P61027,P63044,P61264
GO:0048518	positive regulation of biological process	0.0010498477564504945	0.0010498477564504945	+1	P16858,O08599,O08553,P46096,P62259,P28652,P63011,P63328,P17742,Q9R0K7,P39053,P0CG49,P06745,Q8VEK3,P63001,P62761,P46460,Q60668,O55042,Q62420,Q9QYR6,P70296,Q8R191,Q76MZ3,P31648,P63044,P80314,P80313,Q791V5,Q61644,P14873,P12960,P35802,Q8BKC5,Q6ZQ38,Q6ZWR4,P00920,P50543,P62835,Q61735,Q8K596,Q9JJV2,Q9WU78,Q08331,P00405,P20108,Q61553,P97807,P58252,Q9Z1N5
GO:0017156	calcium-ion regulated exocytosis	0.0010740994794649647	0.0010740994794649647	+1	O08599,P46096,P63011,Q64332,P63044
GO:0032787	monocarboxylic acid metabolic process	0.0012038353530408328	0.0012038353530408328	+1	P17183,P16858,P06745,P05063,O55042,Q99JY0,Q99LC5,Q791V5,Q8BH95,Q8VCW8,Q8BWF0,Q91V12,P50544,Q8BMF4
GO:0072659	protein localization to plasma membrane	0.001263972840781775	0.001263972840781775	+1	O08599,P28652,P63011,P63001,P61027,P46460,P63044,Q61644,P62835
GO:0048522	positive regulation of cellular process	0.00129411405685005	0.00129411405685005	+1	P16858,O08599,O08553,P46096,P62259,P28652,P63011,P63328,P17742,P39053,P0CG49,P06745,Q8VEK3,P63001,P62761,P46460,Q60668,O55042,Q62420,Q9QYR6,P70296,Q76MZ3,P63044,P80314,P80313,Q791V5,Q61644,P14873,P12960,P35802,Q8BKC5,Q6ZQ38,Q6ZWR4,P00920,P50543,P62835,Q61735,Q8K596,Q9JJV2,Q9WU78,Q08331,P00405,P20108,Q61553,P97807,P58252,Q9Z1N5
GO:0060341	regulation of cellular localization	0.0013635626125610995	0.0013635626125610995	+1	O08599,P62259,P28652,Q8VEK3,P63001,P62761,O55042,Q9QYR6,P63044,P80314,P80313,P14873,Q8BKC5,P62835,Q9WU78
GO:0043933	protein-containing complex organization	0.0013704076121091387	0.0013704076121091387	+1	O08599,P46096,P63011,P63001,P46460,O55042,Q62420,Q9QYR6,P28663,P63044,P80314,P03921,P14873,Q64475,P47757,Q6ZQ38,Q9JJV2,Q9WU78,Q61553,Q9Z1N5,Q149F3,P61264,Q99PU8
GO:0051452	intracellular pH reduction	0.0014693687905995977	0.0014693687905995977	+1	Q9Z1G4,P51863,Q8BPN8,P00920,Q91V14
GO:0045921	positive regulation of exocytosis	0.0015788308675755193	0.0015788308675755193	+1	O08599,P46096,P63011,P62761,O55042
GO:0023051	regulation of signaling	0.0016301783671246602	0.0016301783671246602	+1	P16858,O08599,P46096,P61982,P28652,P63011,Q62277,P63328,P17742,Q9R0K7,Q9Z0E0,P39053,P0CG49,P63001,P62761,P46460,O55042,Q9QYR6,P70296,Q76MZ3,P31648,P63044,Q791V5,Q99PT1,P00920,P62835,Q61735,Q80TL4,Q8K596,Q9JJV2,Q08331
GO:0032989	cellular component morphogenesis	0.0019266190271217119	0.0019266190271217119	+1	O08599,P46096,P28652,P63011,P63328,P0CG49,P63001,P61027,Q62420,Q9QYR6,Q61644,P14873,P35802
GO:0042592	homeostatic process	0.0019935247289280793	0.0019935247289280793	+1	Q9Z1G4,P62259,P50516,P51863,P63328,Q9R0K7,Q9Z0E0,P0CG49,P06745,P63001,P62761,O55042,Q62420,Q9QYR6,Q3TXX4,Q791V5,Q8BPN8,P00920,Q8K596,Q08331,P20108,P97807,Q91V14,P50544,P63085
GO:0034330	cell junction organization	0.0021416401021074638	0.0021416401021074638	+1	P99024,P28652,P63011,Q9R0K7,Q7TPR4,P63001,O55042,P31648,P35802,P62835,Q8K596,Q9JJV2,Q9WU78,Q61553
GO:0045851	pH reduction	0.002170300934808336	0.002170300934808336	+1	Q9Z1G4,P51863,Q8BPN8,P00920,Q91V14
GO:0030154	cell differentiation	0.0022984583205742535	0.0022984583205742535	+1	O08599,O08553,P46096,P61982,P62259,P28652,P63011,P63328,P17742,Q9R0K7,Q9Z0E0,Q7TPR4,P17427,P52196,P0CG49,Q8VEK3,P97427,P63001,P61027
GO:0022904	respiratory electron transport chain	0.002314154109470321	0.002314154109470321	+1	O55042,P03921,Q791V5,Q91YT0,P00405,Q9DB41
GO:0044237	cellular metabolic process	0.0023228500831368763	0.0023228500831368763	+1	P17183,P16858,Q9Z1G4,P62259,P28652,P63328,P17742,Q9R0K7,Q8CI94,P52196,P39053,P0CG49,Q68FL4,P06745,Q8VEK3,P63001,P05063,P46460,Q60668,Q7TQI3,P68254,Q9EQ20,O55042,Q8BIJ6,Q920N2,Q62420,Q9QYR6,Q99JY0,P28663,P70296,Q76MZ3,P80314,P03921,P80313,Q99LC5,Q791V5,Q61644,Q8BH95,P12960,Q91YT0,Q8K183,Q8VCW8,Q6ZQ38,Q6ZWR4,P00920,P62835,Q61735,Q8K596,Q91VR2,Q9DCX2,Q9JJV2,Q9WU78,P00405,P20108,Q8BHN3,Q9DB41,O35737,…
GO:0048489	synaptic vesicle transport	0.0024755667661634996	0.0024755667661634996	+1	O08553,P63011,P39053,O55042
GO:0031623	receptor internalization	0.0026841374816972143	0.0026841374816972143	+1	P39053,P46460,O55042,Q62420,P28663,Q61644
GO:0016052	carbohydrate catabolic process	0.0028244169111001174	0.0028244169111001174	+1	P17183,P16858,Q8CI94,P06745,P05063
GO:0048468	cell development	0.002856261818476927	0.002856261818476927	+1	O08599,O08553,P46096,P28652,P63011,P63328,Q9R0K7,Q9Z0E0,Q7TPR4,P0CG49,Q8VEK3,P97427,P63001,P61027,Q62420,Q9QYR6,P70296,Q76MZ3,Q61644,P14873,P12960,P35802
GO:0022900	electron transport chain	0.003296220510324876	0.003296220510324876	+1	O55042,P03921,Q791V5,Q91YT0,P00405,Q9DB41
GO:0048869	cellular developmental process	0.0036088674647285256	0.0036088674647285256	+1	O08599,O08553,P46096,P61982,P62259,P28652,P63011,P63328,P17742,Q9R0K7,Q9Z0E0,Q7TPR4,P17427,P52196,P0CG49,Q8VEK3,P97427,P63001,P61027
GO:0030641	regulation of cellular pH	0.00392279245216001	0.00392279245216001	+1	Q9Z1G4,P51863,Q8BPN8,P00920,Q91V14,P63085
GO:0051932	synaptic transmission, GABAergic	0.004062340628189176	0.004062340628189176	+1	O08599,P63001,P31648,P00920,Q80TL4
GO:0001956	positive regulation of neurotransmitter secretion	0.004684788734753898	0.004684788734753898	+1	O08599,P46096,O55042,P61264
GO:0043254	regulation of protein-containing complex assembly	0.004816563833032847	0.004816563833032847	+1	O08599,P63011,P63001,O55042,P28663,P14873,P47757,Q6ZQ38,Q9JJV2,Q61553,P61264
GO:0010646	regulation of cell communication	0.004950676238074032	0.004950676238074032	+1	P16858,O08599,P46096,P61982,P28652,P63011,Q62277,P63328,P17742,Q9R0K7,Q9Z0E0,P39053,P0CG49,P63001,P62761,O55042,Q9QYR6,P70296,Q76MZ3,P31648,P63044,Q791V5,Q99PT1,P00920,P62835,Q61735,Q80TL4,Q8K596,Q9JJV2,Q08331
GO:0044282	small molecule catabolic process	0.004984178105388699	0.004984178105388699	+1	P17183,P06745,Q9EQ20,Q99JY0,Q99LC5,Q8BH95,Q8BWF0,Q91V12,P50544,Q8QZS1
GO:0070050	neuron cellular homeostasis	0.005436650547277515	0.005436650547277515	+1	Q9QYR6,Q3TXX4,Q8K596,Q08331
GO:0006096	glycolytic process	0.0055134049570955725	0.0055134049570955725	+1	P17183,P16858,P06745,P05063,Q791V5
GO:0006757	ATP generation from ADP	0.00586829288854701	0.00586829288854701	+1	P17183,P16858,P06745,P05063,Q791V5
GO:0050794	regulation of cellular process	0.00601564993327808	0.00601564993327808	+1	P99024,P17183,P16858,O08599,O08553,Q9Z1G4,P46096,P61982,P62259,P28652,P63011,Q61598,Q62277,P63328,P17742,P62880,Q9R0K7,Q9Z0E0,Q7TPR4,P17427,P39053,P0CG49,P06745,Q8VEK3,P97427,P63001,P61027,P62761,P46460,Q60668,Q7TQI3,P68254,O55042,Q62420,Q9QYR6,P28663,P70296,Q76MZ3,P31648,P63044,P80314,Q3TXX4,P80313,Q791V5,Q61644,P14873,Q99PT1,P12960,Q8K183,P35802,P47757,Q8BKC5,Q6ZQ38,Q6ZWR4,P00920,P50543,P62835,…
GO:1901564	organonitrogen compound metabolic process	0.006086399962597684	0.006086399962597684	+1	P17183,P16858,P62259,P28652,P63328,P17742,Q9R0K7,P52196,P0CG49,P06745,P63001,P05063,P46460,Q60668,Q7TQI3,Q9EQ20,O55042,Q8BIJ6,Q920N2,Q62420,Q9QYR6,P70296,Q76MZ3,Q791V5,P12960,Q8K183,Q6ZQ38,Q6ZWR4,P62835,Q8K596,Q91VR2,Q9DCX2,Q9JJV2,Q9WU78,P00405,P20108,Q8BHN3,P97807,Q8BWF0,P58252,Q9Z1N5,Q149F3,Q9D8N0,Q91V12,Q02053,Q8BMF4,P63085,Q8QZS1,Q9JLM8
GO:1990778	protein localization to cell periphery	0.007026077562278698	0.007026077562278698	+1	O08599,P28652,P63011,P63001,P61027,P46460,P63044,Q61644,P62835
GO:0016188	synaptic vesicle maturation	0.007227084802708409	0.007227084802708409	+1	O08599,P63011,Q3TXX4
GO:0006898	receptor-mediated endocytosis	0.007290808655558092	0.007290808655558092	+1	P17427,P39053,P46460,O55042,Q62420,P28663,Q61644
GO:0006906	vesicle fusion	0.007694978934337579	0.007694978934337579	+1	O08599,P46096,P63011,O55042,P63044
GO:0044087	regulation of cellular component biogenesis	0.007697966168362834	0.007697966168362834	+1	O08599,P63011,Q8VEK3,P63001,O55042,P28663,P14873,P35802,P47757,Q6ZQ38,P62835,Q61735,Q9JJV2,Q9WU78,Q61553
GO:0120035	regulation of plasma membrane bounded cell projection organization	0.007860202779673893	0.007860202779673893	+1	O08553,P28652,P63328,P97427,P63001,Q61644,P14873,P12960,P35802,P47757,P62835,Q9JJV2,Q61553
GO:0051955	regulation of amino acid transport	0.00794696050214783	0.00794696050214783	+1	O08599,O08553,O55042,P31648
GO:1903305	regulation of regulated secretory pathway	0.008026265743716966	0.008026265743716966	+1	O08599,P46096,P63011,Q62277,P63044,P62835,Q9JJV2
GO:0016050	vesicle organization	0.008092968739852945	0.008092968739852945	+1	O08599,P46096,P63011,P39053,O55042,P63044,Q3TXX4,Q9WU78,P61264
GO:1903307	positive regulation of regulated secretory pathway	0.008461300888530907	0.008461300888530907	+1	O08599,P46096,P63011
GO:0042773	ATP synthesis coupled electron transport	0.008486382265868186	0.008486382265868186	+1	O55042,P03921,Q791V5,Q91YT0,P00405
GO:0065003	protein-containing complex assembly	0.008504643374864626	0.008504643374864626	+1	O08599,P46096,P63011,P63001,O55042,Q62420,P28663,P63044,P80314,P03921,P14873,Q64475,P47757,Q6ZQ38,Q9JJV2,Q9WU78,Q61553,Q9Z1N5,P61264,Q99PU8
GO:0014049	positive regulation of glutamate secretion	0.00866169487930752	0.00866169487930752	+1	O08599,O08553
GO:0006835	dicarboxylic acid transport	0.008825683692087163	0.008825683692087163	+1	O08599,O08553,O55042,Q3TXX4,Q9DB41,Q9CR62
GO:0090174	organelle membrane fusion	0.008967822098701	0.008967822098701	+1	O08599,P46096,P63011,O55042,P63044
GO:0007010	cytoskeleton organization	0.009291920119661125	0.009291920119661125	+1	P99024,Q922F4,P16858,O08553,Q7TPR4,Q8VEK3,P63001,O55042,Q9QYR6,Q76MZ3,Q61644,P14873,Q99PT1,P47757,Q61735,Q9JJV2,Q9WU78,Q61553
GO:0046031	ADP metabolic process	0.009399410319659669	0.009399410319659669	+1	P17183,P16858,P06745,P05063,Q791V5
GO:0006165	nucleoside diphosphate phosphorylation	0.009399410319659669	0.009399410319659669	+1	P17183,P16858,P06745,P05063,Q791V5
GO:1901998	toxin transport	0.009908723870449195	0.009908723870449195	+1	Q9Z1G4,P39053,P80314,P80313
GO:0031344	regulation of cell projection organization	0.009967348148833335	0.009967348148833335	+1	O08553,P28652,P63328,P97427,P63001,Q61644,P14873,P12960,P35802,P47757,P62835,Q9JJV2,Q61553
GO:0051590	positive regulation of neurotransmitter transport	0.010121351960658269	0.010121351960658269	+1	O08599,P46096,O55042,P61264
GO:0046395	carboxylic acid catabolic process	0.01046042905717708	0.01046042905717708	+1	Q9EQ20,Q99JY0,Q99LC5,Q8BH95,Q8BWF0,Q91V12,P50544,Q8QZS1
GO:0046939	nucleotide phosphorylation	0.010499333417573063	0.010499333417573063	+1	P17183,P16858,P06745,P05063,Q791V5
GO:0060249	anatomical structure homeostasis	0.010897631422192293	0.010897631422192293	+1	Q9Z0E0,P63001,Q62420,Q9QYR6,Q3TXX4,P00920,Q8K596,Q08331,P97807
GO:0006885	regulation of pH	0.011266871595545841	0.011266871595545841	+1	Q9Z1G4,P51863,Q8BPN8,P00920,Q91V14,P63085
GO:0016054	organic acid catabolic process	0.011730633739329182	0.011730633739329182	+1	Q9EQ20,Q99JY0,Q99LC5,Q8BH95,Q8BWF0,Q91V12,P50544,Q8QZS1
GO:0060478	acrosomal vesicle exocytosis	0.012122468711886434	0.012122468711886434	+1	O08599,P63011
GO:0051656	establishment of organelle localization	0.012568196894993429	0.012568196894993429	+1	O08599,O08553,P63011,P39053,P0CG49,Q8VEK3,O55042
GO:0035493	SNARE complex assembly	0.012723769966286522	0.012723769966286522	+1	O08599,O55042,P63044
GO:0019637	organophosphate metabolic process	0.012770615056106684	0.012770615056106684	+1	P17183,P16858,Q9R0K7,P06745,P05063,O55042,Q791V5,Q8K183,Q91VR2,Q9DCX2,P00405,Q9CQV7,Q91V12,Q8BMF4,P63085
GO:0009135	purine nucleoside diphosphate metabolic process	0.0130006571009228	0.0130006571009228	+1	P17183,P16858,P06745,P05063,Q791V5
GO:0009179	purine ribonucleoside diphosphate metabolic process	0.0130006571009228	0.0130006571009228	+1	P17183,P16858,P06745,P05063,Q791V5
GO:0030004	cellular monovalent inorganic cation homeostasis	0.0153610084927888	0.0153610084927888	+1	Q9Z1G4,P51863,Q8BPN8,P00920,Q91V14,P63085
GO:0009185	ribonucleoside diphosphate metabolic process	0.017602270480749155	0.017602270480749155	+1	P17183,P16858,P06745,P05063,Q791V5
GO:0050789	regulation of biological process	0.019347235338733327	0.019347235338733327	+1	P99024,P17183,P16858,O08599,O08553,Q9Z1G4,P46096,P61982,P62259,P28652,P63011,Q61598,Q62277,P63328,P17742,P62880,Q9R0K7,Q9Z0E0,Q7TPR4,P17427,P39053,P0CG49,P06745,Q8VEK3,P97427,P63001,P61027,P62761,P46460,Q60668,Q7TQI3,P68254,O55042,Q62420,Q9QYR6,P28663,P70296,Q8R191,Q76MZ3,P31648,P63044,P80314,Q3TXX4,P80313,Q791V5,Q61644,P14873,Q99PT1,P12960,Q8K183,P35802,P47757,Q8BKC5,Q6ZQ38,Q6ZWR4,P00920,P50543,…
GO:0055082	cellular chemical homeostasis	0.019993619397581274	0.019993619397581274	+1	Q9Z1G4,P62259,P50516,P51863,P63328,Q9R0K7,P63001,P62761,O55042,Q8BPN8,P00920,Q8K596,Q08331,Q91V14,P63085
GO:1904951	positive regulation of establishment of protein localization	0.020183448457543277	0.020183448457543277	+1	P62259,P17742,P63001,P62761,P63044,P80314,P80313,Q8BKC5
GO:0014048	regulation of glutamate secretion	0.020783919041276674	0.020783919041276674	+1	O08599,O08553,O55042
GO:0043269	regulation of ion transport	0.021049822268211515	0.021049822268211515	+1	O08599,O08553,P46096,P62259,P63011,Q9R0K7,O55042,P31648,P63044,P12960,P00920
GO:0043112	receptor metabolic process	0.021964883895952643	0.021964883895952643	+1	P39053,P46460,O55042,Q62420,P28663,Q61644
GO:0006090	pyruvate metabolic process	0.02233390388736383	0.02233390388736383	+1	P17183,P16858,P06745,P05063,Q791V5
GO:0032228	regulation of synaptic transmission, GABAergic	0.023264441241490918	0.023264441241490918	+1	O08599,P31648,P00920,Q80TL4
GO:2000300	regulation of synaptic vesicle exocytosis	0.024744634191295616	0.024744634191295616	+1	P46096,P63011,Q62277,P62835,Q9JJV2
GO:0032880	regulation of protein localization	0.025534099694411262	0.025534099694411262	+1	P62259,P28652,P63328,P17742,P63001,P62761,Q9QYR6,P63044,P80314,P80313,Q99PT1,Q8BKC5,P62835
GO:0021700	developmental maturation	0.025629245265733437	0.025629245265733437	+1	O08599,P28652,P63011,P63001,P70296,Q76MZ3,Q3TXX4
GO:0031630	regulation of synaptic vesicle fusion to presynaptic active zone membrane	0.025951637286112317	0.025951637286112317	+1	P46096,P63011
GO:1901632	regulation of synaptic vesicle membrane organization	0.025951637286112317	0.025951637286112317	+1	P46096,P63011
GO:2000278	regulation of DNA biosynthetic process	0.027163803206473654	0.027163803206473654	+1	Q8VEK3,Q60668,P80314,P80313,Q9Z1N5,P63085
GO:0035494	SNARE complex disassembly	0.02831291193503999	0.02831291193503999	+1	P46460,P28663
GO:1903421	regulation of synaptic vesicle recycling	0.029193160046776866	0.029193160046776866	+1	P39053,P63044,Q3TXX4,P61264
GO:0009132	nucleoside diphosphate metabolic process	0.029262830502586847	0.029262830502586847	+1	P17183,P16858,P06745,P05063,Q791V5
GO:0051453	regulation of intracellular pH	0.029442725822277274	0.029442725822277274	+1	Q9Z1G4,P51863,Q8BPN8,P00920,Q91V14
GO:0045956	positive regulation of calcium ion-dependent exocytosis	0.031666886117585384	0.031666886117585384	+1	O08599,P46096
GO:0000904	cell morphogenesis involved in differentiation	0.03287841666326678	0.03287841666326678	+1	O08599,P28652,P63011,P63328,Q9R0K7,Q7TPR4,P63001,P61027
GO:0048284	organelle fusion	0.033000253795064785	0.033000253795064785	+1	O08599,P46096,P63011,O55042,P63044
GO:0051957	positive regulation of amino acid transport	0.03326742309343859	0.03326742309343859	+1	O08599,O08553
GO:1902600	proton transmembrane transport	0.03794379514325496	0.03794379514325496	+1	P50516,Q3TXX4,P03921,Q91VR2,Q9DCX2
GO:0048791	calcium ion-regulated exocytosis of neurotransmitter	0.03931107783281895	0.03931107783281895	+1	O08599,P46096
GO:0032984	protein-containing complex disassembly	0.0393943187998896	0.0393943187998896	+1	P46460,Q62420,Q9QYR6,P28663,P14873,P47757,Q149F3
GO:1903829	positive regulation of protein localization	0.04068551364550621	0.04068551364550621	+1	P62259,P17742,P63001,P62761,Q9QYR6,P63044,P80314,P80313,Q8BKC5
GO:0032269	negative regulation of cellular protein metabolic process	0.04576398665707516	0.04576398665707516	+1	P16858,P62259,P17742,P06745,Q60668,Q7TQI3,O55042,Q62420,Q9QYR6,P70296
GO:0009306	protein secretion	0.04628343078826715	0.04628343078826715	+1	P63011,P63328,P17742,P63001,P61027,P62761
GO:0035592	establishment of protein localization to extracellular region	0.04700397326768169	0.04700397326768169	+1	P63011,P63328,P17742,P63001,P61027,P62761
GO:0048169	regulation of long-term neuronal synaptic plasticity	0.04720987923405782	0.04720987923405782	+1	P28652,Q62277,O55042
GO:0014047	glutamate secretion	0.04720987923405782	0.04720987923405782	+1	O08599,O08553,O55042
GO:0032204	regulation of telomere maintenance	0.04739394379888255	0.04739394379888255	+1	Q8VEK3,Q60668,P80314,P80313,P63085
GO:0045202	synapse	1.7344148587012912e-34	1.7344148587012912e-34	+1	P17183,P16858,O08599,O08553,Q9Z1G4,P46096,P61982,P62259,P28652,P63011,Q61598,Q62277,P51863,P63328,Q9R0K7,Q9Z0E0,Q7TPR4,P17427,Q60931,P39053,P63001,P05063,P61027,P46460,Q60668,O55042,Q62420,Q9QYR6,Q8BGN8,P28663,P70296,Q8R191,Q64332,Q76MZ3,P31648,P63044,Q3TXX4,Q61644,P14873,Q99PT1,P12960,Q8BPN8,P35802,P47757,O55125,P62835,Q8K596,Q9JJV2,Q08331
GO:0043209	myelin sheath	6.715515632541283e-31	6.715515632541283e-31	+1	P17183,P16858,O08599,O08553,P61982,P62814,P50516,Q61598,P17742,P62880,P39053,P0CG49,P06745,P46460,P28663,P70296,Q64332,P80314,Q61644,P12960,P00920,P62835,Q91VR2,Q9DCX2,Q9WU78,P20108,Q61553
GO:0030054	cell junction	3.6714442734117044e-28	3.6714442734117044e-28	+1	P17183,P16858,O08599,O08553,Q9Z1G4,P46096,P61982,P62259,P28652,P63011,Q61598,Q62277,P51863,P63328,Q9R0K7,Q9Z0E0,Q7TPR4,P17427,Q60931,P39053,P63001,P05063,P61027,P46460,Q60668,O55042,Q62420,Q9QYR6,Q8BGN8,P28663,P70296,Q8R191,Q64332,Q76MZ3,P31648,P63044,Q3TXX4,Q61644,P14873,Q99PT1,P12960,Q8BPN8,P35802,P47757,O55125,P62835,Q8K596,Q9JJV2,Q08331,Q61553,O35737,P58252,Q02053,P61264,P63085,Q9JLM8
GO:0005737	cytoplasm	8.973936787836269e-28	8.973936787836269e-28	+1	P99024,Q922F4,P17183,P16858,O08599,O08553,Q9Z1G4,P46096,P61982,P62814,P62259,P28652,P63011,P50516,Q61598,Q62277,P51863,P63328,P17742,P62880,Q9R0K7,Q8CI94,Q9Z0E0,Q7TPR4,P17427,Q60931,P52196,P39053,P0CG49,Q68FL4,P06745,Q8VEK3,P97427,P63001,P05063,P61027,P62761,P46460,Q60668,Q7TQI3,P68254,Q9EQ20,O55042,Q8BIJ6,P61205,Q920N2,Q62420,Q9QYR6,Q99JY0,Q8BGN8,P28663,P70296,Q8R191,Q64332,Q76MZ3,P63044,P80314,…
GO:0098793	presynapse	7.496383194143403e-24	7.496383194143403e-24	+1	O08599,O08553,Q9Z1G4,P46096,P61982,P63011,Q62277,P51863,Q9R0K7,P17427,Q60931,P39053,P61027,O55042,Q62420,Q8BGN8,P28663,P70296,Q8R191,Q64332,P31648,P63044,Q3TXX4,Q61644,P12960,Q8BPN8,P35802,Q8K596,Q9JJV2,Q08331
GO:0043005	neuron projection	2.185201887979506e-21	2.185201887979506e-21	+1	P17183,O08599,O08553,P46096,P62259,P28652,P63011,Q62277,P51863,P63328,Q9R0K7,Q8CI94,Q9Z0E0,Q7TPR4,P39053,P0CG49,Q68FL4,P06745,P97427,P63001,P05063,P46460,O55042,Q62420,Q9QYR6,P70296,P31648,P63044,Q3TXX4,P03921,Q61644,P14873,P35802,P47757,P00920,P62835,Q8K596,Q08331,Q61553,Q91V14,Q91V12,P61264,P63085,Q9JLM8
GO:0008021	synaptic vesicle	2.1314455814012847e-18	2.1314455814012847e-18	+1	Q9Z1G4,P46096,P63011,Q62277,P51863,P17427,Q60931,P39053,P61027,O55042,Q62420,Q8BGN8,P70296,Q8R191,Q64332,P63044,Q3TXX4,Q8BPN8
GO:0070382	exocytic vesicle	1.0295907640048713e-17	1.0295907640048713e-17	+1	Q9Z1G4,P46096,P63011,Q62277,P51863,P17427,Q60931,P39053,P61027,O55042,Q62420,Q8BGN8,P70296,Q8R191,Q64332,P63044,Q3TXX4,Q8BPN8
GO:0120025	plasma membrane bounded cell projection	1.3336352253495025e-17	1.3336352253495025e-17	+1	P17183,O08599,O08553,P46096,P62814,P62259,P28652,P63011,P50516,Q62277,P51863,P63328,Q9R0K7,Q8CI94,Q9Z0E0,Q7TPR4,P39053,P0CG49,Q68FL4,P06745,P97427,P63001,P05063,P61027,P46460,O55042,Q62420,Q9QYR6,P70296,P31648,P63044,Q3TXX4,P03921,Q61644,P14873,P35802,P47757,P00920,P50543,P62835,Q8K596,Q08331,Q61553
GO:0042995	cell projection	2.633783818197758e-17	2.633783818197758e-17	+1	P17183,O08599,O08553,P46096,P62814,P62259,P28652,P63011,P50516,Q62277,P51863,P63328,Q9R0K7,Q8CI94,Q9Z0E0,Q7TPR4,P39053,P0CG49,Q68FL4,P06745,P97427,P63001,P05063,P61027,P46460,O55042,Q62420,Q9QYR6,P70296,P31648,P63044,Q3TXX4,P03921,Q61644,P14873,P35802,P47757,P00920,P50543,P62835,Q8K596,Q08331,Q61553
GO:0005739	mitochondrion	3.1798936506843485e-17	3.1798936506843485e-17	+1	P16858,O08599,O08553,P62259,P50516,P63328,Q60931,P52196,P0CG49,P05063,Q9EQ20,O55042,Q8BIJ6,Q920N2,Q99JY0,P70296,P85094,P03921,P80313,Q99LC5,Q791V5,Q8BH95,Q91YT0,Q8VCW8,Q6ZWR4,O55125,Q8K596,Q91VR2,Q9DCX2,P00405,P20108,Q9DB41,P97807,Q8BWF0,Q9CQV7,Q91V12,Q02053,P50544,Q8BMF4,P63085,Q8QZS1,Q9CR62,Q3UNZ8,Q99PU8
GO:0005622	intracellular anatomical structure	2.889195003911911e-16	2.889195003911911e-16	+1	P99024,Q922F4,P17183,P16858,O08599,O08553,Q9Z1G4,P46096,P61982,P62814,P62259,P28652,P63011,P50516,Q61598,Q62277,P51863,P63328,P17742,P62880,Q9R0K7,Q8CI94,Q9Z0E0,Q7TPR4,P17427,Q60931,P52196,P39053,P0CG49,Q68FL4,P06745,Q8VEK3,P97427,P63001,P05063,P61027,P62761,P46460,Q60668,Q7TQI3,P68254,Q9EQ20,O55042,Q8BIJ6,P61205,Q920N2,Q62420,Q9QYR6,Q99JY0,Q8BGN8,P28663,P70296,Q8R191,Q64332,Q76MZ3,P63044,P80314,…
GO:0030133	transport vesicle	1.9716093946357752e-15	1.9716093946357752e-15	+1	Q9Z1G4,P46096,P63011,Q62277,P51863,P17427,Q60931,P39053,P61027,O55042,Q62420,Q8BGN8,P70296,Q8R191,Q64332,P63044,Q3TXX4,Q8BPN8
GO:0099503	secretory vesicle	9.326336254371847e-15	9.326336254371847e-15	+1	O08599,Q9Z1G4,P46096,P63011,P50516,Q62277,P51863,Q7TPR4,P17427,Q60931,P39053,P61027,O55042,Q62420,Q8BGN8,P70296,Q8R191,Q64332,P63044,Q3TXX4
GO:0030424	axon	1.2468815880666819e-14	1.2468815880666819e-14	+1	P17183,O08599,O08553,P46096,P62259,P63011,Q62277,P51863,Q8CI94,P39053,P97427,P05063,O55042,Q9QYR6,P70296,P31648,Q3TXX4,Q61644,P14873,P35802,P00920,Q8K596,Q08331,Q61553,P61264,P63085,Q9JLM8
GO:0098588	bounding membrane of organelle	1.5337347093236198e-14	1.5337347093236198e-14	+1	Q9Z1G4,P46096,P62814,P63011,P50516,Q62277,P51863,Q9Z0E0,Q7TPR4,P17427,Q60931,P06745,P63001,P61027,O55042,Q62420,Q99JY0,Q8BGN8,P28663,P70296,Q8R191,Q64332,P63044,Q3TXX4,Q791V5
GO:0043226	organelle	3.134993876641353e-14	3.134993876641353e-14	+1	P99024,Q922F4,P16858,O08599,O08553,Q9Z1G4,P46096,P61982,P62814,P62259,P28652,P63011,P50516,Q61598,Q62277,P51863,P63328,P17742,Q9R0K7,Q9Z0E0,Q7TPR4,P17427,Q60931,P52196,P39053,P0CG49,Q68FL4,P06745,Q8VEK3,P97427,P63001,P05063,P61027,P46460,Q60668,Q7TQI3,Q9EQ20,O55042,Q8BIJ6,P61205,Q920N2,Q62420,Q9QYR6,Q99JY0,Q8BGN8,P28663,P70296,Q8R191,Q64332,Q76MZ3,P63044,P80314,P85094,Q3TXX4,P03921,P80313,Q99LC5,…
GO:0030672	synaptic vesicle membrane	3.144114024010831e-14	3.144114024010831e-14	+1	Q9Z1G4,P46096,P63011,Q62277,P61027,O55042,Q62420,Q8BGN8,Q8R191,Q64332,P63044,Q3TXX4
GO:0099501	exocytic vesicle membrane	3.144114024010831e-14	3.144114024010831e-14	+1	Q9Z1G4,P46096,P63011,Q62277,P61027,O55042,Q62420,Q8BGN8,Q8R191,Q64332,P63044,Q3TXX4
GO:0043229	intracellular organelle	4.018953907677522e-13	4.018953907677522e-13	+1	P99024,Q922F4,P16858,O08599,O08553,Q9Z1G4,P46096,P62814,P62259,P28652,P63011,P50516,Q61598,Q62277,P51863,P63328,P17742,Q9R0K7,Q9Z0E0,Q7TPR4,P17427,Q60931,P52196,P39053,P0CG49,Q68FL4,P06745,Q8VEK3,P97427,P63001,P05063,P61027,P46460,Q60668,Q7TQI3,Q9EQ20,O55042,Q8BIJ6,P61205,Q920N2,Q62420,Q9QYR6,Q99JY0,Q8BGN8,P28663,P70296,Q8R191,Q64332,Q76MZ3,P63044,P80314,P85094,Q3TXX4,P03921,P80313,Q99LC5,Q791V5,…
GO:0030658	transport vesicle membrane	9.701759300117044e-13	9.701759300117044e-13	+1	Q9Z1G4,P46096,P63011,Q62277,P61027,O55042,Q62420,Q8BGN8,Q8R191,Q64332,P63044,Q3TXX4
GO:0098794	postsynapse	1.1041218213036095e-12	1.1041218213036095e-12	+1	P16858,O08599,P28652,P63011,Q62277,P63328,Q9R0K7,Q9Z0E0,Q7TPR4,P63001,P05063,P46460,Q9QYR6,P28663,Q64332,P31648,Q61644,P14873,P12960,P47757,Q8K596,Q9JJV2,O35737,P63085,Q9JLM8
GO:0043227	membrane-bounded organelle	2.691300202071132e-12	2.691300202071132e-12	+1	P99024,P16858,O08599,O08553,Q9Z1G4,P46096,P61982,P62814,P62259,P63011,P50516,Q61598,Q62277,P51863,P63328,P17742,Q9R0K7,Q9Z0E0,Q7TPR4,P17427,Q60931,P52196,P39053,P0CG49,Q68FL4,P06745,Q8VEK3,P97427,P63001,P05063,P61027,P46460,Q60668,Q7TQI3,Q9EQ20,O55042,Q8BIJ6,P61205,Q920N2,Q62420,Q9QYR6,Q99JY0,Q8BGN8,P28663,P70296,Q8R191,Q64332,Q76MZ3,P63044,P85094,Q3TXX4,P03921,P80313,Q99LC5,Q791V5,Q61644,P14873,…
GO:0005829	cytosol	4.851148402761014e-12	4.851148402761014e-12	+1	P99024,P17183,P16858,O08599,O08553,Q9Z1G4,P61982,P62814,P62259,P28652,P63011,P50516,P63328,P17742,Q9Z0E0,P0CG49,Q68FL4,P06745,P97427,P63001,P05063,P62761,P46460,Q60668,P68254,O55042,Q920N2,Q62420,Q9QYR6,Q76MZ3,P80314,P80313,P14873,Q99PT1,Q64475,Q91YT0,Q8K183,P47757,Q6ZQ38,Q6ZWR4,P00920,Q9JJV2,Q9WU78,Q08331,P20108,Q61553,O35737,P97807,P58252
GO:0031090	organelle membrane	9.583398325820845e-12	9.583398325820845e-12	+1	P16858,Q9Z1G4,P46096,P62814,P63011,P50516,Q62277,P51863,Q9Z0E0,Q7TPR4,P17427,Q60931,P52196,P06745,P63001,P61027,O55042,Q62420,Q99JY0,Q8BGN8,P28663,P70296,Q8R191,Q64332,P63044,Q3TXX4,P03921,Q791V5,Q91YT0,Q6ZWR4,O55125,Q8K596,Q91VR2,Q9DCX2,P00405,Q9DB41,Q9CQV7,Q02053,P50544
GO:0098978	glutamatergic synapse	1.0085022000567017e-10	1.0085022000567017e-10	+1	P16858,O08599,P46096,P62259,P28652,P63328,Q9R0K7,Q7TPR4,P39053,P63001,Q62420,P28663,Q64332,Q76MZ3,Q61644,P35802,P62835,Q9JJV2
GO:0030659	cytoplasmic vesicle membrane	1.4867651923577045e-10	1.4867651923577045e-10	+1	Q9Z1G4,P46096,P63011,Q62277,Q9Z0E0,Q7TPR4,P17427,P63001,P61027,O55042,Q62420,Q8BGN8,Q8R191,Q64332,P63044,Q3TXX4
GO:0043231	intracellular membrane-bounded organelle	2.5031932128098807e-10	2.5031932128098807e-10	+1	P99024,P16858,O08599,O08553,Q9Z1G4,P46096,P62814,P62259,P63011,P50516,Q61598,Q62277,P51863,P63328,P17742,Q9R0K7,Q9Z0E0,Q7TPR4,P17427,Q60931,P52196,P39053,P0CG49,Q68FL4,P06745,Q8VEK3,P97427,P63001,P05063,P61027,P46460,Q60668,Q7TQI3,Q9EQ20,O55042,Q8BIJ6,P61205,Q920N2,Q62420,Q99JY0,Q8BGN8,P28663,P70296,Q8R191,Q64332,Q76MZ3,P63044,P85094,Q3TXX4,P03921,P80313,Q99LC5,Q791V5,Q61644,Q99PT1,Q64475,Q8BH95,…
GO:0012506	vesicle membrane	2.8927069259026103e-10	2.8927069259026103e-10	+1	Q9Z1G4,P46096,P63011,Q62277,Q9Z0E0,Q7TPR4,P17427,P63001,P61027,O55042,Q62420,Q8BGN8,Q8R191,Q64332,P63044,Q3TXX4
GO:0044297	cell body	3.938676951028033e-10	3.938676951028033e-10	+1	P99024,P17183,O08553,P28652,P62880,Q9R0K7,Q9Z0E0,P0CG49,P97427,O55042,Q62420,Q9QYR6,P70296,P31648,P80314,P80313,P14873,P35802,P47757,Q8K596,Q91V14,Q91V12,P63085
GO:0098563	intrinsic component of synaptic vesicle membrane	1.1053042661543975e-9	1.1053042661543975e-9	+1	Q9Z1G4,P46096,P63011,Q62277,P61027,Q8BGN8,P63044,Q3TXX4
GO:0110165	cellular anatomical entity	1.7938689700072915e-9	1.7938689700072915e-9	+1	P99024,Q922F4,P17183,P16858,O08599,O08553,Q9Z1G4,P46096,P61982,P62814,P62259,P28652,P63011,P50516,Q61598,Q62277,P51863,P63328,P17742,P62880,Q9R0K7,Q8CI94,Q9Z0E0,Q7TPR4,P17427,Q60931,P52196,P39053,P0CG49,Q68FL4,P06745,Q8VEK3,P97427,P63001,P05063,P61027,P62761,P46460,Q60668,Q7TQI3,P68254,Q9EQ20,O55042,Q8BIJ6,P61205,Q920N2,Q62420,Q9QYR6,Q99JY0,Q8BGN8,P28663,P70296,Q8R191,Q64332,Q76MZ3,P31648,P63044,…
GO:0031982	vesicle	1.988139956572779e-9	1.988139956572779e-9	+1	P16858,O08599,Q9Z1G4,P46096,P61982,P63011,P50516,Q62277,P51863,Q9Z0E0,Q7TPR4,P17427,Q60931,P39053,P63001,P61027,O55042,Q62420,Q8BGN8,P70296,Q8R191,Q64332,P63044,Q3TXX4
GO:0031410	cytoplasmic vesicle	2.1362934909871076e-9	2.1362934909871076e-9	+1	P16858,O08599,Q9Z1G4,P46096,P63011,P50516,Q62277,P51863,Q9Z0E0,Q7TPR4,P17427,Q60931,P39053,P63001,P61027,O55042,Q62420,Q8BGN8,P70296,Q8R191,Q64332,P63044,Q3TXX4,Q61644
GO:0097708	intracellular vesicle	2.221514169132288e-9	2.221514169132288e-9	+1	P16858,O08599,Q9Z1G4,P46096,P63011,P50516,Q62277,P51863,Q9Z0E0,Q7TPR4,P17427,Q60931,P39053,P63001,P61027,O55042,Q62420,Q8BGN8,P70296,Q8R191,Q64332,P63044,Q3TXX4,Q61644
GO:0150034	distal axon	3.0435888919724544e-9	3.0435888919724544e-9	+1	P17183,O08553,P62259,P63011,Q62277,P51863,P97427,O55042,P70296,Q61644,P14873,P35802,Q8K596,Q08331,Q61553
GO:0036477	somatodendritic compartment	1.2638619897718395e-8	1.2638619897718395e-8	+1	P17183,O08553,P28652,P63328,Q9R0K7,Q9Z0E0,Q7TPR4,P0CG49,P97427,P63001,P46460,O55042,Q62420,Q9QYR6,P70296,P31648,P14873,P35802,P47757,Q8K596,Q08331,Q61553,Q91V14,P63085
GO:0031966	mitochondrial membrane	8.289112686192572e-8	8.289112686192572e-8	+1	Q60931,P52196,O55042,Q99JY0,P70296,P03921,Q791V5,Q91YT0,Q6ZWR4,O55125,Q8K596,Q91VR2,Q9DCX2,P00405,Q9DB41,Q9CQV7,P50544,Q9CR62
GO:0098984	neuron to neuron synapse	8.918392620130463e-8	8.918392620130463e-8	+1	P16858,P46096,P28652,Q62277,Q9R0K7,P46460,Q62420,Q9QYR6,Q64332,Q61644,P14873,P47757,Q8K596,O35737,P63085,Q9JLM8
GO:0044306	neuron projection terminus	1.1657378430658578e-7	1.1657378430658578e-7	+1	O08553,P46096,P63011,Q62277,P51863,O55042,P70296,P63044,Q61644,Q8K596,Q08331
GO:0016020	membrane	2.777283619904524e-7	2.777283619904524e-7	+1	P99024,P17183,P16858,O08599,O08553,Q9Z1G4,P46096,P62814,P62259,P63011,P50516,Q62277,P51863,P63328,P62880,Q9R0K7,Q9Z0E0,Q7TPR4,P17427,Q60931,P52196,P39053,P06745,P63001,P61027,P62761,P46460,O55042,P61205,Q62420,Q99JY0,Q8BGN8,P28663,P70296,Q8R191,Q64332,P31648,P63044,Q3TXX4,P03921,Q791V5,Q61644,P14873,Q99PT1,P12960,Q91YT0,P35802,P47757,Q6ZWR4,O55125,P00920,P62835,Q61735,Q8K596,Q91VR2,Q9DCX2,Q9WU78,…
GO:0005743	mitochondrial inner membrane	3.0995699967844377e-7	3.0995699967844377e-7	+1	Q60931,P52196,O55042,Q99JY0,P03921,Q791V5,Q91YT0,O55125,Q91VR2,Q9DCX2,P00405,Q9DB41,Q9CQV7,P50544,Q9CR62
GO:0030285	integral component of synaptic vesicle membrane	3.5643041068614325e-7	3.5643041068614325e-7	+1	Q9Z1G4,P46096,Q62277,Q8BGN8,P63044,Q3TXX4
GO:0098590	plasma membrane region	3.6740935572269917e-7	3.6740935572269917e-7	+1	P17183,O08599,P46096,P62814,P50516,Q62277,P51863,Q9R0K7,P17427,P39053,P06745,P63001,P31648,Q61644,P12960,P35802,O55125,P00920,Q8K596,Q08331,Q61553,Q91V14,P61264,P63085
GO:0012505	endomembrane system	4.034645213429918e-7	4.034645213429918e-7	+1	P99024,P16858,O08599,Q9Z1G4,P46096,P63011,P50516,Q61598,Q62277,P51863,Q9R0K7,Q9Z0E0,Q7TPR4,P17427,Q60931,P39053,P63001,P61027,P46460,O55042,P61205,Q62420,Q99JY0,Q8BGN8,P70296,Q8R191,Q64332,P63044,Q3TXX4
GO:0005740	mitochondrial envelope	4.230647117338459e-7	4.230647117338459e-7	+1	Q60931,P52196,O55042,Q99JY0,P70296,P03921,Q791V5,Q91YT0,Q6ZWR4,O55125,Q8K596,Q91VR2,Q9DCX2,P00405,Q9DB41,Q9CQV7,P50544,Q9CR62
GO:0016471	vacuolar proton-transporting V-type ATPase complex	4.967624309382926e-7	4.967624309382926e-7	+1	Q9Z1G4,P62814,P50516,P51863
GO:0043025	neuronal cell body	8.060420511900338e-7	8.060420511900338e-7	+1	P17183,O08553,P28652,Q9R0K7,Q9Z0E0,P0CG49,P97427,O55042,Q62420,Q9QYR6,P70296,P31648,P14873,P35802,P47757,Q8K596
GO:0033176	proton-transporting V-type ATPase complex	8.578729821860272e-7	8.578729821860272e-7	+1	Q9Z1G4,P62814,P50516,P51863
GO:0019866	organelle inner membrane	0.000001207374292307418	0.000001207374292307418	+1	Q60931,P52196,O55042,Q99JY0,P03921,Q791V5,Q91YT0,O55125,Q91VR2,Q9DCX2,P00405,Q9DB41,Q9CQV7,P50544,Q9CR62
GO:0032991	protein-containing complex	0.0000012588779315371055	0.0000012588779315371055	+1	P99024,P17183,P16858,O08599,O08553,Q9Z1G4,P62814,P62259,P28652,P63011,P50516,Q62277,P51863,P63328,P17742,P62880,P17427,P39053,Q8VEK3,P61027,Q60668,P68254,O55042,Q9QYR6,Q99JY0,P28663,Q64332,Q76MZ3,P63044,P80314,P03921,P80313,Q99LC5,P14873,Q8BPN8,Q91YT0,P47757,Q6ZQ38,Q6ZWR4,P62835,Q91VR2,Q9DCX2,P00405,P20108,Q8BHN3,O35737,P58252,Q9Z1N5,Q149F3,Q9CQV7,Q8BMF4,P61264,P63085
GO:0097060	synaptic membrane	0.000001493247025998624	0.000001493247025998624	+1	P17183,O08599,P46096,Q62277,Q9R0K7,P39053,P31648,Q61644,P12960,P35802,O55125,Q8K596,Q08331
GO:0030425	dendrite	0.0000021474538056266437	0.0000021474538056266437	+1	O08553,P28652,P63328,Q9R0K7,Q9Z0E0,Q7TPR4,P97427,P63001,P46460,Q62420,Q9QYR6,P14873,P47757,Q8K596,Q08331,Q61553,Q91V14,P63085
GO:0097447	dendritic tree	0.00000229882320596599	0.00000229882320596599	+1	O08553,P28652,P63328,Q9R0K7,Q9Z0E0,Q7TPR4,P97427,P63001,P46460,Q62420,Q9QYR6,P14873,P47757,Q8K596,Q08331,Q61553,Q91V14,P63085
GO:0014069	postsynaptic density	0.000002314704919625942	0.000002314704919625942	+1	P16858,P28652,Q62277,Q9R0K7,P46460,Q9QYR6,Q64332,Q61644,P14873,P47757,Q8K596,O35737,P63085,Q9JLM8
GO:0032279	asymmetric synapse	0.0000028356491174583623	0.0000028356491174583623	+1	P16858,P28652,Q62277,Q9R0K7,P46460,Q9QYR6,Q64332,Q61644,P14873,P47757,Q8K596,O35737,P63085,Q9JLM8
GO:0016469	proton-transporting two-sector ATPase complex	0.000007622916852368258	0.000007622916852368258	+1	Q9Z1G4,P62814,P50516,P51863,Q91VR2,Q9DCX2
GO:0099572	postsynaptic specialization	0.000008133481492098049	0.000008133481492098049	+1	P16858,P28652,Q62277,Q9R0K7,P46460,Q9QYR6,Q64332,Q61644,P14873,P47757,Q8K596,O35737,P63085,Q9JLM8
GO:0043679	axon terminus	0.000011174852762469276	0.000011174852762469276	+1	O08553,P63011,Q62277,P51863,O55042,P70296,Q61644,Q8K596,Q08331
GO:0099512	supramolecular fiber	0.000019125866818425673	0.000019125866818425673	+1	P99024,Q922F4,O08553,P63328,Q7TPR4,P39053,Q8VEK3,P63001,O55042,Q9QYR6,P80314,P80313,P14873
GO:0099081	supramolecular polymer	0.00002157546692243806	0.00002157546692243806	+1	P99024,Q922F4,O08553,P63328,Q7TPR4,P39053,Q8VEK3,P63001,O55042,Q9QYR6,P80314,P80313,P14873
GO:0031975	envelope	0.000029818315728141526	0.000029818315728141526	+1	P99024,P16858,Q60931,P52196,O55042,Q99JY0,P70296,P03921,Q791V5,Q91YT0,Q6ZWR4,O55125,Q8K596,Q91VR2,Q9DCX2,P00405,Q9DB41,Q9CQV7,P50544,Q9CR62
GO:0031967	organelle envelope	0.000029818315728141526	0.000029818315728141526	+1	P99024,P16858,Q60931,P52196,O55042,Q99JY0,P70296,P03921,Q791V5,Q91YT0,Q6ZWR4,O55125,Q8K596,Q91VR2,Q9DCX2,P00405,Q9DB41,Q9CQV7,P50544,Q9CR62
GO:0042734	presynaptic membrane	0.000031084054554918094	0.000031084054554918094	+1	O08599,P46096,Q62277,Q9R0K7,P39053,P31648,P12960,P35802
GO:0099513	polymeric cytoskeletal fiber	0.00003140413060419452	0.00003140413060419452	+1	P99024,Q922F4,O08553,Q7TPR4,P39053,Q8VEK3,P63001,Q9QYR6,P80314,P80313,P14873
GO:0005856	cytoskeleton	0.000043468007951912394	0.000043468007951912394	+1	P99024,Q922F4,P16858,O08599,O08553,P62259,P28652,P51863,Q7TPR4,P39053,Q8VEK3,P97427,P63001,O55042,Q9QYR6,P80314,P80313,P14873,P47757,Q6ZWR4,Q8K596,Q9WU78,Q08331,Q61553
GO:0005874	microtubule	0.00004941160755959857	0.00004941160755959857	+1	P99024,Q922F4,O08553,P39053,Q8VEK3,Q9QYR6,P80314,P80313,P14873,Q8K596
GO:0048786	presynaptic active zone	0.00006467276957356681	0.00006467276957356681	+1	O08599,P63011,Q62277,Q9R0K7,Q3TXX4,P35802,P61264
GO:0005886	plasma membrane	0.00007804898552720206	0.00007804898552720206	+1	P17183,P16858,O08599,O08553,Q9Z1G4,P46096,P62814,P62259,P63011,P50516,Q62277,P51863,P63328,P62880,Q9R0K7,Q7TPR4,P17427
GO:0060199	clathrin-sculpted glutamate transport vesicle	0.0000943004396881345	0.0000943004396881345	+1	P63011,Q62277,P63044
GO:0060203	clathrin-sculpted glutamate transport vesicle membrane	0.0000943004396881345	0.0000943004396881345	+1	P63011,Q62277,P63044
GO:0030426	growth cone	0.00010651096894337726	0.00010651096894337726	+1	P17183,O08553,P62259,P97427,O55042,P14873,P35802,Q61553,Q9JLM8
GO:0030427	site of polarized growth	0.00014772357416742066	0.00014772357416742066	+1	P17183,O08553,P62259,P97427,O55042,P14873,P35802,Q61553,Q9JLM8
GO:0030141	secretory granule	0.0001478861096736909	0.0001478861096736909	+1	O08599,P46096,P63011,P50516,Q7TPR4,P17427,P61027,O55042,P63044,Q8BPN8
GO:0015630	microtubule cytoskeleton	0.00016557256367281318	0.00016557256367281318	+1	P99024,Q922F4,P16858,O08553,P62259,P28652,P51863,P39053,Q8VEK3,P97427,P63001
GO:0071944	cell periphery	0.00024620394221284595	0.00024620394221284595	+1	P17183,P16858,O08599,O08553,Q9Z1G4,P46096,P62814,P62259,P63011,P50516,Q62277,P51863,P63328,P62880,Q9R0K7,Q7TPR4,P17427,P39053,P06745,P63001,P61027,P46460,O55042,P61205,Q64332,P31648,P63044,Q61644,P14873,Q99PT1,P12960,P35802,P47757,O55125,P00920,P50543,P62835,Q61735,Q8K596,Q9WU78,Q08331,Q61553
GO:0060198	clathrin-sculpted vesicle	0.00026309283010817077	0.00026309283010817077	+1	P63011,Q62277,P63044
GO:0048471	perinuclear region of cytoplasm	0.0005526017846177116	0.0005526017846177116	+1	O08599,Q9Z1G4,P63011,Q62277,P62880,P61027,O55042,Q62420,P63044,Q61644,P14873
GO:0030665	clathrin-coated vesicle membrane	0.0007053903678855126	0.0007053903678855126	+1	P63011,Q62277,P17427,P63044
GO:0098685	Schaffer collateral - CA1 synapse	0.0011008676320663597	0.0011008676320663597	+1	Q62277,P63328,Q62420,Q64332,P47757,Q9JJV2
GO:0098684	photoreceptor ribbon synapse	0.001148531888714717	0.001148531888714717	+1	P39053,Q62420,Q61644
GO:0099080	supramolecular complex	0.0011816157361404375	0.0011816157361404375	+1	P99024,Q922F4,O08553,P63328,Q7TPR4,P39053,Q8VEK3,P63001,O55042,Q9QYR6,P80314,P80313,P14873
GO:0000221	vacuolar proton-transporting V-type ATPase, V1 domain	0.0023205284201114223	0.0023205284201114223	+1	P62814,P50516
GO:0033180	proton-transporting V-type ATPase, V1 domain	0.0023205284201114223	0.0023205284201114223	+1	P62814,P50516
GO:0044309	neuron spine	0.002569310651805219	0.002569310651805219	+1	Q62277,P63328,Q9R0K7,Q7TPR4,P63001,P47757,Q8K596
GO:0031300	intrinsic component of organelle membrane	0.0026527568159640225	0.0026527568159640225	+1	Q9Z1G4,P46096,P63011,Q62277,P61027,Q8BGN8,P63044,Q3TXX4
GO:0060076	excitatory synapse	0.0029233967424233077	0.0029233967424233077	+1	P46096,Q62277,Q9R0K7,Q3TXX4,Q08331
GO:0098796	membrane protein complex	0.0030246642644733293	0.0030246642644733293	+1	Q9Z1G4,P62814,P50516,P51863,P62880,P17427,P39053,P28663,Q64332,P63044,P03921,Q91YT0,Q91VR2,Q9DCX2,P00405,Q9CQV7,P61264
GO:0005741	mitochondrial outer membrane	0.0035921427497734564	0.0035921427497734564	+1	Q60931,O55042,Q99JY0,P70296,Q791V5,Q6ZWR4
GO:0043195	terminal bouton	0.004343012255708499	0.004343012255708499	+1	O08553,P63011,Q62277,O55042
GO:0005774	vacuolar membrane	0.004720601111922548	0.004720601111922548	+1	Q9Z1G4,P62814,P50516,P51863
GO:0033178	proton-transporting two-sector ATPase complex, catalytic domain	0.004775836300140417	0.004775836300140417	+1	P62814,P50516,Q91VR2
GO:0019867	outer membrane	0.00725812626568903	0.00725812626568903	+1	Q60931,O55042,Q99JY0,P70296,Q791V5,Q6ZWR4
GO:0031968	organelle outer membrane	0.00725812626568903	0.00725812626568903	+1	Q60931,O55042,Q99JY0,P70296,Q791V5,Q6ZWR4
GO:0097470	ribbon synapse	0.007789262497910695	0.007789262497910695	+1	P39053,Q62420,Q61644
GO:0001726	ruffle	0.007970865354627175	0.007970865354627175	+1	P62814,Q7TPR4,P63001,Q61644,P50543,Q61553
GO:0098798	mitochondrial protein-containing complex	0.00927081290971434	0.00927081290971434	+1	Q99JY0,P03921,Q99LC5,Q91YT0,Q91VR2,Q9DCX2,Q9CQV7,Q8BMF4
GO:0048787	presynaptic active zone membrane	0.012408137311884369	0.012408137311884369	+1	O08599,Q9R0K7,P35802,P61264
GO:0030662	coated vesicle membrane	0.012733964727699054	0.012733964727699054	+1	P63011,Q62277,P17427,P63044
GO:0043204	perikaryon	0.015373042969456536	0.015373042969456536	+1	P17183,P28652,Q9Z0E0,P14873,Q91V14,P63085
GO:0070044	synaptobrevin 2-SNAP-25-syntaxin-1a complex	0.019320048262561906	0.019320048262561906	+1	P28663,P63044
GO:0031201	SNARE complex	0.0200945450885315	0.0200945450885315	+1	P28663,Q64332,P63044,P61264
GO:0031252	cell leading edge	0.02050553999153141	0.02050553999153141	+1	P62814,Q9R0K7,Q7TPR4,P63001,Q61644,P47757,P50543,Q61553,Q91V14
GO:0005759	mitochondrial matrix	0.023784244801607395	0.023784244801607395	+1	O55042,Q99JY0,Q99LC5,Q9CQV7,Q91V12,P50544,Q8BMF4,Q99PU8
GO:0043197	dendritic spine	0.02380967477935225	0.02380967477935225	+1	P63328,Q9R0K7,Q7TPR4,P63001,P47757,Q8K596
GO:0005963	magnesium-dependent protein serine/threonine phosphatase complex	0.027871972011271152	0.027871972011271152	+1	P63328,Q76MZ3,Q6ZWR4
GO:0030136	clathrin-coated vesicle	0.033060145220057624	0.033060145220057624	+1	P63011,Q62277,P17427,P63044
GO:0031045	dense core granule	0.03536665685045086	0.03536665685045086	+1	P46096,Q7TPR4,Q8BPN8
GO:0045298	tubulin complex	0.041102939846674416	0.041102939846674416	+1	P99024
REAC:R-MMU-888590	GABA synthesis, release, reuptake and degradation	0.000004167823703556656	0.000004167823703556656	+1	O08599,P46096,P63011,P31648,P63044,Q8BWF0
REAC:R-MMU-112310	Neurotransmitter release cycle	0.000005490828902807121	0.000005490828902807121	+1	O08599,P46096,P63011,Q64332,P31648,P63044,Q3TXX4
REAC:R-MMU-181429	Serotonin Neurotransmitter Release Cycle	0.000008350060689733248	0.000008350060689733248	+1	O08599,P46096,P63011,Q64332,P63044
REAC:R-MMU-112315	Transmission across Chemical Synapses	0.000015324541620991107	0.000015324541620991107	+1	O08599,P46096,P28652,P63011,P62880,P17427,P46460,Q64332,P31648,P63044,Q3TXX4
REAC:R-MMU-168249	Innate Immune System	0.00002860180195737599	0.00002860180195737599	+1	P99024,Q9Z1G4,P62814,P63011,P50516,Q61598,P51863,P63328,P17742,Q8CI94,P17427,P39053,P0CG49,P06745,P63001,P05063,P61027
REAC:R-MMU-212676	Dopamine Neurotransmitter Release Cycle	0.00004205277228172859	0.00004205277228172859	+1	O08599,P46096,P63011,Q64332,P63044
REAC:R-MMU-77387	Insulin receptor recycling	0.000042303543695781706	0.000042303543695781706	+1	Q9Z1G4,P62814,P50516,P51863
REAC:R-MMU-210500	Glutamate Neurotransmitter Release Cycle	0.0000713086732844502	0.0000713086732844502	+1	O08599,P46096,P63011,P63044,Q3TXX4
REAC:R-MMU-917977	Transferrin endocytosis and recycling	0.00007717839560960963	0.00007717839560960963	+1	Q9Z1G4,P62814,P50516,P51863
REAC:R-MMU-1222556	ROS and RNS production in phagocytes	0.00016470734782351356	0.00016470734782351356	+1	Q9Z1G4,P62814,P50516,P51863
REAC:R-MMU-264642	Acetylcholine Neurotransmitter Release Cycle	0.0001665977871664393	0.0001665977871664393	+1	O08599,P46096,P63011
REAC:R-MMU-917937	Iron uptake and transport	0.00023426398282400758	0.00023426398282400758	+1	Q9Z1G4,P62814,P50516,P51863,P0CG49
REAC:R-MMU-983712	Ion channel transport	0.0002551134546095253	0.0002551134546095253	+1	Q9Z1G4,P62814,P28652,P50516,P51863,Q9R0K7,P0CG49
REAC:R-MMU-373760	L1CAM interactions	0.0003052099804549847	0.0003052099804549847	+1	Q922F4,O08553,P17427,P39053,P63001,Q62420
REAC:R-MMU-437239	Recycling pathway of L1	0.0003081385668142703	0.0003081385668142703	+1	Q922F4,O08553,P17427,P39053,Q62420
REAC:R-MMU-181430	Norepinephrine Neurotransmitter Release Cycle	0.0003436684683161204	0.0003436684683161204	+1	O08599,P46096,P63011
REAC:R-MMU-380320	Recruitment of NuMA to mitotic centrosomes	0.0007035023100199604	0.0007035023100199604	+1	P99024,Q922F4,P61982,P62259
REAC:R-MMU-6798695	Neutrophil degranulation	0.0009590167615837035	0.0009590167615837035	+1	P99024,Q9Z1G4,P63011,Q61598,P17742,Q8CI94,P17427,P06745,P63001,P05063,P61027
REAC:R-MMU-199991	Membrane Trafficking	0.0010047994658483662	0.0010047994658483662	+1	Q922F4,P46096,P62259,P63011,Q61598,P17427,P39053,P0CG49,P61027,P46460,P61205,Q62420,P28663,P63044
REAC:R-MMU-168256	Immune System	0.001361684773465387	0.001361684773465387	+1	P99024,Q922F4,Q9Z1G4,P62814,P28652,P63011,P50516,Q61598,P51863,P63328,P17742,Q8CI94,P17427,P39053,P0CG49,P06745,P63001,P05063,P61027
REAC:R-MMU-112316	Neuronal System	0.001767793703381687	0.001767793703381687	+1	O08599,P46096,P28652,P63011,P62880,P17427,P46460,Q64332,P31648,P63044,Q3TXX4
REAC:R-MMU-74752	Signaling by Insulin receptor	0.0020654047093598324	0.0020654047093598324	+1	Q9Z1G4,P62814,P50516,P51863
REAC:R-MMU-70263	Gluconeogenesis	0.002408299211093995	0.002408299211093995	+1	P17183,P16858,P06745,P05063
REAC:R-MMU-111447	Activation of BAD and translocation to mitochondria	0.006076617086794731	0.006076617086794731	+1	P61982,P62259,P68254
REAC:R-MMU-75035	Chk1/Chk2(Cds1) mediated inactivation of Cyclin B:Cdk1 complex	0.006076617086794731	0.006076617086794731	+1	P61982,P62259,P68254
REAC:R-MMU-382551	Transport of small molecules	0.00904191529683949	0.00904191529683949	+1	Q9Z1G4,P62814,P28652,P50516,P51863,P62880,Q9R0K7,P17427,P0CG49,Q68FL4
REAC:R-MMU-8856828	Clathrin-mediated endocytosis	0.012473561372769395	0.012473561372769395	+1	P46096,P17427,P39053,P0CG49,Q62420,P63044,Q61644
REAC:R-MMU-422475	Axon guidance	0.012776794838935054	0.012776794838935054	+1	Q922F4,O08553,P17427,P39053,P0CG49,P97427,P63001
REAC:R-MMU-9675108	Nervous system development	0.013102894057497346	0.013102894057497346	+1	Q922F4,O08553,P17427,P39053,P0CG49,P97427,P63001
REAC:R-MMU-69275	G2/M Transition	0.013316311051482281	0.013316311051482281	+1	P99024,Q922F4,P61982,P62259
REAC:R-MMU-453274	Mitotic G2-G2/M phases	0.013926664393304687	0.013926664393304687	+1	P99024,Q922F4,P61982,P62259
REAC:R-MMU-68877	Mitotic Prometaphase	0.014880427058914347	0.014880427058914347	+1	P99024,Q922F4,P61982,P62259
REAC:R-MMU-5653656	Vesicle-mediated transport	0.01576151222738465	0.01576151222738465	+1	Q922F4,P46096,P62259,P63011,Q61598,P17427,P39053,P0CG49,P61027,P46460,P61205,Q62420,P28663,P63044
REAC:R-MMU-380259	Loss of Nlp from mitotic centrosomes	0.01677725436169081	0.01677725436169081	+1	P99024,P61982,P62259
REAC:R-MMU-380284	Loss of proteins required for interphase microtubule organization from the centrosome	0.01677725436169081	0.01677725436169081	+1	P99024,P61982,P62259
REAC:R-MMU-77289	Mitochondrial Fatty Acid Beta-Oxidation	0.01700834031197463	0.01700834031197463	+1	Q99JY0,Q8BH95,Q8VCW8,Q91V12,P50544
REAC:R-MMU-5617833	Cilium Assembly	0.01729173518701472	0.01729173518701472	+1	P99024,Q922F4,P61982,P62259
REAC:R-MMU-9013418	RHOBTB2 GTPase cycle	0.017567472462404223	0.017567472462404223	+1	Q7TPR4,P80314,P80313,Q9Z1N5
REAC:R-MMU-8854518	AURKA Activation by TPX2	0.019292983002353013	0.019292983002353013	+1	P99024,P61982,P62259
REAC:R-MMU-70171	Glycolysis	0.02171747763519726	0.02171747763519726	+1	P17183,P16858,P06745,P05063
REAC:R-MMU-114452	Activation of BH3-only proteins	0.022102215158880514	0.022102215158880514	+1	P61982,P62259,P68254
REAC:R-MMU-380270	Recruitment of mitotic centrosome proteins and complexes	0.02504132122296903	0.02504132122296903	+1	P99024,P61982,P62259
REAC:R-MMU-380287	Centrosome maturation	0.02504132122296903	0.02504132122296903	+1	P99024,P61982,P62259
REAC:R-MMU-77286	mitochondrial fatty acid beta-oxidation of saturated fatty acids	0.029970588132550643	0.029970588132550643	+1	Q99JY0,Q8BH95,P50544
REAC:R-MMU-1852241	Organelle biogenesis and maintenance	0.03042813246779215	0.03042813246779215	+1	P99024,Q922F4,P61982,P62259
REAC:R-MMU-3858494	Beta-catenin independent WNT signaling	0.03266245379897071	0.03266245379897071	+1	P63328,P62880,P17427,P0CG49,P63001
REAC:R-MMU-2565942	Regulation of PLK1 Activity at G2/M Transition	0.035602369599947496	0.035602369599947496	+1	P99024,P61982,P62259
REAC:R-MMU-9639288	Amino acids regulate mTORC1	0.04002640659342106	0.04002640659342106	+1	P62814,P50516,P51863
REAC:R-MMU-9711097	Cellular response to starvation	0.04002640659342106	0.04002640659342106	+1	P62814,P50516,P51863
REAC:R-MMU-5620912	Anchoring of the basal body to the plasma membrane	0.04712760209656109	0.04712760209656109	+1	P99024,P61982,P62259
REAC:R-MMU-399721	Glutamate binding, activation of AMPA receptors and synaptic plasticity	0.048462910350598555	0.048462910350598555	+1	P28652,P17427,P46460
REAC:R-MMU-399719	Trafficking of AMPA receptors	0.048462910350598555	0.048462910350598555	+1	P28652,P17427,P46460
