# Supplementary material for: Distribution of phosphorylated alpha-synuclein in non-diseased brain implicates olfactory bulb mitral cells in synucleinopathy pathogenesis
Source: NPJ Parkinsons Dis. 2023 Mar 25;9:43. doi: 10.1038/s41531-023-00491-3 (PMC10039879; doi:10.1038/s41531-023-00491-3)
Supplement: Supplementary file 6 — Supplementary Data 1 [file 41531_2023_491_MOESM6_ESM.xls]

22-2895, Protein report created on 05/10/2022
Experiment: 22-2895
	Peak List Generator: unknown
		Version: unknown
		Charge States Calculated: unknown
		Deisotoped: unknown
		Textual Annotation: unknown
	Database Set: 1 Database
		Database Name: the uniprot-SP-Mus-musculus_20190417_20200629 database
			Version: unknown
			Taxonomy: All Entries
			Number of Proteins: 17009
		Does database contain common contaminants?: unknown
	Search Engine Set: 1 Search Engine
		Search Engine: Mascot
			Version: 2.8.0
			Samples: All Samples
			Fragment Tolerance: 0.60 Da (Monoisotopic)
			Parent Tolerance: 10.0 PPM (Monoisotopic)
			Fixed Modifications: +57 on C (Carbamidomethyl)
			Variable Modifications: +1 on NQ (Deamidated), +16 on M (Oxidation), +42 on Peptide N-Terminal (Acetyl)
			Database: the uniprot-SP-Mus-musculus_20190417_20200629 database (unknown version, 17009 entries)
			Digestion Enzyme: Trypsin
			Max Missed Cleavages: 3
			Probability Model:
				20220411_bbm1840_22-2895_Killinger_9 (F006909): Peptide Prophet with Delta Mass Correction [+1,+2,+3 and above]
				20220411_bbm1840_22-2895_Killinger_15 (F006911): Peptide Prophet with Delta Mass Correction [+1,+2,+3 and above]
				20220411_bbm1840_22-2895_Killinger_12 (F006910): Peptide Prophet with Delta Mass Correction [+1,+2,+3 and above]
				20220411_bbm1840_22-2895_Killinger_18 (F006912): Peptide Prophet with Delta Mass Correction [+1,+2,+3 and above]
	Scaffold: Version: Scaffold_5.1.2
		Modification Metadata Set: 2334 modifications
			Source: C:\Program Files\Scaffold\parameters\unimod.xml
			Comment:
		Protein Grouping Strategy: Experiment-wide grouping with binary peptide-protein weights
		Peptide Thresholds: 95.0% minimum
		Protein Thresholds: 98.0% minimum and 1 peptide minimum
		Peptide FDR: 0.0% (Decoy)
		Protein FDR: 0.4% (Decoy)
		GO Annotation Source(s):
		Pathway Annotation Source(s):
		Alternate ID Source(s): FASTA:UniProt/Swiss-Prot (UniProtKB)
Experiment name	Biological sample category	Biological sample name	MS/MS sample name	Protein name	Protein accession numbers	Alternate IDs	Database sources	Protein molecular weight (Da)	Protein identification probability	Exclusive unique peptide count	Exclusive unique spectrum count	Exclusive spectrum count	Percentage of total spectra	Percentage sequence coverage	Length
22-2895	19	19	20220411_bbm1840_22-2895_Killinger_9 (F006909)	Quinone oxidoreductase-like protein 2 OS=Mus musculus OX=10090 GN=Cryzl2 PE=1 SV=1	Q3UNZ8	Cryzl2	uniprot_Mus-musculus_SP.fasta	37,808.20	98.50%	1	1	1	0.00%	4.00%	350
22-2895	19	19	20220411_bbm1840_22-2895_Killinger_9 (F006909)	Pyruvate dehydrogenase E1 component subunit alpha, somatic form, mitochondrial OS=Mus musculus OX=10090 GN=Pdha1 PE=1 SV=1	P35486	Pdha1	uniprot_Mus-musculus_SP.fasta	43,232.50	100.00%	6	6	9	0.03%	19.70%	390
22-2895	19	19	20220411_bbm1840_22-2895_Killinger_9 (F006909)	Mitogen-activated protein kinase 1 OS=Mus musculus OX=10090 GN=Mapk1 PE=1 SV=3	P63085	Mapk1	uniprot_Mus-musculus_SP.fasta	41,277.90	98.60%	1	1	1	0.00%	5.31%	358
22-2895	19	19	20220411_bbm1840_22-2895_Killinger_9 (F006909)	Vesicle-associated membrane protein 2 OS=Mus musculus OX=10090 GN=Vamp2 PE=1 SV=2	P63044	Vamp2	uniprot_Mus-musculus_SP.fasta	12,691.10	98.60%	1	1	3	0.01%	20.70%	116
22-2895	19	19	20220411_bbm1840_22-2895_Killinger_9 (F006909)	Tubulin beta-2A chain OS=Mus musculus OX=10090 GN=Tubb2a PE=1 SV=1	Q7TMM9	Tubb2a	uniprot_Mus-musculus_SP.fasta	49,907.10	100.00%	26	39	101	0.38%	60.90%	445
22-2895	19	19	20220411_bbm1840_22-2895_Killinger_9 (F006909)	T-complex protein 1 subunit beta OS=Mus musculus OX=10090 GN=Cct2 PE=1 SV=4	P80314	Cct2	uniprot_Mus-musculus_SP.fasta	57,478.80	98.60%	1	1	3	0.01%	2.80%	535
22-2895	19	19	20220411_bbm1840_22-2895_Killinger_9 (F006909)	60 kDa heat shock protein, mitochondrial OS=Mus musculus OX=10090 GN=Hspd1 PE=1 SV=1	P63038	Hspd1	uniprot_Mus-musculus_SP.fasta	60,956.80	100.00%	6	6	17	0.06%	17.60%	573
22-2895	19	19	20220411_bbm1840_22-2895_Killinger_9 (F006909)	Heat shock cognate 71 kDa protein OS=Mus musculus OX=10090 GN=Hspa8 PE=1 SV=1	P63017	Hspa8	uniprot_Mus-musculus_SP.fasta	70,872.80	100.00%	11	11	22	0.08%	24.90%	646
22-2895	19	19	20220411_bbm1840_22-2895_Killinger_9 (F006909)	Ras-related protein Rab-3A OS=Mus musculus OX=10090 GN=Rab3a PE=1 SV=1	P63011	Rab3a	uniprot_Mus-musculus_SP.fasta	24,970.30	100.00%	4	4	7	0.03%	23.20%	220
22-2895	19	19	20220411_bbm1840_22-2895_Killinger_9 (F006909)	Synapsin-2 OS=Mus musculus OX=10090 GN=Syn2 PE=1 SV=2	Q64332	Syn2	uniprot_Mus-musculus_SP.fasta	63,373.40	100.00%	2	2	3	0.01%	4.10%	586
22-2895	19	19	20220411_bbm1840_22-2895_Killinger_9 (F006909)	T-complex protein 1 subunit zeta OS=Mus musculus OX=10090 GN=Cct6a PE=1 SV=3	P80317	Cct6a	uniprot_Mus-musculus_SP.fasta	58,005.50	99.90%	1	2	3	0.01%	3.20%	531
22-2895	19	19	20220411_bbm1840_22-2895_Killinger_9 (F006909)	Importin-5 OS=Mus musculus OX=10090 GN=Ipo5 PE=1 SV=3	Q8BKC5	Ipo5	uniprot_Mus-musculus_SP.fasta	123,593.60	99.80%	1	1	2	0.01%	1.73%	1097
22-2895	19	19	20220411_bbm1840_22-2895_Killinger_9 (F006909)	Succinate dehydrogenase [ubiquinone] flavoprotein subunit, mitochondrial OS=Mus musculus OX=10090 GN=Sdha PE=1 SV=1	Q8K2B3	Sdha	uniprot_Mus-musculus_SP.fasta	72,585.60	100.00%	7	7	13	0.05%	14.20%	664
22-2895	19	19	20220411_bbm1840_22-2895_Killinger_9 (F006909)	Mitochondrial 2-oxoglutarate/malate carrier protein OS=Mus musculus OX=10090 GN=Slc25a11 PE=1 SV=3	Q9CR62	Slc25a11	uniprot_Mus-musculus_SP.fasta	34,156.30	98.60%	1	1	1	0.00%	3.18%	314
22-2895	19	19	20220411_bbm1840_22-2895_Killinger_9 (F006909)	Fructose-bisphosphate aldolase C OS=Mus musculus OX=10090 GN=Aldoc PE=1 SV=4	P05063	Aldoc	uniprot_Mus-musculus_SP.fasta	39,395.50	100.00%	2	2	4	0.02%	9.64%	363
22-2895	19	19	20220411_bbm1840_22-2895_Killinger_9 (F006909)	Keratin, type I cytoskeletal 10 OS=Mus musculus OX=10090 GN=Krt10 PE=1 SV=3	P02535	Krt10	uniprot_Mus-musculus_SP.fasta	57,771.30	100.00%	3	4	10	0.04%	8.07%	570
22-2895	19	19	20220411_bbm1840_22-2895_Killinger_9 (F006909)	Clathrin heavy chain 1 OS=Mus musculus OX=10090 GN=Cltc PE=1 SV=3	Q68FD5	Cltc	uniprot_Mus-musculus_SP.fasta	191,560.90	100.00%	32	37	69	0.26%	24.90%	1675
22-2895	19	19	20220411_bbm1840_22-2895_Killinger_9 (F006909)	PHD finger protein 24 OS=Mus musculus OX=10090 GN=Phf24 PE=1 SV=2	Q80TL4	Phf24	uniprot_Mus-musculus_SP.fasta	45,222.40	98.60%	1	1	2	0.01%	3.00%	400
22-2895	19	19	20220411_bbm1840_22-2895_Killinger_9 (F006909)	Actin-related protein 3B OS=Mus musculus OX=10090 GN=Actr3b PE=1 SV=1	Q641P0,Q99JY9	Actr3,Actr3b	uniprot_Mus-musculus_SP.fasta	47,580.00	98.60%	1	1	1	0.00%	2.63%	418
22-2895	19	19	20220411_bbm1840_22-2895_Killinger_9 (F006909)	Trifunctional enzyme subunit beta, mitochondrial OS=Mus musculus OX=10090 GN=Hadhb PE=1 SV=1	Q99JY0	Hadhb	uniprot_Mus-musculus_SP.fasta	51,388.00	99.70%	1	1	3	0.01%	4.42%	475
22-2895	19	19	20220411_bbm1840_22-2895_Killinger_9 (F006909)	Hemoglobin subunit alpha OS=Mus musculus OX=10090 GN=Hba PE=1 SV=2	P01942	Hba	uniprot_Mus-musculus_SP.fasta	15,085.40	99.10%	1	1	2	0.01%	10.60%	142
22-2895	19	19	20220411_bbm1840_22-2895_Killinger_9 (F006909)	Hexokinase-1 OS=Mus musculus OX=10090 GN=Hk1 PE=1 SV=3	P17710	Hk1	uniprot_Mus-musculus_SP.fasta	108,305.70	100.00%	7	8	19	0.07%	10.10%	974
22-2895	19	19	20220411_bbm1840_22-2895_Killinger_9 (F006909)	Stress-70 protein, mitochondrial OS=Mus musculus OX=10090 GN=Hspa9 PE=1 SV=3	P38647	Hspa9	uniprot_Mus-musculus_SP.fasta	73,462.10	100.00%	3	3	7	0.03%	4.86%	679
22-2895	19	19	20220411_bbm1840_22-2895_Killinger_9 (F006909)	Thiosulfate sulfurtransferase OS=Mus musculus OX=10090 GN=Tst PE=1 SV=3	P52196	Tst	uniprot_Mus-musculus_SP.fasta	33,465.90	100.00%	3	3	5	0.02%	13.80%	297
22-2895	19	19	20220411_bbm1840_22-2895_Killinger_9 (F006909)	L-lactate dehydrogenase A chain OS=Mus musculus OX=10090 GN=Ldha PE=1 SV=3	P06151	Ldha	uniprot_Mus-musculus_SP.fasta	36,498.90	100.00%	3	5	12	0.05%	21.40%	332
22-2895	19	19	20220411_bbm1840_22-2895_Killinger_9 (F006909)	2',3'-cyclic-nucleotide 3'-phosphodiesterase OS=Mus musculus OX=10090 GN=Cnp PE=1 SV=3	P16330	Cnp	uniprot_Mus-musculus_SP.fasta	47,125.20	100.00%	7	7	14	0.05%	21.90%	420
22-2895	19	19	20220411_bbm1840_22-2895_Killinger_9 (F006909)	Keratin, type II cytoskeletal 5 OS=Mus musculus OX=10090 GN=Krt5 PE=1 SV=1	Q922U2	Krt5	uniprot_Mus-musculus_SP.fasta	61,768.00	100.00%	8	9	18	0.07%	12.40%	580
22-2895	19	19	20220411_bbm1840_22-2895_Killinger_9 (F006909)	ATP synthase subunit d, mitochondrial OS=Mus musculus OX=10090 GN=Atp5pd PE=1 SV=3	Q9DCX2	Atp5pd	uniprot_Mus-musculus_SP.fasta	18,750.10	98.60%	1	1	2	0.01%	9.32%	161
22-2895	19	19	20220411_bbm1840_22-2895_Killinger_9 (F006909)	Plasma membrane calcium-transporting ATPase 2 OS=Mus musculus OX=10090 GN=Atp2b2 PE=1 SV=2	Q9R0K7	Atp2b2	uniprot_Mus-musculus_SP.fasta	132,590.80	100.00%	3	4	5	0.02%	3.67%	1198
22-2895	19	19	20220411_bbm1840_22-2895_Killinger_9 (F006909)	Microtubule-associated protein 1A OS=Mus musculus OX=10090 GN=Map1a PE=1 SV=2	Q9QYR6	Map1a	uniprot_Mus-musculus_SP.fasta	300,140.50	100.00%	2	2	3	0.01%	1.04%	2776
22-2895	19	19	20220411_bbm1840_22-2895_Killinger_9 (F006909)	Ras-related protein Rap-1A OS=Mus musculus OX=10090 GN=Rap1a PE=1 SV=1	P62835,Q99JI6	Rap1a,Rap1b	uniprot_Mus-musculus_SP.fasta	20,987.30	98.60%	1	1	2	0.01%	6.52%	184
22-2895	19	19	20220411_bbm1840_22-2895_Killinger_9 (F006909)	Heterogeneous nuclear ribonucleoprotein U OS=Mus musculus OX=10090 GN=Hnrnpu PE=1 SV=1	Q8VEK3	Hnrnpu	uniprot_Mus-musculus_SP.fasta	87,918.50	100.00%	2	2	4	0.02%	2.62%	800
22-2895	19	19	20220411_bbm1840_22-2895_Killinger_9 (F006909)	Tubulin beta-4A chain OS=Mus musculus OX=10090 GN=Tubb4a PE=1 SV=3	Q9D6F9	Tubb4a	uniprot_Mus-musculus_SP.fasta	49,585.50	100.00%	7	9	17	0.06%	58.30%	444
22-2895	19	19	20220411_bbm1840_22-2895_Killinger_9 (F006909)	Peroxiredoxin-2 OS=Mus musculus OX=10090 GN=Prdx2 PE=1 SV=3	Q61171	Prdx2	uniprot_Mus-musculus_SP.fasta	21,779.10	100.00%	1	1	2	0.01%	5.56%	198
22-2895	19	19	20220411_bbm1840_22-2895_Killinger_9 (F006909)	Keratin, type II cytoskeletal 79 OS=Mus musculus OX=10090 GN=Krt79 PE=1 SV=2	Q8VED5	Krt79	uniprot_Mus-musculus_SP.fasta	57,553.30	98.60%	1	1	2	0.01%	8.10%	531
22-2895	19	19	20220411_bbm1840_22-2895_Killinger_9 (F006909)	Keratin, type II cytoskeletal 6A OS=Mus musculus OX=10090 GN=Krt6a PE=1 SV=3	P50446	Krt6a	uniprot_Mus-musculus_SP.fasta	59,336.70	93.70%	0	0	0	0.00%	5.42%	553
22-2895	19	19	20220411_bbm1840_22-2895_Killinger_9 (F006909)	2-oxoglutarate dehydrogenase, mitochondrial OS=Mus musculus OX=10090 GN=Ogdh PE=1 SV=3	Q60597	Ogdh	uniprot_Mus-musculus_SP.fasta	116,450.60	100.00%	4	4	7	0.03%	5.18%	1023
22-2895	19	19	20220411_bbm1840_22-2895_Killinger_9 (F006909)	Elongation factor 1-alpha 1 OS=Mus musculus OX=10090 GN=Eef1a1 PE=1 SV=3	P10126	Eef1a1	uniprot_Mus-musculus_SP.fasta	50,114.20	100.00%	5	6	65	0.25%	16.70%	462
22-2895	19	19	20220411_bbm1840_22-2895_Killinger_9 (F006909)	Keratin, type I cytoskeletal 28 OS=Mus musculus OX=10090 GN=Krt28 PE=1 SV=1	A6BLY7	Krt28	uniprot_Mus-musculus_SP.fasta	50,346.90	98.60%	1	2	3	0.01%	1.95%	462
22-2895	19	19	20220411_bbm1840_22-2895_Killinger_9 (F006909)	Pyridoxal kinase OS=Mus musculus OX=10090 GN=Pdxk PE=1 SV=1	Q8K183	Pdxk	uniprot_Mus-musculus_SP.fasta	35,014.20	98.60%	1	1	2	0.01%	3.85%	312
22-2895	19	19	20220411_bbm1840_22-2895_Killinger_9 (F006909)	Creatine kinase B-type OS=Mus musculus OX=10090 GN=Ckb PE=1 SV=1	Q04447	Ckb	uniprot_Mus-musculus_SP.fasta	42,714.10	100.00%	6	7	14	0.05%	24.10%	381
22-2895	19	19	20220411_bbm1840_22-2895_Killinger_9 (F006909)	Glutamate dehydrogenase 1, mitochondrial OS=Mus musculus OX=10090 GN=Glud1 PE=1 SV=1	P26443	Glud1	uniprot_Mus-musculus_SP.fasta	61,338.40	100.00%	10	11	22	0.08%	20.60%	558
22-2895	19	19	20220411_bbm1840_22-2895_Killinger_9 (F006909)	Malate dehydrogenase, mitochondrial OS=Mus musculus OX=10090 GN=Mdh2 PE=1 SV=3	P08249	Mdh2	uniprot_Mus-musculus_SP.fasta	35,611.90	100.00%	8	8	18	0.07%	32.00%	338
22-2895	19	19	20220411_bbm1840_22-2895_Killinger_9 (F006909)	14-3-3 protein epsilon OS=Mus musculus OX=10090 GN=Ywhae PE=1 SV=1	P62259	Ywhae	uniprot_Mus-musculus_SP.fasta	29,175.00	100.00%	3	3	7	0.03%	22.40%	255
22-2895	19	19	20220411_bbm1840_22-2895_Killinger_9 (F006909)	Isoleucine--tRNA ligase, mitochondrial OS=Mus musculus OX=10090 GN=Iars2 PE=1 SV=1	Q8BIJ6	Iars2	uniprot_Mus-musculus_SP.fasta	112,805.90	98.00%	1	2	3	0.01%	1.48%	1012
22-2895	19	19	20220411_bbm1840_22-2895_Killinger_9 (F006909)	Tubulin beta-4B chain OS=Mus musculus OX=10090 GN=Tubb4b PE=1 SV=1	P68372	Tubb4b	uniprot_Mus-musculus_SP.fasta	49,830.70	100.00%	5	6	12	0.05%	58.20%	445
22-2895	19	19	20220411_bbm1840_22-2895_Killinger_9 (F006909)	Heat shock protein HSP 90-alpha OS=Mus musculus OX=10090 GN=Hsp90aa1 PE=1 SV=4	P07901	Hsp90aa1	uniprot_Mus-musculus_SP.fasta	84,791.20	100.00%	6	6	11	0.04%	11.60%	733
22-2895	19	19	20220411_bbm1840_22-2895_Killinger_9 (F006909)	Tubulin alpha-1A chain OS=Mus musculus OX=10090 GN=Tuba1a PE=1 SV=1	P68369	Tuba1a	uniprot_Mus-musculus_SP.fasta	50,135.70	100.00%	2	3	10	0.04%	50.80%	451
22-2895	19	19	20220411_bbm1840_22-2895_Killinger_9 (F006909)	Tubulin alpha-4A chain OS=Mus musculus OX=10090 GN=Tuba4a PE=1 SV=1	P68368	Tuba4a	uniprot_Mus-musculus_SP.fasta	49,924.60	100.00%	3	4	8	0.03%	46.70%	448
22-2895	19	19	20220411_bbm1840_22-2895_Killinger_9 (F006909)	Sodium/potassium-transporting ATPase subunit alpha-1 OS=Mus musculus OX=10090 GN=Atp1a1 PE=1 SV=1	Q8VDN2	Atp1a1	uniprot_Mus-musculus_SP.fasta	112,985.30	100.00%	7	7	11	0.04%	20.20%	1023
22-2895	19	19	20220411_bbm1840_22-2895_Killinger_9 (F006909)	Serine/threonine-protein phosphatase 2A 55 kDa regulatory subunit B beta isoform OS=Mus musculus OX=10090 GN=Ppp2r2b PE=1 SV=1	Q6ZWR4	Ppp2r2b	uniprot_Mus-musculus_SP.fasta	51,711.30	99.10%	1	1	2	0.01%	3.16%	443
22-2895	19	19	20220411_bbm1840_22-2895_Killinger_9 (F006909)	Very long-chain specific acyl-CoA dehydrogenase, mitochondrial OS=Mus musculus OX=10090 GN=Acadvl PE=1 SV=3	P50544	Acadvl	uniprot_Mus-musculus_SP.fasta	70,877.00	98.60%	1	1	1	0.00%	2.59%	656
22-2895	19	19	20220411_bbm1840_22-2895_Killinger_9 (F006909)	Acyl-CoA synthetase family member 2, mitochondrial OS=Mus musculus OX=10090 GN=Acsf2 PE=1 SV=1	Q8VCW8	Acsf2	uniprot_Mus-musculus_SP.fasta	67,952.30	98.60%	1	1	2	0.01%	2.44%	615
22-2895	19	19	20220411_bbm1840_22-2895_Killinger_9 (F006909)	L-lactate dehydrogenase B chain OS=Mus musculus OX=10090 GN=Ldhb PE=1 SV=2	P16125	Ldhb	uniprot_Mus-musculus_SP.fasta	36,572.40	100.00%	5	6	16	0.06%	20.40%	334
22-2895	19	19	20220411_bbm1840_22-2895_Killinger_9 (F006909)	Neutral alpha-glucosidase AB OS=Mus musculus OX=10090 GN=Ganab PE=1 SV=1	Q8BHN3	Ganab	uniprot_Mus-musculus_SP.fasta	106,913.30	98.30%	1	1	1	0.00%	2.44%	944
22-2895	19	19	20220411_bbm1840_22-2895_Killinger_9 (F006909)	Cytochrome b-c1 complex subunit 2, mitochondrial OS=Mus musculus OX=10090 GN=Uqcrc2 PE=1 SV=1	Q9DB77	Uqcrc2	uniprot_Mus-musculus_SP.fasta	48,236.00	100.00%	3	3	4	0.02%	8.61%	453
22-2895	19	19	20220411_bbm1840_22-2895_Killinger_9 (F006909)	Acetyl-CoA carboxylase 1 OS=Mus musculus OX=10090 GN=Acaca PE=1 SV=1	Q5SWU9	Acaca	uniprot_Mus-musculus_SP.fasta	265,259.30	100.00%	73	89	165	0.63%	37.00%	2345
22-2895	19	19	20220411_bbm1840_22-2895_Killinger_9 (F006909)	14-3-3 protein theta OS=Mus musculus OX=10090 GN=Ywhaq PE=1 SV=1	P68254	Ywhaq	uniprot_Mus-musculus_SP.fasta	27,779.40	100.00%	2	2	2	0.01%	12.20%	245
22-2895	19	19	20220411_bbm1840_22-2895_Killinger_9 (F006909)	Mitochondrial glutamate carrier 2 OS=Mus musculus OX=10090 GN=Slc25a18 PE=1 SV=4	Q9DB41	Slc25a18	uniprot_Mus-musculus_SP.fasta	34,167.10	99.90%	1	1	1	0.00%	3.12%	320
22-2895	19	19	20220411_bbm1840_22-2895_Killinger_9 (F006909)	Fructose-bisphosphate aldolase A OS=Mus musculus OX=10090 GN=Aldoa PE=1 SV=2	P05064	Aldoa	uniprot_Mus-musculus_SP.fasta	39,356.50	100.00%	8	8	15	0.06%	29.90%	364
22-2895	19	19	20220411_bbm1840_22-2895_Killinger_9 (F006909)	Methylcrotonoyl-CoA carboxylase subunit alpha, mitochondrial OS=Mus musculus OX=10090 GN=Mccc1 PE=1 SV=2	Q99MR8	Mccc1	uniprot_Mus-musculus_SP.fasta	79,344.80	100.00%	25	30	57	0.22%	36.80%	717
22-2895	19	19	20220411_bbm1840_22-2895_Killinger_9 (F006909)	ATP synthase subunit O, mitochondrial OS=Mus musculus OX=10090 GN=Atp5po PE=1 SV=1	Q9DB20	Atp5po	uniprot_Mus-musculus_SP.fasta	23,364.40	100.00%	3	3	6	0.02%	20.70%	213
22-2895	19	19	20220411_bbm1840_22-2895_Killinger_9 (F006909)	Syntaxin-binding protein 1 OS=Mus musculus OX=10090 GN=Stxbp1 PE=1 SV=2	O08599	Stxbp1	uniprot_Mus-musculus_SP.fasta	67,571.80	100.00%	9	9	16	0.06%	18.70%	594
22-2895	19	19	20220411_bbm1840_22-2895_Killinger_9 (F006909)	Succinate-semialdehyde dehydrogenase, mitochondrial OS=Mus musculus OX=10090 GN=Aldh5a1 PE=1 SV=1	Q8BWF0	Aldh5a1	uniprot_Mus-musculus_SP.fasta	55,968.60	99.90%	1	1	1	0.00%	1.91%	523
22-2895	19	19	20220411_bbm1840_22-2895_Killinger_9 (F006909)	Peptidyl-prolyl cis-trans isomerase A OS=Mus musculus OX=10090 GN=Ppia PE=1 SV=2	P17742	Ppia	uniprot_Mus-musculus_SP.fasta	17,971.80	100.00%	3	4	6	0.02%	24.40%	164
22-2895	19	19	20220411_bbm1840_22-2895_Killinger_9 (F006909)	Putative adenosylhomocysteinase 3 OS=Mus musculus OX=10090 GN=Ahcyl2 PE=1 SV=1	Q68FL4,Q80SW1	Ahcyl1,Ahcyl2	uniprot_Mus-musculus_SP.fasta	66,899.40	100.00%	2	2	4	0.02%	3.26%	613
22-2895	19	19	20220411_bbm1840_22-2895_Killinger_9 (F006909)	Heterogeneous nuclear ribonucleoprotein D0 OS=Mus musculus OX=10090 GN=Hnrnpd PE=1 SV=2	Q60668	Hnrnpd	uniprot_Mus-musculus_SP.fasta	38,354.50	100.00%	2	2	4	0.02%	6.20%	355
22-2895	19	19	20220411_bbm1840_22-2895_Killinger_9 (F006909)	Tubulin beta-6 chain OS=Mus musculus OX=10090 GN=Tubb6 PE=1 SV=1	Q922F4	Tubb6	uniprot_Mus-musculus_SP.fasta	50,090.40	98.60%	1	2	4	0.02%	30.90%	447
22-2895	19	19	20220411_bbm1840_22-2895_Killinger_9 (F006909)	Enoyl-CoA hydratase, mitochondrial OS=Mus musculus OX=10090 GN=Echs1 PE=1 SV=1	Q8BH95	Echs1	uniprot_Mus-musculus_SP.fasta	31,475.30	99.50%	1	1	2	0.01%	3.79%	290
22-2895	19	19	20220411_bbm1840_22-2895_Killinger_9 (F006909)	Thioredoxin-dependent peroxide reductase, mitochondrial OS=Mus musculus OX=10090 GN=Prdx3 PE=1 SV=1	P20108	Prdx3	uniprot_Mus-musculus_SP.fasta	28,127.00	100.00%	1	1	1	0.00%	4.67%	257
22-2895	19	19	20220411_bbm1840_22-2895_Killinger_9 (F006909)	Neuronal membrane glycoprotein M6-a OS=Mus musculus OX=10090 GN=Gpm6a PE=1 SV=1	P35802	Gpm6a	uniprot_Mus-musculus_SP.fasta	31,150.30	98.60%	1	1	2	0.01%	5.04%	278
22-2895	19	19	20220411_bbm1840_22-2895_Killinger_9 (F006909)	Calcium-binding mitochondrial carrier protein Aralar1 OS=Mus musculus OX=10090 GN=Slc25a12 PE=1 SV=1	Q8BH59	Slc25a12	uniprot_Mus-musculus_SP.fasta	74,571.80	100.00%	5	5	8	0.03%	11.80%	677
22-2895	19	19	20220411_bbm1840_22-2895_Killinger_9 (F006909)	Eukaryotic initiation factor 4A-I OS=Mus musculus OX=10090 GN=Eif4a1 PE=1 SV=1	P60843	Eif4a1	uniprot_Mus-musculus_SP.fasta	46,155.30	100.00%	3	4	5	0.02%	13.80%	406
22-2895	19	19	20220411_bbm1840_22-2895_Killinger_9 (F006909)	3-hydroxyisobutyryl-CoA hydrolase, mitochondrial OS=Mus musculus OX=10090 GN=Hibch PE=1 SV=1	Q8QZS1	Hibch	uniprot_Mus-musculus_SP.fasta	43,039.40	98.60%	1	1	1	0.00%	2.86%	385
22-2895	19	19	20220411_bbm1840_22-2895_Killinger_9 (F006909)	Synaptoporin OS=Mus musculus OX=10090 GN=Synpr PE=1 SV=1	Q8BGN8	Synpr	uniprot_Mus-musculus_SP.fasta	29,228.20	98.60%	1	1	3	0.01%	6.79%	265
22-2895	19	19	20220411_bbm1840_22-2895_Killinger_9 (F006909)	Phosphate carrier protein, mitochondrial OS=Mus musculus OX=10090 GN=Slc25a3 PE=1 SV=1	Q8VEM8	Slc25a3	uniprot_Mus-musculus_SP.fasta	39,633.10	100.00%	3	3	5	0.02%	8.40%	357
22-2895	19	19	20220411_bbm1840_22-2895_Killinger_9 (F006909)	Long-chain specific acyl-CoA dehydrogenase, mitochondrial OS=Mus musculus OX=10090 GN=Acadl PE=1 SV=2	P51174	Acadl	uniprot_Mus-musculus_SP.fasta	47,908.70	98.60%	1	1	1	0.00%	2.33%	430
22-2895	19	19	20220411_bbm1840_22-2895_Killinger_9 (F006909)	Pyruvate kinase PKM OS=Mus musculus OX=10090 GN=Pkm PE=1 SV=4	P52480	Pkm	uniprot_Mus-musculus_SP.fasta	57,845.60	100.00%	5	6	17	0.06%	12.80%	531
22-2895	19	19	20220411_bbm1840_22-2895_Killinger_9 (F006909)	Isocitrate dehydrogenase [NADP], mitochondrial OS=Mus musculus OX=10090 GN=Idh2 PE=1 SV=3	P54071	Idh2	uniprot_Mus-musculus_SP.fasta	50,907.20	100.00%	4	4	6	0.02%	11.50%	452
22-2895	19	19	20220411_bbm1840_22-2895_Killinger_9 (F006909)	Hydroxymethylglutaryl-CoA synthase, mitochondrial OS=Mus musculus OX=10090 GN=Hmgcs2 PE=1 SV=2	P54869	Hmgcs2	uniprot_Mus-musculus_SP.fasta	56,824.30	100.00%	1	1	2	0.01%	1.97%	508
22-2895	19	19	20220411_bbm1840_22-2895_Killinger_9 (F006909)	Serum albumin OS=Mus musculus OX=10090 GN=Alb PE=1 SV=3	P07724	Alb	uniprot_Mus-musculus_SP.fasta	68,692.90	98.60%	1	1	2	0.01%	2.14%	608
22-2895	19	19	20220411_bbm1840_22-2895_Killinger_9 (F006909)	Ras-related C3 botulinum toxin substrate 1 OS=Mus musculus OX=10090 GN=Rac1 PE=1 SV=1	P63001	Rac1	uniprot_Mus-musculus_SP.fasta	21,450.60	99.90%	1	1	4	0.02%	5.21%	192
22-2895	19	19	20220411_bbm1840_22-2895_Killinger_9 (F006909)	Tubulin alpha-1B chain OS=Mus musculus OX=10090 GN=Tuba1b PE=1 SV=2	P05213	Tuba1b	uniprot_Mus-musculus_SP.fasta	50,151.70	100.00%	21	34	80	0.30%	50.80%	451
22-2895	19	19	20220411_bbm1840_22-2895_Killinger_9 (F006909)	Microtubule-associated protein 1B OS=Mus musculus OX=10090 GN=Map1b PE=1 SV=2	P14873	Map1b	uniprot_Mus-musculus_SP.fasta	270,255.10	100.00%	2	2	2	0.01%	0.97%	2464
22-2895	19	19	20220411_bbm1840_22-2895_Killinger_9 (F006909)	Aspartate aminotransferase, mitochondrial OS=Mus musculus OX=10090 GN=Got2 PE=1 SV=1	P05202	Got2	uniprot_Mus-musculus_SP.fasta	47,412.30	100.00%	10	11	21	0.08%	24.90%	430
22-2895	19	19	20220411_bbm1840_22-2895_Killinger_9 (F006909)	Calretinin OS=Mus musculus OX=10090 GN=Calb2 PE=1 SV=3	Q08331	Calb2	uniprot_Mus-musculus_SP.fasta	31,374.60	98.00%	1	1	2	0.01%	3.69%	271
22-2895	19	19	20220411_bbm1840_22-2895_Killinger_9 (F006909)	T-complex protein 1 subunit eta OS=Mus musculus OX=10090 GN=Cct7 PE=1 SV=1	P80313	Cct7	uniprot_Mus-musculus_SP.fasta	59,653.20	98.60%	1	1	2	0.01%	4.60%	544
22-2895	19	19	20220411_bbm1840_22-2895_Killinger_9 (F006909)	Calcium/calmodulin-dependent protein kinase type II subunit alpha OS=Mus musculus OX=10090 GN=Camk2a PE=1 SV=2	P11798	Camk2a	uniprot_Mus-musculus_SP.fasta	54,115.70	100.00%	5	6	12	0.05%	11.70%	478
22-2895	19	19	20220411_bbm1840_22-2895_Killinger_9 (F006909)	Beta-soluble NSF attachment protein OS=Mus musculus OX=10090 GN=Napb PE=1 SV=2	P28663	Napb	uniprot_Mus-musculus_SP.fasta	33,558.20	100.00%	2	2	3	0.01%	8.05%	298
22-2895	19	19	20220411_bbm1840_22-2895_Killinger_9 (F006909)	Hemoglobin subunit beta-1 OS=Mus musculus OX=10090 GN=Hbb-b1 PE=1 SV=2	P02088,P02089,P02104	Hbb-b1,Hbb-b2,Hbb-y	uniprot_Mus-musculus_SP.fasta	16,136.70	98.60%	1	1	3	0.01%	6.80%	147
22-2895	19	19	20220411_bbm1840_22-2895_Killinger_9 (F006909)	Tubulin beta-5 chain OS=Mus musculus OX=10090 GN=Tubb5 PE=1 SV=1	P99024	Tubb5	uniprot_Mus-musculus_SP.fasta	49,670.60	100.00%	2	3	4	0.02%	58.30%	444
22-2895	19	19	20220411_bbm1840_22-2895_Killinger_9 (F006909)	Calcium/calmodulin-dependent protein kinase type II subunit beta OS=Mus musculus OX=10090 GN=Camk2b PE=1 SV=2	P28652	Camk2b	uniprot_Mus-musculus_SP.fasta	60,461.40	100.00%	2	2	3	0.01%	6.83%	542
22-2895	19	19	20220411_bbm1840_22-2895_Killinger_9 (F006909)	Mitochondrial import inner membrane translocase subunit TIM14 OS=Mus musculus OX=10090 GN=Dnajc19 PE=1 SV=3	Q9CQV7	Dnajc19	uniprot_Mus-musculus_SP.fasta	12,436.90	98.60%	1	1	1	0.00%	16.40%	116
22-2895	19	19	20220411_bbm1840_22-2895_Killinger_9 (F006909)	Keratin, type II cytoskeletal 1b OS=Mus musculus OX=10090 GN=Krt77 PE=1 SV=1	Q6IFZ6	Krt77	uniprot_Mus-musculus_SP.fasta	61,359.90	98.60%	1	1	3	0.01%	7.52%	572
22-2895	19	19	20220411_bbm1840_22-2895_Killinger_9 (F006909)	Elongation factor Tu, mitochondrial OS=Mus musculus OX=10090 GN=Tufm PE=1 SV=1	Q8BFR5	Tufm	uniprot_Mus-musculus_SP.fasta	49,508.90	100.00%	4	4	6	0.02%	9.29%	452
22-2895	19	19	20220411_bbm1840_22-2895_Killinger_9 (F006909)	Glutaminase kidney isoform, mitochondrial OS=Mus musculus OX=10090 GN=Gls PE=1 SV=1	D3Z7P3	Gls	uniprot_Mus-musculus_SP.fasta	73,964.60	100.00%	3	3	5	0.02%	7.72%	674
22-2895	19	19	20220411_bbm1840_22-2895_Killinger_9 (F006909)	Pyruvate carboxylase, mitochondrial OS=Mus musculus OX=10090 GN=Pc PE=1 SV=1	Q05920	Pc	uniprot_Mus-musculus_SP.fasta	129,685.90	100.00%	69	121	363	1.38%	62.50%	1178
22-2895	19	19	20220411_bbm1840_22-2895_Killinger_9 (F006909)	Histone H2A type 1-B OS=Mus musculus OX=10090 GN=Hist1h2ab PE=1 SV=1	C0HKE1,C0HKE2,C0HKE3,C0HKE4,C0HKE5,C0HKE6,C0HKE7,C0HKE8,C0HKE9,Q8BFU2,Q8CGP5,Q8CGP6,Q8CGP7,Q8R1M2	H2afj,Hist1h2ab,Hist1h2ac,Hist1h2ad,Hist1h2ae,Hist1h2af,Hist1h2ag,Hist1h2ah,Hist1h2ai,Hist1h2ak,Hist1h2an,Hist1h2ao,Hist1h2ap,Hist3h2a	uniprot_Mus-musculus_SP.fasta	14,136.10	98.60%	1	1	2	0.01%	36.90%	130
22-2895	19	19	20220411_bbm1840_22-2895_Killinger_9 (F006909)	Keratin, type II cuticular Hb5 OS=Mus musculus OX=10090 GN=Krt85 PE=1 SV=2	Q9Z2T6	Krt85	uniprot_Mus-musculus_SP.fasta	55,758.80	99.20%	1	1	2	0.01%	2.17%	507
22-2895	19	19	20220411_bbm1840_22-2895_Killinger_9 (F006909)	Aconitate hydratase, mitochondrial OS=Mus musculus OX=10090 GN=Aco2 PE=1 SV=1	Q99KI0	Aco2	uniprot_Mus-musculus_SP.fasta	85,465.90	100.00%	14	17	34	0.13%	23.30%	780
22-2895	19	19	20220411_bbm1840_22-2895_Killinger_9 (F006909)	Carbonic anhydrase 2 OS=Mus musculus OX=10090 GN=Ca2 PE=1 SV=4	P00920	Ca2	uniprot_Mus-musculus_SP.fasta	29,033.00	98.60%	1	1	2	0.01%	6.15%	260
22-2895	19	19	20220411_bbm1840_22-2895_Killinger_9 (F006909)	Peroxiredoxin-1 OS=Mus musculus OX=10090 GN=Prdx1 PE=1 SV=1	P35700	Prdx1	uniprot_Mus-musculus_SP.fasta	22,177.50	100.00%	2	2	4	0.02%	10.60%	199
22-2895	19	19	20220411_bbm1840_22-2895_Killinger_9 (F006909)	Keratin, type I cytoskeletal 16 OS=Mus musculus OX=10090 GN=Krt16 PE=1 SV=3	Q9Z2K1	Krt16	uniprot_Mus-musculus_SP.fasta	51,607.70	98.60%	1	1	2	0.01%	7.25%	469
22-2895	19	19	20220411_bbm1840_22-2895_Killinger_9 (F006909)	Histone H2B type 1-B OS=Mus musculus OX=10090 GN=Hist1h2bb PE=1 SV=3	Q64475	Hist1h2bb	uniprot_Mus-musculus_SP.fasta	13,952.70	100.00%	1	1	2	0.01%	11.90%	126
22-2895	19	19	20220411_bbm1840_22-2895_Killinger_9 (F006909)	Eukaryotic peptide chain release factor GTP-binding subunit ERF3B OS=Mus musculus OX=10090 GN=Gspt2 PE=1 SV=1	Q149F3,Q8R050	Gspt1,Gspt2	uniprot_Mus-musculus_SP.fasta	69,147.40	98.60%	1	1	1	0.00%	3.64%	632
22-2895	19	19	20220411_bbm1840_22-2895_Killinger_9 (F006909)	Sodium/potassium-transporting ATPase subunit alpha-3 OS=Mus musculus OX=10090 GN=Atp1a3 PE=1 SV=1	Q6PIC6	Atp1a3	uniprot_Mus-musculus_SP.fasta	111,694.40	100.00%	22	23	43	0.16%	26.70%	1013
22-2895	19	19	20220411_bbm1840_22-2895_Killinger_9 (F006909)	Protein S100-A11 OS=Mus musculus OX=10090 GN=S100a11 PE=1 SV=1	P50543	S100a11	uniprot_Mus-musculus_SP.fasta	11,083.30	98.60%	1	1	2	0.01%	16.30%	98
22-2895	19	19	20220411_bbm1840_22-2895_Killinger_9 (F006909)	ADP/ATP translocase 1 OS=Mus musculus OX=10090 GN=Slc25a4 PE=1 SV=4	P48962	Slc25a4	uniprot_Mus-musculus_SP.fasta	32,905.40	100.00%	18	21	36	0.14%	50.00%	298
22-2895	19	19	20220411_bbm1840_22-2895_Killinger_9 (F006909)	V-type proton ATPase catalytic subunit A OS=Mus musculus OX=10090 GN=Atp6v1a PE=1 SV=2	P50516	Atp6v1a	uniprot_Mus-musculus_SP.fasta	68,327.40	100.00%	4	4	7	0.03%	7.78%	617
22-2895	19	19	20220411_bbm1840_22-2895_Killinger_9 (F006909)	Peroxiredoxin-6 OS=Mus musculus OX=10090 GN=Prdx6 PE=1 SV=3	O08709	Prdx6	uniprot_Mus-musculus_SP.fasta	24,871.70	98.60%	1	1	2	0.01%	7.59%	224
22-2895	19	19	20220411_bbm1840_22-2895_Killinger_9 (F006909)	Sodium/potassium-transporting ATPase subunit alpha-2 OS=Mus musculus OX=10090 GN=Atp1a2 PE=1 SV=1	Q6PIE5	Atp1a2	uniprot_Mus-musculus_SP.fasta	112,220.70	100.00%	6	6	8	0.03%	19.90%	1020
22-2895	19	19	20220411_bbm1840_22-2895_Killinger_9 (F006909)	NADH-ubiquinone oxidoreductase chain 5 OS=Mus musculus OX=10090 GN=Mtnd5 PE=1 SV=3	P03921	Mtnd5	uniprot_Mus-musculus_SP.fasta	68,481.20	99.30%	1	1	2	0.01%	2.14%	607
22-2895	19	19	20220411_bbm1840_22-2895_Killinger_9 (F006909)	Vesicle-fusing ATPase OS=Mus musculus OX=10090 GN=Nsf PE=1 SV=2	P46460	Nsf	uniprot_Mus-musculus_SP.fasta	82,616.50	100.00%	3	3	4	0.02%	5.51%	744
22-2895	19	19	20220411_bbm1840_22-2895_Killinger_9 (F006909)	Triosephosphate isomerase OS=Mus musculus OX=10090 GN=Tpi1 PE=1 SV=4	P17751	Tpi1	uniprot_Mus-musculus_SP.fasta	32,191.30	100.00%	5	5	10	0.04%	22.70%	299
22-2895	19	19	20220411_bbm1840_22-2895_Killinger_9 (F006909)	Spliceosome RNA helicase Ddx39b OS=Mus musculus OX=10090 GN=Ddx39b PE=1 SV=1	Q9Z1N5	Ddx39b	uniprot_Mus-musculus_SP.fasta	49,036.10	99.70%	1	1	1	0.00%	4.67%	428
22-2895	19	19	20220411_bbm1840_22-2895_Killinger_9 (F006909)	Syntaxin-1B OS=Mus musculus OX=10090 GN=Stx1b PE=1 SV=1	P61264	Stx1b	uniprot_Mus-musculus_SP.fasta	33,245.10	98.60%	1	1	1	0.00%	4.86%	288
22-2895	19	19	20220411_bbm1840_22-2895_Killinger_9 (F006909)	Keratin, type II cytoskeletal 2 oral OS=Mus musculus OX=10090 GN=Krt76 PE=1 SV=1	Q3UV17	Krt76	uniprot_Mus-musculus_SP.fasta	62,845.60	98.60%	1	1	2	0.01%	6.57%	594
22-2895	19	19	20220411_bbm1840_22-2895_Killinger_9 (F006909)	Guanine nucleotide-binding protein G(o) subunit alpha OS=Mus musculus OX=10090 GN=Gnao1 PE=1 SV=3	P18872	Gnao1	uniprot_Mus-musculus_SP.fasta	40,085.80	100.00%	8	8	12	0.05%	28.20%	354
22-2895	19	19	20220411_bbm1840_22-2895_Killinger_9 (F006909)	V-type proton ATPase 116 kDa subunit a isoform 1 OS=Mus musculus OX=10090 GN=Atp6v0a1 PE=1 SV=3	Q9Z1G4	Atp6v0a1	uniprot_Mus-musculus_SP.fasta	96,470.80	100.00%	7	7	12	0.05%	11.30%	839
22-2895	19	19	20220411_bbm1840_22-2895_Killinger_9 (F006909)	Keratin, type I cytoskeletal 17 OS=Mus musculus OX=10090 GN=Krt17 PE=1 SV=3	Q9QWL7	Krt17	uniprot_Mus-musculus_SP.fasta	48,162.90	100.00%	1	1	2	0.01%	9.93%	433
22-2895	19	19	20220411_bbm1840_22-2895_Killinger_9 (F006909)	Serine/threonine-protein phosphatase 2A 65 kDa regulatory subunit A alpha isoform OS=Mus musculus OX=10090 GN=Ppp2r1a PE=1 SV=3	Q76MZ3	Ppp2r1a	uniprot_Mus-musculus_SP.fasta	65,323.70	99.10%	1	1	3	0.01%	3.40%	589
22-2895	19	19	20220411_bbm1840_22-2895_Killinger_9 (F006909)	Excitatory amino acid transporter 1 OS=Mus musculus OX=10090 GN=Slc1a3 PE=1 SV=2	P56564	Slc1a3	uniprot_Mus-musculus_SP.fasta	59,624.20	98.60%	1	2	4	0.02%	2.76%	543
22-2895	19	19	20220411_bbm1840_22-2895_Killinger_9 (F006909)	Histone H2A type 2-C OS=Mus musculus OX=10090 GN=Hist2h2ac PE=1 SV=3	Q64523,Q6GSS7	Hist2h2aa1,Hist2h2ac	uniprot_Mus-musculus_SP.fasta	14,096.00	100.00%	2	3	5	0.02%	37.20%	130
22-2895	19	19	20220411_bbm1840_22-2895_Killinger_9 (F006909)	Glucose-6-phosphate isomerase OS=Mus musculus OX=10090 GN=Gpi PE=1 SV=4	P06745	Gpi	uniprot_Mus-musculus_SP.fasta	62,768.80	100.00%	3	3	4	0.02%	8.96%	558
22-2895	19	19	20220411_bbm1840_22-2895_Killinger_9 (F006909)	Rab GDP dissociation inhibitor beta OS=Mus musculus OX=10090 GN=Gdi2 PE=1 SV=1	Q61598	Gdi2	uniprot_Mus-musculus_SP.fasta	50,539.10	100.00%	3	3	7	0.03%	8.76%	445
22-2895	19	19	20220411_bbm1840_22-2895_Killinger_9 (F006909)	Peroxiredoxin-5, mitochondrial OS=Mus musculus OX=10090 GN=Prdx5 PE=1 SV=2	P99029	Prdx5	uniprot_Mus-musculus_SP.fasta	21,897.60	100.00%	2	2	4	0.02%	15.20%	210
22-2895	19	19	20220411_bbm1840_22-2895_Killinger_9 (F006909)	Serine/threonine-protein kinase DCLK1 OS=Mus musculus OX=10090 GN=Dclk1 PE=1 SV=1	Q9JLM8	Dclk1	uniprot_Mus-musculus_SP.fasta	84,155.20	98.60%	1	1	1	0.00%	1.46%	756
22-2895	19	19	20220411_bbm1840_22-2895_Killinger_9 (F006909)	Succinyl-CoA:3-ketoacid coenzyme A transferase 1, mitochondrial OS=Mus musculus OX=10090 GN=Oxct1 PE=1 SV=1	Q9D0K2	Oxct1	uniprot_Mus-musculus_SP.fasta	55,990.20	100.00%	2	2	3	0.01%	4.42%	520
22-2895	19	19	20220411_bbm1840_22-2895_Killinger_9 (F006909)	Histone H2A.Z OS=Mus musculus OX=10090 GN=H2afz PE=1 SV=2	P0C0S6,Q3THW5	H2afv,H2afz	uniprot_Mus-musculus_SP.fasta	13,509.20	99.90%	1	1	2	0.01%	22.70%	128
22-2895	19	19	20220411_bbm1840_22-2895_Killinger_9 (F006909)	Propionyl-CoA carboxylase beta chain, mitochondrial OS=Mus musculus OX=10090 GN=Pccb PE=1 SV=2	Q99MN9	Pccb	uniprot_Mus-musculus_SP.fasta	58,409.50	100.00%	16	19	34	0.13%	44.00%	541
22-2895	19	19	20220411_bbm1840_22-2895_Killinger_9 (F006909)	Glutamine synthetase OS=Mus musculus OX=10090 GN=Glul PE=1 SV=6	P15105	Glul	uniprot_Mus-musculus_SP.fasta	42,120.00	100.00%	7	7	13	0.05%	20.90%	373
22-2895	19	19	20220411_bbm1840_22-2895_Killinger_9 (F006909)	Q9Z2W8-DECOY	Q9Z2W8-DECOY			0	48.20%	0	0	0	0.00%	0.00%
22-2895	19	19	20220411_bbm1840_22-2895_Killinger_9 (F006909)	Rab GDP dissociation inhibitor alpha OS=Mus musculus OX=10090 GN=Gdi1 PE=1 SV=3	P50396	Gdi1	uniprot_Mus-musculus_SP.fasta	50,523.10	100.00%	1	1	3	0.01%	8.72%	447
22-2895	19	19	20220411_bbm1840_22-2895_Killinger_9 (F006909)	Sodium/calcium exchanger 2 OS=Mus musculus OX=10090 GN=Slc8a2 PE=1 SV=1	Q8K596	Slc8a2	uniprot_Mus-musculus_SP.fasta	100,712.50	98.60%	1	1	2	0.01%	1.09%	921
22-2895	19	19	20220411_bbm1840_22-2895_Killinger_9 (F006909)	Dihydropyrimidinase-related protein 2 OS=Mus musculus OX=10090 GN=Dpysl2 PE=1 SV=2	O08553	Dpysl2	uniprot_Mus-musculus_SP.fasta	62,277.90	100.00%	6	7	15	0.06%	15.20%	572
22-2895	19	19	20220411_bbm1840_22-2895_Killinger_9 (F006909)	Fumarate hydratase, mitochondrial OS=Mus musculus OX=10090 GN=Fh PE=1 SV=3	P97807	Fh	uniprot_Mus-musculus_SP.fasta	54,357.10	100.00%	1	1	1	0.00%	2.76%	507
22-2895	19	19	20220411_bbm1840_22-2895_Killinger_9 (F006909)	Heat shock protein HSP 90-beta OS=Mus musculus OX=10090 GN=Hsp90ab1 PE=1 SV=3	P11499	Hsp90ab1	uniprot_Mus-musculus_SP.fasta	83,284.30	100.00%	5	5	7	0.03%	15.60%	724
22-2895	19	19	20220411_bbm1840_22-2895_Killinger_9 (F006909)	ATP synthase subunit beta, mitochondrial OS=Mus musculus OX=10090 GN=Atp5f1b PE=1 SV=2	P56480	Atp5f1b	uniprot_Mus-musculus_SP.fasta	56,301.20	100.00%	8	10	21	0.08%	23.10%	529
22-2895	19	19	20220411_bbm1840_22-2895_Killinger_9 (F006909)	Endophilin-A1 OS=Mus musculus OX=10090 GN=Sh3gl2 PE=1 SV=2	Q62420	Sh3gl2	uniprot_Mus-musculus_SP.fasta	39,956.20	100.00%	2	2	3	0.01%	6.82%	352
22-2895	19	19	20220411_bbm1840_22-2895_Killinger_9 (F006909)	Biotin--protein ligase OS=Mus musculus OX=10090 GN=Hlcs PE=1 SV=1	Q920N2	Hlcs	uniprot_Mus-musculus_SP.fasta	78,517.10	98.60%	1	1	3	0.01%	2.35%	722
22-2895	19	19	20220411_bbm1840_22-2895_Killinger_9 (F006909)	Annexin A2 OS=Mus musculus OX=10090 GN=Anxa2 PE=1 SV=2	P07356	Anxa2	uniprot_Mus-musculus_SP.fasta	38,678.10	99.80%	1	1	2	0.01%	4.72%	339
22-2895	19	19	20220411_bbm1840_22-2895_Killinger_9 (F006909)	Spectrin alpha chain, non-erythrocytic 1 OS=Mus musculus OX=10090 GN=Sptan1 PE=1 SV=4	P16546	Sptan1	uniprot_Mus-musculus_SP.fasta	284,600.80	100.00%	1	1	2	0.01%	0.77%	2472
22-2895	19	19	20220411_bbm1840_22-2895_Killinger_9 (F006909)	ATP-dependent RNA helicase DHX30 OS=Mus musculus OX=10090 GN=Dhx30 PE=1 SV=1	Q99PU8	Dhx30	uniprot_Mus-musculus_SP.fasta	136,671.80	97.60%	1	1	1	0.00%	1.56%	1217
22-2895	19	19	20220411_bbm1840_22-2895_Killinger_9 (F006909)	Polyubiquitin-B OS=Mus musculus OX=10090 GN=Ubb PE=2 SV=1	P0CG49,P0CG50,P62983,P62984	Rps27a,Uba52,Ubb,Ubc	uniprot_Mus-musculus_SP.fasta	34,370.10	100.00%	2	2	4	0.02%	8.20%	305
22-2895	19	19	20220411_bbm1840_22-2895_Killinger_9 (F006909)	Rho GDP-dissociation inhibitor 1 OS=Mus musculus OX=10090 GN=Arhgdia PE=1 SV=3	Q99PT1	Arhgdia	uniprot_Mus-musculus_SP.fasta	23,408.00	100.00%	1	1	2	0.01%	7.84%	204
22-2895	19	19	20220411_bbm1840_22-2895_Killinger_9 (F006909)	Ras-related protein Rab-10 OS=Mus musculus OX=10090 GN=Rab10 PE=1 SV=1	P61027	Rab10	uniprot_Mus-musculus_SP.fasta	22,542.10	100.00%	2	2	4	0.02%	11.00%	200
22-2895	19	19	20220411_bbm1840_22-2895_Killinger_9 (F006909)	DmX-like protein 2 OS=Mus musculus OX=10090 GN=Dmxl2 PE=1 SV=3	Q8BPN8	Dmxl2	uniprot_Mus-musculus_SP.fasta	338,208.80	99.80%	1	1	2	0.01%	0.56%	3032
22-2895	19	19	20220411_bbm1840_22-2895_Killinger_9 (F006909)	Alpha-synuclein OS=Mus musculus OX=10090 GN=Snca PE=1 SV=2	O55042	Snca	uniprot_Mus-musculus_SP.fasta	14,484.30	100.00%	3	3	3	0.01%	30.00%	140
22-2895	19	19	20220411_bbm1840_22-2895_Killinger_9 (F006909)	Isochorismatase domain-containing protein 2A OS=Mus musculus OX=10090 GN=Isoc2a PE=1 SV=1	P85094	Isoc2a	uniprot_Mus-musculus_SP.fasta	22,417.80	98.60%	1	1	3	0.01%	8.25%	206
22-2895	19	19	20220411_bbm1840_22-2895_Killinger_9 (F006909)	Mitochondrial carrier homolog 2 OS=Mus musculus OX=10090 GN=Mtch2 PE=1 SV=1	Q791V5	Mtch2	uniprot_Mus-musculus_SP.fasta	33,500.00	98.60%	1	1	2	0.01%	7.92%	303
22-2895	19	19	20220411_bbm1840_22-2895_Killinger_9 (F006909)	Profilin-2 OS=Mus musculus OX=10090 GN=Pfn2 PE=1 SV=3	Q9JJV2	Pfn2	uniprot_Mus-musculus_SP.fasta	15,032.10	98.60%	1	1	2	0.01%	10.00%	140
22-2895	19	19	20220411_bbm1840_22-2895_Killinger_9 (F006909)	Leukocyte surface antigen CD47 OS=Mus musculus OX=10090 GN=Cd47 PE=1 SV=2	Q61735	Cd47	uniprot_Mus-musculus_SP.fasta	33,098.90	98.60%	1	1	2	0.01%	4.62%	303
22-2895	19	19	20220411_bbm1840_22-2895_Killinger_9 (F006909)	Keratin, type I cytoskeletal 14 OS=Mus musculus OX=10090 GN=Krt14 PE=1 SV=2	Q61781	Krt14	uniprot_Mus-musculus_SP.fasta	52,868.10	100.00%	6	7	12	0.05%	12.80%	484
22-2895	19	19	20220411_bbm1840_22-2895_Killinger_9 (F006909)	AP-2 complex subunit alpha-2 OS=Mus musculus OX=10090 GN=Ap2a2 PE=1 SV=2	P17427	Ap2a2	uniprot_Mus-musculus_SP.fasta	104,019.40	100.00%	3	3	5	0.02%	5.22%	938
22-2895	19	19	20220411_bbm1840_22-2895_Killinger_9 (F006909)	Citrate synthase, mitochondrial OS=Mus musculus OX=10090 GN=Cs PE=1 SV=1	Q9CZU6	Cs	uniprot_Mus-musculus_SP.fasta	51,738.10	100.00%	4	4	8	0.03%	11.20%	464
22-2895	19	19	20220411_bbm1840_22-2895_Killinger_9 (F006909)	Glyceraldehyde-3-phosphate dehydrogenase OS=Mus musculus OX=10090 GN=Gapdh PE=1 SV=2	P16858	Gapdh	uniprot_Mus-musculus_SP.fasta	35,810.10	100.00%	7	9	20	0.08%	26.70%	333
22-2895	19	19	20220411_bbm1840_22-2895_Killinger_9 (F006909)	Cullin-associated NEDD8-dissociated protein 1 OS=Mus musculus OX=10090 GN=Cand1 PE=1 SV=2	Q6ZQ38	Cand1	uniprot_Mus-musculus_SP.fasta	136,337.10	99.30%	1	1	2	0.01%	1.14%	1230
22-2895	19	19	20220411_bbm1840_22-2895_Killinger_9 (F006909)	Heat shock 70 kDa protein 12A OS=Mus musculus OX=10090 GN=Hspa12a PE=1 SV=1	Q8K0U4	Hspa12a	uniprot_Mus-musculus_SP.fasta	74,873.40	99.50%	1	1	1	0.00%	1.93%	675
22-2895	19	19	20220411_bbm1840_22-2895_Killinger_9 (F006909)	Ubiquitin thioesterase OTUB1 OS=Mus musculus OX=10090 GN=Otub1 PE=1 SV=2	Q7TQI3	Otub1	uniprot_Mus-musculus_SP.fasta	31,270.50	98.60%	1	1	4	0.02%	7.01%	271
22-2895	19	19	20220411_bbm1840_22-2895_Killinger_9 (F006909)	Aldehyde dehydrogenase, mitochondrial OS=Mus musculus OX=10090 GN=Aldh2 PE=1 SV=1	P47738	Aldh2	uniprot_Mus-musculus_SP.fasta	56,537.60	100.00%	5	5	13	0.05%	12.70%	519
22-2895	19	19	20220411_bbm1840_22-2895_Killinger_9 (F006909)	Guanine nucleotide-binding protein G(I)/G(S)/G(T) subunit beta-1 OS=Mus musculus OX=10090 GN=Gnb1 PE=1 SV=3	P62874	Gnb1	uniprot_Mus-musculus_SP.fasta	37,377.50	100.00%	4	4	7	0.03%	17.10%	340
22-2895	19	19	20220411_bbm1840_22-2895_Killinger_9 (F006909)	Excitatory amino acid transporter 2 OS=Mus musculus OX=10090 GN=Slc1a2 PE=1 SV=1	P43006	Slc1a2	uniprot_Mus-musculus_SP.fasta	62,032.30	100.00%	11	15	31	0.12%	23.40%	572
22-2895	19	19	20220411_bbm1840_22-2895_Killinger_9 (F006909)	Tubulin beta-3 chain OS=Mus musculus OX=10090 GN=Tubb3 PE=1 SV=1	Q9ERD7	Tubb3	uniprot_Mus-musculus_SP.fasta	50,418.70	100.00%	8	11	18	0.07%	50.70%	450
22-2895	19	19	20220411_bbm1840_22-2895_Killinger_9 (F006909)	Synaptophysin OS=Mus musculus OX=10090 GN=Syp PE=1 SV=2	Q62277	Syp	uniprot_Mus-musculus_SP.fasta	34,024.60	100.00%	3	4	7	0.03%	9.24%	314
22-2895	19	19	20220411_bbm1840_22-2895_Killinger_9 (F006909)	Keratin, type II cytoskeletal 1 OS=Mus musculus OX=10090 GN=Krt1 PE=1 SV=4	P04104	Krt1	uniprot_Mus-musculus_SP.fasta	65,607.10	100.00%	3	5	15	0.06%	5.18%	637
22-2895	19	19	20220411_bbm1840_22-2895_Killinger_9 (F006909)	ATP synthase subunit gamma, mitochondrial OS=Mus musculus OX=10090 GN=Atp5f1c PE=1 SV=1	Q91VR2	Atp5f1c	uniprot_Mus-musculus_SP.fasta	32,887.40	98.60%	1	1	2	0.01%	4.03%	298
22-2895	19	19	20220411_bbm1840_22-2895_Killinger_9 (F006909)	Synaptotagmin-1 OS=Mus musculus OX=10090 GN=Syt1 PE=1 SV=1	P46096	Syt1	uniprot_Mus-musculus_SP.fasta	47,418.90	100.00%	6	6	9	0.03%	16.20%	421
22-2895	19	19	20220411_bbm1840_22-2895_Killinger_9 (F006909)	Sodium- and chloride-dependent GABA transporter 3 OS=Mus musculus OX=10090 GN=Slc6a11 PE=1 SV=2	P31650	Slc6a11	uniprot_Mus-musculus_SP.fasta	69,963.10	100.00%	1	1	3	0.01%	2.55%	627
22-2895	19	19	20220411_bbm1840_22-2895_Killinger_9 (F006909)	Succinate--CoA ligase [ADP/GDP-forming] subunit alpha, mitochondrial OS=Mus musculus OX=10090 GN=Suclg1 PE=1 SV=4	Q9WUM5	Suclg1	uniprot_Mus-musculus_SP.fasta	36,155.20	98.60%	1	1	1	0.00%	4.62%	346
22-2895	19	19	20220411_bbm1840_22-2895_Killinger_9 (F006909)	Sodium- and chloride-dependent GABA transporter 1 OS=Mus musculus OX=10090 GN=Slc6a1 PE=1 SV=2	P31648	Slc6a1	uniprot_Mus-musculus_SP.fasta	67,003.90	98.60%	1	1	3	0.01%	3.51%	599
22-2895	19	19	20220411_bbm1840_22-2895_Killinger_9 (F006909)	Phosphatidylethanolamine-binding protein 1 OS=Mus musculus OX=10090 GN=Pebp1 PE=1 SV=3	P70296	Pebp1	uniprot_Mus-musculus_SP.fasta	20,830.50	100.00%	2	2	3	0.01%	20.90%	187
22-2895	19	19	20220411_bbm1840_22-2895_Killinger_9 (F006909)	Elongation factor 2 OS=Mus musculus OX=10090 GN=Eef2 PE=1 SV=2	P58252	Eef2	uniprot_Mus-musculus_SP.fasta	95,316.00	99.90%	1	1	1	0.00%	1.17%	858
22-2895	19	19	20220411_bbm1840_22-2895_Killinger_9 (F006909)	Superoxide dismutase [Mn], mitochondrial OS=Mus musculus OX=10090 GN=Sod2 PE=1 SV=3	P09671	Sod2	uniprot_Mus-musculus_SP.fasta	24,603.20	100.00%	2	2	4	0.02%	10.40%	222
22-2895	19	19	20220411_bbm1840_22-2895_Killinger_9 (F006909)	Vesicular glutamate transporter 1 OS=Mus musculus OX=10090 GN=Slc17a7 PE=1 SV=2	Q3TXX4	Slc17a7	uniprot_Mus-musculus_SP.fasta	61,637.50	100.00%	1	1	2	0.01%	1.96%	560
22-2895	19	19	20220411_bbm1840_22-2895_Killinger_9 (F006909)	V-type proton ATPase subunit d 1 OS=Mus musculus OX=10090 GN=Atp6v0d1 PE=1 SV=2	P51863	Atp6v0d1	uniprot_Mus-musculus_SP.fasta	40,302.80	100.00%	4	4	6	0.02%	10.50%	351
22-2895	19	19	20220411_bbm1840_22-2895_Killinger_9 (F006909)	Protein kinase C and casein kinase substrate in neurons protein 1 OS=Mus musculus OX=10090 GN=Pacsin1 PE=1 SV=1	Q61644	Pacsin1	uniprot_Mus-musculus_SP.fasta	50,575.40	100.00%	2	2	2	0.01%	4.54%	441
22-2895	19	19	20220411_bbm1840_22-2895_Killinger_9 (F006909)	Synaptic vesicle glycoprotein 2A OS=Mus musculus OX=10090 GN=Sv2a PE=1 SV=1	Q9JIS5	Sv2a	uniprot_Mus-musculus_SP.fasta	82,648.90	100.00%	6	7	13	0.05%	11.60%	742
22-2895	19	19	20220411_bbm1840_22-2895_Killinger_9 (F006909)	Alpha-actinin-1 OS=Mus musculus OX=10090 GN=Actn1 PE=1 SV=1	Q7TPR4	Actn1	uniprot_Mus-musculus_SP.fasta	103,072.00	100.00%	3	3	5	0.02%	4.04%	892
22-2895	19	19	20220411_bbm1840_22-2895_Killinger_9 (F006909)	Glutathione S-transferase Mu 1 OS=Mus musculus OX=10090 GN=Gstm1 PE=1 SV=2	P10649	Gstm1	uniprot_Mus-musculus_SP.fasta	25,971.90	100.00%	2	2	4	0.02%	13.30%	218
22-2895	19	19	20220411_bbm1840_22-2895_Killinger_9 (F006909)	NADH-ubiquinone oxidoreductase 75 kDa subunit, mitochondrial OS=Mus musculus OX=10090 GN=Ndufs1 PE=1 SV=2	Q91VD9	Ndufs1	uniprot_Mus-musculus_SP.fasta	79,777.60	100.00%	2	2	2	0.01%	2.61%	727
22-2895	19	19	20220411_bbm1840_22-2895_Killinger_9 (F006909)	Cytochrome c oxidase subunit 2 OS=Mus musculus OX=10090 GN=Mtco2 PE=1 SV=1	P00405	Mtco2	uniprot_Mus-musculus_SP.fasta	25,977.50	100.00%	1	1	1	0.00%	7.49%	227
22-2895	19	19	20220411_bbm1840_22-2895_Killinger_9 (F006909)	Serine/threonine-protein phosphatase 2B catalytic subunit alpha isoform OS=Mus musculus OX=10090 GN=Ppp3ca PE=1 SV=1	P63328	Ppp3ca	uniprot_Mus-musculus_SP.fasta	58,645.70	100.00%	3	3	6	0.02%	6.72%	521
22-2895	19	19	20220411_bbm1840_22-2895_Killinger_9 (F006909)	Immunoglobulin superfamily member 8 OS=Mus musculus OX=10090 GN=Igsf8 PE=1 SV=2	Q8R366	Igsf8	uniprot_Mus-musculus_SP.fasta	65,009.70	98.60%	1	1	2	0.01%	1.64%	611
22-2895	19	19	20220411_bbm1840_22-2895_Killinger_9 (F006909)	Visinin-like protein 1 OS=Mus musculus OX=10090 GN=Vsnl1 PE=1 SV=2	P62761	Vsnl1	uniprot_Mus-musculus_SP.fasta	22,143.40	99.20%	1	1	4	0.02%	6.28%	191
22-2895	19	19	20220411_bbm1840_22-2895_Killinger_9 (F006909)	Cytochrome b-c1 complex subunit 1, mitochondrial OS=Mus musculus OX=10090 GN=Uqcrc1 PE=1 SV=2	Q9CZ13	Uqcrc1	uniprot_Mus-musculus_SP.fasta	52,851.90	100.00%	4	4	8	0.03%	10.40%	480
22-2895	19	19	20220411_bbm1840_22-2895_Killinger_9 (F006909)	Programmed cell death 6-interacting protein OS=Mus musculus OX=10090 GN=Pdcd6ip PE=1 SV=3	Q9WU78	Pdcd6ip	uniprot_Mus-musculus_SP.fasta	96,026.60	98.60%	1	1	2	0.01%	3.34%	869
22-2895	19	19	20220411_bbm1840_22-2895_Killinger_9 (F006909)	Isocitrate dehydrogenase [NAD] subunit gamma 1, mitochondrial OS=Mus musculus OX=10090 GN=Idh3g PE=1 SV=1	P70404	Idh3g	uniprot_Mus-musculus_SP.fasta	42,785.60	100.00%	2	2	2	0.01%	9.16%	393
22-2895	19	19	20220411_bbm1840_22-2895_Killinger_9 (F006909)	Solute carrier family 12 member 5 OS=Mus musculus OX=10090 GN=Slc12a5 PE=1 SV=2	Q91V14	Slc12a5	uniprot_Mus-musculus_SP.fasta	126,273.10	99.60%	1	1	1	0.00%	0.88%	1138
22-2895	19	19	20220411_bbm1840_22-2895_Killinger_9 (F006909)	Cytosolic acyl coenzyme A thioester hydrolase OS=Mus musculus OX=10090 GN=Acot7 PE=1 SV=2	Q91V12	Acot7	uniprot_Mus-musculus_SP.fasta	42,536.00	97.90%	1	1	1	0.00%	2.89%	381
22-2895	19	19	20220411_bbm1840_22-2895_Killinger_9 (F006909)	Actin, cytoplasmic 1 OS=Mus musculus OX=10090 GN=Actb PE=1 SV=1	P60710,P63260	Actb,Actg1	uniprot_Mus-musculus_SP.fasta	41,737.80	100.00%	13	15	30	0.11%	40.00%	375
22-2895	19	19	20220411_bbm1840_22-2895_Killinger_9 (F006909)	Cytochrome c oxidase subunit 4 isoform 1, mitochondrial OS=Mus musculus OX=10090 GN=Cox4i1 PE=1 SV=2	P19783	Cox4i1	uniprot_Mus-musculus_SP.fasta	19,531.00	100.00%	3	3	4	0.02%	19.50%	169
22-2895	19	19	20220411_bbm1840_22-2895_Killinger_9 (F006909)	Methylmalonate-semialdehyde dehydrogenase [acylating], mitochondrial OS=Mus musculus OX=10090 GN=Aldh6a1 PE=1 SV=1	Q9EQ20	Aldh6a1	uniprot_Mus-musculus_SP.fasta	57,916.30	98.60%	1	1	3	0.01%	2.06%	535
22-2895	19	19	20220411_bbm1840_22-2895_Killinger_9 (F006909)	Fascin OS=Mus musculus OX=10090 GN=Fscn1 PE=1 SV=4	Q61553	Fscn1	uniprot_Mus-musculus_SP.fasta	54,508.20	100.00%	1	1	1	0.00%	2.03%	493
22-2895	19	19	20220411_bbm1840_22-2895_Killinger_9 (F006909)	Heterogeneous nuclear ribonucleoprotein H OS=Mus musculus OX=10090 GN=Hnrnph1 PE=1 SV=3	O35737	Hnrnph1	uniprot_Mus-musculus_SP.fasta	49,199.80	99.10%	1	1	1	0.00%	3.56%	449
22-2895	19	19	20220411_bbm1840_22-2895_Killinger_9 (F006909)	Clathrin coat assembly protein AP180 OS=Mus musculus OX=10090 GN=Snap91 PE=1 SV=1	Q61548	Snap91	uniprot_Mus-musculus_SP.fasta	91,852.90	98.60%	1	1	2	0.01%	1.33%	901
22-2895	19	19	20220411_bbm1840_22-2895_Killinger_9 (F006909)	Ubiquitin-like modifier-activating enzyme 1 OS=Mus musculus OX=10090 GN=Uba1 PE=1 SV=1	Q02053	Uba1	uniprot_Mus-musculus_SP.fasta	117,810.30	97.70%	1	1	1	0.00%	2.08%	1058
22-2895	19	19	20220411_bbm1840_22-2895_Killinger_9 (F006909)	Polypyrimidine tract-binding protein 1 OS=Mus musculus OX=10090 GN=Ptbp1 PE=1 SV=2	P17225	Ptbp1	uniprot_Mus-musculus_SP.fasta	56,478.90	98.60%	1	2	2	0.01%	3.42%	527
22-2895	19	19	20220411_bbm1840_22-2895_Killinger_9 (F006909)	Keratin, type I cytoskeletal 42 OS=Mus musculus OX=10090 GN=Krt42 PE=1 SV=1	Q6IFX2	Krt42	uniprot_Mus-musculus_SP.fasta	50,133.60	100.00%	3	3	5	0.02%	12.80%	452
22-2895	19	19	20220411_bbm1840_22-2895_Killinger_9 (F006909)	Eukaryotic translation initiation factor 5A-1 OS=Mus musculus OX=10090 GN=Eif5a PE=1 SV=2	P63242	Eif5a	uniprot_Mus-musculus_SP.fasta	16,832.70	98.60%	1	2	4	0.02%	15.60%	154
22-2895	19	19	20220411_bbm1840_22-2895_Killinger_9 (F006909)	Junction plakoglobin OS=Mus musculus OX=10090 GN=Jup PE=1 SV=3	Q02257	Jup	uniprot_Mus-musculus_SP.fasta	81,801.90	99.10%	1	1	4	0.02%	2.42%	745
22-2895	19	19	20220411_bbm1840_22-2895_Killinger_9 (F006909)	Voltage-dependent anion-selective channel protein 3 OS=Mus musculus OX=10090 GN=Vdac3 PE=1 SV=1	Q60931	Vdac3	uniprot_Mus-musculus_SP.fasta	30,754.00	100.00%	2	2	5	0.02%	7.42%	283
22-2895	19	19	20220411_bbm1840_22-2895_Killinger_9 (F006909)	Voltage-dependent anion-selective channel protein 2 OS=Mus musculus OX=10090 GN=Vdac2 PE=1 SV=2	Q60930	Vdac2	uniprot_Mus-musculus_SP.fasta	31,733.60	100.00%	5	6	8	0.03%	20.30%	295
22-2895	19	19	20220411_bbm1840_22-2895_Killinger_9 (F006909)	Trifunctional enzyme subunit alpha, mitochondrial OS=Mus musculus OX=10090 GN=Hadha PE=1 SV=1	Q8BMS1	Hadha	uniprot_Mus-musculus_SP.fasta	82,671.50	100.00%	3	3	5	0.02%	6.16%	763
22-2895	19	19	20220411_bbm1840_22-2895_Killinger_9 (F006909)	Keratin, type II cytoskeletal 2 epidermal OS=Mus musculus OX=10090 GN=Krt2 PE=1 SV=1	Q3TTY5	Krt2	uniprot_Mus-musculus_SP.fasta	70,923.60	100.00%	2	2	3	0.01%	5.80%	707
22-2895	19	19	20220411_bbm1840_22-2895_Killinger_9 (F006909)	Dihydropyrimidinase-related protein 1 OS=Mus musculus OX=10090 GN=Crmp1 PE=1 SV=1	P97427	Crmp1	uniprot_Mus-musculus_SP.fasta	62,168.70	100.00%	2	2	2	0.01%	5.77%	572
22-2895	19	19	20220411_bbm1840_22-2895_Killinger_9 (F006909)	Neurochondrin OS=Mus musculus OX=10090 GN=Ncdn PE=1 SV=1	Q9Z0E0	Ncdn	uniprot_Mus-musculus_SP.fasta	78,897.10	100.00%	3	3	5	0.02%	5.21%	729
22-2895	19	19	20220411_bbm1840_22-2895_Killinger_9 (F006909)	ADP/ATP translocase 2 OS=Mus musculus OX=10090 GN=Slc25a5 PE=1 SV=3	P51881	Slc25a5	uniprot_Mus-musculus_SP.fasta	32,932.60	100.00%	5	5	9	0.03%	33.90%	298
22-2895	19	19	20220411_bbm1840_22-2895_Killinger_9 (F006909)	Glycerol-3-phosphate dehydrogenase, mitochondrial OS=Mus musculus OX=10090 GN=Gpd2 PE=1 SV=2	Q64521	Gpd2	uniprot_Mus-musculus_SP.fasta	80,955.10	100.00%	4	4	5	0.02%	6.46%	727
22-2895	19	19	20220411_bbm1840_22-2895_Killinger_9 (F006909)	Dihydrolipoyllysine-residue acetyltransferase component of pyruvate dehydrogenase complex, mitochondrial OS=Mus musculus OX=10090 GN=Dlat PE=1 SV=2	Q8BMF4	Dlat	uniprot_Mus-musculus_SP.fasta	67,942.60	99.80%	1	1	1	0.00%	2.34%	642
22-2895	19	19	20220411_bbm1840_22-2895_Killinger_9 (F006909)	Glycogen phosphorylase, brain form OS=Mus musculus OX=10090 GN=Pygb PE=1 SV=3	Q8CI94	Pygb	uniprot_Mus-musculus_SP.fasta	96,732.50	100.00%	2	2	5	0.02%	3.91%	843
22-2895	19	19	20220411_bbm1840_22-2895_Killinger_9 (F006909)	Contactin-1 OS=Mus musculus OX=10090 GN=Cntn1 PE=1 SV=1	P12960	Cntn1	uniprot_Mus-musculus_SP.fasta	113,390.80	99.30%	1	1	2	0.01%	1.08%	1020
22-2895	19	19	20220411_bbm1840_22-2895_Killinger_9 (F006909)	Gamma-enolase OS=Mus musculus OX=10090 GN=Eno2 PE=1 SV=2	P17183	Eno2	uniprot_Mus-musculus_SP.fasta	47,297.80	100.00%	3	3	5	0.02%	25.10%	434
22-2895	19	19	20220411_bbm1840_22-2895_Killinger_9 (F006909)	Alpha-enolase OS=Mus musculus OX=10090 GN=Eno1 PE=1 SV=3	P17182	Eno1	uniprot_Mus-musculus_SP.fasta	47,141.70	100.00%	10	11	27	0.10%	36.90%	434
22-2895	19	19	20220411_bbm1840_22-2895_Killinger_9 (F006909)	F-actin-capping protein subunit beta OS=Mus musculus OX=10090 GN=Capzb PE=1 SV=3	P47757	Capzb	uniprot_Mus-musculus_SP.fasta	31,346.50	100.00%	2	2	2	0.01%	10.80%	277
22-2895	19	19	20220411_bbm1840_22-2895_Killinger_9 (F006909)	Hydroxyacyl-coenzyme A dehydrogenase, mitochondrial OS=Mus musculus OX=10090 GN=Hadh PE=1 SV=2	Q61425	Hadh	uniprot_Mus-musculus_SP.fasta	34,464.70	98.60%	1	1	2	0.01%	3.50%	314
22-2895	19	19	20220411_bbm1840_22-2895_Killinger_9 (F006909)	Phosphoglycerate kinase 1 OS=Mus musculus OX=10090 GN=Pgk1 PE=1 SV=4	P09411	Pgk1	uniprot_Mus-musculus_SP.fasta	44,551.10	100.00%	2	2	4	0.02%	7.67%	417
22-2895	19	19	20220411_bbm1840_22-2895_Killinger_9 (F006909)	NADH dehydrogenase [ubiquinone] flavoprotein 1, mitochondrial OS=Mus musculus OX=10090 GN=Ndufv1 PE=1 SV=1	Q91YT0	Ndufv1	uniprot_Mus-musculus_SP.fasta	50,834.60	99.70%	1	1	2	0.01%	2.59%	464
22-2895	19	19	20220411_bbm1840_22-2895_Killinger_9 (F006909)	Synaptogyrin-3 OS=Mus musculus OX=10090 GN=Syngr3 PE=1 SV=1	Q8R191	Syngr3	uniprot_Mus-musculus_SP.fasta	24,561.00	100.00%	2	2	3	0.01%	11.80%	229
22-2895	19	19	20220411_bbm1840_22-2895_Killinger_9 (F006909)	Sodium/potassium-transporting ATPase subunit beta-1 OS=Mus musculus OX=10090 GN=Atp1b1 PE=1 SV=1	P14094	Atp1b1	uniprot_Mus-musculus_SP.fasta	35,196.40	100.00%	2	2	3	0.01%	8.22%	304
22-2895	19	19	20220411_bbm1840_22-2895_Killinger_9 (F006909)	14-3-3 protein zeta/delta OS=Mus musculus OX=10090 GN=Ywhaz PE=1 SV=1	P63101	Ywhaz	uniprot_Mus-musculus_SP.fasta	27,771.90	100.00%	3	3	5	0.02%	16.30%	245
22-2895	19	19	20220411_bbm1840_22-2895_Killinger_9 (F006909)	ATP synthase subunit alpha, mitochondrial OS=Mus musculus OX=10090 GN=Atp5f1a PE=1 SV=1	Q03265	Atp5f1a	uniprot_Mus-musculus_SP.fasta	59,754.10	100.00%	9	9	11	0.04%	22.60%	553
22-2895	19	19	20220411_bbm1840_22-2895_Killinger_9 (F006909)	V-type proton ATPase subunit B, brain isoform OS=Mus musculus OX=10090 GN=Atp6v1b2 PE=1 SV=1	P62814	Atp6v1b2	uniprot_Mus-musculus_SP.fasta	56,552.30	100.00%	6	6	8	0.03%	18.60%	511
22-2895	19	19	20220411_bbm1840_22-2895_Killinger_9 (F006909)	Protein S100-A6 OS=Mus musculus OX=10090 GN=S100a6 PE=1 SV=3	P14069	S100a6	uniprot_Mus-musculus_SP.fasta	10,051.40	98.60%	1	1	2	0.01%	19.10%	89
22-2895	19	19	20220411_bbm1840_22-2895_Killinger_9 (F006909)	Elongation factor 1-gamma OS=Mus musculus OX=10090 GN=Eef1g PE=1 SV=3	Q9D8N0	Eef1g	uniprot_Mus-musculus_SP.fasta	50,061.30	98.60%	1	1	1	0.00%	3.89%	437
22-2895	19	19	20220411_bbm1840_22-2895_Killinger_9 (F006909)	Propionyl-CoA carboxylase alpha chain, mitochondrial OS=Mus musculus OX=10090 GN=Pcca PE=1 SV=2	Q91ZA3	Pcca	uniprot_Mus-musculus_SP.fasta	79,921.90	100.00%	45	73	213	0.81%	66.60%	724
22-2895	19	19	20220411_bbm1840_22-2895_Killinger_9 (F006909)	Synaptojanin-1 OS=Mus musculus OX=10090 GN=Synj1 PE=1 SV=3	Q8CHC4	Synj1	uniprot_Mus-musculus_SP.fasta	172,620.00	99.90%	1	1	2	0.01%	0.76%	1574
22-2895	19	19	20220411_bbm1840_22-2895_Killinger_9 (F006909)	Keratin, type II cytoskeletal 73 OS=Mus musculus OX=10090 GN=Krt73 PE=1 SV=1	Q6NXH9	Krt73	uniprot_Mus-musculus_SP.fasta	58,912.80	99.30%	1	1	1	0.00%	7.42%	539
22-2895	19	19	20220411_bbm1840_22-2895_Killinger_9 (F006909)	14-3-3 protein gamma OS=Mus musculus OX=10090 GN=Ywhag PE=1 SV=2	P61982	Ywhag	uniprot_Mus-musculus_SP.fasta	28,303.10	100.00%	4	4	7	0.03%	15.40%	247
22-2895	19	19	20220411_bbm1840_22-2895_Killinger_9 (F006909)	Dynamin-1 OS=Mus musculus OX=10090 GN=Dnm1 PE=1 SV=2	P39053	Dnm1	uniprot_Mus-musculus_SP.fasta	97,805.50	100.00%	2	2	4	0.02%	3.46%	867
22-2895	19	19	20220411_bbm1840_22-2895_Killinger_9 (F006909)	Heterogeneous nuclear ribonucleoprotein K OS=Mus musculus OX=10090 GN=Hnrnpk PE=1 SV=1	P61979	Hnrnpk	uniprot_Mus-musculus_SP.fasta	50,978.50	98.60%	1	1	2	0.01%	3.67%	463
22-2895	19	19	20220411_bbm1840_22-2895_Killinger_9 (F006909)	Guanine nucleotide-binding protein G(I)/G(S)/G(T) subunit beta-2 OS=Mus musculus OX=10090 GN=Gnb2 PE=1 SV=3	P62880	Gnb2	uniprot_Mus-musculus_SP.fasta	37,331.80	99.80%	1	1	2	0.01%	10.00%	340
22-2895	19	19	20220411_bbm1840_22-2895_Killinger_9 (F006909)	Potassium-transporting ATPase alpha chain 1 OS=Mus musculus OX=10090 GN=Atp4a PE=1 SV=3	Q64436	Atp4a	uniprot_Mus-musculus_SP.fasta	114,018.70	98.90%	1	1	1	0.00%	6.00%	1033
22-2895	19	19	20220411_bbm1840_22-2895_Killinger_9 (F006909)	4-aminobutyrate aminotransferase, mitochondrial OS=Mus musculus OX=10090 GN=Abat PE=1 SV=1	P61922	Abat	uniprot_Mus-musculus_SP.fasta	56,453.90	100.00%	8	12	24	0.09%	25.20%	500
22-2895	19	19	20220411_bbm1840_22-2895_Killinger_9 (F006909)	ADP-ribosylation factor 3 OS=Mus musculus OX=10090 GN=Arf3 PE=2 SV=2	P61205,P84078	Arf1,Arf3	uniprot_Mus-musculus_SP.fasta	20,601.70	99.90%	2	2	3	0.01%	15.50%	181
22-2895	19	19	20220411_bbm1840_22-2895_Killinger_9 (F006909)	Protein NipSnap homolog 1 OS=Mus musculus OX=10090 GN=Nipsnap1 PE=1 SV=1	O55125	Nipsnap1	uniprot_Mus-musculus_SP.fasta	33,364.30	98.60%	1	1	2	0.01%	3.17%	284
22-2895	19	19	20220411_bbm1840_22-2895_Killinger_9 (F006909)	Electron transfer flavoprotein subunit alpha, mitochondrial OS=Mus musculus OX=10090 GN=Etfa PE=1 SV=2	Q99LC5	Etfa	uniprot_Mus-musculus_SP.fasta	35,009.80	99.90%	1	1	2	0.01%	3.90%	333
22-2895	19	19	20220411_bbm1840_22-2895_Killinger_9 (F006909)	NADH dehydrogenase [ubiquinone] 1 alpha subcomplex subunit 10, mitochondrial OS=Mus musculus OX=10090 GN=Ndufa10 PE=1 SV=1	Q99LC3	Ndufa10	uniprot_Mus-musculus_SP.fasta	40,604.70	100.00%	2	2	4	0.02%	9.30%	355
22-2895	19	19	20220411_bbm1840_22-2895_Killinger_9 (F006909)	Isocitrate dehydrogenase [NAD] subunit alpha, mitochondrial OS=Mus musculus OX=10090 GN=Idh3a PE=1 SV=1	Q9D6R2	Idh3a	uniprot_Mus-musculus_SP.fasta	39,639.40	100.00%	5	5	8	0.03%	15.80%	366
22-2895	15	15	20220411_bbm1840_22-2895_Killinger_15 (F006911)	Tubulin beta-2A chain OS=Mus musculus OX=10090 GN=Tubb2a PE=1 SV=1	Q7TMM9	Tubb2a	uniprot_Mus-musculus_SP.fasta	49,907.10	100.00%	6	7	13	0.05%	21.30%	445
22-2895	15	15	20220411_bbm1840_22-2895_Killinger_15 (F006911)	60 kDa heat shock protein, mitochondrial OS=Mus musculus OX=10090 GN=Hspd1 PE=1 SV=1	P63038	Hspd1	uniprot_Mus-musculus_SP.fasta	60,956.80	99.10%	1	1	1	0.00%	3.66%	573
22-2895	15	15	20220411_bbm1840_22-2895_Killinger_15 (F006911)	Heat shock cognate 71 kDa protein OS=Mus musculus OX=10090 GN=Hspa8 PE=1 SV=1	P63017	Hspa8	uniprot_Mus-musculus_SP.fasta	70,872.80	59.30%	0	0	0	0.00%	0.00%	646
22-2895	15	15	20220411_bbm1840_22-2895_Killinger_15 (F006911)	Elongation factor Tu, mitochondrial OS=Mus musculus OX=10090 GN=Tufm PE=1 SV=1	Q8BFR5	Tufm	uniprot_Mus-musculus_SP.fasta	49,508.90	99.80%	1	1	2	0.01%	1.99%	452
22-2895	15	15	20220411_bbm1840_22-2895_Killinger_15 (F006911)	Aconitate hydratase, mitochondrial OS=Mus musculus OX=10090 GN=Aco2 PE=1 SV=1	Q99KI0	Aco2	uniprot_Mus-musculus_SP.fasta	85,465.90	100.00%	9	9	15	0.06%	14.90%	780
22-2895	15	15	20220411_bbm1840_22-2895_Killinger_15 (F006911)	Succinyl-CoA:3-ketoacid coenzyme A transferase 1, mitochondrial OS=Mus musculus OX=10090 GN=Oxct1 PE=1 SV=1	Q9D0K2	Oxct1	uniprot_Mus-musculus_SP.fasta	55,990.20	99.10%	1	1	1	0.00%	2.12%	520
22-2895	15	15	20220411_bbm1840_22-2895_Killinger_15 (F006911)	Succinate dehydrogenase [ubiquinone] flavoprotein subunit, mitochondrial OS=Mus musculus OX=10090 GN=Sdha PE=1 SV=1	Q8K2B3	Sdha	uniprot_Mus-musculus_SP.fasta	72,585.60	99.80%	1	1	2	0.01%	1.66%	664
22-2895	15	15	20220411_bbm1840_22-2895_Killinger_15 (F006911)	Fructose-bisphosphate aldolase C OS=Mus musculus OX=10090 GN=Aldoc PE=1 SV=4	P05063	Aldoc	uniprot_Mus-musculus_SP.fasta	39,395.50	5.60%	0	0	0	0.00%	0.00%	363
22-2895	15	15	20220411_bbm1840_22-2895_Killinger_15 (F006911)	Fructose-bisphosphate aldolase A OS=Mus musculus OX=10090 GN=Aldoa PE=1 SV=2	P05064	Aldoa	uniprot_Mus-musculus_SP.fasta	39,356.50	100.00%	1	1	2	0.01%	2.47%	364
22-2895	15	15	20220411_bbm1840_22-2895_Killinger_15 (F006911)	Keratin, type I cytoskeletal 10 OS=Mus musculus OX=10090 GN=Krt10 PE=1 SV=3	P02535	Krt10	uniprot_Mus-musculus_SP.fasta	57,771.30	100.00%	5	6	14	0.06%	9.65%	570
22-2895	15	15	20220411_bbm1840_22-2895_Killinger_15 (F006911)	Guanine nucleotide-binding protein G(o) subunit alpha OS=Mus musculus OX=10090 GN=Gnao1 PE=1 SV=3	P18872	Gnao1	uniprot_Mus-musculus_SP.fasta	40,085.80	100.00%	2	2	3	0.01%	7.34%	354
22-2895	15	15	20220411_bbm1840_22-2895_Killinger_15 (F006911)	Creatine kinase B-type OS=Mus musculus OX=10090 GN=Ckb PE=1 SV=1	Q04447	Ckb	uniprot_Mus-musculus_SP.fasta	42,714.10	100.00%	3	3	4	0.02%	10.80%	381
22-2895	15	15	20220411_bbm1840_22-2895_Killinger_15 (F006911)	L-lactate dehydrogenase A chain OS=Mus musculus OX=10090 GN=Ldha PE=1 SV=3	P06151	Ldha	uniprot_Mus-musculus_SP.fasta	36,498.90	99.10%	1	2	3	0.01%	9.64%	332
22-2895	15	15	20220411_bbm1840_22-2895_Killinger_15 (F006911)	Isocitrate dehydrogenase [NAD] subunit alpha, mitochondrial OS=Mus musculus OX=10090 GN=Idh3a PE=1 SV=1	Q9D6R2	Idh3a	uniprot_Mus-musculus_SP.fasta	39,639.40	98.90%	1	1	2	0.01%	2.73%	366
22-2895	15	15	20220411_bbm1840_22-2895_Killinger_15 (F006911)	Triosephosphate isomerase OS=Mus musculus OX=10090 GN=Tpi1 PE=1 SV=4	P17751	Tpi1	uniprot_Mus-musculus_SP.fasta	32,191.30	85.80%	1	1	1	0.00%	3.34%	299
22-2895	15	15	20220411_bbm1840_22-2895_Killinger_15 (F006911)	Keratin, type II cytoskeletal 5 OS=Mus musculus OX=10090 GN=Krt5 PE=1 SV=1	Q922U2	Krt5	uniprot_Mus-musculus_SP.fasta	61,768.00	100.00%	11	14	26	0.10%	13.30%	580
22-2895	15	15	20220411_bbm1840_22-2895_Killinger_15 (F006911)	Keratin, type II cytoskeletal 79 OS=Mus musculus OX=10090 GN=Krt79 PE=1 SV=2	Q8VED5	Krt79	uniprot_Mus-musculus_SP.fasta	57,553.30	100.00%	1	2	4	0.02%	6.78%	531
22-2895	15	15	20220411_bbm1840_22-2895_Killinger_15 (F006911)	2-oxoglutarate dehydrogenase, mitochondrial OS=Mus musculus OX=10090 GN=Ogdh PE=1 SV=3	Q60597	Ogdh	uniprot_Mus-musculus_SP.fasta	116,450.60	71.20%	0	0	0	0.00%	0.00%	1023
22-2895	15	15	20220411_bbm1840_22-2895_Killinger_15 (F006911)	Elongation factor 1-alpha 1 OS=Mus musculus OX=10090 GN=Eef1a1 PE=1 SV=3	P10126	Eef1a1	uniprot_Mus-musculus_SP.fasta	50,114.20	100.00%	2	2	3	0.01%	9.52%	462
22-2895	15	15	20220411_bbm1840_22-2895_Killinger_15 (F006911)	Keratin, type I cytoskeletal 28 OS=Mus musculus OX=10090 GN=Krt28 PE=1 SV=1	A6BLY7	Krt28	uniprot_Mus-musculus_SP.fasta	50,346.90	99.10%	1	1	4	0.02%	1.95%	462
22-2895	15	15	20220411_bbm1840_22-2895_Killinger_15 (F006911)	Biotin--protein ligase OS=Mus musculus OX=10090 GN=Hlcs PE=1 SV=1	Q920N2	Hlcs	uniprot_Mus-musculus_SP.fasta	78,517.10	7.00%	0	0	0	0.00%	0.00%	722
22-2895	15	15	20220411_bbm1840_22-2895_Killinger_15 (F006911)	Keratin, type I cuticular Ha4 OS=Mus musculus OX=10090 GN=Krt34 PE=2 SV=1	Q9D646	Krt34	uniprot_Mus-musculus_SP.fasta	44,559.20	100.00%	9	9	14	0.06%	22.20%	392
22-2895	15	15	20220411_bbm1840_22-2895_Killinger_15 (F006911)	ATP synthase subunit O, mitochondrial OS=Mus musculus OX=10090 GN=Atp5po PE=1 SV=1	Q9DB20	Atp5po	uniprot_Mus-musculus_SP.fasta	23,364.40	28.10%	0	0	0	0.00%	0.00%	213
22-2895	15	15	20220411_bbm1840_22-2895_Killinger_15 (F006911)	Tubulin beta-4B chain OS=Mus musculus OX=10090 GN=Tubb4b PE=1 SV=1	P68372	Tubb4b	uniprot_Mus-musculus_SP.fasta	49,830.70	100.00%	1	1	2	0.01%	18.00%	445
22-2895	15	15	20220411_bbm1840_22-2895_Killinger_15 (F006911)	Heat shock protein HSP 90-alpha OS=Mus musculus OX=10090 GN=Hsp90aa1 PE=1 SV=4	P07901	Hsp90aa1	uniprot_Mus-musculus_SP.fasta	84,791.20	99.10%	1	1	1	0.00%	3.68%	733
22-2895	15	15	20220411_bbm1840_22-2895_Killinger_15 (F006911)	Tubulin alpha-1A chain OS=Mus musculus OX=10090 GN=Tuba1a PE=1 SV=1	P68369	Tuba1a	uniprot_Mus-musculus_SP.fasta	50,135.70	99.10%	1	1	3	0.01%	19.30%	451
22-2895	15	15	20220411_bbm1840_22-2895_Killinger_15 (F006911)	Keratin, type I cytoskeletal 24 OS=Mus musculus OX=10090 GN=Krt24 PE=2 SV=2	A1L317	Krt24	uniprot_Mus-musculus_SP.fasta	54,041.30	99.70%	1	1	1	0.00%	1.76%	512
22-2895	15	15	20220411_bbm1840_22-2895_Killinger_15 (F006911)	Peroxiredoxin-2 OS=Mus musculus OX=10090 GN=Prdx2 PE=1 SV=3	Q61171	Prdx2	uniprot_Mus-musculus_SP.fasta	21,779.10	94.70%	1	1	2	0.01%	5.56%	198
22-2895	15	15	20220411_bbm1840_22-2895_Killinger_15 (F006911)	L-lactate dehydrogenase B chain OS=Mus musculus OX=10090 GN=Ldhb PE=1 SV=2	P16125	Ldhb	uniprot_Mus-musculus_SP.fasta	36,572.40	99.10%	1	1	1	0.00%	3.59%	334
22-2895	15	15	20220411_bbm1840_22-2895_Killinger_15 (F006911)	Cytochrome b-c1 complex subunit 2, mitochondrial OS=Mus musculus OX=10090 GN=Uqcrc2 PE=1 SV=1	Q9DB77	Uqcrc2	uniprot_Mus-musculus_SP.fasta	48,236.00	7.30%	0	0	0	0.00%	0.00%	453
22-2895	15	15	20220411_bbm1840_22-2895_Killinger_15 (F006911)	Acetyl-CoA carboxylase 1 OS=Mus musculus OX=10090 GN=Acaca PE=1 SV=1	Q5SWU9	Acaca	uniprot_Mus-musculus_SP.fasta	265,259.30	100.00%	43	44	78	0.31%	24.10%	2345
22-2895	15	15	20220411_bbm1840_22-2895_Killinger_15 (F006911)	Glutamate dehydrogenase 1, mitochondrial OS=Mus musculus OX=10090 GN=Glud1 PE=1 SV=1	P26443	Glud1	uniprot_Mus-musculus_SP.fasta	61,338.40	100.00%	2	3	7	0.03%	5.73%	558
22-2895	15	15	20220411_bbm1840_22-2895_Killinger_15 (F006911)	Clathrin heavy chain 1 OS=Mus musculus OX=10090 GN=Cltc PE=1 SV=3	Q68FD5	Cltc	uniprot_Mus-musculus_SP.fasta	191,560.90	100.00%	6	6	8	0.03%	4.96%	1675
22-2895	15	15	20220411_bbm1840_22-2895_Killinger_15 (F006911)	Thioredoxin-dependent peroxide reductase, mitochondrial OS=Mus musculus OX=10090 GN=Prdx3 PE=1 SV=1	P20108	Prdx3	uniprot_Mus-musculus_SP.fasta	28,127.00	6.30%	0	0	0	0.00%	0.00%	257
22-2895	15	15	20220411_bbm1840_22-2895_Killinger_15 (F006911)	Phosphate carrier protein, mitochondrial OS=Mus musculus OX=10090 GN=Slc25a3 PE=1 SV=1	Q8VEM8	Slc25a3	uniprot_Mus-musculus_SP.fasta	39,633.10	86.90%	1	1	1	0.00%	3.36%	357
22-2895	15	15	20220411_bbm1840_22-2895_Killinger_15 (F006911)	Hydroxymethylglutaryl-CoA synthase, mitochondrial OS=Mus musculus OX=10090 GN=Hmgcs2 PE=1 SV=2	P54869	Hmgcs2	uniprot_Mus-musculus_SP.fasta	56,824.30	97.60%	1	1	2	0.01%	1.97%	508
22-2895	15	15	20220411_bbm1840_22-2895_Killinger_15 (F006911)	Eukaryotic initiation factor 4A-I OS=Mus musculus OX=10090 GN=Eif4a1 PE=1 SV=1	P60843	Eif4a1	uniprot_Mus-musculus_SP.fasta	46,155.30	99.80%	1	1	1	0.00%	4.19%	406
22-2895	15	15	20220411_bbm1840_22-2895_Killinger_15 (F006911)	Guanine nucleotide-binding protein G(I)/G(S)/G(T) subunit beta-1 OS=Mus musculus OX=10090 GN=Gnb1 PE=1 SV=3	P62874	Gnb1	uniprot_Mus-musculus_SP.fasta	37,377.50	99.50%	1	2	2	0.01%	5.29%	340
22-2895	15	15	20220411_bbm1840_22-2895_Killinger_15 (F006911)	Tubulin alpha-4A chain OS=Mus musculus OX=10090 GN=Tuba4a PE=1 SV=1	P68368	Tuba4a	uniprot_Mus-musculus_SP.fasta	49,924.60	99.10%	1	1	2	0.01%	12.50%	448
22-2895	15	15	20220411_bbm1840_22-2895_Killinger_15 (F006911)	Tubulin alpha-1B chain OS=Mus musculus OX=10090 GN=Tuba1b PE=1 SV=2	P05213	Tuba1b	uniprot_Mus-musculus_SP.fasta	50,151.70	100.00%	7	8	17	0.07%	19.30%	451
22-2895	15	15	20220411_bbm1840_22-2895_Killinger_15 (F006911)	Aspartate aminotransferase, mitochondrial OS=Mus musculus OX=10090 GN=Got2 PE=1 SV=1	P05202	Got2	uniprot_Mus-musculus_SP.fasta	47,412.30	100.00%	5	5	9	0.04%	14.40%	430
22-2895	15	15	20220411_bbm1840_22-2895_Killinger_15 (F006911)	Calcium/calmodulin-dependent protein kinase type II subunit alpha OS=Mus musculus OX=10090 GN=Camk2a PE=1 SV=2	P11798	Camk2a	uniprot_Mus-musculus_SP.fasta	54,115.70	99.40%	1	1	1	0.00%	2.51%	478
22-2895	15	15	20220411_bbm1840_22-2895_Killinger_15 (F006911)	Malate dehydrogenase, mitochondrial OS=Mus musculus OX=10090 GN=Mdh2 PE=1 SV=3	P08249	Mdh2	uniprot_Mus-musculus_SP.fasta	35,611.90	100.00%	4	4	7	0.03%	12.70%	338
22-2895	15	15	20220411_bbm1840_22-2895_Killinger_15 (F006911)	Glutaminase kidney isoform, mitochondrial OS=Mus musculus OX=10090 GN=Gls PE=1 SV=1	D3Z7P3	Gls	uniprot_Mus-musculus_SP.fasta	73,964.60	100.00%	1	1	2	0.01%	2.82%	674
22-2895	15	15	20220411_bbm1840_22-2895_Killinger_15 (F006911)	Pyruvate carboxylase, mitochondrial OS=Mus musculus OX=10090 GN=Pc PE=1 SV=1	Q05920	Pc	uniprot_Mus-musculus_SP.fasta	129,685.90	100.00%	46	64	135	0.53%	46.90%	1178
22-2895	15	15	20220411_bbm1840_22-2895_Killinger_15 (F006911)	Keratin, type II cuticular Hb5 OS=Mus musculus OX=10090 GN=Krt85 PE=1 SV=2	Q9Z2T6	Krt85	uniprot_Mus-musculus_SP.fasta	55,758.80	100.00%	13	15	27	0.11%	24.50%	507
22-2895	15	15	20220411_bbm1840_22-2895_Killinger_15 (F006911)	Keratin, type I cytoskeletal 16 OS=Mus musculus OX=10090 GN=Krt16 PE=1 SV=3	Q9Z2K1	Krt16	uniprot_Mus-musculus_SP.fasta	51,607.70	100.00%	2	3	4	0.02%	9.59%	469
22-2895	15	15	20220411_bbm1840_22-2895_Killinger_15 (F006911)	ADP/ATP translocase 1 OS=Mus musculus OX=10090 GN=Slc25a4 PE=1 SV=4	P48962	Slc25a4	uniprot_Mus-musculus_SP.fasta	32,905.40	100.00%	2	2	4	0.02%	12.80%	298
22-2895	15	15	20220411_bbm1840_22-2895_Killinger_15 (F006911)	Sodium/potassium-transporting ATPase subunit alpha-3 OS=Mus musculus OX=10090 GN=Atp1a3 PE=1 SV=1	Q6PIC6	Atp1a3	uniprot_Mus-musculus_SP.fasta	111,694.40	100.00%	5	5	9	0.04%	5.92%	1013
22-2895	15	15	20220411_bbm1840_22-2895_Killinger_15 (F006911)	Glycerol-3-phosphate dehydrogenase, mitochondrial OS=Mus musculus OX=10090 GN=Gpd2 PE=1 SV=2	Q64521	Gpd2	uniprot_Mus-musculus_SP.fasta	80,955.10	100.00%	3	3	3	0.01%	4.81%	727
22-2895	15	15	20220411_bbm1840_22-2895_Killinger_15 (F006911)	Propionyl-CoA carboxylase alpha chain, mitochondrial OS=Mus musculus OX=10090 GN=Pcca PE=1 SV=2	Q91ZA3	Pcca	uniprot_Mus-musculus_SP.fasta	79,921.90	100.00%	31	39	85	0.33%	51.00%	724
22-2895	15	15	20220411_bbm1840_22-2895_Killinger_15 (F006911)	Keratin, type II cytoskeletal 2 oral OS=Mus musculus OX=10090 GN=Krt76 PE=1 SV=1	Q3UV17	Krt76	uniprot_Mus-musculus_SP.fasta	62,845.60	99.10%	1	1	3	0.01%	5.39%	594
22-2895	15	15	20220411_bbm1840_22-2895_Killinger_15 (F006911)	Cytochrome b-c1 complex subunit 1, mitochondrial OS=Mus musculus OX=10090 GN=Uqcrc1 PE=1 SV=2	Q9CZ13	Uqcrc1	uniprot_Mus-musculus_SP.fasta	52,851.90	82.80%	0	0	0	0.00%	0.00%	480
22-2895	15	15	20220411_bbm1840_22-2895_Killinger_15 (F006911)	V-type proton ATPase 116 kDa subunit a isoform 1 OS=Mus musculus OX=10090 GN=Atp6v0a1 PE=1 SV=3	Q9Z1G4	Atp6v0a1	uniprot_Mus-musculus_SP.fasta	96,470.80	69.10%	0	0	0	0.00%	0.00%	839
22-2895	15	15	20220411_bbm1840_22-2895_Killinger_15 (F006911)	Keratin, type I cytoskeletal 17 OS=Mus musculus OX=10090 GN=Krt17 PE=1 SV=3	Q9QWL7	Krt17	uniprot_Mus-musculus_SP.fasta	48,162.90	99.90%	1	1	2	0.01%	9.93%	433
22-2895	15	15	20220411_bbm1840_22-2895_Killinger_15 (F006911)	Keratin, type II cytoskeletal 6A OS=Mus musculus OX=10090 GN=Krt6a PE=1 SV=3	P50446	Krt6a	uniprot_Mus-musculus_SP.fasta	59,336.70	99.90%	0	0	0	0.00%	6.33%	553
22-2895	15	15	20220411_bbm1840_22-2895_Killinger_15 (F006911)	Excitatory amino acid transporter 1 OS=Mus musculus OX=10090 GN=Slc1a3 PE=1 SV=2	P56564	Slc1a3	uniprot_Mus-musculus_SP.fasta	59,624.20	99.10%	1	2	4	0.02%	2.76%	543
22-2895	15	15	20220411_bbm1840_22-2895_Killinger_15 (F006911)	Tubulin beta-4A chain OS=Mus musculus OX=10090 GN=Tubb4a PE=1 SV=3	Q9D6F9	Tubb4a	uniprot_Mus-musculus_SP.fasta	49,585.50	29.60%	0	0	0	0.00%	10.10%	444
22-2895	15	15	20220411_bbm1840_22-2895_Killinger_15 (F006911)	Isocitrate dehydrogenase [NADP], mitochondrial OS=Mus musculus OX=10090 GN=Idh2 PE=1 SV=3	P54071	Idh2	uniprot_Mus-musculus_SP.fasta	50,907.20	5.10%	0	0	0	0.00%	0.00%	452
22-2895	15	15	20220411_bbm1840_22-2895_Killinger_15 (F006911)	ATP synthase subunit alpha, mitochondrial OS=Mus musculus OX=10090 GN=Atp5f1a PE=1 SV=1	Q03265	Atp5f1a	uniprot_Mus-musculus_SP.fasta	59,754.10	100.00%	3	3	3	0.01%	8.86%	553
22-2895	15	15	20220411_bbm1840_22-2895_Killinger_15 (F006911)	Peroxiredoxin-5, mitochondrial OS=Mus musculus OX=10090 GN=Prdx5 PE=1 SV=2	P99029	Prdx5	uniprot_Mus-musculus_SP.fasta	21,897.60	100.00%	2	2	5	0.02%	15.20%	210
22-2895	15	15	20220411_bbm1840_22-2895_Killinger_15 (F006911)	Glutamine synthetase OS=Mus musculus OX=10090 GN=Glul PE=1 SV=6	P15105	Glul	uniprot_Mus-musculus_SP.fasta	42,120.00	100.00%	2	2	3	0.01%	6.17%	373
22-2895	15	15	20220411_bbm1840_22-2895_Killinger_15 (F006911)	Q9Z2W8-DECOY	Q9Z2W8-DECOY			0	99.10%	1	1	1	0.00%	0.00%
22-2895	15	15	20220411_bbm1840_22-2895_Killinger_15 (F006911)	Heat shock protein HSP 90-beta OS=Mus musculus OX=10090 GN=Hsp90ab1 PE=1 SV=3	P11499	Hsp90ab1	uniprot_Mus-musculus_SP.fasta	83,284.30	13.60%	0	0	0	0.00%	0.00%	724
22-2895	15	15	20220411_bbm1840_22-2895_Killinger_15 (F006911)	ATP synthase subunit beta, mitochondrial OS=Mus musculus OX=10090 GN=Atp5f1b PE=1 SV=2	P56480	Atp5f1b	uniprot_Mus-musculus_SP.fasta	56,301.20	100.00%	2	2	3	0.01%	4.54%	529
22-2895	15	15	20220411_bbm1840_22-2895_Killinger_15 (F006911)	Pyruvate dehydrogenase E1 component subunit alpha, somatic form, mitochondrial OS=Mus musculus OX=10090 GN=Pdha1 PE=1 SV=1	P35486	Pdha1	uniprot_Mus-musculus_SP.fasta	43,232.50	99.40%	1	1	2	0.01%	2.31%	390
22-2895	15	15	20220411_bbm1840_22-2895_Killinger_15 (F006911)	Annexin A2 OS=Mus musculus OX=10090 GN=Anxa2 PE=1 SV=2	P07356	Anxa2	uniprot_Mus-musculus_SP.fasta	38,678.10	78.30%	0	0	0	0.00%	0.00%	339
22-2895	15	15	20220411_bbm1840_22-2895_Killinger_15 (F006911)	Polyubiquitin-B OS=Mus musculus OX=10090 GN=Ubb PE=2 SV=1	P0CG49,P0CG50,P62983,P62984	Rps27a,Uba52,Ubb,Ubc	uniprot_Mus-musculus_SP.fasta	34,370.10	70.90%	0	0	0	0.00%	0.00%	305
22-2895	15	15	20220411_bbm1840_22-2895_Killinger_15 (F006911)	DmX-like protein 2 OS=Mus musculus OX=10090 GN=Dmxl2 PE=1 SV=3	Q8BPN8	Dmxl2	uniprot_Mus-musculus_SP.fasta	338,208.80	11.40%	0	0	0	0.00%	0.00%	3032
22-2895	15	15	20220411_bbm1840_22-2895_Killinger_15 (F006911)	Keratin, type I cytoskeletal 14 OS=Mus musculus OX=10090 GN=Krt14 PE=1 SV=2	Q61781	Krt14	uniprot_Mus-musculus_SP.fasta	52,868.10	100.00%	6	7	12	0.05%	12.60%	484
22-2895	15	15	20220411_bbm1840_22-2895_Killinger_15 (F006911)	4-aminobutyrate aminotransferase, mitochondrial OS=Mus musculus OX=10090 GN=Abat PE=1 SV=1	P61922	Abat	uniprot_Mus-musculus_SP.fasta	56,453.90	100.00%	3	3	4	0.02%	9.00%	500
22-2895	15	15	20220411_bbm1840_22-2895_Killinger_15 (F006911)	Citrate synthase, mitochondrial OS=Mus musculus OX=10090 GN=Cs PE=1 SV=1	Q9CZU6	Cs	uniprot_Mus-musculus_SP.fasta	51,738.10	100.00%	2	2	4	0.02%	4.74%	464
22-2895	15	15	20220411_bbm1840_22-2895_Killinger_15 (F006911)	Glyceraldehyde-3-phosphate dehydrogenase OS=Mus musculus OX=10090 GN=Gapdh PE=1 SV=2	P16858	Gapdh	uniprot_Mus-musculus_SP.fasta	35,810.10	86.80%	0	0	0	0.00%	0.00%	333
22-2895	15	15	20220411_bbm1840_22-2895_Killinger_15 (F006911)	Keratin, type II cytoskeletal 1 OS=Mus musculus OX=10090 GN=Krt1 PE=1 SV=4	P04104	Krt1	uniprot_Mus-musculus_SP.fasta	65,607.10	100.00%	4	6	19	0.07%	5.34%	637
22-2895	15	15	20220411_bbm1840_22-2895_Killinger_15 (F006911)	Sodium- and chloride-dependent GABA transporter 3 OS=Mus musculus OX=10090 GN=Slc6a11 PE=1 SV=2	P31650	Slc6a11	uniprot_Mus-musculus_SP.fasta	69,963.10	99.90%	1	1	3	0.01%	2.55%	627
22-2895	15	15	20220411_bbm1840_22-2895_Killinger_15 (F006911)	Glutathione S-transferase Mu 1 OS=Mus musculus OX=10090 GN=Gstm1 PE=1 SV=2	P10649	Gstm1	uniprot_Mus-musculus_SP.fasta	25,971.90	87.90%	1	1	1	0.00%	7.80%	218
22-2895	15	15	20220411_bbm1840_22-2895_Killinger_15 (F006911)	Pyruvate kinase PKM OS=Mus musculus OX=10090 GN=Pkm PE=1 SV=4	P52480	Pkm	uniprot_Mus-musculus_SP.fasta	57,845.60	93.70%	1	1	2	0.01%	3.01%	531
22-2895	15	15	20220411_bbm1840_22-2895_Killinger_15 (F006911)	Cytochrome c oxidase subunit 4 isoform 1, mitochondrial OS=Mus musculus OX=10090 GN=Cox4i1 PE=1 SV=2	P19783	Cox4i1	uniprot_Mus-musculus_SP.fasta	19,531.00	100.00%	2	2	3	0.01%	14.80%	169
22-2895	15	15	20220411_bbm1840_22-2895_Killinger_15 (F006911)	Keratin, type II cytoskeletal 1b OS=Mus musculus OX=10090 GN=Krt77 PE=1 SV=1	Q6IFZ6	Krt77	uniprot_Mus-musculus_SP.fasta	61,359.90	100.00%	2	2	4	0.02%	9.97%	572
22-2895	15	15	20220411_bbm1840_22-2895_Killinger_15 (F006911)	Actin, cytoplasmic 1 OS=Mus musculus OX=10090 GN=Actb PE=1 SV=1	P60710,P63260	Actb,Actg1	uniprot_Mus-musculus_SP.fasta	41,737.80	100.00%	4	4	7	0.03%	13.10%	375
22-2895	15	15	20220411_bbm1840_22-2895_Killinger_15 (F006911)	Keratin, type I cytoskeletal 42 OS=Mus musculus OX=10090 GN=Krt42 PE=1 SV=1	Q6IFX2	Krt42	uniprot_Mus-musculus_SP.fasta	50,133.60	100.00%	4	4	7	0.03%	13.50%	452
22-2895	15	15	20220411_bbm1840_22-2895_Killinger_15 (F006911)	Eukaryotic translation initiation factor 5A-1 OS=Mus musculus OX=10090 GN=Eif5a PE=1 SV=2	P63242	Eif5a	uniprot_Mus-musculus_SP.fasta	16,832.70	99.10%	1	1	1	0.00%	15.60%	154
22-2895	15	15	20220411_bbm1840_22-2895_Killinger_15 (F006911)	Junction plakoglobin OS=Mus musculus OX=10090 GN=Jup PE=1 SV=3	Q02257	Jup	uniprot_Mus-musculus_SP.fasta	81,801.90	100.00%	1	1	2	0.01%	2.42%	745
22-2895	15	15	20220411_bbm1840_22-2895_Killinger_15 (F006911)	Histone H2A type 2-C OS=Mus musculus OX=10090 GN=Hist2h2ac PE=1 SV=3	Q64523,Q6GSS7	Hist2h2aa1,Hist2h2ac	uniprot_Mus-musculus_SP.fasta	14,096.00	99.10%	1	1	2	0.01%	22.50%	130
22-2895	15	15	20220411_bbm1840_22-2895_Killinger_15 (F006911)	Voltage-dependent anion-selective channel protein 2 OS=Mus musculus OX=10090 GN=Vdac2 PE=1 SV=2	Q60930	Vdac2	uniprot_Mus-musculus_SP.fasta	31,733.60	14.90%	0	0	0	0.00%	0.00%	295
22-2895	15	15	20220411_bbm1840_22-2895_Killinger_15 (F006911)	Keratin, type II cytoskeletal 2 epidermal OS=Mus musculus OX=10090 GN=Krt2 PE=1 SV=1	Q3TTY5	Krt2	uniprot_Mus-musculus_SP.fasta	70,923.60	100.00%	5	5	8	0.03%	8.35%	707
22-2895	15	15	20220411_bbm1840_22-2895_Killinger_15 (F006911)	Methylcrotonoyl-CoA carboxylase subunit alpha, mitochondrial OS=Mus musculus OX=10090 GN=Mccc1 PE=1 SV=2	Q99MR8	Mccc1	uniprot_Mus-musculus_SP.fasta	79,344.80	100.00%	12	13	22	0.09%	21.30%	717
22-2895	15	15	20220411_bbm1840_22-2895_Killinger_15 (F006911)	Propionyl-CoA carboxylase beta chain, mitochondrial OS=Mus musculus OX=10090 GN=Pccb PE=1 SV=2	Q99MN9	Pccb	uniprot_Mus-musculus_SP.fasta	58,409.50	100.00%	6	6	11	0.04%	15.70%	541
22-2895	15	15	20220411_bbm1840_22-2895_Killinger_15 (F006911)	Histone H2A type 1-B OS=Mus musculus OX=10090 GN=Hist1h2ab PE=1 SV=1	C0HKE1,C0HKE2,C0HKE3,C0HKE4,C0HKE5,C0HKE6,C0HKE7,C0HKE8,C0HKE9,Q8BFU2,Q8CGP5,Q8CGP6,Q8CGP7,Q8R1M2	H2afj,Hist1h2ab,Hist1h2ac,Hist1h2ad,Hist1h2ae,Hist1h2af,Hist1h2ag,Hist1h2ah,Hist1h2ai,Hist1h2ak,Hist1h2an,Hist1h2ao,Hist1h2ap,Hist3h2a	uniprot_Mus-musculus_SP.fasta	14,136.10	76.20%	0	0	0	0.00%	0.00%	130
22-2895	15	15	20220411_bbm1840_22-2895_Killinger_15 (F006911)	Hexokinase-1 OS=Mus musculus OX=10090 GN=Hk1 PE=1 SV=3	P17710	Hk1	uniprot_Mus-musculus_SP.fasta	108,305.70	91.00%	1	1	1	0.00%	1.54%	974
22-2895	15	15	20220411_bbm1840_22-2895_Killinger_15 (F006911)	Excitatory amino acid transporter 2 OS=Mus musculus OX=10090 GN=Slc1a2 PE=1 SV=1	P43006	Slc1a2	uniprot_Mus-musculus_SP.fasta	62,032.30	100.00%	4	4	5	0.02%	8.04%	572
22-2895	15	15	20220411_bbm1840_22-2895_Killinger_15 (F006911)	Gamma-enolase OS=Mus musculus OX=10090 GN=Eno2 PE=1 SV=2	P17183	Eno2	uniprot_Mus-musculus_SP.fasta	47,297.80	7.80%	0	0	0	0.00%	0.00%	434
22-2895	15	15	20220411_bbm1840_22-2895_Killinger_15 (F006911)	Hydroxyacyl-coenzyme A dehydrogenase, mitochondrial OS=Mus musculus OX=10090 GN=Hadh PE=1 SV=2	Q61425	Hadh	uniprot_Mus-musculus_SP.fasta	34,464.70	64.70%	0	0	0	0.00%	0.00%	314
22-2895	15	15	20220411_bbm1840_22-2895_Killinger_15 (F006911)	Aldehyde dehydrogenase, mitochondrial OS=Mus musculus OX=10090 GN=Aldh2 PE=1 SV=1	P47738	Aldh2	uniprot_Mus-musculus_SP.fasta	56,537.60	93.60%	1	1	1	0.00%	3.28%	519
22-2895	15	15	20220411_bbm1840_22-2895_Killinger_15 (F006911)	Sodium/potassium-transporting ATPase subunit beta-1 OS=Mus musculus OX=10090 GN=Atp1b1 PE=1 SV=1	P14094	Atp1b1	uniprot_Mus-musculus_SP.fasta	35,196.40	100.00%	2	2	3	0.01%	8.22%	304
22-2895	15	15	20220411_bbm1840_22-2895_Killinger_15 (F006911)	14-3-3 protein zeta/delta OS=Mus musculus OX=10090 GN=Ywhaz PE=1 SV=1	P63101	Ywhaz	uniprot_Mus-musculus_SP.fasta	27,771.90	94.80%	0	0	0	0.00%	0.00%	245
22-2895	15	15	20220411_bbm1840_22-2895_Killinger_15 (F006911)	Spectrin alpha chain, non-erythrocytic 1 OS=Mus musculus OX=10090 GN=Sptan1 PE=1 SV=4	P16546	Sptan1	uniprot_Mus-musculus_SP.fasta	284,600.80	99.30%	1	1	1	0.00%	0.77%	2472
22-2895	15	15	20220411_bbm1840_22-2895_Killinger_15 (F006911)	Protein S100-A6 OS=Mus musculus OX=10090 GN=S100a6 PE=1 SV=3	P14069	S100a6	uniprot_Mus-musculus_SP.fasta	10,051.40	98.00%	1	1	1	0.00%	19.10%	89
22-2895	15	15	20220411_bbm1840_22-2895_Killinger_15 (F006911)	Keratin, type II cytoskeletal 73 OS=Mus musculus OX=10090 GN=Krt73 PE=1 SV=1	Q6NXH9	Krt73	uniprot_Mus-musculus_SP.fasta	58,912.80	84.70%	0	0	0	0.00%	7.61%	539
22-2895	15	15	20220411_bbm1840_22-2895_Killinger_15 (F006911)	14-3-3 protein gamma OS=Mus musculus OX=10090 GN=Ywhag PE=1 SV=2	P61982	Ywhag	uniprot_Mus-musculus_SP.fasta	28,303.10	9.90%	0	0	0	0.00%	0.00%	247
22-2895	15	15	20220411_bbm1840_22-2895_Killinger_15 (F006911)	Heterogeneous nuclear ribonucleoprotein K OS=Mus musculus OX=10090 GN=Hnrnpk PE=1 SV=1	P61979	Hnrnpk	uniprot_Mus-musculus_SP.fasta	50,978.50	7.90%	0	0	0	0.00%	0.00%	463
22-2895	15	15	20220411_bbm1840_22-2895_Killinger_15 (F006911)	ADP-ribosylation factor 3 OS=Mus musculus OX=10090 GN=Arf3 PE=2 SV=2	P61205,P84078	Arf1,Arf3	uniprot_Mus-musculus_SP.fasta	20,601.70	15.90%	0	0	0	0.00%	0.00%	181
22-2895	12	12	20220411_bbm1840_22-2895_Killinger_12 (F006910)	Tubulin beta-2A chain OS=Mus musculus OX=10090 GN=Tubb2a PE=1 SV=1	Q7TMM9	Tubb2a	uniprot_Mus-musculus_SP.fasta	49,907.10	100.00%	8	10	17	0.07%	25.80%	445
22-2895	12	12	20220411_bbm1840_22-2895_Killinger_12 (F006910)	60 kDa heat shock protein, mitochondrial OS=Mus musculus OX=10090 GN=Hspd1 PE=1 SV=1	P63038	Hspd1	uniprot_Mus-musculus_SP.fasta	60,956.80	99.90%	1	1	3	0.01%	3.66%	573
22-2895	12	12	20220411_bbm1840_22-2895_Killinger_12 (F006910)	Heat shock cognate 71 kDa protein OS=Mus musculus OX=10090 GN=Hspa8 PE=1 SV=1	P63017	Hspa8	uniprot_Mus-musculus_SP.fasta	70,872.80	65.10%	0	0	0	0.00%	0.00%	646
22-2895	12	12	20220411_bbm1840_22-2895_Killinger_12 (F006910)	Keratin, type I cytoskeletal 10 OS=Mus musculus OX=10090 GN=Krt10 PE=1 SV=3	P02535	Krt10	uniprot_Mus-musculus_SP.fasta	57,771.30	100.00%	4	5	13	0.05%	8.07%	570
22-2895	12	12	20220411_bbm1840_22-2895_Killinger_12 (F006910)	Guanine nucleotide-binding protein G(o) subunit alpha OS=Mus musculus OX=10090 GN=Gnao1 PE=1 SV=3	P18872	Gnao1	uniprot_Mus-musculus_SP.fasta	40,085.80	100.00%	3	3	4	0.02%	11.00%	354
22-2895	12	12	20220411_bbm1840_22-2895_Killinger_12 (F006910)	Creatine kinase B-type OS=Mus musculus OX=10090 GN=Ckb PE=1 SV=1	Q04447	Ckb	uniprot_Mus-musculus_SP.fasta	42,714.10	100.00%	4	4	5	0.02%	12.90%	381
22-2895	12	12	20220411_bbm1840_22-2895_Killinger_12 (F006910)	L-lactate dehydrogenase A chain OS=Mus musculus OX=10090 GN=Ldha PE=1 SV=3	P06151	Ldha	uniprot_Mus-musculus_SP.fasta	36,498.90	100.00%	2	3	6	0.02%	16.30%	332
22-2895	12	12	20220411_bbm1840_22-2895_Killinger_12 (F006910)	2',3'-cyclic-nucleotide 3'-phosphodiesterase OS=Mus musculus OX=10090 GN=Cnp PE=1 SV=3	P16330	Cnp	uniprot_Mus-musculus_SP.fasta	47,125.20	99.70%	1	1	1	0.00%	3.10%	420
22-2895	12	12	20220411_bbm1840_22-2895_Killinger_12 (F006910)	Isocitrate dehydrogenase [NAD] subunit alpha, mitochondrial OS=Mus musculus OX=10090 GN=Idh3a PE=1 SV=1	Q9D6R2	Idh3a	uniprot_Mus-musculus_SP.fasta	39,639.40	100.00%	2	2	4	0.02%	5.19%	366
22-2895	12	12	20220411_bbm1840_22-2895_Killinger_12 (F006910)	Keratin, type II cytoskeletal 5 OS=Mus musculus OX=10090 GN=Krt5 PE=1 SV=1	Q922U2	Krt5	uniprot_Mus-musculus_SP.fasta	61,768.00	100.00%	10	12	28	0.11%	14.00%	580
22-2895	12	12	20220411_bbm1840_22-2895_Killinger_12 (F006910)	Phosphate carrier protein, mitochondrial OS=Mus musculus OX=10090 GN=Slc25a3 PE=1 SV=1	Q8VEM8	Slc25a3	uniprot_Mus-musculus_SP.fasta	39,633.10	100.00%	1	1	1	0.00%	3.08%	357
22-2895	12	12	20220411_bbm1840_22-2895_Killinger_12 (F006910)	Tubulin beta-4A chain OS=Mus musculus OX=10090 GN=Tubb4a PE=1 SV=3	Q9D6F9	Tubb4a	uniprot_Mus-musculus_SP.fasta	49,585.50	99.10%	1	1	2	0.01%	25.70%	444
22-2895	12	12	20220411_bbm1840_22-2895_Killinger_12 (F006910)	Putative adenosylhomocysteinase 3 OS=Mus musculus OX=10090 GN=Ahcyl2 PE=1 SV=1	Q68FL4,Q80SW1	Ahcyl1,Ahcyl2	uniprot_Mus-musculus_SP.fasta	66,899.40	31.30%	0	0	0	0.00%	0.00%	613
22-2895	12	12	20220411_bbm1840_22-2895_Killinger_12 (F006910)	Keratin, type II cytoskeletal 79 OS=Mus musculus OX=10090 GN=Krt79 PE=1 SV=2	Q8VED5	Krt79	uniprot_Mus-musculus_SP.fasta	57,553.30	99.10%	1	1	2	0.01%	6.40%	531
22-2895	12	12	20220411_bbm1840_22-2895_Killinger_12 (F006910)	Elongation factor 1-alpha 1 OS=Mus musculus OX=10090 GN=Eef1a1 PE=1 SV=3	P10126	Eef1a1	uniprot_Mus-musculus_SP.fasta	50,114.20	100.00%	2	2	7	0.03%	9.52%	462
22-2895	12	12	20220411_bbm1840_22-2895_Killinger_12 (F006910)	Keratin, type I cytoskeletal 28 OS=Mus musculus OX=10090 GN=Krt28 PE=1 SV=1	A6BLY7	Krt28	uniprot_Mus-musculus_SP.fasta	50,346.90	99.10%	1	2	3	0.01%	1.95%	462
22-2895	12	12	20220411_bbm1840_22-2895_Killinger_12 (F006910)	Glutamate dehydrogenase 1, mitochondrial OS=Mus musculus OX=10090 GN=Glud1 PE=1 SV=1	P26443	Glud1	uniprot_Mus-musculus_SP.fasta	61,338.40	100.00%	3	4	10	0.04%	6.99%	558
22-2895	12	12	20220411_bbm1840_22-2895_Killinger_12 (F006910)	Tubulin beta-4B chain OS=Mus musculus OX=10090 GN=Tubb4b PE=1 SV=1	P68372	Tubb4b	uniprot_Mus-musculus_SP.fasta	49,830.70	100.00%	3	3	5	0.02%	28.50%	445
22-2895	12	12	20220411_bbm1840_22-2895_Killinger_12 (F006910)	Heat shock protein HSP 90-alpha OS=Mus musculus OX=10090 GN=Hsp90aa1 PE=1 SV=4	P07901	Hsp90aa1	uniprot_Mus-musculus_SP.fasta	84,791.20	99.10%	1	1	3	0.01%	3.68%	733
22-2895	12	12	20220411_bbm1840_22-2895_Killinger_12 (F006910)	Tubulin alpha-1A chain OS=Mus musculus OX=10090 GN=Tuba1a PE=1 SV=1	P68369	Tuba1a	uniprot_Mus-musculus_SP.fasta	50,135.70	100.00%	2	3	7	0.03%	38.60%	451
22-2895	12	12	20220411_bbm1840_22-2895_Killinger_12 (F006910)	Cytochrome b-c1 complex subunit 2, mitochondrial OS=Mus musculus OX=10090 GN=Uqcrc2 PE=1 SV=1	Q9DB77	Uqcrc2	uniprot_Mus-musculus_SP.fasta	48,236.00	95.10%	1	1	2	0.01%	2.21%	453
22-2895	12	12	20220411_bbm1840_22-2895_Killinger_12 (F006910)	Sodium/potassium-transporting ATPase subunit alpha-1 OS=Mus musculus OX=10090 GN=Atp1a1 PE=1 SV=1	Q8VDN2	Atp1a1	uniprot_Mus-musculus_SP.fasta	112,985.30	100.00%	1	1	2	0.01%	5.38%	1023
22-2895	12	12	20220411_bbm1840_22-2895_Killinger_12 (F006910)	Peroxiredoxin-2 OS=Mus musculus OX=10090 GN=Prdx2 PE=1 SV=3	Q61171	Prdx2	uniprot_Mus-musculus_SP.fasta	21,779.10	89.20%	1	1	1	0.00%	5.56%	198
22-2895	12	12	20220411_bbm1840_22-2895_Killinger_12 (F006910)	L-lactate dehydrogenase B chain OS=Mus musculus OX=10090 GN=Ldhb PE=1 SV=2	P16125	Ldhb	uniprot_Mus-musculus_SP.fasta	36,572.40	100.00%	2	2	4	0.02%	9.58%	334
22-2895	12	12	20220411_bbm1840_22-2895_Killinger_12 (F006910)	Neutral alpha-glucosidase AB OS=Mus musculus OX=10090 GN=Ganab PE=1 SV=1	Q8BHN3	Ganab	uniprot_Mus-musculus_SP.fasta	106,913.30	39.30%	0	0	0	0.00%	0.00%	944
22-2895	12	12	20220411_bbm1840_22-2895_Killinger_12 (F006910)	Acetyl-CoA carboxylase 1 OS=Mus musculus OX=10090 GN=Acaca PE=1 SV=1	Q5SWU9	Acaca	uniprot_Mus-musculus_SP.fasta	265,259.30	100.00%	52	60	113	0.45%	27.50%	2345
22-2895	12	12	20220411_bbm1840_22-2895_Killinger_12 (F006910)	Dihydropyrimidinase-related protein 2 OS=Mus musculus OX=10090 GN=Dpysl2 PE=1 SV=2	O08553	Dpysl2	uniprot_Mus-musculus_SP.fasta	62,277.90	66.20%	0	0	0	0.00%	0.00%	572
22-2895	12	12	20220411_bbm1840_22-2895_Killinger_12 (F006910)	Serum albumin OS=Mus musculus OX=10090 GN=Alb PE=1 SV=3	P07724	Alb	uniprot_Mus-musculus_SP.fasta	68,692.90	100.00%	2	2	4	0.02%	4.44%	608
22-2895	12	12	20220411_bbm1840_22-2895_Killinger_12 (F006910)	ATP synthase subunit O, mitochondrial OS=Mus musculus OX=10090 GN=Atp5po PE=1 SV=1	Q9DB20	Atp5po	uniprot_Mus-musculus_SP.fasta	23,364.40	97.00%	0	0	0	0.00%	0.00%	213
22-2895	12	12	20220411_bbm1840_22-2895_Killinger_12 (F006910)	Triosephosphate isomerase OS=Mus musculus OX=10090 GN=Tpi1 PE=1 SV=4	P17751	Tpi1	uniprot_Mus-musculus_SP.fasta	32,191.30	90.40%	1	1	1	0.00%	3.34%	299
22-2895	12	12	20220411_bbm1840_22-2895_Killinger_12 (F006910)	Clathrin heavy chain 1 OS=Mus musculus OX=10090 GN=Cltc PE=1 SV=3	Q68FD5	Cltc	uniprot_Mus-musculus_SP.fasta	191,560.90	100.00%	4	4	6	0.02%	2.99%	1675
22-2895	12	12	20220411_bbm1840_22-2895_Killinger_12 (F006910)	3-ketoacyl-CoA thiolase, mitochondrial OS=Mus musculus OX=10090 GN=Acaa2 PE=1 SV=3	Q8BWT1	Acaa2	uniprot_Mus-musculus_SP.fasta	41,830.20	14.90%	0	0	0	0.00%	0.00%	397
22-2895	12	12	20220411_bbm1840_22-2895_Killinger_12 (F006910)	Eukaryotic translation initiation factor 5A-1 OS=Mus musculus OX=10090 GN=Eif5a PE=1 SV=2	P63242	Eif5a	uniprot_Mus-musculus_SP.fasta	16,832.70	99.10%	1	1	2	0.01%	15.60%	154
22-2895	12	12	20220411_bbm1840_22-2895_Killinger_12 (F006910)	Tubulin alpha-4A chain OS=Mus musculus OX=10090 GN=Tuba4a PE=1 SV=1	P68368	Tuba4a	uniprot_Mus-musculus_SP.fasta	49,924.60	99.10%	1	1	2	0.01%	29.00%	448
22-2895	12	12	20220411_bbm1840_22-2895_Killinger_12 (F006910)	Tubulin alpha-1B chain OS=Mus musculus OX=10090 GN=Tuba1b PE=1 SV=2	P05213	Tuba1b	uniprot_Mus-musculus_SP.fasta	50,151.70	100.00%	12	13	23	0.09%	38.60%	451
22-2895	12	12	20220411_bbm1840_22-2895_Killinger_12 (F006910)	Aspartate aminotransferase, mitochondrial OS=Mus musculus OX=10090 GN=Got2 PE=1 SV=1	P05202	Got2	uniprot_Mus-musculus_SP.fasta	47,412.30	100.00%	4	4	7	0.03%	11.40%	430
22-2895	12	12	20220411_bbm1840_22-2895_Killinger_12 (F006910)	Eukaryotic initiation factor 4A-I OS=Mus musculus OX=10090 GN=Eif4a1 PE=1 SV=1	P60843	Eif4a1	uniprot_Mus-musculus_SP.fasta	46,155.30	99.30%	1	1	2	0.01%	4.19%	406
22-2895	12	12	20220411_bbm1840_22-2895_Killinger_12 (F006910)	Calcium/calmodulin-dependent protein kinase type II subunit alpha OS=Mus musculus OX=10090 GN=Camk2a PE=1 SV=2	P11798	Camk2a	uniprot_Mus-musculus_SP.fasta	54,115.70	100.00%	2	2	3	0.01%	4.39%	478
22-2895	12	12	20220411_bbm1840_22-2895_Killinger_12 (F006910)	Succinate dehydrogenase [ubiquinone] flavoprotein subunit, mitochondrial OS=Mus musculus OX=10090 GN=Sdha PE=1 SV=1	Q8K2B3	Sdha	uniprot_Mus-musculus_SP.fasta	72,585.60	100.00%	4	4	6	0.02%	7.38%	664
22-2895	12	12	20220411_bbm1840_22-2895_Killinger_12 (F006910)	Malate dehydrogenase, mitochondrial OS=Mus musculus OX=10090 GN=Mdh2 PE=1 SV=3	P08249	Mdh2	uniprot_Mus-musculus_SP.fasta	35,611.90	100.00%	3	3	4	0.02%	10.10%	338
22-2895	12	12	20220411_bbm1840_22-2895_Killinger_12 (F006910)	Elongation factor Tu, mitochondrial OS=Mus musculus OX=10090 GN=Tufm PE=1 SV=1	Q8BFR5	Tufm	uniprot_Mus-musculus_SP.fasta	49,508.90	99.90%	1	1	1	0.00%	1.99%	452
22-2895	12	12	20220411_bbm1840_22-2895_Killinger_12 (F006910)	Glutaminase kidney isoform, mitochondrial OS=Mus musculus OX=10090 GN=Gls PE=1 SV=1	D3Z7P3	Gls	uniprot_Mus-musculus_SP.fasta	73,964.60	100.00%	1	1	1	0.00%	2.82%	674
22-2895	12	12	20220411_bbm1840_22-2895_Killinger_12 (F006910)	Pyruvate carboxylase, mitochondrial OS=Mus musculus OX=10090 GN=Pc PE=1 SV=1	Q05920	Pc	uniprot_Mus-musculus_SP.fasta	129,685.90	100.00%	53	83	204	0.82%	53.50%	1178
22-2895	12	12	20220411_bbm1840_22-2895_Killinger_12 (F006910)	Keratin, type II cuticular Hb5 OS=Mus musculus OX=10090 GN=Krt85 PE=1 SV=2	Q9Z2T6	Krt85	uniprot_Mus-musculus_SP.fasta	55,758.80	100.00%	2	2	6	0.02%	4.34%	507
22-2895	12	12	20220411_bbm1840_22-2895_Killinger_12 (F006910)	Aconitate hydratase, mitochondrial OS=Mus musculus OX=10090 GN=Aco2 PE=1 SV=1	Q99KI0	Aco2	uniprot_Mus-musculus_SP.fasta	85,465.90	100.00%	8	8	17	0.07%	12.20%	780
22-2895	12	12	20220411_bbm1840_22-2895_Killinger_12 (F006910)	Peroxiredoxin-1 OS=Mus musculus OX=10090 GN=Prdx1 PE=1 SV=1	P35700	Prdx1	uniprot_Mus-musculus_SP.fasta	22,177.50	90.00%	1	1	1	0.00%	5.03%	199
22-2895	12	12	20220411_bbm1840_22-2895_Killinger_12 (F006910)	Keratin, type I cytoskeletal 16 OS=Mus musculus OX=10090 GN=Krt16 PE=1 SV=3	Q9Z2K1	Krt16	uniprot_Mus-musculus_SP.fasta	51,607.70	99.80%	1	1	1	0.00%	7.04%	469
22-2895	12	12	20220411_bbm1840_22-2895_Killinger_12 (F006910)	ADP/ATP translocase 1 OS=Mus musculus OX=10090 GN=Slc25a4 PE=1 SV=4	P48962	Slc25a4	uniprot_Mus-musculus_SP.fasta	32,905.40	100.00%	9	9	15	0.06%	28.50%	298
22-2895	12	12	20220411_bbm1840_22-2895_Killinger_12 (F006910)	Peroxiredoxin-6 OS=Mus musculus OX=10090 GN=Prdx6 PE=1 SV=3	O08709	Prdx6	uniprot_Mus-musculus_SP.fasta	24,871.70	99.10%	1	1	3	0.01%	7.59%	224
22-2895	12	12	20220411_bbm1840_22-2895_Killinger_12 (F006910)	Sodium/potassium-transporting ATPase subunit alpha-2 OS=Mus musculus OX=10090 GN=Atp1a2 PE=1 SV=1	Q6PIE5	Atp1a2	uniprot_Mus-musculus_SP.fasta	112,220.70	87.70%	1	1	1	0.00%	5.98%	1020
22-2895	12	12	20220411_bbm1840_22-2895_Killinger_12 (F006910)	NADH-ubiquinone oxidoreductase chain 5 OS=Mus musculus OX=10090 GN=Mtnd5 PE=1 SV=3	P03921	Mtnd5	uniprot_Mus-musculus_SP.fasta	68,481.20	53.70%	0	0	0	0.00%	0.00%	607
22-2895	12	12	20220411_bbm1840_22-2895_Killinger_12 (F006910)	Fructose-bisphosphate aldolase A OS=Mus musculus OX=10090 GN=Aldoa PE=1 SV=2	P05064	Aldoa	uniprot_Mus-musculus_SP.fasta	39,356.50	56.50%	0	0	0	0.00%	0.00%	364
22-2895	12	12	20220411_bbm1840_22-2895_Killinger_12 (F006910)	Hexokinase-1 OS=Mus musculus OX=10090 GN=Hk1 PE=1 SV=3	P17710	Hk1	uniprot_Mus-musculus_SP.fasta	108,305.70	19.50%	0	0	0	0.00%	0.00%	974
22-2895	12	12	20220411_bbm1840_22-2895_Killinger_12 (F006910)	Propionyl-CoA carboxylase alpha chain, mitochondrial OS=Mus musculus OX=10090 GN=Pcca PE=1 SV=2	Q91ZA3	Pcca	uniprot_Mus-musculus_SP.fasta	79,921.90	100.00%	34	51	125	0.50%	54.80%	724
22-2895	12	12	20220411_bbm1840_22-2895_Killinger_12 (F006910)	Keratin, type II cytoskeletal 2 oral OS=Mus musculus OX=10090 GN=Krt76 PE=1 SV=1	Q3UV17	Krt76	uniprot_Mus-musculus_SP.fasta	62,845.60	99.10%	1	1	3	0.01%	4.88%	594
22-2895	12	12	20220411_bbm1840_22-2895_Killinger_12 (F006910)	Keratin, type I cytoskeletal 17 OS=Mus musculus OX=10090 GN=Krt17 PE=1 SV=3	Q9QWL7	Krt17	uniprot_Mus-musculus_SP.fasta	48,162.90	100.00%	1	1	2	0.01%	9.70%	433
22-2895	12	12	20220411_bbm1840_22-2895_Killinger_12 (F006910)	NADH dehydrogenase [ubiquinone] flavoprotein 1, mitochondrial OS=Mus musculus OX=10090 GN=Ndufv1 PE=1 SV=1	Q91YT0	Ndufv1	uniprot_Mus-musculus_SP.fasta	50,834.60	11.10%	0	0	0	0.00%	0.00%	464
22-2895	12	12	20220411_bbm1840_22-2895_Killinger_12 (F006910)	Keratin, type II cytoskeletal 6A OS=Mus musculus OX=10090 GN=Krt6a PE=1 SV=3	P50446	Krt6a	uniprot_Mus-musculus_SP.fasta	59,336.70	100.00%	3	4	5	0.02%	12.70%	553
22-2895	12	12	20220411_bbm1840_22-2895_Killinger_12 (F006910)	Excitatory amino acid transporter 1 OS=Mus musculus OX=10090 GN=Slc1a3 PE=1 SV=2	P56564	Slc1a3	uniprot_Mus-musculus_SP.fasta	59,624.20	99.90%	1	2	4	0.02%	2.76%	543
22-2895	12	12	20220411_bbm1840_22-2895_Killinger_12 (F006910)	Histone H2A type 2-C OS=Mus musculus OX=10090 GN=Hist2h2ac PE=1 SV=3	Q64523,Q6GSS7	Hist2h2aa1,Hist2h2ac	uniprot_Mus-musculus_SP.fasta	14,096.00	99.40%	1	1	3	0.01%	22.50%	130
22-2895	12	12	20220411_bbm1840_22-2895_Killinger_12 (F006910)	Isocitrate dehydrogenase [NADP], mitochondrial OS=Mus musculus OX=10090 GN=Idh2 PE=1 SV=3	P54071	Idh2	uniprot_Mus-musculus_SP.fasta	50,907.20	96.20%	1	1	1	0.00%	2.43%	452
22-2895	12	12	20220411_bbm1840_22-2895_Killinger_12 (F006910)	ATP synthase subunit alpha, mitochondrial OS=Mus musculus OX=10090 GN=Atp5f1a PE=1 SV=1	Q03265	Atp5f1a	uniprot_Mus-musculus_SP.fasta	59,754.10	100.00%	3	3	6	0.02%	6.87%	553
22-2895	12	12	20220411_bbm1840_22-2895_Killinger_12 (F006910)	Peroxiredoxin-5, mitochondrial OS=Mus musculus OX=10090 GN=Prdx5 PE=1 SV=2	P99029	Prdx5	uniprot_Mus-musculus_SP.fasta	21,897.60	96.70%	1	1	1	0.00%	6.67%	210
22-2895	12	12	20220411_bbm1840_22-2895_Killinger_12 (F006910)	Histone H2A type 1-B OS=Mus musculus OX=10090 GN=Hist1h2ab PE=1 SV=1	C0HKE1,C0HKE2,C0HKE3,C0HKE4,C0HKE5,C0HKE6,C0HKE7,C0HKE8,C0HKE9,Q8BFU2,Q8CGP5,Q8CGP6,Q8CGP7,Q8R1M2	H2afj,Hist1h2ab,Hist1h2ac,Hist1h2ad,Hist1h2ae,Hist1h2af,Hist1h2ag,Hist1h2ah,Hist1h2ai,Hist1h2ak,Hist1h2an,Hist1h2ao,Hist1h2ap,Hist3h2a	uniprot_Mus-musculus_SP.fasta	14,150.10	99.10%	1	1	2	0.01%	22.30%	130
22-2895	12	12	20220411_bbm1840_22-2895_Killinger_12 (F006910)	Glutamine synthetase OS=Mus musculus OX=10090 GN=Glul PE=1 SV=6	P15105	Glul	uniprot_Mus-musculus_SP.fasta	42,120.00	100.00%	2	2	3	0.01%	7.24%	373
22-2895	12	12	20220411_bbm1840_22-2895_Killinger_12 (F006910)	Q9Z2W8-DECOY	Q9Z2W8-DECOY			0	99.10%	1	1	1	0.00%	0.00%
22-2895	12	12	20220411_bbm1840_22-2895_Killinger_12 (F006910)	Syntaxin-binding protein 1 OS=Mus musculus OX=10090 GN=Stxbp1 PE=1 SV=2	O08599	Stxbp1	uniprot_Mus-musculus_SP.fasta	67,571.80	33.70%	0	0	0	0.00%	0.00%	594
22-2895	12	12	20220411_bbm1840_22-2895_Killinger_12 (F006910)	Rab GDP dissociation inhibitor alpha OS=Mus musculus OX=10090 GN=Gdi1 PE=1 SV=3	P50396	Gdi1	uniprot_Mus-musculus_SP.fasta	50,523.10	96.00%	1	1	1	0.00%	4.47%	447
22-2895	12	12	20220411_bbm1840_22-2895_Killinger_12 (F006910)	Guanine nucleotide-binding protein G(I)/G(S)/G(T) subunit beta-1 OS=Mus musculus OX=10090 GN=Gnb1 PE=1 SV=3	P62874	Gnb1	uniprot_Mus-musculus_SP.fasta	37,377.50	100.00%	2	2	3	0.01%	6.47%	340
22-2895	12	12	20220411_bbm1840_22-2895_Killinger_12 (F006910)	Heat shock protein HSP 90-beta OS=Mus musculus OX=10090 GN=Hsp90ab1 PE=1 SV=3	P11499	Hsp90ab1	uniprot_Mus-musculus_SP.fasta	83,284.30	99.90%	1	1	1	0.00%	3.73%	724
22-2895	12	12	20220411_bbm1840_22-2895_Killinger_12 (F006910)	ATP synthase subunit beta, mitochondrial OS=Mus musculus OX=10090 GN=Atp5f1b PE=1 SV=2	P56480	Atp5f1b	uniprot_Mus-musculus_SP.fasta	56,301.20	100.00%	6	6	10	0.04%	16.60%	529
22-2895	12	12	20220411_bbm1840_22-2895_Killinger_12 (F006910)	Pyruvate dehydrogenase E1 component subunit alpha, somatic form, mitochondrial OS=Mus musculus OX=10090 GN=Pdha1 PE=1 SV=1	P35486	Pdha1	uniprot_Mus-musculus_SP.fasta	43,232.50	98.40%	1	1	1	0.00%	2.31%	390
22-2895	12	12	20220411_bbm1840_22-2895_Killinger_12 (F006910)	Annexin A2 OS=Mus musculus OX=10090 GN=Anxa2 PE=1 SV=2	P07356	Anxa2	uniprot_Mus-musculus_SP.fasta	38,678.10	99.10%	1	1	1	0.00%	4.72%	339
22-2895	12	12	20220411_bbm1840_22-2895_Killinger_12 (F006910)	Cytochrome b-c1 complex subunit 1, mitochondrial OS=Mus musculus OX=10090 GN=Uqcrc1 PE=1 SV=2	Q9CZ13	Uqcrc1	uniprot_Mus-musculus_SP.fasta	52,851.90	100.00%	2	2	2	0.01%	3.96%	480
22-2895	12	12	20220411_bbm1840_22-2895_Killinger_12 (F006910)	Keratin, type I cytoskeletal 14 OS=Mus musculus OX=10090 GN=Krt14 PE=1 SV=2	Q61781	Krt14	uniprot_Mus-musculus_SP.fasta	52,868.10	100.00%	5	7	14	0.06%	12.40%	484
22-2895	12	12	20220411_bbm1840_22-2895_Killinger_12 (F006910)	Keratin, type I cytoskeletal 42 OS=Mus musculus OX=10090 GN=Krt42 PE=1 SV=1	Q6IFX2	Krt42	uniprot_Mus-musculus_SP.fasta	50,133.60	100.00%	1	1	2	0.01%	7.08%	452
22-2895	12	12	20220411_bbm1840_22-2895_Killinger_12 (F006910)	Sodium/potassium-transporting ATPase subunit alpha-3 OS=Mus musculus OX=10090 GN=Atp1a3 PE=1 SV=1	Q6PIC6	Atp1a3	uniprot_Mus-musculus_SP.fasta	111,694.40	100.00%	6	6	9	0.04%	8.19%	1013
22-2895	12	12	20220411_bbm1840_22-2895_Killinger_12 (F006910)	Citrate synthase, mitochondrial OS=Mus musculus OX=10090 GN=Cs PE=1 SV=1	Q9CZU6	Cs	uniprot_Mus-musculus_SP.fasta	51,738.10	100.00%	3	3	4	0.02%	7.33%	464
22-2895	12	12	20220411_bbm1840_22-2895_Killinger_12 (F006910)	Excitatory amino acid transporter 2 OS=Mus musculus OX=10090 GN=Slc1a2 PE=1 SV=1	P43006	Slc1a2	uniprot_Mus-musculus_SP.fasta	62,032.30	100.00%	4	5	9	0.04%	8.22%	572
22-2895	12	12	20220411_bbm1840_22-2895_Killinger_12 (F006910)	Keratin, type II cytoskeletal 1 OS=Mus musculus OX=10090 GN=Krt1 PE=1 SV=4	P04104	Krt1	uniprot_Mus-musculus_SP.fasta	65,607.10	100.00%	3	5	15	0.06%	3.77%	637
22-2895	12	12	20220411_bbm1840_22-2895_Killinger_12 (F006910)	Sodium- and chloride-dependent GABA transporter 3 OS=Mus musculus OX=10090 GN=Slc6a11 PE=1 SV=2	P31650	Slc6a11	uniprot_Mus-musculus_SP.fasta	69,963.10	99.90%	1	1	2	0.01%	2.55%	627
22-2895	12	12	20220411_bbm1840_22-2895_Killinger_12 (F006910)	Superoxide dismutase [Mn], mitochondrial OS=Mus musculus OX=10090 GN=Sod2 PE=1 SV=3	P09671	Sod2	uniprot_Mus-musculus_SP.fasta	24,603.20	91.10%	1	1	1	0.00%	6.31%	222
22-2895	12	12	20220411_bbm1840_22-2895_Killinger_12 (F006910)	2-oxoglutarate dehydrogenase, mitochondrial OS=Mus musculus OX=10090 GN=Ogdh PE=1 SV=3	Q60597	Ogdh	uniprot_Mus-musculus_SP.fasta	116,450.60	90.00%	0	0	0	0.00%	0.00%	1023
22-2895	12	12	20220411_bbm1840_22-2895_Killinger_12 (F006910)	Histone H2A.Z OS=Mus musculus OX=10090 GN=H2afz PE=1 SV=2	P0C0S6,Q3THW5	H2afv,H2afz	uniprot_Mus-musculus_SP.fasta	13,509.20	99.10%	1	1	2	0.01%	22.70%	128
22-2895	12	12	20220411_bbm1840_22-2895_Killinger_12 (F006910)	Glutathione S-transferase Mu 1 OS=Mus musculus OX=10090 GN=Gstm1 PE=1 SV=2	P10649	Gstm1	uniprot_Mus-musculus_SP.fasta	25,971.90	99.90%	1	1	1	0.00%	5.50%	218
22-2895	12	12	20220411_bbm1840_22-2895_Killinger_12 (F006910)	Cytochrome c oxidase subunit 2 OS=Mus musculus OX=10090 GN=Mtco2 PE=1 SV=1	P00405	Mtco2	uniprot_Mus-musculus_SP.fasta	25,977.50	56.60%	0	0	0	0.00%	0.00%	227
22-2895	12	12	20220411_bbm1840_22-2895_Killinger_12 (F006910)	Cytochrome c oxidase subunit 4 isoform 1, mitochondrial OS=Mus musculus OX=10090 GN=Cox4i1 PE=1 SV=2	P19783	Cox4i1	uniprot_Mus-musculus_SP.fasta	19,531.00	99.90%	1	1	2	0.01%	7.10%	169
22-2895	12	12	20220411_bbm1840_22-2895_Killinger_12 (F006910)	Methylmalonate-semialdehyde dehydrogenase [acylating], mitochondrial OS=Mus musculus OX=10090 GN=Aldh6a1 PE=1 SV=1	Q9EQ20	Aldh6a1	uniprot_Mus-musculus_SP.fasta	57,916.30	78.40%	0	0	0	0.00%	0.00%	535
22-2895	12	12	20220411_bbm1840_22-2895_Killinger_12 (F006910)	Heterogeneous nuclear ribonucleoprotein H OS=Mus musculus OX=10090 GN=Hnrnph1 PE=1 SV=3	O35737	Hnrnph1	uniprot_Mus-musculus_SP.fasta	49,199.80	6.00%	0	0	0	0.00%	0.00%	449
22-2895	12	12	20220411_bbm1840_22-2895_Killinger_12 (F006910)	Actin, cytoplasmic 1 OS=Mus musculus OX=10090 GN=Actb PE=1 SV=1	P60710,P63260	Actb,Actg1	uniprot_Mus-musculus_SP.fasta	41,737.80	100.00%	6	6	11	0.04%	19.20%	375
22-2895	12	12	20220411_bbm1840_22-2895_Killinger_12 (F006910)	Polypyrimidine tract-binding protein 1 OS=Mus musculus OX=10090 GN=Ptbp1 PE=1 SV=2	P17225	Ptbp1	uniprot_Mus-musculus_SP.fasta	56,478.90	90.20%	1	1	1	0.00%	3.42%	527
22-2895	12	12	20220411_bbm1840_22-2895_Killinger_12 (F006910)	Junction plakoglobin OS=Mus musculus OX=10090 GN=Jup PE=1 SV=3	Q02257	Jup	uniprot_Mus-musculus_SP.fasta	81,801.90	98.80%	1	1	2	0.01%	2.42%	745
22-2895	12	12	20220411_bbm1840_22-2895_Killinger_12 (F006910)	Voltage-dependent anion-selective channel protein 2 OS=Mus musculus OX=10090 GN=Vdac2 PE=1 SV=2	Q60930	Vdac2	uniprot_Mus-musculus_SP.fasta	31,733.60	99.80%	1	1	1	0.00%	4.75%	295
22-2895	12	12	20220411_bbm1840_22-2895_Killinger_12 (F006910)	Trifunctional enzyme subunit alpha, mitochondrial OS=Mus musculus OX=10090 GN=Hadha PE=1 SV=1	Q8BMS1	Hadha	uniprot_Mus-musculus_SP.fasta	82,671.50	99.10%	1	1	2	0.01%	2.10%	763
22-2895	12	12	20220411_bbm1840_22-2895_Killinger_12 (F006910)	Keratin, type II cytoskeletal 2 epidermal OS=Mus musculus OX=10090 GN=Krt2 PE=1 SV=1	Q3TTY5	Krt2	uniprot_Mus-musculus_SP.fasta	70,923.60	100.00%	3	4	7	0.03%	4.95%	707
22-2895	12	12	20220411_bbm1840_22-2895_Killinger_12 (F006910)	Pyruvate kinase PKM OS=Mus musculus OX=10090 GN=Pkm PE=1 SV=4	P52480	Pkm	uniprot_Mus-musculus_SP.fasta	57,845.60	100.00%	2	3	4	0.02%	6.03%	531
22-2895	12	12	20220411_bbm1840_22-2895_Killinger_12 (F006910)	Methylcrotonoyl-CoA carboxylase subunit alpha, mitochondrial OS=Mus musculus OX=10090 GN=Mccc1 PE=1 SV=2	Q99MR8	Mccc1	uniprot_Mus-musculus_SP.fasta	79,344.80	100.00%	20	23	46	0.18%	37.90%	717
22-2895	12	12	20220411_bbm1840_22-2895_Killinger_12 (F006910)	Propionyl-CoA carboxylase beta chain, mitochondrial OS=Mus musculus OX=10090 GN=Pccb PE=1 SV=2	Q99MN9	Pccb	uniprot_Mus-musculus_SP.fasta	58,409.50	100.00%	9	9	15	0.06%	23.30%	541
22-2895	12	12	20220411_bbm1840_22-2895_Killinger_12 (F006910)	Dihydropyrimidinase-related protein 1 OS=Mus musculus OX=10090 GN=Crmp1 PE=1 SV=1	P97427	Crmp1	uniprot_Mus-musculus_SP.fasta	62,168.70	20.70%	0	0	0	0.00%	0.00%	572
22-2895	12	12	20220411_bbm1840_22-2895_Killinger_12 (F006910)	ADP/ATP translocase 2 OS=Mus musculus OX=10090 GN=Slc25a5 PE=1 SV=3	P51881	Slc25a5	uniprot_Mus-musculus_SP.fasta	32,932.60	41.30%	0	0	0	0.00%	11.40%	298
22-2895	12	12	20220411_bbm1840_22-2895_Killinger_12 (F006910)	Glycerol-3-phosphate dehydrogenase, mitochondrial OS=Mus musculus OX=10090 GN=Gpd2 PE=1 SV=2	Q64521	Gpd2	uniprot_Mus-musculus_SP.fasta	80,955.10	98.80%	0	0	0	0.00%	0.00%	727
22-2895	12	12	20220411_bbm1840_22-2895_Killinger_12 (F006910)	Alpha-enolase OS=Mus musculus OX=10090 GN=Eno1 PE=1 SV=3	P17182	Eno1	uniprot_Mus-musculus_SP.fasta	47,141.70	100.00%	2	3	4	0.02%	8.53%	434
22-2895	12	12	20220411_bbm1840_22-2895_Killinger_12 (F006910)	Aldehyde dehydrogenase, mitochondrial OS=Mus musculus OX=10090 GN=Aldh2 PE=1 SV=1	P47738	Aldh2	uniprot_Mus-musculus_SP.fasta	56,537.60	100.00%	1	1	1	0.00%	1.93%	519
22-2895	12	12	20220411_bbm1840_22-2895_Killinger_12 (F006910)	Phosphoglycerate kinase 1 OS=Mus musculus OX=10090 GN=Pgk1 PE=1 SV=4	P09411	Pgk1	uniprot_Mus-musculus_SP.fasta	44,551.10	98.60%	1	1	2	0.01%	3.60%	417
22-2895	12	12	20220411_bbm1840_22-2895_Killinger_12 (F006910)	Sodium/potassium-transporting ATPase subunit beta-1 OS=Mus musculus OX=10090 GN=Atp1b1 PE=1 SV=1	P14094	Atp1b1	uniprot_Mus-musculus_SP.fasta	35,196.40	100.00%	2	2	3	0.01%	8.22%	304
22-2895	12	12	20220411_bbm1840_22-2895_Killinger_12 (F006910)	14-3-3 protein zeta/delta OS=Mus musculus OX=10090 GN=Ywhaz PE=1 SV=1	P63101	Ywhaz	uniprot_Mus-musculus_SP.fasta	27,771.90	100.00%	1	1	2	0.01%	5.71%	245
22-2895	12	12	20220411_bbm1840_22-2895_Killinger_12 (F006910)	Protein S100-A6 OS=Mus musculus OX=10090 GN=S100a6 PE=1 SV=3	P14069	S100a6	uniprot_Mus-musculus_SP.fasta	10,051.40	99.10%	1	1	2	0.01%	19.10%	89
22-2895	12	12	20220411_bbm1840_22-2895_Killinger_12 (F006910)	Keratin, type II cytoskeletal 73 OS=Mus musculus OX=10090 GN=Krt73 PE=1 SV=1	Q6NXH9	Krt73	uniprot_Mus-musculus_SP.fasta	58,912.80	96.20%	1	1	1	0.00%	7.79%	539
22-2895	12	12	20220411_bbm1840_22-2895_Killinger_12 (F006910)	Heterogeneous nuclear ribonucleoprotein K OS=Mus musculus OX=10090 GN=Hnrnpk PE=1 SV=1	P61979	Hnrnpk	uniprot_Mus-musculus_SP.fasta	50,978.50	79.20%	0	0	0	0.00%	0.00%	463
22-2895	12	12	20220411_bbm1840_22-2895_Killinger_12 (F006910)	4-aminobutyrate aminotransferase, mitochondrial OS=Mus musculus OX=10090 GN=Abat PE=1 SV=1	P61922	Abat	uniprot_Mus-musculus_SP.fasta	56,453.90	100.00%	4	4	8	0.03%	11.80%	500
22-2895	12	12	20220411_bbm1840_22-2895_Killinger_12 (F006910)	ADP-ribosylation factor 3 OS=Mus musculus OX=10090 GN=Arf3 PE=2 SV=2	P61205,P84078	Arf1,Arf3	uniprot_Mus-musculus_SP.fasta	20,601.70	7.50%	0	0	0	0.00%	0.00%	181
22-2895	12	12	20220411_bbm1840_22-2895_Killinger_12 (F006910)	NADH dehydrogenase [ubiquinone] 1 alpha subcomplex subunit 10, mitochondrial OS=Mus musculus OX=10090 GN=Ndufa10 PE=1 SV=1	Q99LC3	Ndufa10	uniprot_Mus-musculus_SP.fasta	40,604.70	98.30%	1	1	1	0.00%	3.10%	355
22-2895	18	18	20220411_bbm1840_22-2895_Killinger_18 (F006912)	Tubulin beta-2A chain OS=Mus musculus OX=10090 GN=Tubb2a PE=1 SV=1	Q7TMM9	Tubb2a	uniprot_Mus-musculus_SP.fasta	49,907.10	100.00%	7	7	16	0.06%	25.60%	445
22-2895	18	18	20220411_bbm1840_22-2895_Killinger_18 (F006912)	60 kDa heat shock protein, mitochondrial OS=Mus musculus OX=10090 GN=Hspd1 PE=1 SV=1	P63038	Hspd1	uniprot_Mus-musculus_SP.fasta	60,956.80	100.00%	2	2	3	0.01%	5.24%	573
22-2895	18	18	20220411_bbm1840_22-2895_Killinger_18 (F006912)	Heat shock cognate 71 kDa protein OS=Mus musculus OX=10090 GN=Hspa8 PE=1 SV=1	P63017	Hspa8	uniprot_Mus-musculus_SP.fasta	70,872.80	99.80%	1	1	2	0.01%	2.01%	646
22-2895	18	18	20220411_bbm1840_22-2895_Killinger_18 (F006912)	Succinate dehydrogenase [ubiquinone] flavoprotein subunit, mitochondrial OS=Mus musculus OX=10090 GN=Sdha PE=1 SV=1	Q8K2B3	Sdha	uniprot_Mus-musculus_SP.fasta	72,585.60	100.00%	4	4	5	0.02%	6.93%	664
22-2895	18	18	20220411_bbm1840_22-2895_Killinger_18 (F006912)	ADP/ATP translocase 1 OS=Mus musculus OX=10090 GN=Slc25a4 PE=1 SV=4	P48962	Slc25a4	uniprot_Mus-musculus_SP.fasta	32,905.40	100.00%	3	4	11	0.04%	15.40%	298
22-2895	18	18	20220411_bbm1840_22-2895_Killinger_18 (F006912)	Keratin, type I cytoskeletal 10 OS=Mus musculus OX=10090 GN=Krt10 PE=1 SV=3	P02535	Krt10	uniprot_Mus-musculus_SP.fasta	57,771.30	100.00%	3	4	6	0.02%	8.07%	570
22-2895	18	18	20220411_bbm1840_22-2895_Killinger_18 (F006912)	Creatine kinase B-type OS=Mus musculus OX=10090 GN=Ckb PE=1 SV=1	Q04447	Ckb	uniprot_Mus-musculus_SP.fasta	42,714.10	100.00%	3	4	7	0.03%	10.80%	381
22-2895	18	18	20220411_bbm1840_22-2895_Killinger_18 (F006912)	Hemoglobin subunit alpha OS=Mus musculus OX=10090 GN=Hba PE=1 SV=2	P01942	Hba	uniprot_Mus-musculus_SP.fasta	15,085.40	99.10%	1	1	1	0.00%	10.60%	142
22-2895	18	18	20220411_bbm1840_22-2895_Killinger_18 (F006912)	2',3'-cyclic-nucleotide 3'-phosphodiesterase OS=Mus musculus OX=10090 GN=Cnp PE=1 SV=3	P16330	Cnp	uniprot_Mus-musculus_SP.fasta	47,125.20	100.00%	2	2	4	0.02%	9.76%	420
22-2895	18	18	20220411_bbm1840_22-2895_Killinger_18 (F006912)	Isocitrate dehydrogenase [NAD] subunit alpha, mitochondrial OS=Mus musculus OX=10090 GN=Idh3a PE=1 SV=1	Q9D6R2	Idh3a	uniprot_Mus-musculus_SP.fasta	39,639.40	100.00%	3	3	4	0.02%	7.65%	366
22-2895	18	18	20220411_bbm1840_22-2895_Killinger_18 (F006912)	Keratin, type II cytoskeletal 5 OS=Mus musculus OX=10090 GN=Krt5 PE=1 SV=1	Q922U2	Krt5	uniprot_Mus-musculus_SP.fasta	61,768.00	100.00%	9	11	20	0.08%	12.80%	580
22-2895	18	18	20220411_bbm1840_22-2895_Killinger_18 (F006912)	Plasma membrane calcium-transporting ATPase 2 OS=Mus musculus OX=10090 GN=Atp2b2 PE=1 SV=2	Q9R0K7	Atp2b2	uniprot_Mus-musculus_SP.fasta	132,590.80	30.50%	0	0	0	0.00%	0.00%	1198
22-2895	18	18	20220411_bbm1840_22-2895_Killinger_18 (F006912)	Phosphate carrier protein, mitochondrial OS=Mus musculus OX=10090 GN=Slc25a3 PE=1 SV=1	Q8VEM8	Slc25a3	uniprot_Mus-musculus_SP.fasta	39,633.10	99.90%	2	2	3	0.01%	6.16%	357
22-2895	18	18	20220411_bbm1840_22-2895_Killinger_18 (F006912)	Tubulin beta-4A chain OS=Mus musculus OX=10090 GN=Tubb4a PE=1 SV=3	Q9D6F9	Tubb4a	uniprot_Mus-musculus_SP.fasta	49,585.50	96.80%	1	1	1	0.00%	18.70%	444
22-2895	18	18	20220411_bbm1840_22-2895_Killinger_18 (F006912)	Peroxiredoxin-2 OS=Mus musculus OX=10090 GN=Prdx2 PE=1 SV=3	Q61171	Prdx2	uniprot_Mus-musculus_SP.fasta	21,779.10	61.80%	0	0	0	0.00%	0.00%	198
22-2895	18	18	20220411_bbm1840_22-2895_Killinger_18 (F006912)	Keratin, type II cytoskeletal 79 OS=Mus musculus OX=10090 GN=Krt79 PE=1 SV=2	Q8VED5	Krt79	uniprot_Mus-musculus_SP.fasta	57,553.30	99.90%	1	2	3	0.01%	8.66%	531
22-2895	18	18	20220411_bbm1840_22-2895_Killinger_18 (F006912)	2-oxoglutarate dehydrogenase, mitochondrial OS=Mus musculus OX=10090 GN=Ogdh PE=1 SV=3	Q60597	Ogdh	uniprot_Mus-musculus_SP.fasta	116,450.60	99.90%	1	1	1	0.00%	0.98%	1023
22-2895	18	18	20220411_bbm1840_22-2895_Killinger_18 (F006912)	Elongation factor 1-alpha 1 OS=Mus musculus OX=10090 GN=Eef1a1 PE=1 SV=3	P10126	Eef1a1	uniprot_Mus-musculus_SP.fasta	50,114.20	100.00%	2	2	2	0.01%	8.66%	462
22-2895	18	18	20220411_bbm1840_22-2895_Killinger_18 (F006912)	Keratin, type I cytoskeletal 28 OS=Mus musculus OX=10090 GN=Krt28 PE=1 SV=1	A6BLY7	Krt28	uniprot_Mus-musculus_SP.fasta	50,346.90	99.10%	1	2	4	0.02%	1.95%	462
22-2895	18	18	20220411_bbm1840_22-2895_Killinger_18 (F006912)	Glutamate dehydrogenase 1, mitochondrial OS=Mus musculus OX=10090 GN=Glud1 PE=1 SV=1	P26443	Glud1	uniprot_Mus-musculus_SP.fasta	61,338.40	100.00%	5	6	13	0.05%	12.50%	558
22-2895	18	18	20220411_bbm1840_22-2895_Killinger_18 (F006912)	Isoleucine--tRNA ligase, mitochondrial OS=Mus musculus OX=10090 GN=Iars2 PE=1 SV=1	Q8BIJ6	Iars2	uniprot_Mus-musculus_SP.fasta	112,805.90	44.50%	0	0	0	0.00%	0.00%	1012
22-2895	18	18	20220411_bbm1840_22-2895_Killinger_18 (F006912)	Tubulin beta-4B chain OS=Mus musculus OX=10090 GN=Tubb4b PE=1 SV=1	P68372	Tubb4b	uniprot_Mus-musculus_SP.fasta	49,830.70	99.60%	1	1	2	0.01%	22.20%	445
22-2895	18	18	20220411_bbm1840_22-2895_Killinger_18 (F006912)	Heat shock protein HSP 90-alpha OS=Mus musculus OX=10090 GN=Hsp90aa1 PE=1 SV=4	P07901	Hsp90aa1	uniprot_Mus-musculus_SP.fasta	84,791.20	39.10%	0	0	0	0.00%	0.00%	733
22-2895	18	18	20220411_bbm1840_22-2895_Killinger_18 (F006912)	Tubulin alpha-1A chain OS=Mus musculus OX=10090 GN=Tuba1a PE=1 SV=1	P68369	Tuba1a	uniprot_Mus-musculus_SP.fasta	50,135.70	100.00%	2	3	6	0.02%	29.70%	451
22-2895	18	18	20220411_bbm1840_22-2895_Killinger_18 (F006912)	Tubulin alpha-4A chain OS=Mus musculus OX=10090 GN=Tuba4a PE=1 SV=1	P68368	Tuba4a	uniprot_Mus-musculus_SP.fasta	49,924.60	99.10%	1	1	2	0.01%	20.10%	448
22-2895	18	18	20220411_bbm1840_22-2895_Killinger_18 (F006912)	Sodium/potassium-transporting ATPase subunit alpha-1 OS=Mus musculus OX=10090 GN=Atp1a1 PE=1 SV=1	Q8VDN2	Atp1a1	uniprot_Mus-musculus_SP.fasta	112,985.30	99.10%	1	1	2	0.01%	6.65%	1023
22-2895	18	18	20220411_bbm1840_22-2895_Killinger_18 (F006912)	L-lactate dehydrogenase B chain OS=Mus musculus OX=10090 GN=Ldhb PE=1 SV=2	P16125	Ldhb	uniprot_Mus-musculus_SP.fasta	36,572.40	99.10%	1	1	2	0.01%	3.59%	334
22-2895	18	18	20220411_bbm1840_22-2895_Killinger_18 (F006912)	Cytochrome b-c1 complex subunit 2, mitochondrial OS=Mus musculus OX=10090 GN=Uqcrc2 PE=1 SV=1	Q9DB77	Uqcrc2	uniprot_Mus-musculus_SP.fasta	48,236.00	99.80%	1	1	2	0.01%	2.21%	453
22-2895	18	18	20220411_bbm1840_22-2895_Killinger_18 (F006912)	Acetyl-CoA carboxylase 1 OS=Mus musculus OX=10090 GN=Acaca PE=1 SV=1	Q5SWU9	Acaca	uniprot_Mus-musculus_SP.fasta	265,259.30	100.00%	52	56	96	0.38%	27.10%	2345
22-2895	18	18	20220411_bbm1840_22-2895_Killinger_18 (F006912)	Hemoglobin subunit beta-1 OS=Mus musculus OX=10090 GN=Hbb-b1 PE=1 SV=2	P02088,P02089,P02104	Hbb-b1,Hbb-b2,Hbb-y	uniprot_Mus-musculus_SP.fasta	16,136.70	79.30%	0	0	0	0.00%	0.00%	147
22-2895	18	18	20220411_bbm1840_22-2895_Killinger_18 (F006912)	NADH-ubiquinone oxidoreductase chain 5 OS=Mus musculus OX=10090 GN=Mtnd5 PE=1 SV=3	P03921	Mtnd5	uniprot_Mus-musculus_SP.fasta	68,481.20	8.60%	0	0	0	0.00%	0.00%	607
22-2895	18	18	20220411_bbm1840_22-2895_Killinger_18 (F006912)	Serum albumin OS=Mus musculus OX=10090 GN=Alb PE=1 SV=3	P07724	Alb	uniprot_Mus-musculus_SP.fasta	68,692.90	99.10%	1	1	2	0.01%	2.14%	608
22-2895	18	18	20220411_bbm1840_22-2895_Killinger_18 (F006912)	Methylcrotonoyl-CoA carboxylase subunit alpha, mitochondrial OS=Mus musculus OX=10090 GN=Mccc1 PE=1 SV=2	Q99MR8	Mccc1	uniprot_Mus-musculus_SP.fasta	79,344.80	100.00%	24	28	59	0.23%	41.10%	717
22-2895	18	18	20220411_bbm1840_22-2895_Killinger_18 (F006912)	ATP synthase subunit O, mitochondrial OS=Mus musculus OX=10090 GN=Atp5po PE=1 SV=1	Q9DB20	Atp5po	uniprot_Mus-musculus_SP.fasta	23,364.40	99.00%	1	1	1	0.00%	6.57%	213
22-2895	18	18	20220411_bbm1840_22-2895_Killinger_18 (F006912)	Spectrin alpha chain, non-erythrocytic 1 OS=Mus musculus OX=10090 GN=Sptan1 PE=1 SV=4	P16546	Sptan1	uniprot_Mus-musculus_SP.fasta	284,600.80	83.80%	0	0	0	0.00%	0.00%	2472
22-2895	18	18	20220411_bbm1840_22-2895_Killinger_18 (F006912)	Hexokinase-1 OS=Mus musculus OX=10090 GN=Hk1 PE=1 SV=3	P17710	Hk1	uniprot_Mus-musculus_SP.fasta	108,305.70	99.10%	1	1	2	0.01%	1.54%	974
22-2895	18	18	20220411_bbm1840_22-2895_Killinger_18 (F006912)	Guanine nucleotide-binding protein G(o) subunit alpha OS=Mus musculus OX=10090 GN=Gnao1 PE=1 SV=3	P18872	Gnao1	uniprot_Mus-musculus_SP.fasta	40,085.80	100.00%	2	2	2	0.01%	7.34%	354
22-2895	18	18	20220411_bbm1840_22-2895_Killinger_18 (F006912)	Clathrin heavy chain 1 OS=Mus musculus OX=10090 GN=Cltc PE=1 SV=3	Q68FD5	Cltc	uniprot_Mus-musculus_SP.fasta	191,560.90	100.00%	6	6	10	0.04%	4.12%	1675
22-2895	18	18	20220411_bbm1840_22-2895_Killinger_18 (F006912)	Pyruvate dehydrogenase E1 component subunit alpha, somatic form, mitochondrial OS=Mus musculus OX=10090 GN=Pdha1 PE=1 SV=1	P35486	Pdha1	uniprot_Mus-musculus_SP.fasta	43,232.50	97.80%	1	1	2	0.01%	2.31%	390
22-2895	18	18	20220411_bbm1840_22-2895_Killinger_18 (F006912)	Calcium-binding mitochondrial carrier protein Aralar1 OS=Mus musculus OX=10090 GN=Slc25a12 PE=1 SV=1	Q8BH59	Slc25a12	uniprot_Mus-musculus_SP.fasta	74,571.80	99.30%	1	1	1	0.00%	2.51%	677
22-2895	18	18	20220411_bbm1840_22-2895_Killinger_18 (F006912)	3-ketoacyl-CoA thiolase, mitochondrial OS=Mus musculus OX=10090 GN=Acaa2 PE=1 SV=3	Q8BWT1	Acaa2	uniprot_Mus-musculus_SP.fasta	41,830.20	97.90%	1	1	2	0.01%	3.53%	397
22-2895	18	18	20220411_bbm1840_22-2895_Killinger_18 (F006912)	Eukaryotic translation initiation factor 5A-1 OS=Mus musculus OX=10090 GN=Eif5a PE=1 SV=2	P63242	Eif5a	uniprot_Mus-musculus_SP.fasta	16,832.70	94.30%	1	1	1	0.00%	15.60%	154
22-2895	18	18	20220411_bbm1840_22-2895_Killinger_18 (F006912)	Tubulin alpha-1B chain OS=Mus musculus OX=10090 GN=Tuba1b PE=1 SV=2	P05213	Tuba1b	uniprot_Mus-musculus_SP.fasta	50,151.70	100.00%	10	11	23	0.09%	26.80%	451
22-2895	18	18	20220411_bbm1840_22-2895_Killinger_18 (F006912)	Aspartate aminotransferase, mitochondrial OS=Mus musculus OX=10090 GN=Got2 PE=1 SV=1	P05202	Got2	uniprot_Mus-musculus_SP.fasta	47,412.30	100.00%	5	5	8	0.03%	13.70%	430
22-2895	18	18	20220411_bbm1840_22-2895_Killinger_18 (F006912)	Isocitrate dehydrogenase [NAD] subunit gamma 1, mitochondrial OS=Mus musculus OX=10090 GN=Idh3g PE=1 SV=1	P70404	Idh3g	uniprot_Mus-musculus_SP.fasta	42,785.60	98.10%	1	1	1	0.00%	2.54%	393
22-2895	18	18	20220411_bbm1840_22-2895_Killinger_18 (F006912)	Eukaryotic initiation factor 4A-I OS=Mus musculus OX=10090 GN=Eif4a1 PE=1 SV=1	P60843	Eif4a1	uniprot_Mus-musculus_SP.fasta	46,155.30	87.10%	1	1	1	0.00%	4.19%	406
22-2895	18	18	20220411_bbm1840_22-2895_Killinger_18 (F006912)	Beta-actin-like protein 2 OS=Mus musculus OX=10090 GN=Actbl2 PE=1 SV=1	Q8BFZ3	Actbl2	uniprot_Mus-musculus_SP.fasta	42,005.10	97.60%	1	1	1	0.00%	9.04%	376
22-2895	18	18	20220411_bbm1840_22-2895_Killinger_18 (F006912)	Calcium/calmodulin-dependent protein kinase type II subunit alpha OS=Mus musculus OX=10090 GN=Camk2a PE=1 SV=2	P11798	Camk2a	uniprot_Mus-musculus_SP.fasta	54,115.70	100.00%	2	2	4	0.02%	5.02%	478
22-2895	18	18	20220411_bbm1840_22-2895_Killinger_18 (F006912)	Malate dehydrogenase, mitochondrial OS=Mus musculus OX=10090 GN=Mdh2 PE=1 SV=3	P08249	Mdh2	uniprot_Mus-musculus_SP.fasta	35,611.90	100.00%	5	5	9	0.04%	17.50%	338
22-2895	18	18	20220411_bbm1840_22-2895_Killinger_18 (F006912)	Elongation factor Tu, mitochondrial OS=Mus musculus OX=10090 GN=Tufm PE=1 SV=1	Q8BFR5	Tufm	uniprot_Mus-musculus_SP.fasta	49,508.90	100.00%	3	3	5	0.02%	7.30%	452
22-2895	18	18	20220411_bbm1840_22-2895_Killinger_18 (F006912)	Glutaminase kidney isoform, mitochondrial OS=Mus musculus OX=10090 GN=Gls PE=1 SV=1	D3Z7P3	Gls	uniprot_Mus-musculus_SP.fasta	73,964.60	100.00%	1	1	2	0.01%	2.82%	674
22-2895	18	18	20220411_bbm1840_22-2895_Killinger_18 (F006912)	Pyruvate carboxylase, mitochondrial OS=Mus musculus OX=10090 GN=Pc PE=1 SV=1	Q05920	Pc	uniprot_Mus-musculus_SP.fasta	129,685.90	100.00%	54	88	206	0.82%	52.60%	1178
22-2895	18	18	20220411_bbm1840_22-2895_Killinger_18 (F006912)	Keratin, type II cuticular Hb5 OS=Mus musculus OX=10090 GN=Krt85 PE=1 SV=2	Q9Z2T6	Krt85	uniprot_Mus-musculus_SP.fasta	55,758.80	100.00%	2	2	4	0.02%	4.34%	507
22-2895	18	18	20220411_bbm1840_22-2895_Killinger_18 (F006912)	Aconitate hydratase, mitochondrial OS=Mus musculus OX=10090 GN=Aco2 PE=1 SV=1	Q99KI0	Aco2	uniprot_Mus-musculus_SP.fasta	85,465.90	100.00%	12	12	23	0.09%	17.60%	780
22-2895	18	18	20220411_bbm1840_22-2895_Killinger_18 (F006912)	Keratin, type I cytoskeletal 16 OS=Mus musculus OX=10090 GN=Krt16 PE=1 SV=3	Q9Z2K1	Krt16	uniprot_Mus-musculus_SP.fasta	51,607.70	99.10%	1	2	3	0.01%	7.25%	469
22-2895	18	18	20220411_bbm1840_22-2895_Killinger_18 (F006912)	Sodium/potassium-transporting ATPase subunit alpha-2 OS=Mus musculus OX=10090 GN=Atp1a2 PE=1 SV=1	Q6PIE5	Atp1a2	uniprot_Mus-musculus_SP.fasta	112,220.70	33.60%	0	0	0	0.00%	6.47%	1020
22-2895	18	18	20220411_bbm1840_22-2895_Killinger_18 (F006912)	Sodium/potassium-transporting ATPase subunit alpha-3 OS=Mus musculus OX=10090 GN=Atp1a3 PE=1 SV=1	Q6PIC6	Atp1a3	uniprot_Mus-musculus_SP.fasta	111,694.40	100.00%	8	8	13	0.05%	10.30%	1013
22-2895	18	18	20220411_bbm1840_22-2895_Killinger_18 (F006912)	Triosephosphate isomerase OS=Mus musculus OX=10090 GN=Tpi1 PE=1 SV=4	P17751	Tpi1	uniprot_Mus-musculus_SP.fasta	32,191.30	92.20%	1	1	1	0.00%	3.34%	299
22-2895	18	18	20220411_bbm1840_22-2895_Killinger_18 (F006912)	Fructose-bisphosphate aldolase A OS=Mus musculus OX=10090 GN=Aldoa PE=1 SV=2	P05064	Aldoa	uniprot_Mus-musculus_SP.fasta	39,356.50	100.00%	2	2	3	0.01%	6.59%	364
22-2895	18	18	20220411_bbm1840_22-2895_Killinger_18 (F006912)	Propionyl-CoA carboxylase alpha chain, mitochondrial OS=Mus musculus OX=10090 GN=Pcca PE=1 SV=2	Q91ZA3	Pcca	uniprot_Mus-musculus_SP.fasta	79,921.90	100.00%	42	54	122	0.48%	57.20%	724
22-2895	18	18	20220411_bbm1840_22-2895_Killinger_18 (F006912)	Keratin, type II cytoskeletal 2 oral OS=Mus musculus OX=10090 GN=Krt76 PE=1 SV=1	Q3UV17	Krt76	uniprot_Mus-musculus_SP.fasta	62,845.60	99.80%	1	1	4	0.02%	5.22%	594
22-2895	18	18	20220411_bbm1840_22-2895_Killinger_18 (F006912)	Keratin, type I cytoskeletal 17 OS=Mus musculus OX=10090 GN=Krt17 PE=1 SV=3	Q9QWL7	Krt17	uniprot_Mus-musculus_SP.fasta	48,162.90	100.00%	1	1	2	0.01%	9.93%	433
22-2895	18	18	20220411_bbm1840_22-2895_Killinger_18 (F006912)	Keratin, type II cytoskeletal 6A OS=Mus musculus OX=10090 GN=Krt6a PE=1 SV=3	P50446	Krt6a	uniprot_Mus-musculus_SP.fasta	59,336.70	25.20%	0	0	0	0.00%	7.96%	553
22-2895	18	18	20220411_bbm1840_22-2895_Killinger_18 (F006912)	Stress-70 protein, mitochondrial OS=Mus musculus OX=10090 GN=Hspa9 PE=1 SV=3	P38647	Hspa9	uniprot_Mus-musculus_SP.fasta	73,462.10	98.00%	1	1	1	0.00%	1.91%	679
22-2895	18	18	20220411_bbm1840_22-2895_Killinger_18 (F006912)	Excitatory amino acid transporter 1 OS=Mus musculus OX=10090 GN=Slc1a3 PE=1 SV=2	P56564	Slc1a3	uniprot_Mus-musculus_SP.fasta	59,624.20	99.10%	1	2	7	0.03%	2.76%	543
22-2895	18	18	20220411_bbm1840_22-2895_Killinger_18 (F006912)	Histone H2A type 2-C OS=Mus musculus OX=10090 GN=Hist2h2ac PE=1 SV=3	Q64523,Q6GSS7	Hist2h2aa1,Hist2h2ac	uniprot_Mus-musculus_SP.fasta	14,096.00	78.50%	0	0	0	0.00%	0.00%	130
22-2895	18	18	20220411_bbm1840_22-2895_Killinger_18 (F006912)	Isocitrate dehydrogenase [NADP], mitochondrial OS=Mus musculus OX=10090 GN=Idh2 PE=1 SV=3	P54071	Idh2	uniprot_Mus-musculus_SP.fasta	50,907.20	99.70%	1	1	2	0.01%	3.76%	452
22-2895	18	18	20220411_bbm1840_22-2895_Killinger_18 (F006912)	ATP synthase subunit alpha, mitochondrial OS=Mus musculus OX=10090 GN=Atp5f1a PE=1 SV=1	Q03265	Atp5f1a	uniprot_Mus-musculus_SP.fasta	59,754.10	100.00%	3	3	4	0.02%	6.69%	553
22-2895	18	18	20220411_bbm1840_22-2895_Killinger_18 (F006912)	Peroxiredoxin-5, mitochondrial OS=Mus musculus OX=10090 GN=Prdx5 PE=1 SV=2	P99029	Prdx5	uniprot_Mus-musculus_SP.fasta	21,897.60	100.00%	2	2	4	0.02%	15.20%	210
22-2895	18	18	20220411_bbm1840_22-2895_Killinger_18 (F006912)	Histone H2A type 1-B OS=Mus musculus OX=10090 GN=Hist1h2ab PE=1 SV=1	C0HKE1,C0HKE2,C0HKE3,C0HKE4,C0HKE5,C0HKE6,C0HKE7,C0HKE8,C0HKE9,Q8BFU2,Q8CGP5,Q8CGP6,Q8CGP7,Q8R1M2	H2afj,Hist1h2ab,Hist1h2ac,Hist1h2ad,Hist1h2ae,Hist1h2af,Hist1h2ag,Hist1h2ah,Hist1h2ai,Hist1h2ak,Hist1h2an,Hist1h2ao,Hist1h2ap,Hist3h2a	uniprot_Mus-musculus_SP.fasta	14,136.10	85.80%	1	1	1	0.00%	22.30%	130
22-2895	18	18	20220411_bbm1840_22-2895_Killinger_18 (F006912)	Succinyl-CoA:3-ketoacid coenzyme A transferase 1, mitochondrial OS=Mus musculus OX=10090 GN=Oxct1 PE=1 SV=1	Q9D0K2	Oxct1	uniprot_Mus-musculus_SP.fasta	55,990.20	96.50%	1	1	1	0.00%	2.12%	520
22-2895	18	18	20220411_bbm1840_22-2895_Killinger_18 (F006912)	Glutamine synthetase OS=Mus musculus OX=10090 GN=Glul PE=1 SV=6	P15105	Glul	uniprot_Mus-musculus_SP.fasta	42,120.00	100.00%	1	1	2	0.01%	2.68%	373
22-2895	18	18	20220411_bbm1840_22-2895_Killinger_18 (F006912)	Rab GDP dissociation inhibitor alpha OS=Mus musculus OX=10090 GN=Gdi1 PE=1 SV=3	P50396	Gdi1	uniprot_Mus-musculus_SP.fasta	50,523.10	99.10%	1	1	1	0.00%	4.47%	447
22-2895	18	18	20220411_bbm1840_22-2895_Killinger_18 (F006912)	Dihydropyrimidinase-related protein 2 OS=Mus musculus OX=10090 GN=Dpysl2 PE=1 SV=2	O08553	Dpysl2	uniprot_Mus-musculus_SP.fasta	62,277.90	66.10%	0	0	0	0.00%	0.00%	572
22-2895	18	18	20220411_bbm1840_22-2895_Killinger_18 (F006912)	Heat shock protein HSP 90-beta OS=Mus musculus OX=10090 GN=Hsp90ab1 PE=1 SV=3	P11499	Hsp90ab1	uniprot_Mus-musculus_SP.fasta	83,284.30	81.60%	0	0	0	0.00%	0.00%	724
22-2895	18	18	20220411_bbm1840_22-2895_Killinger_18 (F006912)	ATP synthase subunit beta, mitochondrial OS=Mus musculus OX=10090 GN=Atp5f1b PE=1 SV=2	P56480	Atp5f1b	uniprot_Mus-musculus_SP.fasta	56,301.20	100.00%	5	5	8	0.03%	13.00%	529
22-2895	18	18	20220411_bbm1840_22-2895_Killinger_18 (F006912)	Annexin A2 OS=Mus musculus OX=10090 GN=Anxa2 PE=1 SV=2	P07356	Anxa2	uniprot_Mus-musculus_SP.fasta	38,678.10	48.50%	0	0	0	0.00%	0.00%	339
22-2895	18	18	20220411_bbm1840_22-2895_Killinger_18 (F006912)	Glucose-6-phosphate isomerase OS=Mus musculus OX=10090 GN=Gpi PE=1 SV=4	P06745	Gpi	uniprot_Mus-musculus_SP.fasta	62,768.80	16.10%	0	0	0	0.00%	0.00%	558
22-2895	18	18	20220411_bbm1840_22-2895_Killinger_18 (F006912)	Alpha-synuclein OS=Mus musculus OX=10090 GN=Snca PE=1 SV=2	O55042	Snca	uniprot_Mus-musculus_SP.fasta	14,484.30	5.10%	0	0	0	0.00%	0.00%	140
22-2895	18	18	20220411_bbm1840_22-2895_Killinger_18 (F006912)	Keratin, type I cytoskeletal 14 OS=Mus musculus OX=10090 GN=Krt14 PE=1 SV=2	Q61781	Krt14	uniprot_Mus-musculus_SP.fasta	52,868.10	100.00%	5	6	12	0.05%	8.88%	484
22-2895	18	18	20220411_bbm1840_22-2895_Killinger_18 (F006912)	Citrate synthase, mitochondrial OS=Mus musculus OX=10090 GN=Cs PE=1 SV=1	Q9CZU6	Cs	uniprot_Mus-musculus_SP.fasta	51,738.10	100.00%	3	3	5	0.02%	7.11%	464
22-2895	18	18	20220411_bbm1840_22-2895_Killinger_18 (F006912)	Tubulin beta-3 chain OS=Mus musculus OX=10090 GN=Tubb3 PE=1 SV=1	Q9ERD7	Tubb3	uniprot_Mus-musculus_SP.fasta	50,418.70	93.50%	1	1	1	0.00%	16.00%	450
22-2895	18	18	20220411_bbm1840_22-2895_Killinger_18 (F006912)	Guanine nucleotide-binding protein G(I)/G(S)/G(T) subunit beta-1 OS=Mus musculus OX=10090 GN=Gnb1 PE=1 SV=3	P62874	Gnb1	uniprot_Mus-musculus_SP.fasta	37,377.50	100.00%	2	2	2	0.01%	8.24%	340
22-2895	18	18	20220411_bbm1840_22-2895_Killinger_18 (F006912)	Excitatory amino acid transporter 2 OS=Mus musculus OX=10090 GN=Slc1a2 PE=1 SV=1	P43006	Slc1a2	uniprot_Mus-musculus_SP.fasta	62,032.30	100.00%	4	4	7	0.03%	8.22%	572
22-2895	18	18	20220411_bbm1840_22-2895_Killinger_18 (F006912)	Keratin, type II cytoskeletal 1 OS=Mus musculus OX=10090 GN=Krt1 PE=1 SV=4	P04104	Krt1	uniprot_Mus-musculus_SP.fasta	65,607.10	100.00%	4	5	16	0.06%	5.97%	637
22-2895	18	18	20220411_bbm1840_22-2895_Killinger_18 (F006912)	Sodium- and chloride-dependent GABA transporter 3 OS=Mus musculus OX=10090 GN=Slc6a11 PE=1 SV=2	P31650	Slc6a11	uniprot_Mus-musculus_SP.fasta	69,963.10	99.30%	1	1	2	0.01%	2.55%	627
22-2895	18	18	20220411_bbm1840_22-2895_Killinger_18 (F006912)	Succinate--CoA ligase [ADP/GDP-forming] subunit alpha, mitochondrial OS=Mus musculus OX=10090 GN=Suclg1 PE=1 SV=4	Q9WUM5	Suclg1	uniprot_Mus-musculus_SP.fasta	36,155.20	86.30%	1	1	1	0.00%	4.62%	346
22-2895	18	18	20220411_bbm1840_22-2895_Killinger_18 (F006912)	Synaptic vesicle glycoprotein 2A OS=Mus musculus OX=10090 GN=Sv2a PE=1 SV=1	Q9JIS5	Sv2a	uniprot_Mus-musculus_SP.fasta	82,648.90	93.70%	1	1	1	0.00%	2.43%	742
22-2895	18	18	20220411_bbm1840_22-2895_Killinger_18 (F006912)	Histone H2A.Z OS=Mus musculus OX=10090 GN=H2afz PE=1 SV=2	P0C0S6,Q3THW5	H2afv,H2afz	uniprot_Mus-musculus_SP.fasta	13,509.20	23.90%	0	0	0	0.00%	0.00%	128
22-2895	18	18	20220411_bbm1840_22-2895_Killinger_18 (F006912)	ADP/ATP translocase 2 OS=Mus musculus OX=10090 GN=Slc25a5 PE=1 SV=3	P51881	Slc25a5	uniprot_Mus-musculus_SP.fasta	32,932.60	99.30%	1	1	2	0.01%	15.40%	298
22-2895	18	18	20220411_bbm1840_22-2895_Killinger_18 (F006912)	NADH-ubiquinone oxidoreductase 75 kDa subunit, mitochondrial OS=Mus musculus OX=10090 GN=Ndufs1 PE=1 SV=2	Q91VD9	Ndufs1	uniprot_Mus-musculus_SP.fasta	79,777.60	97.90%	1	1	2	0.01%	1.24%	727
22-2895	18	18	20220411_bbm1840_22-2895_Killinger_18 (F006912)	Serine/threonine-protein phosphatase 2B catalytic subunit alpha isoform OS=Mus musculus OX=10090 GN=Ppp3ca PE=1 SV=1	P63328	Ppp3ca	uniprot_Mus-musculus_SP.fasta	58,645.70	59.00%	0	0	0	0.00%	0.00%	521
22-2895	18	18	20220411_bbm1840_22-2895_Killinger_18 (F006912)	Pyruvate kinase PKM OS=Mus musculus OX=10090 GN=Pkm PE=1 SV=4	P52480	Pkm	uniprot_Mus-musculus_SP.fasta	57,845.60	10.00%	0	0	0	0.00%	0.00%	531
22-2895	18	18	20220411_bbm1840_22-2895_Killinger_18 (F006912)	Cytochrome b-c1 complex subunit 1, mitochondrial OS=Mus musculus OX=10090 GN=Uqcrc1 PE=1 SV=2	Q9CZ13	Uqcrc1	uniprot_Mus-musculus_SP.fasta	52,851.90	100.00%	2	2	4	0.02%	4.58%	480
22-2895	18	18	20220411_bbm1840_22-2895_Killinger_18 (F006912)	Cytochrome c oxidase subunit 4 isoform 1, mitochondrial OS=Mus musculus OX=10090 GN=Cox4i1 PE=1 SV=2	P19783	Cox4i1	uniprot_Mus-musculus_SP.fasta	19,531.00	100.00%	2	2	4	0.02%	14.80%	169
22-2895	18	18	20220411_bbm1840_22-2895_Killinger_18 (F006912)	Methylmalonate-semialdehyde dehydrogenase [acylating], mitochondrial OS=Mus musculus OX=10090 GN=Aldh6a1 PE=1 SV=1	Q9EQ20	Aldh6a1	uniprot_Mus-musculus_SP.fasta	57,916.30	60.90%	0	0	0	0.00%	0.00%	535
22-2895	18	18	20220411_bbm1840_22-2895_Killinger_18 (F006912)	Keratin, type II cytoskeletal 1b OS=Mus musculus OX=10090 GN=Krt77 PE=1 SV=1	Q6IFZ6	Krt77	uniprot_Mus-musculus_SP.fasta	61,359.90	99.10%	1	1	2	0.01%	8.39%	572
22-2895	18	18	20220411_bbm1840_22-2895_Killinger_18 (F006912)	Actin, cytoplasmic 1 OS=Mus musculus OX=10090 GN=Actb PE=1 SV=1	P60710,P63260	Actb,Actg1	uniprot_Mus-musculus_SP.fasta	41,737.80	100.00%	4	4	6	0.02%	13.60%	375
22-2895	18	18	20220411_bbm1840_22-2895_Killinger_18 (F006912)	Keratin, type I cytoskeletal 42 OS=Mus musculus OX=10090 GN=Krt42 PE=1 SV=1	Q6IFX2	Krt42	uniprot_Mus-musculus_SP.fasta	50,133.60	100.00%	3	3	6	0.02%	12.80%	452
22-2895	18	18	20220411_bbm1840_22-2895_Killinger_18 (F006912)	Junction plakoglobin OS=Mus musculus OX=10090 GN=Jup PE=1 SV=3	Q02257	Jup	uniprot_Mus-musculus_SP.fasta	81,801.90	99.40%	1	1	2	0.01%	2.42%	745
22-2895	18	18	20220411_bbm1840_22-2895_Killinger_18 (F006912)	Keratin, type II cytoskeletal 2 epidermal OS=Mus musculus OX=10090 GN=Krt2 PE=1 SV=1	Q3TTY5	Krt2	uniprot_Mus-musculus_SP.fasta	70,923.60	100.00%	3	4	6	0.02%	8.06%	707
22-2895	18	18	20220411_bbm1840_22-2895_Killinger_18 (F006912)	Dihydropyrimidinase-related protein 1 OS=Mus musculus OX=10090 GN=Crmp1 PE=1 SV=1	P97427	Crmp1	uniprot_Mus-musculus_SP.fasta	62,168.70	8.30%	0	0	0	0.00%	0.00%	572
22-2895	18	18	20220411_bbm1840_22-2895_Killinger_18 (F006912)	Propionyl-CoA carboxylase beta chain, mitochondrial OS=Mus musculus OX=10090 GN=Pccb PE=1 SV=2	Q99MN9	Pccb	uniprot_Mus-musculus_SP.fasta	58,409.50	100.00%	11	11	18	0.07%	31.10%	541
22-2895	18	18	20220411_bbm1840_22-2895_Killinger_18 (F006912)	Glycerol-3-phosphate dehydrogenase, mitochondrial OS=Mus musculus OX=10090 GN=Gpd2 PE=1 SV=2	Q64521	Gpd2	uniprot_Mus-musculus_SP.fasta	80,955.10	99.50%	1	1	1	0.00%	2.34%	727
22-2895	18	18	20220411_bbm1840_22-2895_Killinger_18 (F006912)	Gamma-enolase OS=Mus musculus OX=10090 GN=Eno2 PE=1 SV=2	P17183	Eno2	uniprot_Mus-musculus_SP.fasta	47,297.80	8.00%	0	0	0	0.00%	0.00%	434
22-2895	18	18	20220411_bbm1840_22-2895_Killinger_18 (F006912)	Hydroxyacyl-coenzyme A dehydrogenase, mitochondrial OS=Mus musculus OX=10090 GN=Hadh PE=1 SV=2	Q61425	Hadh	uniprot_Mus-musculus_SP.fasta	34,464.70	99.10%	1	1	1	0.00%	3.50%	314
22-2895	18	18	20220411_bbm1840_22-2895_Killinger_18 (F006912)	Aldehyde dehydrogenase, mitochondrial OS=Mus musculus OX=10090 GN=Aldh2 PE=1 SV=1	P47738	Aldh2	uniprot_Mus-musculus_SP.fasta	56,537.60	99.80%	1	1	1	0.00%	2.70%	519
22-2895	18	18	20220411_bbm1840_22-2895_Killinger_18 (F006912)	Sodium/potassium-transporting ATPase subunit beta-1 OS=Mus musculus OX=10090 GN=Atp1b1 PE=1 SV=1	P14094	Atp1b1	uniprot_Mus-musculus_SP.fasta	35,196.40	100.00%	1	1	2	0.01%	3.62%	304
22-2895	18	18	20220411_bbm1840_22-2895_Killinger_18 (F006912)	14-3-3 protein zeta/delta OS=Mus musculus OX=10090 GN=Ywhaz PE=1 SV=1	P63101	Ywhaz	uniprot_Mus-musculus_SP.fasta	27,771.90	100.00%	2	2	4	0.02%	13.10%	245
22-2895	18	18	20220411_bbm1840_22-2895_Killinger_18 (F006912)	Keratin, type II cytoskeletal 73 OS=Mus musculus OX=10090 GN=Krt73 PE=1 SV=1	Q6NXH9	Krt73	uniprot_Mus-musculus_SP.fasta	58,912.80	99.60%	1	1	1	0.00%	9.28%	539
22-2895	18	18	20220411_bbm1840_22-2895_Killinger_18 (F006912)	Heterogeneous nuclear ribonucleoprotein K OS=Mus musculus OX=10090 GN=Hnrnpk PE=1 SV=1	P61979	Hnrnpk	uniprot_Mus-musculus_SP.fasta	50,978.50	98.90%	1	1	1	0.00%	3.67%	463
22-2895	18	18	20220411_bbm1840_22-2895_Killinger_18 (F006912)	4-aminobutyrate aminotransferase, mitochondrial OS=Mus musculus OX=10090 GN=Abat PE=1 SV=1	P61922	Abat	uniprot_Mus-musculus_SP.fasta	56,453.90	100.00%	3	3	9	0.04%	9.80%	500
END OF FILE
