# Supplementary material for: Distribution of phosphorylated alpha-synuclein in non-diseased brain implicates olfactory bulb mitral cells in synucleinopathy pathogenesis
Source: NPJ Parkinsons Dis. 2023 Mar 25;9:43. doi: 10.1038/s41531-023-00491-3 (PMC10039879; doi:10.1038/s41531-023-00491-3)
Supplement: Supplementary file 7 — Supplementary Data 2 [file 41531_2023_491_MOESM7_ESM.xls]

22-2895, Peptide report created on 05/10/2022
Experiment: 22-2895
	Peak List Generator: unknown
		Version: unknown
		Charge States Calculated: unknown
		Deisotoped: unknown
		Textual Annotation: unknown
	Database Set: 1 Database
		Database Name: the uniprot-SP-Mus-musculus_20190417_20200629 database
			Version: unknown
			Taxonomy: All Entries
			Number of Proteins: 17009
		Does database contain common contaminants?: unknown
	Search Engine Set: 1 Search Engine
		Search Engine: Mascot
			Version: 2.8.0
			Samples: All Samples
			Fragment Tolerance: 0.60 Da (Monoisotopic)
			Parent Tolerance: 10.0 PPM (Monoisotopic)
			Fixed Modifications: +57 on C (Carbamidomethyl)
			Variable Modifications: +1 on NQ (Deamidated), +16 on M (Oxidation), +42 on Peptide N-Terminal  (Acetyl)
			Database: the uniprot-SP-Mus-musculus_20190417_20200629 database (unknown version, 17009 entries)
			Digestion Enzyme: Trypsin
			Max Missed Cleavages: 3
			Probability Model: 
				20220411_bbm1840_22-2895_Killinger_9 (F006909): Peptide Prophet with Delta Mass Correction [+1,+2,+3 and above]
				20220411_bbm1840_22-2895_Killinger_15 (F006911): Peptide Prophet with Delta Mass Correction [+1,+2,+3 and above]
				20220411_bbm1840_22-2895_Killinger_12 (F006910): Peptide Prophet with Delta Mass Correction [+1,+2,+3 and above]
				20220411_bbm1840_22-2895_Killinger_18 (F006912): Peptide Prophet with Delta Mass Correction [+1,+2,+3 and above]
	Scaffold: Version: Scaffold_5.1.2
		Modification Metadata Set: 2334 modifications
			Source: C:\Program Files\Scaffold\parameters\unimod.xml
			Comment: 
		Protein Grouping Strategy: Experiment-wide grouping with binary peptide-protein weights
		Peptide Thresholds: 95.0% minimum 
		Protein Thresholds: 98.0% minimum and 1 peptide minimum
		Peptide FDR: 0.0% (Decoy)
		Protein FDR: 0.4% (Decoy)
		GO Annotation Source(s): 
		Pathway Annotation Source(s): 
		Alternate ID Source(s): FASTA:UniProt/Swiss-Prot (UniProtKB)

Experiment name	Biological sample category	Biological sample name	MS/MS sample name	Protein name	Protein accession numbers	Alternate IDs	Database sources	Protein molecular weight (Da)	Protein identification probability	Exclusive unique peptide count	Exclusive unique spectrum count	Exclusive spectrum count	Percentage of total spectra	Percentage sequence coverage	Peptide sequence	Previous amino acid	Next amino acid	Best Peptide identification probability	Best Mascot Ion Score	Best Mascot Identity Score	Best Mascot Homology Score	Best Mascot Delta Ion Score	Number of identified +1H spectra	Number of identified +2H spectra	Number of identified +3H spectra	Number of identified +4H spectra	Number of enzymatic termini	Calculated +1H Peptide Mass (AMU)	Median Retention Time	Total Precursor Intensity	Total TIC	Peptide start index	Peptide stop index	Star Category	Assigned	Other Proteins
22-2895	19	19	20220411_bbm1840_22-2895_Killinger_9 (F006909)	Quinone oxidoreductase-like protein 2 OS=Mus musculus OX=10090 GN=Cryzl2 PE=1 SV=1	Q3UNZ8	Cryzl2	uniprot_Mus-musculus_SP.fasta	37,808.2	98.5%	1	1	1	0.00380%	4.00%	GAQFSVNYSQGSLR	R	D	99.7%	40.4	25.0	0.000	40.4	0	1	0	0	2	1,513.7393	2,699.56		12,382.4	209	222	Empty	true	
22-2895	19	19	20220411_bbm1840_22-2895_Killinger_9 (F006909)	Pyruvate dehydrogenase E1 component subunit alpha, somatic form, mitochondrial OS=Mus musculus OX=10090 GN=Pdha1 PE=1 SV=1	P35486	Pdha1	uniprot_Mus-musculus_SP.fasta	43,232.5	100.0%	6	6	9	0.0342%	19.7%	AHGFTFTR	R	G	94.7%	26.2	25.0	0.000	26.2	0	1	0	0	2	936.4686	1,972.77		78,481.8	120	127	Empty	true	
22-2895	19	19	20220411_bbm1840_22-2895_Killinger_9 (F006909)	Pyruvate dehydrogenase E1 component subunit alpha, somatic form, mitochondrial OS=Mus musculus OX=10090 GN=Pdha1 PE=1 SV=1	P35486	Pdha1	uniprot_Mus-musculus_SP.fasta	43,232.5	100.0%	6	6	9	0.0342%	19.7%	AILAELTGR	R	R	99.7%	43.5	25.0	16.9	32.7	0	2	0	0	2	943.5572	3,042.60		93,569.9	133	141	Empty	true	
22-2895	19	19	20220411_bbm1840_22-2895_Killinger_9 (F006909)	Pyruvate dehydrogenase E1 component subunit alpha, somatic form, mitochondrial OS=Mus musculus OX=10090 GN=Pdha1 PE=1 SV=1	P35486	Pdha1	uniprot_Mus-musculus_SP.fasta	43,232.5	100.0%	6	6	9	0.0342%	19.7%	LEEGPPVTTVLTR	R	E	99.7%	66.7	25.0	16.0	64.4	0	1	0	0	2	1,411.7793	2,978.71		38,475.1	46	58	Empty	true	
22-2895	19	19	20220411_bbm1840_22-2895_Killinger_9 (F006909)	Pyruvate dehydrogenase E1 component subunit alpha, somatic form, mitochondrial OS=Mus musculus OX=10090 GN=Pdha1 PE=1 SV=1	P35486	Pdha1	uniprot_Mus-musculus_SP.fasta	43,232.5	100.0%	6	6	9	0.0342%	19.7%	NFYGGNGIVGAQVPLGAGIALACK	K	Y	99.2%	26.1	27.9	0.000	2.22	0	0	1	0	2	2,348.2070	4,214.39		17,545.2	159	182	Empty	true	
22-2895	19	19	20220411_bbm1840_22-2895_Killinger_9 (F006909)	Pyruvate dehydrogenase E1 component subunit alpha, somatic form, mitochondrial OS=Mus musculus OX=10090 GN=Pdha1 PE=1 SV=1	P35486	Pdha1	uniprot_Mus-musculus_SP.fasta	43,232.5	100.0%	6	6	9	0.0342%	19.7%	TREEIQEVR	R	S	99.7%	39.7	26.1	25.4	25.1	0	2	0	0	2	1,159.6066	1,257.42		60,779.3	303	311	Empty	true	
22-2895	19	19	20220411_bbm1840_22-2895_Killinger_9 (F006909)	Pyruvate dehydrogenase E1 component subunit alpha, somatic form, mitochondrial OS=Mus musculus OX=10090 GN=Pdha1 PE=1 SV=1	P35486	Pdha1	uniprot_Mus-musculus_SP.fasta	43,232.5	100.0%	6	6	9	0.0342%	19.7%	YHGHSMSDPGVSYR	R	T	99.7%	39.2	25.0	0.000	39.2	0	0	2	0	2	1,608.6860	1,212.99		92,745.3	289	302	Empty	true	
22-2895	19	19	20220411_bbm1840_22-2895_Killinger_9 (F006909)	Mitogen-activated protein kinase 1 OS=Mus musculus OX=10090 GN=Mapk1 PE=1 SV=3	P63085	Mapk1	uniprot_Mus-musculus_SP.fasta	41,277.9	98.6%	1	1	1	0.00380%	5.31%	VADPDHDHTGFLTEYVATR	R	W	99.7%	39.5	25.7	0.000	39.5	0	0	1	0	2	2,144.0045	2,983.10		32,147.1	171	189	Empty	true	
22-2895	19	19	20220411_bbm1840_22-2895_Killinger_9 (F006909)	Vesicle-associated membrane protein 2 OS=Mus musculus OX=10090 GN=Vamp2 PE=1 SV=2	P63044	Vamp2	uniprot_Mus-musculus_SP.fasta	12,691.1	98.6%	1	1	3	0.0114%	20.7%	LSELDDRADALQAGASQFETSAAK	K	L	99.7%	47.0	28.1	13.1	46.8	0	0	3	0	2	2,494.2058	3,200.99		50,339.0	60	83	Empty	true	
22-2895	19	19	20220411_bbm1840_22-2895_Killinger_9 (F006909)	Tubulin beta-2A chain OS=Mus musculus OX=10090 GN=Tubb2a PE=1 SV=1	Q7TMM9	Tubb2a	uniprot_Mus-musculus_SP.fasta	49,907.1	100.0%	26	39	101	0.384%	60.9%	AILVDLEPGTMDSVR	R	S	99.7%	56.8	27.0	17.6	53.6	0	3	0	0	2	1,631.8312	3,227.20		70,835.4	63	77	Empty	true	P99024,Q9ERD7
22-2895	19	19	20220411_bbm1840_22-2895_Killinger_9 (F006909)	Tubulin beta-2A chain OS=Mus musculus OX=10090 GN=Tubb2a PE=1 SV=1	Q7TMM9	Tubb2a	uniprot_Mus-musculus_SP.fasta	49,907.1	100.0%	26	39	101	0.384%	60.9%	ALTVPELTQQMFDSK	R	N	99.7%	60.9	26.7	0.000	59.1	0	2	0	0	2	1,723.8574	3,293.30		48,401.1	283	297	Empty	true	
22-2895	19	19	20220411_bbm1840_22-2895_Killinger_9 (F006909)	Tubulin beta-2A chain OS=Mus musculus OX=10090 GN=Tubb2a PE=1 SV=1	Q7TMM9	Tubb2a	uniprot_Mus-musculus_SP.fasta	49,907.1	100.0%	26	39	101	0.384%	60.9%	EIVHIQAGQCGNQIGAK	R	F	99.7%	52.7	27.3	14.9	0.000	0	0	2	0	2	1,822.9231	2,120.32		78,971.5	3	19	Empty	true	P99024,Q9ERD7,Q9D6F9,P68372
22-2895	19	19	20220411_bbm1840_22-2895_Killinger_9 (F006909)	Tubulin beta-2A chain OS=Mus musculus OX=10090 GN=Tubb2a PE=1 SV=1	Q7TMM9	Tubb2a	uniprot_Mus-musculus_SP.fasta	49,907.1	100.0%	26	39	101	0.384%	60.9%	EVDEQMLNVQNK	K	N	99.7%	69.0	25.0	18.3	63.5	0	2	0	0	2	1,462.6844	1,719.98		31,735.0	325	336	Empty	true	P99024,P68372
22-2895	19	19	20220411_bbm1840_22-2895_Killinger_9 (F006909)	Tubulin beta-2A chain OS=Mus musculus OX=10090 GN=Tubb2a PE=1 SV=1	Q7TMM9	Tubb2a	uniprot_Mus-musculus_SP.fasta	49,907.1	100.0%	26	39	101	0.384%	60.9%	FPGQLNADLR	R	K	99.7%	58.4	26.4	24.9	45.1	0	4	0	0	2	1,130.5954	2,749.21		447073	242	251	Empty	true	P99024,Q9ERD7,Q922F4,Q9D6F9,P68372
22-2895	19	19	20220411_bbm1840_22-2895_Killinger_9 (F006909)	Tubulin beta-2A chain OS=Mus musculus OX=10090 GN=Tubb2a PE=1 SV=1	Q7TMM9	Tubb2a	uniprot_Mus-musculus_SP.fasta	49,907.1	100.0%	26	39	101	0.384%	60.9%	FPGQLNADLRK	R	L	99.7%	36.7	26.4	20.6	19.6	0	2	5	0	2	1,258.6904	2,360.12		1373550	242	252	Empty	true	P99024,Q9ERD7,Q922F4,Q9D6F9,P68372
22-2895	19	19	20220411_bbm1840_22-2895_Killinger_9 (F006909)	Tubulin beta-2A chain OS=Mus musculus OX=10090 GN=Tubb2a PE=1 SV=1	Q7TMM9	Tubb2a	uniprot_Mus-musculus_SP.fasta	49,907.1	100.0%	26	39	101	0.384%	60.9%	GHYTEGAELVDSVLDVVR	K	K	99.7%	111	27.2	31.3	89.4	0	3	2	0	2	1,958.9819	4,497.05		765490	104	121	Empty	true	P99024,Q9ERD7,Q922F4,P68372
22-2895	19	19	20220411_bbm1840_22-2895_Killinger_9 (F006909)	Tubulin beta-2A chain OS=Mus musculus OX=10090 GN=Tubb2a PE=1 SV=1	Q7TMM9	Tubb2a	uniprot_Mus-musculus_SP.fasta	49,907.1	100.0%	26	39	101	0.384%	60.9%	GHYTEGAELVDSVLDVVRK	K	E	99.7%	73.9	27.8	19.5	71.6	0	0	4	0	2	2,087.0769	4,245.10		160394	104	122	Empty	true	P99024,Q9ERD7,Q922F4,P68372
22-2895	19	19	20220411_bbm1840_22-2895_Killinger_9 (F006909)	Tubulin beta-2A chain OS=Mus musculus OX=10090 GN=Tubb2a PE=1 SV=1	Q7TMM9	Tubb2a	uniprot_Mus-musculus_SP.fasta	49,907.1	100.0%	26	39	101	0.384%	60.9%	IMNTFSVMPSPK	R	V	99.7%	47.5	25.0	18.7	38.4	0	1	0	0	2	1,383.6648	2,232.44		56,747.3	163	174	Empty	true	Q922F4
22-2895	19	19	20220411_bbm1840_22-2895_Killinger_9 (F006909)	Tubulin beta-2A chain OS=Mus musculus OX=10090 GN=Tubb2a PE=1 SV=1	Q7TMM9	Tubb2a	uniprot_Mus-musculus_SP.fasta	49,907.1	100.0%	26	39	101	0.384%	60.9%	INVYYNEAAGNK	R	Y	99.7%	61.9	25.0	0.000	57.5	0	3	0	0	2	1,355.6589	2,142.96		229557	47	58	Empty	true	
22-2895	19	19	20220411_bbm1840_22-2895_Killinger_9 (F006909)	Tubulin beta-2A chain OS=Mus musculus OX=10090 GN=Tubb2a PE=1 SV=1	Q7TMM9	Tubb2a	uniprot_Mus-musculus_SP.fasta	49,907.1	100.0%	26	39	101	0.384%	60.9%	IREEYPDR	K	I	99.0%	40.2	25.4	21.1	32.4	0	2	0	0	2	1,077.5324	1,205.08		199100	155	162	Empty	true	P99024,Q922F4,P68372
22-2895	19	19	20220411_bbm1840_22-2895_Killinger_9 (F006909)	Tubulin beta-2A chain OS=Mus musculus OX=10090 GN=Tubb2a PE=1 SV=1	Q7TMM9	Tubb2a	uniprot_Mus-musculus_SP.fasta	49,907.1	100.0%	26	39	101	0.384%	60.9%	ISEQFTAMFR	R	R	99.7%	75.5	25.0	16.4	63.5	0	5	0	0	2	1,245.5933	2,920.93		1302230	381	390	Empty	true	P99024,Q9ERD7,Q9D6F9,P68372
22-2895	19	19	20220411_bbm1840_22-2895_Killinger_9 (F006909)	Tubulin beta-2A chain OS=Mus musculus OX=10090 GN=Tubb2a PE=1 SV=1	Q7TMM9	Tubb2a	uniprot_Mus-musculus_SP.fasta	49,907.1	100.0%	26	39	101	0.384%	60.9%	KLAVNMVPFPR	R	L	99.7%	54.2	25.3	13.8	49.1	0	2	0	0	2	1,287.7243	2,713.46		80,453.7	252	262	Empty	true	P99024,Q9ERD7,Q922F4,Q9D6F9,P68372
22-2895	19	19	20220411_bbm1840_22-2895_Killinger_9 (F006909)	Tubulin beta-2A chain OS=Mus musculus OX=10090 GN=Tubb2a PE=1 SV=1	Q7TMM9	Tubb2a	uniprot_Mus-musculus_SP.fasta	49,907.1	100.0%	26	39	101	0.384%	60.9%	LAVNMVPFPR	K	L	99.7%	64.9	26.2	21.2	58.2	0	6	0	0	2	1,159.6293	3,073.90		1111570	253	262	Empty	true	P99024,Q9ERD7,Q922F4,Q9D6F9,P68372
22-2895	19	19	20220411_bbm1840_22-2895_Killinger_9 (F006909)	Tubulin beta-2A chain OS=Mus musculus OX=10090 GN=Tubb2a PE=1 SV=1	Q7TMM9	Tubb2a	uniprot_Mus-musculus_SP.fasta	49,907.1	100.0%	26	39	101	0.384%	60.9%	LHFFMPGFAPLTSR	R	G	99.7%	47.1	27.0	15.9	37.7	0	6	2	0	2	1,620.8356	4,009.55		417952	263	276	Empty	true	P99024,Q9D6F9,P68372
22-2895	19	19	20220411_bbm1840_22-2895_Killinger_9 (F006909)	Tubulin beta-2A chain OS=Mus musculus OX=10090 GN=Tubb2a PE=1 SV=1	Q7TMM9	Tubb2a	uniprot_Mus-musculus_SP.fasta	49,907.1	100.0%	26	39	101	0.384%	60.9%	LTTPTYGDLNHLVSATMSGVTTCLR	K	F	99.7%	80.8	28.1	15.4	79.9	0	0	7	0	2	2,724.3334	3,991.65		211238	217	241	Empty	true	P99024,Q9D6F9,P68372
22-2895	19	19	20220411_bbm1840_22-2895_Killinger_9 (F006909)	Tubulin beta-2A chain OS=Mus musculus OX=10090 GN=Tubb2a PE=1 SV=1	Q7TMM9	Tubb2a	uniprot_Mus-musculus_SP.fasta	49,907.1	100.0%	26	39	101	0.384%	60.9%	MREIVHIQAGQCGNQIGAK	-	F	99.7%	56.1	27.4	16.1	0.000	0	0	4	0	2	2,126.0596	1,998.24		274344	1	19	Empty	true	P99024,Q9ERD7,Q9D6F9,P68372
22-2895	19	19	20220411_bbm1840_22-2895_Killinger_9 (F006909)	Tubulin beta-2A chain OS=Mus musculus OX=10090 GN=Tubb2a PE=1 SV=1	Q7TMM9	Tubb2a	uniprot_Mus-musculus_SP.fasta	49,907.1	100.0%	26	39	101	0.384%	60.9%	MSATFIGNSTAIQELFK	K	R	99.7%	125	27.2	15.8	0.000	0	4	0	0	2	1,873.9366	4,434.16		79,070.1	363	379	Empty	true	P68372
22-2895	19	19	20220411_bbm1840_22-2895_Killinger_9 (F006909)	Tubulin beta-2A chain OS=Mus musculus OX=10090 GN=Tubb2a PE=1 SV=1	Q7TMM9	Tubb2a	uniprot_Mus-musculus_SP.fasta	49,907.1	100.0%	26	39	101	0.384%	60.9%	MSATFIGNSTAIQELFKR	K	I	99.7%	44.1	27.5	13.1	6.63	0	0	3	0	2	2,031.0217	4,213.44		144624	363	380	Empty	true	P68372
22-2895	19	19	20220411_bbm1840_22-2895_Killinger_9 (F006909)	Tubulin beta-2A chain OS=Mus musculus OX=10090 GN=Tubb2a PE=1 SV=1	Q7TMM9	Tubb2a	uniprot_Mus-musculus_SP.fasta	49,907.1	100.0%	26	39	101	0.384%	60.9%	MSMKEVDEQMLNVQNK	R	N	99.7%	43.3	25.0	13.1	43.3	0	0	2	0	2	1,971.8822	1,605.46		117982	321	336	Empty	true	P99024,P68372
22-2895	19	19	20220411_bbm1840_22-2895_Killinger_9 (F006909)	Tubulin beta-2A chain OS=Mus musculus OX=10090 GN=Tubb2a PE=1 SV=1	Q7TMM9	Tubb2a	uniprot_Mus-musculus_SP.fasta	49,907.1	100.0%	26	39	101	0.384%	60.9%	NMMAACDPR	K	H	98.0%	29.7	25.0	0.000	29.7	0	1	0	0	2	1,097.4173	784.521		9,104.40	298	306	Empty	true	P99024,Q9ERD7,Q922F4,Q9D6F9,P68372
22-2895	19	19	20220411_bbm1840_22-2895_Killinger_9 (F006909)	Tubulin beta-2A chain OS=Mus musculus OX=10090 GN=Tubb2a PE=1 SV=1	Q7TMM9	Tubb2a	uniprot_Mus-musculus_SP.fasta	49,907.1	100.0%	26	39	101	0.384%	60.9%	NSSYFVEWIPNNVK	K	T	99.7%	70.6	26.8	15.1	68.9	0	2	0	0	2	1,696.8328	3,962.02		320273	337	350	Empty	true	P99024,Q9ERD7,Q922F4,Q9D6F9,P68372
22-2895	19	19	20220411_bbm1840_22-2895_Killinger_9 (F006909)	Tubulin beta-2A chain OS=Mus musculus OX=10090 GN=Tubb2a PE=1 SV=1	Q7TMM9	Tubb2a	uniprot_Mus-musculus_SP.fasta	49,907.1	100.0%	26	39	101	0.384%	60.9%	RISEQFTAMFR	K	R	97.2%	29.1	25.7	16.9	23.2	0	1	0	0	2	1,401.6944	2,652.18		41,506.3	380	390	Empty	true	P99024,Q9ERD7,Q9D6F9,P68372
22-2895	19	19	20220411_bbm1840_22-2895_Killinger_9 (F006909)	Tubulin beta-2A chain OS=Mus musculus OX=10090 GN=Tubb2a PE=1 SV=1	Q7TMM9	Tubb2a	uniprot_Mus-musculus_SP.fasta	49,907.1	100.0%	26	39	101	0.384%	60.9%	SGPFGQIFRPDNFVFGQSGAGNNWAK	R	G	99.7%	72.2	27.8	16.7	4.09	0	0	10	0	2	2,799.3276	4,391.44		245757	78	103	Empty	true	P99024,Q9D6F9,P68372
22-2895	19	19	20220411_bbm1840_22-2895_Killinger_9 (F006909)	Tubulin beta-2A chain OS=Mus musculus OX=10090 GN=Tubb2a PE=1 SV=1	Q7TMM9	Tubb2a	uniprot_Mus-musculus_SP.fasta	49,907.1	100.0%	26	39	101	0.384%	60.9%	TAVCDIPPR	K	G	99.7%	71.4	25.0	21.4	66.1	0	9	0	0	2	1,028.5195	1,861.72		880467	351	359	Empty	true	P99024,Q9D6F9,P68372
22-2895	19	19	20220411_bbm1840_22-2895_Killinger_9 (F006909)	Tubulin beta-2A chain OS=Mus musculus OX=10090 GN=Tubb2a PE=1 SV=1	Q7TMM9	Tubb2a	uniprot_Mus-musculus_SP.fasta	49,907.1	100.0%	26	39	101	0.384%	60.9%	YLTVAAIFR	R	G	99.7%	51.5	25.0	0.000	49.8	0	2	0	0	2	1,053.6091	3,938.21		153088	310	318	Empty	true	
22-2895	19	19	20220411_bbm1840_22-2895_Killinger_9 (F006909)	T-complex protein 1 subunit beta OS=Mus musculus OX=10090 GN=Cct2 PE=1 SV=4	P80314	Cct2	uniprot_Mus-musculus_SP.fasta	57,478.8	98.6%	1	1	3	0.0114%	2.80%	QVLLSAAEAAEVILR	R	V	99.7%	69.0	25.0	0.000	69.0	0	3	0	0	2	1,582.9163	4,664.67		33,207.4	502	516	Empty	true	
22-2895	19	19	20220411_bbm1840_22-2895_Killinger_9 (F006909)	60 kDa heat shock protein, mitochondrial OS=Mus musculus OX=10090 GN=Hspd1 PE=1 SV=1	P63038	Hspd1	uniprot_Mus-musculus_SP.fasta	60,956.8	100.0%	6	6	17	0.0646%	17.6%	ALMLQGVDLLADAVAVTMGPK	R	G	99.7%	51.2	25.5	0.000	51.2	0	0	8	0	2	2,113.1399	5,917.19		48,132.1	38	58	Empty	true	
22-2895	19	19	20220411_bbm1840_22-2895_Killinger_9 (F006909)	60 kDa heat shock protein, mitochondrial OS=Mus musculus OX=10090 GN=Hspd1 PE=1 SV=1	P63038	Hspd1	uniprot_Mus-musculus_SP.fasta	60,956.8	100.0%	6	6	17	0.0646%	17.6%	GVMLAVDAVIAELKK	R	Q	98.5%	19.1	25.0	13.1	8.79	0	0	1	0	2	1,572.9032	4,383.22		17,267.9	143	157	Empty	true	
22-2895	19	19	20220411_bbm1840_22-2895_Killinger_9 (F006909)	60 kDa heat shock protein, mitochondrial OS=Mus musculus OX=10090 GN=Hspd1 PE=1 SV=1	P63038	Hspd1	uniprot_Mus-musculus_SP.fasta	60,956.8	100.0%	6	6	17	0.0646%	17.6%	ISSVQSIVPALEIANAHR	K	K	99.7%	43.7	25.0	13.3	43.7	0	0	3	0	2	1,905.0552	3,728.29		107963	251	268	Empty	true	
22-2895	19	19	20220411_bbm1840_22-2895_Killinger_9 (F006909)	60 kDa heat shock protein, mitochondrial OS=Mus musculus OX=10090 GN=Hspd1 PE=1 SV=1	P63038	Hspd1	uniprot_Mus-musculus_SP.fasta	60,956.8	100.0%	6	6	17	0.0646%	17.6%	KPLVIIAEDVDGEALSTLVLNR	R	L	99.7%	24.9	25.0	0.000	24.9	0	0	1	0	2	2,365.3340	4,600.46		13,852.7	269	290	Empty	true	
22-2895	19	19	20220411_bbm1840_22-2895_Killinger_9 (F006909)	60 kDa heat shock protein, mitochondrial OS=Mus musculus OX=10090 GN=Hspd1 PE=1 SV=1	P63038	Hspd1	uniprot_Mus-musculus_SP.fasta	60,956.8	100.0%	6	6	17	0.0646%	17.6%	TLNDELEIIEGMKFDR	K	G	99.7%	33.1	27.3	13.5	30.3	0	0	1	0	2	1,922.9531	4,197.80		20,764.3	206	221	Empty	true	
22-2895	19	19	20220411_bbm1840_22-2895_Killinger_9 (F006909)	60 kDa heat shock protein, mitochondrial OS=Mus musculus OX=10090 GN=Hspd1 PE=1 SV=1	P63038	Hspd1	uniprot_Mus-musculus_SP.fasta	60,956.8	100.0%	6	6	17	0.0646%	17.6%	VTDALNATR	R	A	99.7%	40.3	25.1	16.9	35.1	0	3	0	0	2	960.5109	1,423.73		131234	421	429	Empty	true	
22-2895	19	19	20220411_bbm1840_22-2895_Killinger_9 (F006909)	Heat shock cognate 71 kDa protein OS=Mus musculus OX=10090 GN=Hspa8 PE=1 SV=1	P63017	Hspa8	uniprot_Mus-musculus_SP.fasta	70,872.8	100.0%	11	11	22	0.0836%	24.9%	ARFEELNADLFR	R	G	99.7%	51.7	25.7	20.9	43.6	0	0	3	0	2	1,480.7543	3,376.08		117311	300	311	Empty	true	
22-2895	19	19	20220411_bbm1840_22-2895_Killinger_9 (F006909)	Heat shock cognate 71 kDa protein OS=Mus musculus OX=10090 GN=Hspa8 PE=1 SV=1	P63017	Hspa8	uniprot_Mus-musculus_SP.fasta	70,872.8	100.0%	11	11	22	0.0836%	24.9%	DAGTIAGLNVLR	K	I	99.7%	73.6	25.0	19.5	58.8	0	1	0	0	2	1,199.6744	3,339.69		100369	160	171	Empty	true	
22-2895	19	19	20220411_bbm1840_22-2895_Killinger_9 (F006909)	Heat shock cognate 71 kDa protein OS=Mus musculus OX=10090 GN=Hspa8 PE=1 SV=1	P63017	Hspa8	uniprot_Mus-musculus_SP.fasta	70,872.8	100.0%	11	11	22	0.0836%	24.9%	GPAVGIDLGTTYSCVGVFQHGK	K	V	99.7%	31.2	28.3	0.000	31.2	0	0	3	0	2	2,263.1179	3,563.21		139356	4	25	Empty	true	
22-2895	19	19	20220411_bbm1840_22-2895_Killinger_9 (F006909)	Heat shock cognate 71 kDa protein OS=Mus musculus OX=10090 GN=Hspa8 PE=1 SV=1	P63017	Hspa8	uniprot_Mus-musculus_SP.fasta	70,872.8	100.0%	11	11	22	0.0836%	24.9%	IINEPTAAAIAYGLDKK	R	V	99.7%	27.5	25.0	18.6	25.6	0	0	2	0	2	1,787.9904	3,278.28		200840	172	188	Empty	true	
22-2895	19	19	20220411_bbm1840_22-2895_Killinger_9 (F006909)	Heat shock cognate 71 kDa protein OS=Mus musculus OX=10090 GN=Hspa8 PE=1 SV=1	P63017	Hspa8	uniprot_Mus-musculus_SP.fasta	70,872.8	100.0%	11	11	22	0.0836%	24.9%	LDKSQIHDIVLVGGSTR	K	I	99.7%	48.8	25.0	13.3	48.8	0	0	2	0	2	1,838.0133	2,764.63		139351	326	342	Empty	true	
22-2895	19	19	20220411_bbm1840_22-2895_Killinger_9 (F006909)	Heat shock cognate 71 kDa protein OS=Mus musculus OX=10090 GN=Hspa8 PE=1 SV=1	P63017	Hspa8	uniprot_Mus-musculus_SP.fasta	70,872.8	100.0%	11	11	22	0.0836%	24.9%	LLQDFFNGKELNK	K	S	99.7%	29.0	25.6	14.6	1.68	0	0	2	0	2	1,566.8165	3,405.68		123240	349	361	Empty	true	
22-2895	19	19	20220411_bbm1840_22-2895_Killinger_9 (F006909)	Heat shock cognate 71 kDa protein OS=Mus musculus OX=10090 GN=Hspa8 PE=1 SV=1	P63017	Hspa8	uniprot_Mus-musculus_SP.fasta	70,872.8	100.0%	11	11	22	0.0836%	24.9%	LSKEDIER	R	M	95.6%	33.2	26.0	26.3	10.1	0	2	0	0	2	989.5263	1,245.26		86,606.6	510	517	Empty	true	
22-2895	19	19	20220411_bbm1840_22-2895_Killinger_9 (F006909)	Heat shock cognate 71 kDa protein OS=Mus musculus OX=10090 GN=Hspa8 PE=1 SV=1	P63017	Hspa8	uniprot_Mus-musculus_SP.fasta	70,872.8	100.0%	11	11	22	0.0836%	24.9%	MVQEAEKYKAEDEKQR	R	D	98.2%	21.3	26.8	13.3	13.8	0	0	1	0	2	1,997.9599	1,005.82		6,240.60	518	533	Empty	true	
22-2895	19	19	20220411_bbm1840_22-2895_Killinger_9 (F006909)	Heat shock cognate 71 kDa protein OS=Mus musculus OX=10090 GN=Hspa8 PE=1 SV=1	P63017	Hspa8	uniprot_Mus-musculus_SP.fasta	70,872.8	100.0%	11	11	22	0.0836%	24.9%	NQVAMNPTNTVFDAK	K	R	99.7%	74.7	25.6	13.3	58.9	0	2	0	0	2	1,665.7902	2,382.34		18,477.3	57	71	Empty	true	
22-2895	19	19	20220411_bbm1840_22-2895_Killinger_9 (F006909)	Heat shock cognate 71 kDa protein OS=Mus musculus OX=10090 GN=Hspa8 PE=1 SV=1	P63017	Hspa8	uniprot_Mus-musculus_SP.fasta	70,872.8	100.0%	11	11	22	0.0836%	24.9%	STAGDTHLGGEDFDNR	K	M	99.7%	41.7	25.0	0.000	39.4	0	0	2	0	2	1,691.7258	1,891.12		145140	221	236	Empty	true	
22-2895	19	19	20220411_bbm1840_22-2895_Killinger_9 (F006909)	Heat shock cognate 71 kDa protein OS=Mus musculus OX=10090 GN=Hspa8 PE=1 SV=1	P63017	Hspa8	uniprot_Mus-musculus_SP.fasta	70,872.8	100.0%	11	11	22	0.0836%	24.9%	TTPSYVAFTDTER	R	L	99.7%	61.0	25.0	21.3	60.2	0	2	0	0	2	1,487.7013	2,753.46		67,692.2	37	49	Empty	true	
22-2895	19	19	20220411_bbm1840_22-2895_Killinger_9 (F006909)	Ras-related protein Rab-3A OS=Mus musculus OX=10090 GN=Rab3a PE=1 SV=1	P63011	Rab3a	uniprot_Mus-musculus_SP.fasta	24,970.3	100.0%	4	4	7	0.0266%	23.2%	ILIIGNSSVGK	K	T	99.6%	37.1	25.0	13.5	0.000	0	2	0	0	2	1,100.6675	2,724.09		151948	25	35	Empty	true	
22-2895	19	19	20220411_bbm1840_22-2895_Killinger_9 (F006909)	Ras-related protein Rab-3A OS=Mus musculus OX=10090 GN=Rab3a PE=1 SV=1	P63011	Rab3a	uniprot_Mus-musculus_SP.fasta	24,970.3	100.0%	4	4	7	0.0266%	23.2%	LVDVICEK	R	M	99.0%	35.2	26.4	21.0	24.2	0	1	0	0	2	975.5181	2,233.27		51,201.0	179	186	Empty	true	
22-2895	19	19	20220411_bbm1840_22-2895_Killinger_9 (F006909)	Ras-related protein Rab-3A OS=Mus musculus OX=10090 GN=Rab3a PE=1 SV=1	P63011	Rab3a	uniprot_Mus-musculus_SP.fasta	24,970.3	100.0%	4	4	7	0.0266%	23.2%	MSESLDTADPAVTGAK	K	Q	99.7%	98.3	25.0	13.7	94.6	0	2	0	0	2	1,608.7424	2,015.09		27,972.9	187	202	Empty	true	
22-2895	19	19	20220411_bbm1840_22-2895_Killinger_9 (F006909)	Ras-related protein Rab-3A OS=Mus musculus OX=10090 GN=Rab3a PE=1 SV=1	P63011	Rab3a	uniprot_Mus-musculus_SP.fasta	24,970.3	100.0%	4	4	7	0.0266%	23.2%	QLADHLGFEFFEASAK	R	D	99.6%	26.9	26.9	13.2	22.3	0	0	2	0	2	1,809.8807	3,979.57		69,648.8	152	167	Empty	true	
22-2895	19	19	20220411_bbm1840_22-2895_Killinger_9 (F006909)	Synapsin-2 OS=Mus musculus OX=10090 GN=Syn2 PE=1 SV=2	Q64332	Syn2	uniprot_Mus-musculus_SP.fasta	63,373.4	100.0%	2	2	3	0.0114%	4.10%	SFRPDFVLIR	R	Q	98.8%	22.8	25.0	21.4	16.4	0	0	1	0	2	1,249.7052	3,482.12		15,000.5	178	187	Empty	true	
22-2895	19	19	20220411_bbm1840_22-2895_Killinger_9 (F006909)	Synapsin-2 OS=Mus musculus OX=10090 GN=Syn2 PE=1 SV=2	Q64332	Syn2	uniprot_Mus-musculus_SP.fasta	63,373.4	100.0%	2	2	3	0.0114%	4.10%	VLLVVDEPHTDWAK	K	C	99.7%	30.8	26.4	0.000	21.5	0	0	2	0	2	1,621.8586	3,159.36		81,355.7	116	129	Empty	true	
22-2895	19	19	20220411_bbm1840_22-2895_Killinger_9 (F006909)	T-complex protein 1 subunit zeta OS=Mus musculus OX=10090 GN=Cct6a PE=1 SV=3	P80317	Cct6a	uniprot_Mus-musculus_SP.fasta	58,005.5	99.9%	1	2	3	0.0114%	3.20%	AQLGVQAFADALLIIPK	R	V	99.7%	55.6	25.0	13.2	55.6	0	1	2	0	2	1,768.0370	5,294.17		16,400.7	433	449	Empty	true	
22-2895	19	19	20220411_bbm1840_22-2895_Killinger_9 (F006909)	Importin-5 OS=Mus musculus OX=10090 GN=Ipo5 PE=1 SV=3	Q8BKC5	Ipo5	uniprot_Mus-musculus_SP.fasta	123,593.6	99.8%	1	1	2	0.00760%	1.73%	QLALEVIVTLSETAAAMLR	R	K	99.7%	57.4	25.0	14.3	51.7	0	0	2	0	2	2,029.1363	6,564.74		24,698.3	277	295	Empty	true	
22-2895	19	19	20220411_bbm1840_22-2895_Killinger_9 (F006909)	Succinate dehydrogenase [ubiquinone] flavoprotein subunit, mitochondrial OS=Mus musculus OX=10090 GN=Sdha PE=1 SV=1	Q8K2B3	Sdha	uniprot_Mus-musculus_SP.fasta	72,585.6	100.0%	7	7	13	0.0494%	14.2%	ACALSIAESCRPGDKVPSIK	R	A	98.0%	23.8	27.7	13.3	23.0	0	0	2	0	2	2,159.0950	2,686.48		97,598.2	466	485	Empty	true	
22-2895	19	19	20220411_bbm1840_22-2895_Killinger_9 (F006909)	Succinate dehydrogenase [ubiquinone] flavoprotein subunit, mitochondrial OS=Mus musculus OX=10090 GN=Sdha PE=1 SV=1	Q8K2B3	Sdha	uniprot_Mus-musculus_SP.fasta	72,585.6	100.0%	7	7	13	0.0494%	14.2%	AKNTVIATGGYGR	R	T	95.3%	36.7	25.0	0.000	35.3	0	1	0	0	2	1,307.7067	1,598.45		17,211.4	249	261	Empty	true	
22-2895	19	19	20220411_bbm1840_22-2895_Killinger_9 (F006909)	Succinate dehydrogenase [ubiquinone] flavoprotein subunit, mitochondrial OS=Mus musculus OX=10090 GN=Sdha PE=1 SV=1	Q8K2B3	Sdha	uniprot_Mus-musculus_SP.fasta	72,585.6	100.0%	7	7	13	0.0494%	14.2%	ANAGEESVMNLDKLR	K	F	97.8%	22.3	26.6	18.5	21.0	0	0	2	0	2	1,662.8117	2,500.50		80,916.2	486	500	Empty	true	
22-2895	19	19	20220411_bbm1840_22-2895_Killinger_9 (F006909)	Succinate dehydrogenase [ubiquinone] flavoprotein subunit, mitochondrial OS=Mus musculus OX=10090 GN=Sdha PE=1 SV=1	Q8K2B3	Sdha	uniprot_Mus-musculus_SP.fasta	72,585.6	100.0%	7	7	13	0.0494%	14.2%	ISQLYGDLK	K	H	99.7%	48.0	25.0	20.7	37.2	0	2	0	0	2	1,036.5675	2,467.10		119577	539	547	Empty	true	
22-2895	19	19	20220411_bbm1840_22-2895_Killinger_9 (F006909)	Succinate dehydrogenase [ubiquinone] flavoprotein subunit, mitochondrial OS=Mus musculus OX=10090 GN=Sdha PE=1 SV=1	Q8K2B3	Sdha	uniprot_Mus-musculus_SP.fasta	72,585.6	100.0%	7	7	13	0.0494%	14.2%	LGANSLLDLVVFGR	R	A	99.7%	98.4	25.0	13.7	98.4	0	2	0	0	2	1,473.8425	5,130.02		47,569.3	452	465	Empty	true	
22-2895	19	19	20220411_bbm1840_22-2895_Killinger_9 (F006909)	Succinate dehydrogenase [ubiquinone] flavoprotein subunit, mitochondrial OS=Mus musculus OX=10090 GN=Sdha PE=1 SV=1	Q8K2B3	Sdha	uniprot_Mus-musculus_SP.fasta	72,585.6	100.0%	7	7	13	0.0494%	14.2%	TGHSLLHTLYGR	R	S	99.7%	29.5	25.0	13.1	27.3	0	0	2	0	2	1,354.7227	2,458.07		155892	196	207	Empty	true	
22-2895	19	19	20220411_bbm1840_22-2895_Killinger_9 (F006909)	Succinate dehydrogenase [ubiquinone] flavoprotein subunit, mitochondrial OS=Mus musculus OX=10090 GN=Sdha PE=1 SV=1	Q8K2B3	Sdha	uniprot_Mus-musculus_SP.fasta	72,585.6	100.0%	7	7	13	0.0494%	14.2%	VGSVLQEGCEK	R	I	99.7%	76.8	25.3	13.9	72.6	0	2	0	0	2	1,205.5832	1,660.34		85,262.3	528	538	Empty	true	
22-2895	19	19	20220411_bbm1840_22-2895_Killinger_9 (F006909)	Mitochondrial 2-oxoglutarate/malate carrier protein OS=Mus musculus OX=10090 GN=Slc25a11 PE=1 SV=3	Q9CR62	Slc25a11	uniprot_Mus-musculus_SP.fasta	34,156.3	98.6%	1	1	1	0.00380%	3.18%	LGIYTVLFER	R	L	99.7%	71.6	25.0	0.000	67.6	0	1	0	0	2	1,210.6831	4,283.50		17,664.1	99	108	Empty	true	
22-2895	19	19	20220411_bbm1840_22-2895_Killinger_9 (F006909)	Fructose-bisphosphate aldolase C OS=Mus musculus OX=10090 GN=Aldoc PE=1 SV=4	P05063	Aldoc	uniprot_Mus-musculus_SP.fasta	39,395.5	100.0%	2	2	4	0.0152%	9.64%	ISDRTPSALAILENANVLAR	K	Y	99.7%	41.9	25.0	14.6	41.3	0	0	2	0	2	2,124.1772	4,271.48		61,328.6	154	173	Empty	true	
22-2895	19	19	20220411_bbm1840_22-2895_Killinger_9 (F006909)	Fructose-bisphosphate aldolase C OS=Mus musculus OX=10090 GN=Aldoc PE=1 SV=4	P05063	Aldoc	uniprot_Mus-musculus_SP.fasta	39,395.5	100.0%	2	2	4	0.0152%	9.64%	RLSQIGVENTEENRR	K	L	99.4%	23.9	26.8	13.0	19.9	0	0	2	0	2	1,800.9311	1,609.86		66,570.0	43	57	Empty	true	
22-2895	19	19	20220411_bbm1840_22-2895_Killinger_9 (F006909)	Keratin, type I cytoskeletal 10 OS=Mus musculus OX=10090 GN=Krt10 PE=1 SV=3	P02535	Krt10	uniprot_Mus-musculus_SP.fasta	57,771.3	100.0%	3	4	10	0.0380%	8.07%	ALEESNYELEGK	R	I	99.7%	96.2	25.0	17.6	88.9	0	3	0	0	2	1,381.6482	2,142.81		201246	164	175	Empty	true	
22-2895	19	19	20220411_bbm1840_22-2895_Killinger_9 (F006909)	Keratin, type I cytoskeletal 10 OS=Mus musculus OX=10090 GN=Krt10 PE=1 SV=3	P02535	Krt10	uniprot_Mus-musculus_SP.fasta	57,771.3	100.0%	3	4	10	0.0380%	8.07%	QSLEASLAETEGR	K	Y	99.7%	101	26.2	15.7	89.0	0	2	0	0	2	1,390.6809	2,667.11		84,545.0	385	397	Empty	true	
22-2895	19	19	20220411_bbm1840_22-2895_Killinger_9 (F006909)	Keratin, type I cytoskeletal 10 OS=Mus musculus OX=10090 GN=Krt10 PE=1 SV=3	P02535	Krt10	uniprot_Mus-musculus_SP.fasta	57,771.3	100.0%	3	4	10	0.0380%	8.07%	QSVEADINGLRR	R	V	99.7%	28.4	26.7	21.5	11.6	0	0	5	0	2	1,358.7024	2,393.19		441071	244	255	Empty	true	
22-2895	19	19	20220411_bbm1840_22-2895_Killinger_9 (F006909)	Keratin, type I cytoskeletal 10 OS=Mus musculus OX=10090 GN=Krt10 PE=1 SV=3	P02535	Krt10	uniprot_Mus-musculus_SP.fasta	57,771.3	100.0%	3	4	10	0.0380%	8.07%	VTMQNLNDR	R	L	99.7%	72.7	25.0	24.7	0.000	0	3	0	0	2	1,106.5260	1,009.20		352278	146	154	Empty	false	Q9Z2K1,Q61781
22-2895	19	19	20220411_bbm1840_22-2895_Killinger_9 (F006909)	Clathrin heavy chain 1 OS=Mus musculus OX=10090 GN=Cltc PE=1 SV=3	Q68FD5	Cltc	uniprot_Mus-musculus_SP.fasta	191,560.9	100.0%	32	37	69	0.262%	24.9%	AHIAQLCEK	R	A	99.3%	34.5	25.0	17.4	31.8	0	2	0	0	2	1,069.5460	1,338.83		52,149.7	611	619	Empty	true	
22-2895	19	19	20220411_bbm1840_22-2895_Killinger_9 (F006909)	Clathrin heavy chain 1 OS=Mus musculus OX=10090 GN=Cltc PE=1 SV=3	Q68FD5	Cltc	uniprot_Mus-musculus_SP.fasta	191,560.9	100.0%	32	37	69	0.262%	24.9%	AHMGMFTELAILYSK	R	F	99.3%	23.5	26.1	17.4	3.06	0	0	2	0	2	1,711.8547	4,274.46		34,949.9	1312	1326	Empty	true	
22-2895	19	19	20220411_bbm1840_22-2895_Killinger_9 (F006909)	Clathrin heavy chain 1 OS=Mus musculus OX=10090 GN=Cltc PE=1 SV=3	Q68FD5	Cltc	uniprot_Mus-musculus_SP.fasta	191,560.9	100.0%	32	37	69	0.262%	24.9%	AHTMTDDVTFWK	K	W	99.1%	33.5	25.0	13.1	33.5	0	1	0	0	2	1,467.6575	2,674.71		18,032.9	101	112	Empty	true	
22-2895	19	19	20220411_bbm1840_22-2895_Killinger_9 (F006909)	Clathrin heavy chain 1 OS=Mus musculus OX=10090 GN=Cltc PE=1 SV=3	Q68FD5	Cltc	uniprot_Mus-musculus_SP.fasta	191,560.9	100.0%	32	37	69	0.262%	24.9%	ALEHFTDLYDIKR	R	A	99.7%	66.7	26.5	16.3	60.6	0	0	2	0	2	1,620.8382	2,970.03		126523	626	638	Empty	true	
22-2895	19	19	20220411_bbm1840_22-2895_Killinger_9 (F006909)	Clathrin heavy chain 1 OS=Mus musculus OX=10090 GN=Cltc PE=1 SV=3	Q68FD5	Cltc	uniprot_Mus-musculus_SP.fasta	191,560.9	100.0%	32	37	69	0.262%	24.9%	ARESYVETELIFALAK	K	T	99.7%	65.2	25.5	13.4	60.6	0	0	2	0	2	1,839.9851	4,273.48		36,750.9	1164	1179	Empty	true	
22-2895	19	19	20220411_bbm1840_22-2895_Killinger_9 (F006909)	Clathrin heavy chain 1 OS=Mus musculus OX=10090 GN=Cltc PE=1 SV=3	Q68FD5	Cltc	uniprot_Mus-musculus_SP.fasta	191,560.9	100.0%	32	37	69	0.262%	24.9%	EGQFKDIITK	K	V	97.3%	28.4	25.1	19.6	26.0	0	1	0	0	2	1,178.6418	2,191.59		38,714.8	1388	1397	Empty	true	
22-2895	19	19	20220411_bbm1840_22-2895_Killinger_9 (F006909)	Clathrin heavy chain 1 OS=Mus musculus OX=10090 GN=Cltc PE=1 SV=3	Q68FD5	Cltc	uniprot_Mus-musculus_SP.fasta	191,560.9	100.0%	32	37	69	0.262%	24.9%	ESYVETELIFALAK	R	T	99.7%	64.1	25.8	13.5	63.4	0	2	0	0	2	1,612.8469	4,622.53		41,916.1	1166	1179	Empty	true	
22-2895	19	19	20220411_bbm1840_22-2895_Killinger_9 (F006909)	Clathrin heavy chain 1 OS=Mus musculus OX=10090 GN=Cltc PE=1 SV=3	Q68FD5	Cltc	uniprot_Mus-musculus_SP.fasta	191,560.9	100.0%	32	37	69	0.262%	24.9%	FLRENPYYDSR	R	V	99.7%	35.5	25.0	14.6	28.7	0	0	2	0	2	1,459.6964	2,145.05		272787	893	903	Empty	true	
22-2895	19	19	20220411_bbm1840_22-2895_Killinger_9 (F006909)	Clathrin heavy chain 1 OS=Mus musculus OX=10090 GN=Cltc PE=1 SV=3	Q68FD5	Cltc	uniprot_Mus-musculus_SP.fasta	191,560.9	100.0%	32	37	69	0.262%	24.9%	HSSLAGCQIINYR	R	T	99.7%	36.4	26.5	0.000	35.6	0	1	2	0	2	1,518.7482	2,445.47		118453	145	157	Empty	true	
22-2895	19	19	20220411_bbm1840_22-2895_Killinger_9 (F006909)	Clathrin heavy chain 1 OS=Mus musculus OX=10090 GN=Cltc PE=1 SV=3	Q68FD5	Cltc	uniprot_Mus-musculus_SP.fasta	191,560.9	100.0%	32	37	69	0.262%	24.9%	ISGETIFVTAPHEATAGIIGVNR	R	K	99.7%	100	26.7	0.000	99.2	0	0	2	0	2	2,353.2512	3,641.42		137152	298	320	Empty	true	
22-2895	19	19	20220411_bbm1840_22-2895_Killinger_9 (F006909)	Clathrin heavy chain 1 OS=Mus musculus OX=10090 GN=Cltc PE=1 SV=3	Q68FD5	Cltc	uniprot_Mus-musculus_SP.fasta	191,560.9	100.0%	32	37	69	0.262%	24.9%	IVLDNSVFSEHR	K	N	99.7%	63.7	25.9	13.3	61.3	0	2	2	0	2	1,415.7277	2,824.23		243309	1011	1022	Empty	true	
22-2895	19	19	20220411_bbm1840_22-2895_Killinger_9 (F006909)	Clathrin heavy chain 1 OS=Mus musculus OX=10090 GN=Cltc PE=1 SV=3	Q68FD5	Cltc	uniprot_Mus-musculus_SP.fasta	191,560.9	100.0%	32	37	69	0.262%	24.9%	IYIDSNNNPER	K	F	99.7%	71.9	25.0	21.6	58.8	0	6	0	0	2	1,334.6335	1,827.82		263685	882	892	Empty	true	
22-2895	19	19	20220411_bbm1840_22-2895_Killinger_9 (F006909)	Clathrin heavy chain 1 OS=Mus musculus OX=10090 GN=Cltc PE=1 SV=3	Q68FD5	Cltc	uniprot_Mus-musculus_SP.fasta	191,560.9	100.0%	32	37	69	0.262%	24.9%	KFDVNTSAVQVLIEHIGNLDR	R	A	99.7%	71.9	25.7	13.2	71.9	0	0	2	0	2	2,368.2621	4,797.75		71,037.6	1074	1094	Empty	true	
22-2895	19	19	20220411_bbm1840_22-2895_Killinger_9 (F006909)	Clathrin heavy chain 1 OS=Mus musculus OX=10090 GN=Cltc PE=1 SV=3	Q68FD5	Cltc	uniprot_Mus-musculus_SP.fasta	191,560.9	100.0%	32	37	69	0.262%	24.9%	KFNALFAQGNYSEAAK	R	V	99.7%	41.3	27.0	13.1	41.3	0	0	1	0	2	1,758.8809	2,794.96		79,007.4	367	382	Empty	true	
22-2895	19	19	20220411_bbm1840_22-2895_Killinger_9 (F006909)	Clathrin heavy chain 1 OS=Mus musculus OX=10090 GN=Cltc PE=1 SV=3	Q68FD5	Cltc	uniprot_Mus-musculus_SP.fasta	191,560.9	100.0%	32	37	69	0.262%	24.9%	KVGYTPDWIFLLR	K	N	99.6%	28.6	25.0	14.7	19.7	0	0	2	0	2	1,607.8946	4,493.09		34,544.0	507	519	Empty	true	
22-2895	19	19	20220411_bbm1840_22-2895_Killinger_9 (F006909)	Clathrin heavy chain 1 OS=Mus musculus OX=10090 GN=Cltc PE=1 SV=3	Q68FD5	Cltc	uniprot_Mus-musculus_SP.fasta	191,560.9	100.0%	32	37	69	0.262%	24.9%	LAELEEFINGPNNAHIQQVGDR	R	C	99.7%	38.8	28.3	14.6	37.6	0	0	2	0	2	2,464.2217	3,566.79		68,170.9	1183	1204	Empty	true	
22-2895	19	19	20220411_bbm1840_22-2895_Killinger_9 (F006909)	Clathrin heavy chain 1 OS=Mus musculus OX=10090 GN=Cltc PE=1 SV=3	Q68FD5	Cltc	uniprot_Mus-musculus_SP.fasta	191,560.9	100.0%	32	37	69	0.262%	24.9%	LASTLVHLGEYQAAVDGAR	R	K	99.7%	58.5	26.9	13.0	56.8	0	0	3	0	2	1,971.0295	3,276.10		415035	1227	1245	Empty	true	
22-2895	19	19	20220411_bbm1840_22-2895_Killinger_9 (F006909)	Clathrin heavy chain 1 OS=Mus musculus OX=10090 GN=Cltc PE=1 SV=3	Q68FD5	Cltc	uniprot_Mus-musculus_SP.fasta	191,560.9	100.0%	32	37	69	0.262%	24.9%	LHIIEVGTPPTGNQPFPK	K	K	99.7%	35.3	25.4	13.3	34.9	0	0	2	0	2	1,945.0545	3,143.82		126043	228	245	Empty	true	
22-2895	19	19	20220411_bbm1840_22-2895_Killinger_9 (F006909)	Clathrin heavy chain 1 OS=Mus musculus OX=10090 GN=Cltc PE=1 SV=3	Q68FD5	Cltc	uniprot_Mus-musculus_SP.fasta	191,560.9	100.0%	32	37	69	0.262%	24.9%	LLLPWLEAR	K	I	99.7%	46.8	25.0	23.4	40.8	0	2	0	0	2	1,110.6671	4,459.20		43,109.4	857	865	Empty	true	
22-2895	19	19	20220411_bbm1840_22-2895_Killinger_9 (F006909)	Clathrin heavy chain 1 OS=Mus musculus OX=10090 GN=Cltc PE=1 SV=3	Q68FD5	Cltc	uniprot_Mus-musculus_SP.fasta	191,560.9	100.0%	32	37	69	0.262%	24.9%	LLYNNVSNFGR	K	L	99.7%	67.4	25.4	14.6	67.4	0	2	0	0	2	1,296.6694	2,900.64		269890	1216	1226	Empty	true	
22-2895	19	19	20220411_bbm1840_22-2895_Killinger_9 (F006909)	Clathrin heavy chain 1 OS=Mus musculus OX=10090 GN=Cltc PE=1 SV=3	Q68FD5	Cltc	uniprot_Mus-musculus_SP.fasta	191,560.9	100.0%	32	37	69	0.262%	24.9%	NLQNLLILTAIK	R	A	99.7%	51.4	25.0	16.8	46.4	0	2	0	0	2	1,353.8466	4,536.96		57,635.7	1023	1034	Empty	true	
22-2895	19	19	20220411_bbm1840_22-2895_Killinger_9 (F006909)	Clathrin heavy chain 1 OS=Mus musculus OX=10090 GN=Cltc PE=1 SV=3	Q68FD5	Cltc	uniprot_Mus-musculus_SP.fasta	191,560.9	100.0%	32	37	69	0.262%	24.9%	NLQNLLILTAIKADR	R	T	99.7%	30.1	25.0	14.2	27.8	0	0	2	0	2	1,696.0118	4,296.08		47,061.7	1023	1037	Empty	true	
22-2895	19	19	20220411_bbm1840_22-2895_Killinger_9 (F006909)	Clathrin heavy chain 1 OS=Mus musculus OX=10090 GN=Cltc PE=1 SV=3	Q68FD5	Cltc	uniprot_Mus-musculus_SP.fasta	191,560.9	100.0%	32	37	69	0.262%	24.9%	NNRPSEGPLQTR	K	L	99.7%	53.7	25.2	18.6	48.5	0	1	3	0	2	1,368.6979	1,280.83		188914	572	583	Empty	true	
22-2895	19	19	20220411_bbm1840_22-2895_Killinger_9 (F006909)	Clathrin heavy chain 1 OS=Mus musculus OX=10090 GN=Cltc PE=1 SV=3	Q68FD5	Cltc	uniprot_Mus-musculus_SP.fasta	191,560.9	100.0%	32	37	69	0.262%	24.9%	RDPHLACVAYER	K	G	97.6%	20.9	25.0	13.1	20.9	0	0	1	0	2	1,486.7220	1,782.84		117424	912	923	Empty	true	
22-2895	19	19	20220411_bbm1840_22-2895_Killinger_9 (F006909)	Clathrin heavy chain 1 OS=Mus musculus OX=10090 GN=Cltc PE=1 SV=3	Q68FD5	Cltc	uniprot_Mus-musculus_SP.fasta	191,560.9	100.0%	32	37	69	0.262%	24.9%	RPLIDQVVQTALSETQDPEEVSVTVK	R	A	99.7%	56.6	26.4	15.0	56.6	0	0	3	0	2	2,881.5156	4,571.38		37,819.0	968	993	Empty	true	
22-2895	19	19	20220411_bbm1840_22-2895_Killinger_9 (F006909)	Clathrin heavy chain 1 OS=Mus musculus OX=10090 GN=Cltc PE=1 SV=3	Q68FD5	Cltc	uniprot_Mus-musculus_SP.fasta	191,560.9	100.0%	32	37	69	0.262%	24.9%	SVDPTLALSVYLR	K	A	99.7%	87.3	25.0	13.1	87.3	0	2	0	0	2	1,433.7999	4,210.86		109211	469	481	Empty	true	
22-2895	19	19	20220411_bbm1840_22-2895_Killinger_9 (F006909)	Clathrin heavy chain 1 OS=Mus musculus OX=10090 GN=Cltc PE=1 SV=3	Q68FD5	Cltc	uniprot_Mus-musculus_SP.fasta	191,560.9	100.0%	32	37	69	0.262%	24.9%	SVNESLNNLFITEEDYQALR	K	T	99.3%	27.0	27.7	0.000	27.0	0	0	1	0	2	2,355.1463	4,243.62		17,871.9	1462	1481	Empty	true	
22-2895	19	19	20220411_bbm1840_22-2895_Killinger_9 (F006909)	Clathrin heavy chain 1 OS=Mus musculus OX=10090 GN=Cltc PE=1 SV=3	Q68FD5	Cltc	uniprot_Mus-musculus_SP.fasta	191,560.9	100.0%	32	37	69	0.262%	24.9%	TGQIKEVER	K	I	98.6%	32.9	25.7	26.8	18.4	0	1	0	0	2	1,059.5794	972.532		25,271.8	738	746	Empty	true	
22-2895	19	19	20220411_bbm1840_22-2895_Killinger_9 (F006909)	Clathrin heavy chain 1 OS=Mus musculus OX=10090 GN=Cltc PE=1 SV=3	Q68FD5	Cltc	uniprot_Mus-musculus_SP.fasta	191,560.9	100.0%	32	37	69	0.262%	24.9%	TLQIFNIEMK	K	S	99.7%	51.7	25.0	15.8	38.1	0	2	0	0	2	1,252.6608	3,446.74		135662	87	96	Empty	true	
22-2895	19	19	20220411_bbm1840_22-2895_Killinger_9 (F006909)	Clathrin heavy chain 1 OS=Mus musculus OX=10090 GN=Cltc PE=1 SV=3	Q68FD5	Cltc	uniprot_Mus-musculus_SP.fasta	191,560.9	100.0%	32	37	69	0.262%	24.9%	TWKEVCFACVDGK	R	E	99.7%	33.4	25.0	16.8	32.4	0	0	2	0	2	1,599.7296	2,843.44		105103	1252	1264	Empty	true	
22-2895	19	19	20220411_bbm1840_22-2895_Killinger_9 (F006909)	Clathrin heavy chain 1 OS=Mus musculus OX=10090 GN=Cltc PE=1 SV=3	Q68FD5	Cltc	uniprot_Mus-musculus_SP.fasta	191,560.9	100.0%	32	37	69	0.262%	24.9%	VGYTPDWIFLLR	K	N	99.7%	55.9	25.0	22.5	49.0	0	2	0	0	2	1,479.7996	4,958.92		32,710.6	508	519	Empty	true	
22-2895	19	19	20220411_bbm1840_22-2895_Killinger_9 (F006909)	Clathrin heavy chain 1 OS=Mus musculus OX=10090 GN=Cltc PE=1 SV=3	Q68FD5	Cltc	uniprot_Mus-musculus_SP.fasta	191,560.9	100.0%	32	37	69	0.262%	24.9%	VIQCFAETGQVQK	K	I	99.7%	48.8	26.1	19.6	46.6	0	2	0	0	2	1,507.7575	2,213.60		52,994.1	488	500	Empty	true	
22-2895	19	19	20220411_bbm1840_22-2895_Killinger_9 (F006909)	PHD finger protein 24 OS=Mus musculus OX=10090 GN=Phf24 PE=1 SV=2	Q80TL4	Phf24	uniprot_Mus-musculus_SP.fasta	45,222.4	98.6%	1	1	2	0.00760%	3.00%	ALTDEQEEQAAR	R	Q	99.7%	46.3	25.0	13.2	46.3	0	2	0	0	2	1,360.6340	1,396.59		34,878.3	239	250	Empty	true	
22-2895	19	19	20220411_bbm1840_22-2895_Killinger_9 (F006909)	Actin-related protein 3B OS=Mus musculus OX=10090 GN=Actr3b PE=1 SV=1	Q641P0,Q99JY9	Actr3,Actr3b	uniprot_Mus-musculus_SP.fasta	47,580.0	98.6%	1	1	1	0.00380%	2.63%	DITYFIQQLLR	R	E	99.7%	48.0	25.0	13.2	35.7	0	1	0	0	2	1,409.7789	5,624.93		9,639.80	199	209	Empty	true	
22-2895	19	19	20220411_bbm1840_22-2895_Killinger_9 (F006909)	Trifunctional enzyme subunit beta, mitochondrial OS=Mus musculus OX=10090 GN=Hadhb PE=1 SV=1	Q99JY0	Hadhb	uniprot_Mus-musculus_SP.fasta	51,388.0	99.7%	1	1	3	0.0114%	4.42%	TNIPKDVVDYIIFGTVIQEVK	R	T	99.4%	25.3	25.0	17.3	25.2	0	0	3	0	2	2,391.3173	5,269.00		16,523.1	92	112	Empty	true	
22-2895	19	19	20220411_bbm1840_22-2895_Killinger_9 (F006909)	Hemoglobin subunit alpha OS=Mus musculus OX=10090 GN=Hba PE=1 SV=2	P01942	Hba	uniprot_Mus-musculus_SP.fasta	15,085.4	99.1%	1	1	2	0.00760%	10.6%	IGGHGAEYGAEALER	K	M	99.7%	39.0	25.0	16.0	32.5	0	0	2	0	2	1,529.7344	2,137.92		136627	18	32	Empty	true	
22-2895	19	19	20220411_bbm1840_22-2895_Killinger_9 (F006909)	Hexokinase-1 OS=Mus musculus OX=10090 GN=Hk1 PE=1 SV=3	P17710	Hk1	uniprot_Mus-musculus_SP.fasta	108,305.7	100.0%	7	8	19	0.0722%	10.1%	FLSQIESDR	K	L	99.6%	37.9	25.2	22.3	34.0	0	2	0	0	2	1,094.5477	2,306.30		85,061.6	842	850	Empty	true	
22-2895	19	19	20220411_bbm1840_22-2895_Killinger_9 (F006909)	Hexokinase-1 OS=Mus musculus OX=10090 GN=Hk1 PE=1 SV=3	P17710	Hk1	uniprot_Mus-musculus_SP.fasta	108,305.7	100.0%	7	8	19	0.0722%	10.1%	FLSQIESDRLALLQVR	K	A	99.7%	29.5	25.0	20.1	27.7	0	0	2	0	2	1,888.0652	3,836.92		191461	842	857	Empty	true	
22-2895	19	19	20220411_bbm1840_22-2895_Killinger_9 (F006909)	Hexokinase-1 OS=Mus musculus OX=10090 GN=Hk1 PE=1 SV=3	P17710	Hk1	uniprot_Mus-musculus_SP.fasta	108,305.7	100.0%	7	8	19	0.0722%	10.1%	GKFTTSDVAAIETDKEGVQNAK	R	E	99.7%	49.8	27.9	15.2	48.6	0	0	5	0	2	2,309.1622	2,389.62		170946	388	409	Empty	true	
22-2895	19	19	20220411_bbm1840_22-2895_Killinger_9 (F006909)	Hexokinase-1 OS=Mus musculus OX=10090 GN=Hk1 PE=1 SV=3	P17710	Hk1	uniprot_Mus-musculus_SP.fasta	108,305.7	100.0%	7	8	19	0.0722%	10.1%	HIDLVEGDEGR	R	M	99.5%	38.7	25.0	14.8	38.7	0	3	0	0	2	1,239.5966	1,856.15		121234	300	310	Empty	true	
22-2895	19	19	20220411_bbm1840_22-2895_Killinger_9 (F006909)	Hexokinase-1 OS=Mus musculus OX=10090 GN=Hk1 PE=1 SV=3	P17710	Hk1	uniprot_Mus-musculus_SP.fasta	108,305.7	100.0%	7	8	19	0.0722%	10.1%	LSDEILIDILTR	R	F	99.7%	79.5	25.0	16.4	64.1	0	2	0	0	2	1,400.7998	4,974.56		48,085.4	87	98	Empty	true	
22-2895	19	19	20220411_bbm1840_22-2895_Killinger_9 (F006909)	Hexokinase-1 OS=Mus musculus OX=10090 GN=Hk1 PE=1 SV=3	P17710	Hk1	uniprot_Mus-musculus_SP.fasta	108,305.7	100.0%	7	8	19	0.0722%	10.1%	SANLVAATLGAILNR	R	L	99.7%	81.0	25.0	0.000	77.6	0	2	2	0	2	1,483.8591	5,166.23		46,727.6	438	452	Empty	true	
22-2895	19	19	20220411_bbm1840_22-2895_Killinger_9 (F006909)	Hexokinase-1 OS=Mus musculus OX=10090 GN=Hk1 PE=1 SV=3	P17710	Hk1	uniprot_Mus-musculus_SP.fasta	108,305.7	100.0%	7	8	19	0.0722%	10.1%	SIPDGTEHGDFLALDLGGTNFR	R	V	98.3%	20.9	27.2	13.0	20.9	0	0	1	0	2	2,332.1208	3,972.84		23,169.7	574	595	Empty	true	
22-2895	19	19	20220411_bbm1840_22-2895_Killinger_9 (F006909)	Stress-70 protein, mitochondrial OS=Mus musculus OX=10090 GN=Hspa9 PE=1 SV=3	P38647	Hspa9	uniprot_Mus-musculus_SP.fasta	73,462.1	100.0%	3	3	7	0.0266%	4.86%	AQFEGIVTDLIKR	R	T	99.7%	30.5	25.0	16.1	25.5	0	0	2	0	2	1,489.8375	3,819.64		100167	349	361	Empty	true	
22-2895	19	19	20220411_bbm1840_22-2895_Killinger_9 (F006909)	Stress-70 protein, mitochondrial OS=Mus musculus OX=10090 GN=Hspa9 PE=1 SV=3	P38647	Hspa9	uniprot_Mus-musculus_SP.fasta	73,462.1	100.0%	3	3	7	0.0266%	4.86%	VLENAEGAR	K	T	99.5%	35.8	25.0	14.1	32.0	0	2	0	0	2	958.4952	1,080.20		51,645.9	77	85	Empty	true	
22-2895	19	19	20220411_bbm1840_22-2895_Killinger_9 (F006909)	Stress-70 protein, mitochondrial OS=Mus musculus OX=10090 GN=Hspa9 PE=1 SV=3	P38647	Hspa9	uniprot_Mus-musculus_SP.fasta	73,462.1	100.0%	3	3	7	0.0266%	4.86%	VQQTVQDLFGR	K	A	99.7%	69.2	26.8	15.7	59.9	0	3	0	0	2	1,290.6802	3,038.29		123155	395	405	Empty	true	
22-2895	19	19	20220411_bbm1840_22-2895_Killinger_9 (F006909)	Thiosulfate sulfurtransferase OS=Mus musculus OX=10090 GN=Tst PE=1 SV=3	P52196	Tst	uniprot_Mus-musculus_SP.fasta	33,465.9	100.0%	3	3	5	0.0190%	13.8%	ATLNLSLLK	K	T	99.7%	78.9	25.0	21.4	68.7	0	2	0	0	2	972.6089	3,430.51		56,872.0	155	163	Empty	true	
22-2895	19	19	20220411_bbm1840_22-2895_Killinger_9 (F006909)	Thiosulfate sulfurtransferase OS=Mus musculus OX=10090 GN=Tst PE=1 SV=3	P52196	Tst	uniprot_Mus-musculus_SP.fasta	33,465.9	100.0%	3	3	5	0.0190%	13.8%	TYEQVLENLQSKR	K	F	99.6%	25.6	26.6	16.3	17.6	0	0	1	0	2	1,607.8388	3,143.70		46,202.2	164	176	Empty	true	
22-2895	19	19	20220411_bbm1840_22-2895_Killinger_9 (F006909)	Thiosulfate sulfurtransferase OS=Mus musculus OX=10090 GN=Tst PE=1 SV=3	P52196	Tst	uniprot_Mus-musculus_SP.fasta	33,465.9	100.0%	3	3	5	0.0190%	13.8%	YLGTQPEPDIVGLDSGHIR	R	G	99.7%	54.2	27.4	17.7	53.7	0	0	2	0	2	2,067.0509	3,184.10		145228	188	206	Empty	true	
22-2895	19	19	20220411_bbm1840_22-2895_Killinger_9 (F006909)	L-lactate dehydrogenase A chain OS=Mus musculus OX=10090 GN=Ldha PE=1 SV=3	P06151	Ldha	uniprot_Mus-musculus_SP.fasta	36,498.9	100.0%	3	5	12	0.0456%	21.4%	ITVVGVGAVGMACAISILMK	K	D	99.7%	82.6	25.0	0.000	82.6	0	2	4	0	2	1,990.0900	5,742.76		74,496.4	23	42	Empty	true	
22-2895	19	19	20220411_bbm1840_22-2895_Killinger_9 (F006909)	L-lactate dehydrogenase A chain OS=Mus musculus OX=10090 GN=Ldha PE=1 SV=3	P06151	Ldha	uniprot_Mus-musculus_SP.fasta	36,498.9	100.0%	3	5	12	0.0456%	21.4%	LKGYTSWAIGLSVADLAESIMK	K	N	98.3%	21.3	26.8	13.1	21.3	0	0	2	0	2	2,353.2474	5,638.61		9,957.60	244	265	Empty	true	
22-2895	19	19	20220411_bbm1840_22-2895_Killinger_9 (F006909)	L-lactate dehydrogenase A chain OS=Mus musculus OX=10090 GN=Ldha PE=1 SV=3	P06151	Ldha	uniprot_Mus-musculus_SP.fasta	36,498.9	100.0%	3	5	12	0.0456%	21.4%	LLIVSNPVDILTYVAWK	K	I	99.7%	44.0	25.0	0.000	43.7	0	1	3	0	2	1,944.1206	5,496.88		21,123.0	133	149	Empty	true	
22-2895	19	19	20220411_bbm1840_22-2895_Killinger_9 (F006909)	L-lactate dehydrogenase A chain OS=Mus musculus OX=10090 GN=Ldha PE=1 SV=3	P06151	Ldha	uniprot_Mus-musculus_SP.fasta	36,498.9	100.0%	3	5	12	0.0456%	21.4%	VIGSGCNLDSAR	R	F	99.7%	72.7	25.3	17.1	61.8	0	2	0	0	2	1,248.6002	1,729.89		62,455.2	158	169	Empty	false	P16125
22-2895	19	19	20220411_bbm1840_22-2895_Killinger_9 (F006909)	2',3'-cyclic-nucleotide 3'-phosphodiesterase OS=Mus musculus OX=10090 GN=Cnp PE=1 SV=3	P16330	Cnp	uniprot_Mus-musculus_SP.fasta	47,125.2	100.0%	7	7	14	0.0532%	21.9%	AAGAEEYAQQEVVKR	K	S	99.7%	32.5	27.2	14.4	31.1	0	0	1	0	2	1,648.8289	1,989.84		66,980.6	261	275	Empty	true	
22-2895	19	19	20220411_bbm1840_22-2895_Killinger_9 (F006909)	2',3'-cyclic-nucleotide 3'-phosphodiesterase OS=Mus musculus OX=10090 GN=Cnp PE=1 SV=3	P16330	Cnp	uniprot_Mus-musculus_SP.fasta	47,125.2	100.0%	7	7	14	0.0532%	21.9%	AGQVFLEELGNHK	K	A	97.9%	26.8	25.2	15.1	24.5	0	0	2	0	2	1,441.7435	2,995.79		89,765.2	204	216	Empty	true	
22-2895	19	19	20220411_bbm1840_22-2895_Killinger_9 (F006909)	2',3'-cyclic-nucleotide 3'-phosphodiesterase OS=Mus musculus OX=10090 GN=Cnp PE=1 SV=3	P16330	Cnp	uniprot_Mus-musculus_SP.fasta	47,125.2	100.0%	7	7	14	0.0532%	21.9%	AHVTLGCAADVQPVQTGLDLLDILQQVK	R	G	99.7%	49.3	25.6	13.0	47.1	0	0	3	0	2	3,002.5985	5,378.65		12,401.0	328	355	Empty	true	
22-2895	19	19	20220411_bbm1840_22-2895_Killinger_9 (F006909)	2',3'-cyclic-nucleotide 3'-phosphodiesterase OS=Mus musculus OX=10090 GN=Cnp PE=1 SV=3	P16330	Cnp	uniprot_Mus-musculus_SP.fasta	47,125.2	100.0%	7	7	14	0.0532%	21.9%	GGSQGEAVGELPR	K	G	99.7%	69.7	25.0	13.1	47.5	0	2	0	0	2	1,256.6231	1,950.14		88,827.9	356	368	Empty	true	
22-2895	19	19	20220411_bbm1840_22-2895_Killinger_9 (F006909)	2',3'-cyclic-nucleotide 3'-phosphodiesterase OS=Mus musculus OX=10090 GN=Cnp PE=1 SV=3	P16330	Cnp	uniprot_Mus-musculus_SP.fasta	47,125.2	100.0%	7	7	14	0.0532%	21.9%	KAGQVFLEELGNHK	R	A	99.7%	27.7	26.0	0.000	27.7	0	0	2	0	2	1,569.8385	2,861.55		120111	203	216	Empty	true	
22-2895	19	19	20220411_bbm1840_22-2895_Killinger_9 (F006909)	2',3'-cyclic-nucleotide 3'-phosphodiesterase OS=Mus musculus OX=10090 GN=Cnp PE=1 SV=3	P16330	Cnp	uniprot_Mus-musculus_SP.fasta	47,125.2	100.0%	7	7	14	0.0532%	21.9%	LSISALFVTPK	K	T	99.7%	61.3	25.0	0.000	57.0	0	3	0	0	2	1,175.7035	4,125.12		66,795.3	283	293	Empty	true	
22-2895	19	19	20220411_bbm1840_22-2895_Killinger_9 (F006909)	2',3'-cyclic-nucleotide 3'-phosphodiesterase OS=Mus musculus OX=10090 GN=Cnp PE=1 SV=3	P16330	Cnp	uniprot_Mus-musculus_SP.fasta	47,125.2	100.0%	7	7	14	0.0532%	21.9%	RPPGVLHCTTK	K	F	99.7%	29.4	25.2	18.3	20.6	0	0	1	0	2	1,265.6785	1,101.87		49,784.5	244	254	Empty	true	
22-2895	19	19	20220411_bbm1840_22-2895_Killinger_9 (F006909)	Keratin, type II cytoskeletal 5 OS=Mus musculus OX=10090 GN=Krt5 PE=1 SV=1	Q922U2	Krt5	uniprot_Mus-musculus_SP.fasta	61,768.0	100.0%	8	9	18	0.0684%	12.4%	FASFIDKVR	K	F	99.6%	39.4	25.0	0.000	0.000	0	1	0	0	2	1,082.5993	2,701.23		112052	173	181	Empty	true	Q3TTY5,P04104,Q8VED5,Q3UV17,Q6NXH9,Q6IFZ6,P50446
22-2895	19	19	20220411_bbm1840_22-2895_Killinger_9 (F006909)	Keratin, type II cytoskeletal 5 OS=Mus musculus OX=10090 GN=Krt5 PE=1 SV=1	Q922U2	Krt5	uniprot_Mus-musculus_SP.fasta	61,768.0	100.0%	8	9	18	0.0684%	12.4%	KLLEGEECR	R	L	99.7%	42.7	25.8	13.4	42.7	0	2	0	0	2	1,133.5621	1,313.69		83,972.0	466	474	Empty	true	Q3TTY5,Q3UV17,Q6NXH9,P50446
22-2895	19	19	20220411_bbm1840_22-2895_Killinger_9 (F006909)	Keratin, type II cytoskeletal 5 OS=Mus musculus OX=10090 GN=Krt5 PE=1 SV=1	Q922U2	Krt5	uniprot_Mus-musculus_SP.fasta	61,768.0	100.0%	8	9	18	0.0684%	12.4%	LLEGEECR	K	L	99.0%	53.4	25.0	26.3	41.6	0	2	0	0	2	1,005.4671	1,410.53		158728	467	474	Empty	true	Q3TTY5,Q3UV17,Q6NXH9,P50446
22-2895	19	19	20220411_bbm1840_22-2895_Killinger_9 (F006909)	Keratin, type II cytoskeletal 5 OS=Mus musculus OX=10090 GN=Krt5 PE=1 SV=1	Q922U2	Krt5	uniprot_Mus-musculus_SP.fasta	61,768.0	100.0%	8	9	18	0.0684%	12.4%	LRSEIDNVKK	R	Q	99.7%	36.2	26.0	27.6	1.60	0	0	2	0	2	1,201.6900	1,118.15		393269	390	399	Empty	true	
22-2895	19	19	20220411_bbm1840_22-2895_Killinger_9 (F006909)	Keratin, type II cytoskeletal 5 OS=Mus musculus OX=10090 GN=Krt5 PE=1 SV=1	Q922U2	Krt5	uniprot_Mus-musculus_SP.fasta	61,768.0	100.0%	8	9	18	0.0684%	12.4%	NKYEDEINKR	K	T	99.7%	50.2	25.0	21.4	35.4	0	2	2	0	2	1,308.6543	1,374.03		298665	250	259	Empty	true	Q8VED5,Q6IFZ6
22-2895	19	19	20220411_bbm1840_22-2895_Killinger_9 (F006909)	Keratin, type II cytoskeletal 5 OS=Mus musculus OX=10090 GN=Krt5 PE=1 SV=1	Q922U2	Krt5	uniprot_Mus-musculus_SP.fasta	61,768.0	100.0%	8	9	18	0.0684%	12.4%	SLDLDSIIAEVK	R	A	99.7%	92.8	25.8	24.6	79.4	0	3	0	0	2	1,302.7153	4,357.57		106858	326	337	Empty	true	P50446
22-2895	19	19	20220411_bbm1840_22-2895_Killinger_9 (F006909)	Keratin, type II cytoskeletal 5 OS=Mus musculus OX=10090 GN=Krt5 PE=1 SV=1	Q922U2	Krt5	uniprot_Mus-musculus_SP.fasta	61,768.0	100.0%	8	9	18	0.0684%	12.4%	SRTEAESWYQTK	R	Y	99.7%	43.2	25.0	16.1	40.9	0	2	0	0	2	1,485.6968	1,937.56		19,592.9	347	358	Empty	true	
22-2895	19	19	20220411_bbm1840_22-2895_Killinger_9 (F006909)	Keratin, type II cytoskeletal 5 OS=Mus musculus OX=10090 GN=Krt5 PE=1 SV=1	Q922U2	Krt5	uniprot_Mus-musculus_SP.fasta	61,768.0	100.0%	8	9	18	0.0684%	12.4%	YEELQQTAGR	K	H	99.7%	63.4	25.0	22.3	55.5	0	2	0	0	2	1,194.5750	1,539.62		54,602.3	359	368	Empty	true	
22-2895	19	19	20220411_bbm1840_22-2895_Killinger_9 (F006909)	ATP synthase subunit d, mitochondrial OS=Mus musculus OX=10090 GN=Atp5pd PE=1 SV=3	Q9DCX2	Atp5pd	uniprot_Mus-musculus_SP.fasta	18,750.1	98.6%	1	1	2	0.00760%	9.32%	ANVAKPGLVDDFEKK	R	Y	99.7%	37.5	26.8	15.9	35.1	0	0	2	0	2	1,630.8801	2,315.37		90,883.9	59	73	Empty	true	
22-2895	19	19	20220411_bbm1840_22-2895_Killinger_9 (F006909)	Plasma membrane calcium-transporting ATPase 2 OS=Mus musculus OX=10090 GN=Atp2b2 PE=1 SV=2	Q9R0K7	Atp2b2	uniprot_Mus-musculus_SP.fasta	132,590.8	100.0%	3	4	5	0.0190%	3.67%	AGQVVQIPVAEIVVGDIAQIK	R	Y	99.7%	33.2	25.0	13.2	33.2	0	0	1	0	2	2,147.2437	5,210.78		8,172.20	197	217	Empty	true	
22-2895	19	19	20220411_bbm1840_22-2895_Killinger_9 (F006909)	Plasma membrane calcium-transporting ATPase 2 OS=Mus musculus OX=10090 GN=Atp2b2 PE=1 SV=2	Q9R0K7	Atp2b2	uniprot_Mus-musculus_SP.fasta	132,590.8	100.0%	3	4	5	0.0190%	3.67%	IRNEKGEIEQER	R	I	96.4%	19.0	26.6	13.4	14.4	0	0	2	0	2	1,500.7766	993.492		86,699.5	721	732	Empty	true	
22-2895	19	19	20220411_bbm1840_22-2895_Killinger_9 (F006909)	Plasma membrane calcium-transporting ATPase 2 OS=Mus musculus OX=10090 GN=Atp2b2 PE=1 SV=2	Q9R0K7	Atp2b2	uniprot_Mus-musculus_SP.fasta	132,590.8	100.0%	3	4	5	0.0190%	3.67%	SSPTDKHTLVK	R	G	99.6%	37.2	25.0	17.4	29.7	0	1	1	0	2	1,212.6584	892.682		78,984.1	746	756	Empty	true	
22-2895	19	19	20220411_bbm1840_22-2895_Killinger_9 (F006909)	Microtubule-associated protein 1A OS=Mus musculus OX=10090 GN=Map1a PE=1 SV=2	Q9QYR6	Map1a	uniprot_Mus-musculus_SP.fasta	300,140.5	100.0%	2	2	3	0.0114%	1.04%	VPSAPGQESPVPDTK	R	S	99.7%	40.0	26.4	13.4	40.0	0	2	0	0	2	1,508.7593	1,881.05		17,468.6	1781	1795	Empty	true	
22-2895	19	19	20220411_bbm1840_22-2895_Killinger_9 (F006909)	Microtubule-associated protein 1A OS=Mus musculus OX=10090 GN=Map1a PE=1 SV=2	Q9QYR6	Map1a	uniprot_Mus-musculus_SP.fasta	300,140.5	100.0%	2	2	3	0.0114%	1.04%	VVSNTIEPLTLFHK	R	M	99.3%	21.3	25.0	14.4	19.8	0	0	1	0	2	1,597.8949	3,555.20		39,734.5	179	192	Empty	true	
22-2895	19	19	20220411_bbm1840_22-2895_Killinger_9 (F006909)	Ras-related protein Rap-1A OS=Mus musculus OX=10090 GN=Rap1a PE=1 SV=1	P62835,Q99JI6	Rap1a,Rap1b	uniprot_Mus-musculus_SP.fasta	20,987.3	98.6%	1	1	2	0.00760%	6.52%	INVNEIFYDLVR	K	Q	99.7%	50.2	25.6	20.0	48.5	0	2	0	0	2	1,494.7951	4,984.18		16,701.6	152	163	Empty	true	
22-2895	19	19	20220411_bbm1840_22-2895_Killinger_9 (F006909)	Heterogeneous nuclear ribonucleoprotein U OS=Mus musculus OX=10090 GN=Hnrnpu PE=1 SV=1	Q8VEK3	Hnrnpu	uniprot_Mus-musculus_SP.fasta	87,918.5	100.0%	2	2	4	0.0152%	2.62%	DRLSASSLTMESFAFLWAGGR	R	A	99.7%	40.2	27.9	0.000	38.9	0	0	2	0	2	2,302.1285	5,094.69		17,437.5	280	300	Empty	true	
22-2895	19	19	20220411_bbm1840_22-2895_Killinger_9 (F006909)	Heterogeneous nuclear ribonucleoprotein U OS=Mus musculus OX=10090 GN=Hnrnpu PE=1 SV=1	Q8VEK3	Hnrnpu	uniprot_Mus-musculus_SP.fasta	87,918.5	100.0%	2	2	4	0.0152%	2.62%	LSASSLTMESFAFLWAGGR	R	A	99.0%	34.7	27.2	0.000	34.7	0	2	0	0	2	2,031.0004	5,297.73		4,071.00	282	300	Empty	true	
22-2895	19	19	20220411_bbm1840_22-2895_Killinger_9 (F006909)	Tubulin beta-4A chain OS=Mus musculus OX=10090 GN=Tubb4a PE=1 SV=3	Q9D6F9	Tubb4a	uniprot_Mus-musculus_SP.fasta	49,585.5	100.0%	7	9	17	0.0646%	58.3%	ALTVPELTQQMFDAK	R	N	99.7%	94.3	26.9	22.0	31.4	0	3	0	0	2	1,707.8625	3,333.96		77,992.8	283	297	Empty	false	Q9ERD7,Q922F4,P68372
22-2895	19	19	20220411_bbm1840_22-2895_Killinger_9 (F006909)	Tubulin beta-4A chain OS=Mus musculus OX=10090 GN=Tubb4a PE=1 SV=3	Q9D6F9	Tubb4a	uniprot_Mus-musculus_SP.fasta	49,585.5	100.0%	7	9	17	0.0646%	58.3%	AVLVDLEPGTMDSVR	R	S	99.7%	44.7	26.7	13.4	33.4	0	2	0	0	2	1,617.8155	3,022.79		52,629.3	63	77	Empty	false	P68372
22-2895	19	19	20220411_bbm1840_22-2895_Killinger_9 (F006909)	Tubulin beta-4A chain OS=Mus musculus OX=10090 GN=Tubb4a PE=1 SV=3	Q9D6F9	Tubb4a	uniprot_Mus-musculus_SP.fasta	49,585.5	100.0%	7	9	17	0.0646%	58.3%	EIVHLQAGQCGNQIGAK	R	F	99.7%	52.7	27.3	14.9	0.000	0	0	2	0	2	1,822.9231	2,120.32		78,971.5	3	19	Empty	false	P99024,Q9ERD7,P68372,Q7TMM9
22-2895	19	19	20220411_bbm1840_22-2895_Killinger_9 (F006909)	Tubulin beta-4A chain OS=Mus musculus OX=10090 GN=Tubb4a PE=1 SV=3	Q9D6F9	Tubb4a	uniprot_Mus-musculus_SP.fasta	49,585.5	100.0%	7	9	17	0.0646%	58.3%	EVDEQMLSVQSK	K	N	99.7%	81.3	25.0	16.6	74.2	0	2	0	0	2	1,408.6626	1,751.27		25,528.1	325	336	Empty	true	
22-2895	19	19	20220411_bbm1840_22-2895_Killinger_9 (F006909)	Tubulin beta-4A chain OS=Mus musculus OX=10090 GN=Tubb4a PE=1 SV=3	Q9D6F9	Tubb4a	uniprot_Mus-musculus_SP.fasta	49,585.5	100.0%	7	9	17	0.0646%	58.3%	FPGQLNADLR	R	K	99.7%	58.4	26.4	24.9	45.1	0	4	0	0	2	1,130.5954	2,749.21		447073	242	251	Empty	false	P99024,Q9ERD7,Q922F4,P68372,Q7TMM9
22-2895	19	19	20220411_bbm1840_22-2895_Killinger_9 (F006909)	Tubulin beta-4A chain OS=Mus musculus OX=10090 GN=Tubb4a PE=1 SV=3	Q9D6F9	Tubb4a	uniprot_Mus-musculus_SP.fasta	49,585.5	100.0%	7	9	17	0.0646%	58.3%	FPGQLNADLRK	R	L	99.7%	36.7	26.4	20.6	19.6	0	2	5	0	2	1,258.6904	2,360.12		1373550	242	252	Empty	false	P99024,Q9ERD7,Q922F4,P68372,Q7TMM9
22-2895	19	19	20220411_bbm1840_22-2895_Killinger_9 (F006909)	Tubulin beta-4A chain OS=Mus musculus OX=10090 GN=Tubb4a PE=1 SV=3	Q9D6F9	Tubb4a	uniprot_Mus-musculus_SP.fasta	49,585.5	100.0%	7	9	17	0.0646%	58.3%	GHYTEGAELVDAVLDVVR	K	K	99.7%	61.5	27.3	18.0	55.7	0	0	2	0	2	1,942.9870	4,852.47		28,552.3	104	121	Empty	true	
22-2895	19	19	20220411_bbm1840_22-2895_Killinger_9 (F006909)	Tubulin beta-4A chain OS=Mus musculus OX=10090 GN=Tubb4a PE=1 SV=3	Q9D6F9	Tubb4a	uniprot_Mus-musculus_SP.fasta	49,585.5	100.0%	7	9	17	0.0646%	58.3%	GHYTEGAELVDAVLDVVRK	K	E	99.7%	68.4	27.0	17.8	66.1	0	0	2	0	2	2,071.0820	4,608.00		126313	104	122	Empty	true	
22-2895	19	19	20220411_bbm1840_22-2895_Killinger_9 (F006909)	Tubulin beta-4A chain OS=Mus musculus OX=10090 GN=Tubb4a PE=1 SV=3	Q9D6F9	Tubb4a	uniprot_Mus-musculus_SP.fasta	49,585.5	100.0%	7	9	17	0.0646%	58.3%	IMNTFSVVPSPK	R	V	99.7%	83.9	26.2	17.8	70.3	0	2	0	0	2	1,335.6978	2,738.44		276769	163	174	Empty	false	P99024,Q9ERD7,P68372
22-2895	19	19	20220411_bbm1840_22-2895_Killinger_9 (F006909)	Tubulin beta-4A chain OS=Mus musculus OX=10090 GN=Tubb4a PE=1 SV=3	Q9D6F9	Tubb4a	uniprot_Mus-musculus_SP.fasta	49,585.5	100.0%	7	9	17	0.0646%	58.3%	IREEFPDRIMNTFSVVPSPK	K	V	97.8%	21.3	28.0	13.2	21.3	0	0	1	0	2	2,378.2175	3,219.95		25,589.9	155	174	Empty	true	
22-2895	19	19	20220411_bbm1840_22-2895_Killinger_9 (F006909)	Tubulin beta-4A chain OS=Mus musculus OX=10090 GN=Tubb4a PE=1 SV=3	Q9D6F9	Tubb4a	uniprot_Mus-musculus_SP.fasta	49,585.5	100.0%	7	9	17	0.0646%	58.3%	ISEQFTAMFR	R	R	99.7%	75.5	25.0	16.4	63.5	0	5	0	0	2	1,245.5933	2,920.93		1302230	381	390	Empty	false	P99024,Q9ERD7,P68372,Q7TMM9
22-2895	19	19	20220411_bbm1840_22-2895_Killinger_9 (F006909)	Tubulin beta-4A chain OS=Mus musculus OX=10090 GN=Tubb4a PE=1 SV=3	Q9D6F9	Tubb4a	uniprot_Mus-musculus_SP.fasta	49,585.5	100.0%	7	9	17	0.0646%	58.3%	KLAVNMVPFPR	R	L	99.7%	54.2	25.3	13.8	49.1	0	2	0	0	2	1,287.7243	2,713.46		80,453.7	252	262	Empty	false	P99024,Q9ERD7,Q922F4,P68372,Q7TMM9
22-2895	19	19	20220411_bbm1840_22-2895_Killinger_9 (F006909)	Tubulin beta-4A chain OS=Mus musculus OX=10090 GN=Tubb4a PE=1 SV=3	Q9D6F9	Tubb4a	uniprot_Mus-musculus_SP.fasta	49,585.5	100.0%	7	9	17	0.0646%	58.3%	LAVNMVPFPR	K	L	99.7%	64.9	26.2	21.2	58.2	0	6	0	0	2	1,159.6293	3,073.90		1111570	253	262	Empty	false	P99024,Q9ERD7,Q922F4,P68372,Q7TMM9
22-2895	19	19	20220411_bbm1840_22-2895_Killinger_9 (F006909)	Tubulin beta-4A chain OS=Mus musculus OX=10090 GN=Tubb4a PE=1 SV=3	Q9D6F9	Tubb4a	uniprot_Mus-musculus_SP.fasta	49,585.5	100.0%	7	9	17	0.0646%	58.3%	LHFFMPGFAPLTSR	R	G	99.7%	47.1	27.0	15.9	37.7	0	6	2	0	2	1,620.8356	4,009.55		417952	263	276	Empty	false	P99024,P68372,Q7TMM9
22-2895	19	19	20220411_bbm1840_22-2895_Killinger_9 (F006909)	Tubulin beta-4A chain OS=Mus musculus OX=10090 GN=Tubb4a PE=1 SV=3	Q9D6F9	Tubb4a	uniprot_Mus-musculus_SP.fasta	49,585.5	100.0%	7	9	17	0.0646%	58.3%	LTTPTYGDLNHLVSATMSGVTTCLR	K	F	99.7%	80.8	28.1	15.4	79.9	0	0	7	0	2	2,724.3334	3,991.65		211238	217	241	Empty	false	P99024,P68372,Q7TMM9
22-2895	19	19	20220411_bbm1840_22-2895_Killinger_9 (F006909)	Tubulin beta-4A chain OS=Mus musculus OX=10090 GN=Tubb4a PE=1 SV=3	Q9D6F9	Tubb4a	uniprot_Mus-musculus_SP.fasta	49,585.5	100.0%	7	9	17	0.0646%	58.3%	MAATFIGNSTAIQELFK	K	R	99.7%	87.6	27.2	13.3	0.000	0	3	0	0	2	1,841.9467	4,528.69		48,055.1	363	379	Empty	true	
22-2895	19	19	20220411_bbm1840_22-2895_Killinger_9 (F006909)	Tubulin beta-4A chain OS=Mus musculus OX=10090 GN=Tubb4a PE=1 SV=3	Q9D6F9	Tubb4a	uniprot_Mus-musculus_SP.fasta	49,585.5	100.0%	7	9	17	0.0646%	58.3%	MAATFIGNSTAIQELFKR	K	I	99.7%	69.5	27.4	13.3	12.4	0	0	5	0	2	2,014.0428	4,086.30		452894	363	380	Empty	true	
22-2895	19	19	20220411_bbm1840_22-2895_Killinger_9 (F006909)	Tubulin beta-4A chain OS=Mus musculus OX=10090 GN=Tubb4a PE=1 SV=3	Q9D6F9	Tubb4a	uniprot_Mus-musculus_SP.fasta	49,585.5	100.0%	7	9	17	0.0646%	58.3%	MREIVHLQAGQCGNQIGAK	-	F	99.7%	56.1	27.4	16.1	0.000	0	0	4	0	2	2,126.0596	1,998.24		274344	1	19	Empty	false	P99024,Q9ERD7,P68372,Q7TMM9
22-2895	19	19	20220411_bbm1840_22-2895_Killinger_9 (F006909)	Tubulin beta-4A chain OS=Mus musculus OX=10090 GN=Tubb4a PE=1 SV=3	Q9D6F9	Tubb4a	uniprot_Mus-musculus_SP.fasta	49,585.5	100.0%	7	9	17	0.0646%	58.3%	MSMKEVDEQMLSVQSK	R	N	99.7%	35.8	25.0	0.000	25.8	0	0	2	0	2	1,917.8604	1,632.77		169014	321	336	Empty	true	
22-2895	19	19	20220411_bbm1840_22-2895_Killinger_9 (F006909)	Tubulin beta-4A chain OS=Mus musculus OX=10090 GN=Tubb4a PE=1 SV=3	Q9D6F9	Tubb4a	uniprot_Mus-musculus_SP.fasta	49,585.5	100.0%	7	9	17	0.0646%	58.3%	NMMAACDPR	K	H	98.0%	29.7	25.0	0.000	29.7	0	1	0	0	2	1,097.4173	784.521		9,104.40	298	306	Empty	false	P99024,Q9ERD7,Q922F4,P68372,Q7TMM9
22-2895	19	19	20220411_bbm1840_22-2895_Killinger_9 (F006909)	Tubulin beta-4A chain OS=Mus musculus OX=10090 GN=Tubb4a PE=1 SV=3	Q9D6F9	Tubb4a	uniprot_Mus-musculus_SP.fasta	49,585.5	100.0%	7	9	17	0.0646%	58.3%	NSSYFVEWIPNNVK	K	T	99.7%	70.6	26.8	15.1	68.9	0	2	0	0	2	1,696.8328	3,962.02		320273	337	350	Empty	false	P99024,Q9ERD7,Q922F4,P68372,Q7TMM9
22-2895	19	19	20220411_bbm1840_22-2895_Killinger_9 (F006909)	Tubulin beta-4A chain OS=Mus musculus OX=10090 GN=Tubb4a PE=1 SV=3	Q9D6F9	Tubb4a	uniprot_Mus-musculus_SP.fasta	49,585.5	100.0%	7	9	17	0.0646%	58.3%	RISEQFTAMFR	K	R	97.2%	29.1	25.7	16.9	23.2	0	1	0	0	2	1,401.6944	2,652.18		41,506.3	380	390	Empty	false	P99024,Q9ERD7,P68372,Q7TMM9
22-2895	19	19	20220411_bbm1840_22-2895_Killinger_9 (F006909)	Tubulin beta-4A chain OS=Mus musculus OX=10090 GN=Tubb4a PE=1 SV=3	Q9D6F9	Tubb4a	uniprot_Mus-musculus_SP.fasta	49,585.5	100.0%	7	9	17	0.0646%	58.3%	SGPFGQIFRPDNFVFGQSGAGNNWAK	R	G	99.7%	72.2	27.8	16.7	4.09	0	0	10	0	2	2,799.3276	4,391.44		245757	78	103	Empty	false	P99024,P68372,Q7TMM9
22-2895	19	19	20220411_bbm1840_22-2895_Killinger_9 (F006909)	Tubulin beta-4A chain OS=Mus musculus OX=10090 GN=Tubb4a PE=1 SV=3	Q9D6F9	Tubb4a	uniprot_Mus-musculus_SP.fasta	49,585.5	100.0%	7	9	17	0.0646%	58.3%	TAVCDIPPR	K	G	99.7%	71.4	25.0	21.4	66.1	0	9	0	0	2	1,028.5195	1,861.72		880467	351	359	Empty	false	P99024,P68372,Q7TMM9
22-2895	19	19	20220411_bbm1840_22-2895_Killinger_9 (F006909)	Tubulin beta-4A chain OS=Mus musculus OX=10090 GN=Tubb4a PE=1 SV=3	Q9D6F9	Tubb4a	uniprot_Mus-musculus_SP.fasta	49,585.5	100.0%	7	9	17	0.0646%	58.3%	YLTVAAVFR	R	G	99.7%	61.3	25.0	13.1	61.3	0	4	0	0	2	1,039.5934	3,601.98		249483	310	318	Empty	false	P99024,P68372
22-2895	19	19	20220411_bbm1840_22-2895_Killinger_9 (F006909)	Peroxiredoxin-2 OS=Mus musculus OX=10090 GN=Prdx2 PE=1 SV=3	Q61171	Prdx2	uniprot_Mus-musculus_SP.fasta	21,779.1	100.0%	1	1	2	0.00760%	5.56%	QITVNDLPVGR	R	S	99.7%	44.4	25.0	14.4	38.1	0	2	0	0	2	1,211.6744	2,799.05		92,437.1	140	150	Empty	true	
22-2895	19	19	20220411_bbm1840_22-2895_Killinger_9 (F006909)	Keratin, type II cytoskeletal 79 OS=Mus musculus OX=10090 GN=Krt79 PE=1 SV=2	Q8VED5	Krt79	uniprot_Mus-musculus_SP.fasta	57,553.3	98.6%	1	1	2	0.00760%	8.10%	FASFIDKVR	K	F	99.6%	39.4	25.0	0.000	0.000	0	1	0	0	2	1,082.5993	2,701.23		112052	150	158	Empty	false	Q3TTY5,P04104,Q3UV17,Q6NXH9,Q922U2,Q6IFZ6,P50446
22-2895	19	19	20220411_bbm1840_22-2895_Killinger_9 (F006909)	Keratin, type II cytoskeletal 79 OS=Mus musculus OX=10090 GN=Krt79 PE=1 SV=2	Q8VED5	Krt79	uniprot_Mus-musculus_SP.fasta	57,553.3	98.6%	1	1	2	0.00760%	8.10%	FLEQQNKVLETK	R	W	94.7%	47.3	26.4	17.6	39.0	0	1	0	0	2	1,476.8058	2,422.34		18,699.6	159	170	Empty	true	Q3UV17
22-2895	19	19	20220411_bbm1840_22-2895_Killinger_9 (F006909)	Keratin, type II cytoskeletal 79 OS=Mus musculus OX=10090 GN=Krt79 PE=1 SV=2	Q8VED5	Krt79	uniprot_Mus-musculus_SP.fasta	57,553.3	98.6%	1	1	2	0.00760%	8.10%	NKYEDEINKR	K	T	99.7%	50.2	25.0	21.4	35.4	0	2	2	0	2	1,308.6543	1,374.03		298665	228	237	Empty	false	Q922U2,Q6IFZ6
22-2895	19	19	20220411_bbm1840_22-2895_Killinger_9 (F006909)	Keratin, type II cytoskeletal 79 OS=Mus musculus OX=10090 GN=Krt79 PE=1 SV=2	Q8VED5	Krt79	uniprot_Mus-musculus_SP.fasta	57,553.3	98.6%	1	1	2	0.00760%	8.10%	NLDLDSIIAEVK	R	A	99.7%	88.2	25.9	28.6	66.3	0	2	0	0	2	1,329.7262	4,367.13		258395	304	315	Empty	true	
22-2895	19	19	20220411_bbm1840_22-2895_Killinger_9 (F006909)	Keratin, type II cytoskeletal 6A OS=Mus musculus OX=10090 GN=Krt6a PE=1 SV=3	P50446	Krt6a	uniprot_Mus-musculus_SP.fasta	59,336.7	93.7%	0	0	0	0.000%	5.42%	FASFIDKVR	K	F	99.6%	39.4	25.0	0.000	0.000	0	1	0	0	2	1,082.5993	2,701.23		112052	163	171	Empty	false	Q3TTY5,P04104,Q8VED5,Q3UV17,Q6NXH9,Q922U2,Q6IFZ6
22-2895	19	19	20220411_bbm1840_22-2895_Killinger_9 (F006909)	Keratin, type II cytoskeletal 6A OS=Mus musculus OX=10090 GN=Krt6a PE=1 SV=3	P50446	Krt6a	uniprot_Mus-musculus_SP.fasta	59,336.7	93.7%	0	0	0	0.000%	5.42%	KLLEGEECR	R	L	99.7%	42.7	25.8	13.4	42.7	0	2	0	0	2	1,133.5621	1,313.69		83,972.0	456	464	Empty	false	Q3TTY5,Q3UV17,Q6NXH9,Q922U2
22-2895	19	19	20220411_bbm1840_22-2895_Killinger_9 (F006909)	Keratin, type II cytoskeletal 6A OS=Mus musculus OX=10090 GN=Krt6a PE=1 SV=3	P50446	Krt6a	uniprot_Mus-musculus_SP.fasta	59,336.7	93.7%	0	0	0	0.000%	5.42%	LLEGEECR	K	L	99.0%	53.4	25.0	26.3	41.6	0	2	0	0	2	1,005.4671	1,410.53		158728	457	464	Empty	false	Q3TTY5,Q3UV17,Q6NXH9,Q922U2
22-2895	19	19	20220411_bbm1840_22-2895_Killinger_9 (F006909)	Keratin, type II cytoskeletal 6A OS=Mus musculus OX=10090 GN=Krt6a PE=1 SV=3	P50446	Krt6a	uniprot_Mus-musculus_SP.fasta	59,336.7	93.7%	0	0	0	0.000%	5.42%	SLDLDSIIAEVK	R	A	99.7%	92.8	25.8	24.6	79.4	0	3	0	0	2	1,302.7153	4,357.57		106858	316	327	Empty	false	Q922U2
22-2895	19	19	20220411_bbm1840_22-2895_Killinger_9 (F006909)	2-oxoglutarate dehydrogenase, mitochondrial OS=Mus musculus OX=10090 GN=Ogdh PE=1 SV=3	Q60597	Ogdh	uniprot_Mus-musculus_SP.fasta	116,450.6	100.0%	4	4	7	0.0266%	5.18%	FGLEGCEVLIPALK	R	T	99.7%	45.1	26.6	13.7	44.5	0	2	0	0	2	1,545.8348	4,222.90		31,520.0	278	291	Empty	true	
22-2895	19	19	20220411_bbm1840_22-2895_Killinger_9 (F006909)	2-oxoglutarate dehydrogenase, mitochondrial OS=Mus musculus OX=10090 GN=Ogdh PE=1 SV=3	Q60597	Ogdh	uniprot_Mus-musculus_SP.fasta	116,450.6	100.0%	4	4	7	0.0266%	5.18%	IEQLSPFPFDLLLK	R	E	99.7%	44.3	25.0	15.1	35.0	0	2	0	0	2	1,659.9359	5,285.43		13,006.5	930	943	Empty	true	
22-2895	19	19	20220411_bbm1840_22-2895_Killinger_9 (F006909)	2-oxoglutarate dehydrogenase, mitochondrial OS=Mus musculus OX=10090 GN=Ogdh PE=1 SV=3	Q60597	Ogdh	uniprot_Mus-musculus_SP.fasta	116,450.6	100.0%	4	4	7	0.0266%	5.18%	LSGQDVER	R	G	99.0%	44.9	25.0	22.0	35.0	0	2	0	0	2	903.4531	1,060.27		108622	673	680	Empty	true	
22-2895	19	19	20220411_bbm1840_22-2895_Killinger_9 (F006909)	2-oxoglutarate dehydrogenase, mitochondrial OS=Mus musculus OX=10090 GN=Ogdh PE=1 SV=3	Q60597	Ogdh	uniprot_Mus-musculus_SP.fasta	116,450.6	100.0%	4	4	7	0.0266%	5.18%	TVDWALAEYMAFGSLLK	R	E	99.7%	29.8	26.9	13.7	29.8	0	0	1	0	2	1,914.9671	5,547.81		5,324.30	650	666	Empty	true	
22-2895	19	19	20220411_bbm1840_22-2895_Killinger_9 (F006909)	Elongation factor 1-alpha 1 OS=Mus musculus OX=10090 GN=Eef1a1 PE=1 SV=3	P10126	Eef1a1	uniprot_Mus-musculus_SP.fasta	50,114.2	100.0%	5	6	65	0.247%	16.7%	EHALLAYTLGVK	R	Q	99.7%	40.4	25.0	13.0	40.4	0	2	0	0	2	1,314.7417	3,176.24		109249	135	146	Empty	true	
22-2895	19	19	20220411_bbm1840_22-2895_Killinger_9 (F006909)	Elongation factor 1-alpha 1 OS=Mus musculus OX=10090 GN=Eef1a1 PE=1 SV=3	P10126	Eef1a1	uniprot_Mus-musculus_SP.fasta	50,114.2	100.0%	5	6	65	0.247%	16.7%	IGGIGTVPVGR	K	V	99.7%	66.0	25.0	14.9	61.3	0	2	0	0	2	1,025.6104	2,398.08		195782	256	266	Empty	true	
22-2895	19	19	20220411_bbm1840_22-2895_Killinger_9 (F006909)	Elongation factor 1-alpha 1 OS=Mus musculus OX=10090 GN=Eef1a1 PE=1 SV=3	P10126	Eef1a1	uniprot_Mus-musculus_SP.fasta	50,114.2	100.0%	5	6	65	0.247%	16.7%	NMITGTSQADCAVLIVAAGVGEFEAGISK	K	N	99.7%	90.7	28.5	20.5	77.2	0	0	4	0	2	2,909.4386	5,720.58		22,448.8	101	129	Empty	true	
22-2895	19	19	20220411_bbm1840_22-2895_Killinger_9 (F006909)	Elongation factor 1-alpha 1 OS=Mus musculus OX=10090 GN=Eef1a1 PE=1 SV=3	P10126	Eef1a1	uniprot_Mus-musculus_SP.fasta	50,114.2	100.0%	5	6	65	0.247%	16.7%	STTTGHLIYK	K	C	99.6%	37.4	25.4	0.000	29.1	0	2	0	0	2	1,120.5998	1,507.89		55,797.4	21	30	Empty	true	
22-2895	19	19	20220411_bbm1840_22-2895_Killinger_9 (F006909)	Elongation factor 1-alpha 1 OS=Mus musculus OX=10090 GN=Eef1a1 PE=1 SV=3	P10126	Eef1a1	uniprot_Mus-musculus_SP.fasta	50,114.2	100.0%	5	6	65	0.247%	16.7%	THINIVVIGHVDSGK	K	S	99.7%	64.8	25.6	13.1	55.4	0	0	55	0	2	1,588.8807	5,829.07		721114	6	20	Empty	true	
22-2895	19	19	20220411_bbm1840_22-2895_Killinger_9 (F006909)	Keratin, type I cytoskeletal 28 OS=Mus musculus OX=10090 GN=Krt28 PE=1 SV=1	A6BLY7	Krt28	uniprot_Mus-musculus_SP.fasta	50,346.9	98.6%	1	2	3	0.0114%	1.95%	VTMQNLNNR	K	L	99.7%	72.7	25.0	24.7	0.000	0	3	0	0	2	1,106.5259	1,009.20		352278	86	94	Empty	true	
22-2895	19	19	20220411_bbm1840_22-2895_Killinger_9 (F006909)	Pyridoxal kinase OS=Mus musculus OX=10090 GN=Pdxk PE=1 SV=1	Q8K183	Pdxk	uniprot_Mus-musculus_SP.fasta	35,014.2	98.6%	1	1	2	0.00760%	3.85%	MRKPDGSTVTQR	R	I	99.7%	53.6	26.9	15.8	46.4	0	0	2	0	2	1,391.7062	774.816		55,275.4	207	218	Empty	true	
22-2895	19	19	20220411_bbm1840_22-2895_Killinger_9 (F006909)	Creatine kinase B-type OS=Mus musculus OX=10090 GN=Ckb PE=1 SV=1	Q04447	Ckb	uniprot_Mus-musculus_SP.fasta	42,714.1	100.0%	6	7	14	0.0532%	24.1%	FCTGLTQIETLFK	R	S	99.7%	69.4	26.6	13.3	69.4	0	3	0	0	2	1,557.7984	4,520.38		85,151.7	253	265	Empty	true	
22-2895	19	19	20220411_bbm1840_22-2895_Killinger_9 (F006909)	Creatine kinase B-type OS=Mus musculus OX=10090 GN=Ckb PE=1 SV=1	Q04447	Ckb	uniprot_Mus-musculus_SP.fasta	42,714.1	100.0%	6	7	14	0.0532%	24.1%	LAVEALSSLDGDLSGR	K	Y	99.7%	70.8	27.1	0.000	70.8	0	2	0	0	2	1,602.8335	3,451.22		62,575.6	157	172	Empty	true	
22-2895	19	19	20220411_bbm1840_22-2895_Killinger_9 (F006909)	Creatine kinase B-type OS=Mus musculus OX=10090 GN=Ckb PE=1 SV=1	Q04447	Ckb	uniprot_Mus-musculus_SP.fasta	42,714.1	100.0%	6	7	14	0.0532%	24.1%	LGFSEVELVQMVVDGVK	R	L	99.7%	37.0	26.8	20.0	28.1	0	1	2	0	2	1,848.9777	5,295.39		27,921.1	342	358	Empty	true	
22-2895	19	19	20220411_bbm1840_22-2895_Killinger_9 (F006909)	Creatine kinase B-type OS=Mus musculus OX=10090 GN=Ckb PE=1 SV=1	Q04447	Ckb	uniprot_Mus-musculus_SP.fasta	42,714.1	100.0%	6	7	14	0.0532%	24.1%	RGTGGVDTAAVGGVFDVSNADR	K	L	99.7%	48.5	27.8	0.000	48.5	0	0	2	0	2	2,121.0321	2,984.68		72,441.6	320	341	Empty	true	
22-2895	19	19	20220411_bbm1840_22-2895_Killinger_9 (F006909)	Creatine kinase B-type OS=Mus musculus OX=10090 GN=Ckb PE=1 SV=1	Q04447	Ckb	uniprot_Mus-musculus_SP.fasta	42,714.1	100.0%	6	7	14	0.0532%	24.1%	TFLVWINEEDHLR	K	V	99.7%	34.6	26.4	17.8	17.3	0	0	2	0	2	1,671.8490	3,995.17		144093	224	236	Empty	true	
22-2895	19	19	20220411_bbm1840_22-2895_Killinger_9 (F006909)	Creatine kinase B-type OS=Mus musculus OX=10090 GN=Ckb PE=1 SV=1	Q04447	Ckb	uniprot_Mus-musculus_SP.fasta	42,714.1	100.0%	6	7	14	0.0532%	24.1%	VLTPELYAELR	K	A	99.7%	51.8	25.0	17.4	37.0	0	2	0	0	2	1,303.7257	3,474.90		107208	33	43	Empty	true	
22-2895	19	19	20220411_bbm1840_22-2895_Killinger_9 (F006909)	Glutamate dehydrogenase 1, mitochondrial OS=Mus musculus OX=10090 GN=Glud1 PE=1 SV=1	P26443	Glud1	uniprot_Mus-musculus_SP.fasta	61,338.4	100.0%	10	11	22	0.0836%	20.6%	CAVVDVPFGGAK	K	A	99.7%	55.0	26.1	13.0	46.8	0	3	0	0	2	1,219.6141	2,861.80		143245	172	183	Empty	true	
22-2895	19	19	20220411_bbm1840_22-2895_Killinger_9 (F006909)	Glutamate dehydrogenase 1, mitochondrial OS=Mus musculus OX=10090 GN=Glud1 PE=1 SV=1	P26443	Glud1	uniprot_Mus-musculus_SP.fasta	61,338.4	100.0%	10	11	22	0.0836%	20.6%	DDGSWEVIEGYR	R	A	99.7%	63.8	25.0	0.000	62.3	0	2	0	0	2	1,425.6282	3,360.58		79,272.0	125	136	Empty	true	
22-2895	19	19	20220411_bbm1840_22-2895_Killinger_9 (F006909)	Glutamate dehydrogenase 1, mitochondrial OS=Mus musculus OX=10090 GN=Glud1 PE=1 SV=1	P26443	Glud1	uniprot_Mus-musculus_SP.fasta	61,338.4	100.0%	10	11	22	0.0836%	20.6%	IIAEGANGPTTPEADKIFLER	K	N	99.7%	55.6	27.8	18.4	51.7	0	0	5	0	2	2,242.1717	3,228.16		161766	400	420	Empty	true	
22-2895	19	19	20220411_bbm1840_22-2895_Killinger_9 (F006909)	Glutamate dehydrogenase 1, mitochondrial OS=Mus musculus OX=10090 GN=Glud1 PE=1 SV=1	P26443	Glud1	uniprot_Mus-musculus_SP.fasta	61,338.4	100.0%	10	11	22	0.0836%	20.6%	ISGASEKDIVHSGLAYTMER	R	S	99.7%	28.7	27.7	0.000	28.7	0	0	2	0	2	2,164.0704	2,982.05		47,828.1	497	516	Empty	true	
22-2895	19	19	20220411_bbm1840_22-2895_Killinger_9 (F006909)	Glutamate dehydrogenase 1, mitochondrial OS=Mus musculus OX=10090 GN=Glud1 PE=1 SV=1	P26443	Glud1	uniprot_Mus-musculus_SP.fasta	61,338.4	100.0%	10	11	22	0.0836%	20.6%	MVEGFFDR	K	G	98.9%	34.8	25.0	15.7	34.8	0	2	0	0	2	1,016.4507	2,718.55		113128	69	76	Empty	true	
22-2895	19	19	20220411_bbm1840_22-2895_Killinger_9 (F006909)	Glutamate dehydrogenase 1, mitochondrial OS=Mus musculus OX=10090 GN=Glud1 PE=1 SV=1	P26443	Glud1	uniprot_Mus-musculus_SP.fasta	61,338.4	100.0%	10	11	22	0.0836%	20.6%	NYTDNELEK	K	I	98.1%	29.9	25.0	13.4	20.9	0	1	0	0	2	1,125.5059	1,586.36		61,422.1	192	200	Empty	true	
22-2895	19	19	20220411_bbm1840_22-2895_Killinger_9 (F006909)	Glutamate dehydrogenase 1, mitochondrial OS=Mus musculus OX=10090 GN=Glud1 PE=1 SV=1	P26443	Glud1	uniprot_Mus-musculus_SP.fasta	61,338.4	100.0%	10	11	22	0.0836%	20.6%	TAAYVNAIEK	R	V	99.7%	41.4	25.0	14.0	32.7	0	2	0	0	2	1,079.5731	2,045.09		127485	536	545	Empty	true	
22-2895	19	19	20220411_bbm1840_22-2895_Killinger_9 (F006909)	Glutamate dehydrogenase 1, mitochondrial OS=Mus musculus OX=10090 GN=Glud1 PE=1 SV=1	P26443	Glud1	uniprot_Mus-musculus_SP.fasta	61,338.4	100.0%	10	11	22	0.0836%	20.6%	TAMKYNLGLDLR	R	T	99.7%	37.8	25.1	13.2	35.4	0	0	1	0	2	1,410.7412	2,809.70		61,788.1	524	535	Empty	true	
22-2895	19	19	20220411_bbm1840_22-2895_Killinger_9 (F006909)	Glutamate dehydrogenase 1, mitochondrial OS=Mus musculus OX=10090 GN=Glud1 PE=1 SV=1	P26443	Glud1	uniprot_Mus-musculus_SP.fasta	61,338.4	100.0%	10	11	22	0.0836%	20.6%	YNLGLDLR	K	T	99.0%	43.9	25.0	26.5	31.2	0	2	0	0	2	963.5259	3,161.89		149483	528	535	Empty	true	
22-2895	19	19	20220411_bbm1840_22-2895_Killinger_9 (F006909)	Glutamate dehydrogenase 1, mitochondrial OS=Mus musculus OX=10090 GN=Glud1 PE=1 SV=1	P26443	Glud1	uniprot_Mus-musculus_SP.fasta	61,338.4	100.0%	10	11	22	0.0836%	20.6%	YSTDVSVDEVK	R	A	99.7%	52.1	25.0	13.5	45.8	0	2	0	0	2	1,241.5896	2,110.90		68,668.7	152	162	Empty	true	
22-2895	19	19	20220411_bbm1840_22-2895_Killinger_9 (F006909)	Malate dehydrogenase, mitochondrial OS=Mus musculus OX=10090 GN=Mdh2 PE=1 SV=3	P08249	Mdh2	uniprot_Mus-musculus_SP.fasta	35,611.9	100.0%	8	8	18	0.0684%	32.0%	AGAGSATLSMAYAGAR	K	F	99.7%	93.6	25.0	0.000	90.5	0	2	0	0	2	1,470.7006	2,125.00		55,530.9	242	257	Empty	true	
22-2895	19	19	20220411_bbm1840_22-2895_Killinger_9 (F006909)	Malate dehydrogenase, mitochondrial OS=Mus musculus OX=10090 GN=Mdh2 PE=1 SV=3	P08249	Mdh2	uniprot_Mus-musculus_SP.fasta	35,611.9	100.0%	8	8	18	0.0684%	32.0%	ANTFVAELK	R	G	99.7%	57.8	25.0	18.3	46.5	0	2	0	0	2	992.5411	2,627.25		171851	177	185	Empty	true	
22-2895	19	19	20220411_bbm1840_22-2895_Killinger_9 (F006909)	Malate dehydrogenase, mitochondrial OS=Mus musculus OX=10090 GN=Mdh2 PE=1 SV=3	P08249	Mdh2	uniprot_Mus-musculus_SP.fasta	35,611.9	100.0%	8	8	18	0.0684%	32.0%	ETECTYFSTPLLLGK	K	K	99.7%	60.6	26.3	0.000	60.6	0	3	0	0	2	1,758.8621	3,930.72		46,041.6	282	296	Empty	true	
22-2895	19	19	20220411_bbm1840_22-2895_Killinger_9 (F006909)	Malate dehydrogenase, mitochondrial OS=Mus musculus OX=10090 GN=Mdh2 PE=1 SV=3	P08249	Mdh2	uniprot_Mus-musculus_SP.fasta	35,611.9	100.0%	8	8	18	0.0684%	32.0%	GCDVVVIPAGVPR	K	K	99.7%	51.4	25.0	15.2	46.1	0	2	0	0	2	1,338.7200	3,042.37		107375	92	104	Empty	true	
22-2895	19	19	20220411_bbm1840_22-2895_Killinger_9 (F006909)	Malate dehydrogenase, mitochondrial OS=Mus musculus OX=10090 GN=Mdh2 PE=1 SV=3	P08249	Mdh2	uniprot_Mus-musculus_SP.fasta	35,611.9	100.0%	8	8	18	0.0684%	32.0%	IFGVTTLDIVR	K	A	99.7%	46.6	25.0	17.6	39.3	0	2	0	0	2	1,233.7203	3,956.18		85,875.8	166	176	Empty	true	
22-2895	19	19	20220411_bbm1840_22-2895_Killinger_9 (F006909)	Malate dehydrogenase, mitochondrial OS=Mus musculus OX=10090 GN=Mdh2 PE=1 SV=3	P08249	Mdh2	uniprot_Mus-musculus_SP.fasta	35,611.9	100.0%	8	8	18	0.0684%	32.0%	IQEAGTEVVK	R	A	99.1%	35.4	26.9	31.9	4.78	0	1	0	0	2	1,073.5838	1,453.78		58,152.3	230	239	Empty	true	
22-2895	19	19	20220411_bbm1840_22-2895_Killinger_9 (F006909)	Malate dehydrogenase, mitochondrial OS=Mus musculus OX=10090 GN=Mdh2 PE=1 SV=3	P08249	Mdh2	uniprot_Mus-musculus_SP.fasta	35,611.9	100.0%	8	8	18	0.0684%	32.0%	LTLYDIAHTPGVAADLSHIETR	R	A	99.7%	107	27.2	13.2	101	0	0	3	0	2	2,393.2462	4,003.78		108323	53	74	Empty	true	
22-2895	19	19	20220411_bbm1840_22-2895_Killinger_9 (F006909)	Malate dehydrogenase, mitochondrial OS=Mus musculus OX=10090 GN=Mdh2 PE=1 SV=3	P08249	Mdh2	uniprot_Mus-musculus_SP.fasta	35,611.9	100.0%	8	8	18	0.0684%	32.0%	TIIPLISQCTPK	K	V	99.3%	39.1	25.0	14.7	33.6	0	3	0	0	2	1,370.7715	3,333.79		274992	204	215	Empty	true	
22-2895	19	19	20220411_bbm1840_22-2895_Killinger_9 (F006909)	14-3-3 protein epsilon OS=Mus musculus OX=10090 GN=Ywhae PE=1 SV=1	P62259	Ywhae	uniprot_Mus-musculus_SP.fasta	29,175.0	100.0%	3	3	7	0.0266%	22.4%	AASDIAMTELPPTHPIR	K	L	99.7%	44.7	27.3	13.0	42.7	0	0	3	0	2	1,835.9323	2,450.65		96,634.7	154	170	Empty	true	
22-2895	19	19	20220411_bbm1840_22-2895_Killinger_9 (F006909)	14-3-3 protein epsilon OS=Mus musculus OX=10090 GN=Ywhae PE=1 SV=1	P62259	Ywhae	uniprot_Mus-musculus_SP.fasta	29,175.0	100.0%	3	3	7	0.0266%	22.4%	IISSIEQKEENKGGEDKLK	R	M	98.4%	22.1	26.9	13.5	21.7	0	0	1	0	2	2,145.1401	1,642.55		19,323.2	62	80	Empty	true	
22-2895	19	19	20220411_bbm1840_22-2895_Killinger_9 (F006909)	14-3-3 protein epsilon OS=Mus musculus OX=10090 GN=Ywhae PE=1 SV=1	P62259	Ywhae	uniprot_Mus-musculus_SP.fasta	29,175.0	100.0%	3	3	7	0.0266%	22.4%	NLLSVAYK	R	N	97.7%	29.8	25.0	13.2	29.8	0	1	0	0	2	907.5247	2,777.22		68,456.2	43	50	Empty	false	P63101,P68254,P61982
22-2895	19	19	20220411_bbm1840_22-2895_Killinger_9 (F006909)	14-3-3 protein epsilon OS=Mus musculus OX=10090 GN=Ywhae PE=1 SV=1	P62259	Ywhae	uniprot_Mus-musculus_SP.fasta	29,175.0	100.0%	3	3	7	0.0266%	22.4%	VAGMDVELTVEER	K	N	99.7%	91.7	25.9	0.000	82.4	0	3	0	0	2	1,463.7048	2,523.89		63,338.3	30	42	Empty	true	
22-2895	19	19	20220411_bbm1840_22-2895_Killinger_9 (F006909)	Isoleucine--tRNA ligase, mitochondrial OS=Mus musculus OX=10090 GN=Iars2 PE=1 SV=1	Q8BIJ6	Iars2	uniprot_Mus-musculus_SP.fasta	112,805.9	98.0%	1	2	3	0.0114%	1.48%	SCQTALAEILDVLVR	R	A	99.6%	50.7	26.6	19.6	43.6	0	2	1	0	2	1,687.9049	5,646.83		10,621.2	818	832	Empty	true	
22-2895	19	19	20220411_bbm1840_22-2895_Killinger_9 (F006909)	Tubulin beta-4B chain OS=Mus musculus OX=10090 GN=Tubb4b PE=1 SV=1	P68372	Tubb4b	uniprot_Mus-musculus_SP.fasta	49,830.7	100.0%	5	6	12	0.0456%	58.2%	ALTVPELTQQMFDAK	R	N	99.7%	94.3	26.9	22.0	31.4	0	3	0	0	2	1,707.8625	3,333.96		77,992.8	283	297	Empty	true	Q9ERD7,Q922F4,Q9D6F9
22-2895	19	19	20220411_bbm1840_22-2895_Killinger_9 (F006909)	Tubulin beta-4B chain OS=Mus musculus OX=10090 GN=Tubb4b PE=1 SV=1	P68372	Tubb4b	uniprot_Mus-musculus_SP.fasta	49,830.7	100.0%	5	6	12	0.0456%	58.2%	AVLVDLEPGTMDSVR	R	S	99.7%	44.7	26.7	13.4	33.4	0	2	0	0	2	1,617.8155	3,022.79		52,629.3	63	77	Empty	true	Q9D6F9
22-2895	19	19	20220411_bbm1840_22-2895_Killinger_9 (F006909)	Tubulin beta-4B chain OS=Mus musculus OX=10090 GN=Tubb4b PE=1 SV=1	P68372	Tubb4b	uniprot_Mus-musculus_SP.fasta	49,830.7	100.0%	5	6	12	0.0456%	58.2%	EIVHLQAGQCGNQIGAK	R	F	99.7%	52.7	27.3	14.9	0.000	0	0	2	0	2	1,822.9231	2,120.32		78,971.5	3	19	Empty	false	P99024,Q9ERD7,Q9D6F9,Q7TMM9
22-2895	19	19	20220411_bbm1840_22-2895_Killinger_9 (F006909)	Tubulin beta-4B chain OS=Mus musculus OX=10090 GN=Tubb4b PE=1 SV=1	P68372	Tubb4b	uniprot_Mus-musculus_SP.fasta	49,830.7	100.0%	5	6	12	0.0456%	58.2%	EVDEQMLNVQNK	K	N	99.7%	69.0	25.0	18.3	63.5	0	2	0	0	2	1,462.6844	1,719.98		31,735.0	325	336	Empty	false	P99024,Q7TMM9
22-2895	19	19	20220411_bbm1840_22-2895_Killinger_9 (F006909)	Tubulin beta-4B chain OS=Mus musculus OX=10090 GN=Tubb4b PE=1 SV=1	P68372	Tubb4b	uniprot_Mus-musculus_SP.fasta	49,830.7	100.0%	5	6	12	0.0456%	58.2%	FPGQLNADLR	R	K	99.7%	58.4	26.4	24.9	45.1	0	4	0	0	2	1,130.5954	2,749.21		447073	242	251	Empty	false	P99024,Q9ERD7,Q922F4,Q9D6F9,Q7TMM9
22-2895	19	19	20220411_bbm1840_22-2895_Killinger_9 (F006909)	Tubulin beta-4B chain OS=Mus musculus OX=10090 GN=Tubb4b PE=1 SV=1	P68372	Tubb4b	uniprot_Mus-musculus_SP.fasta	49,830.7	100.0%	5	6	12	0.0456%	58.2%	FPGQLNADLRK	R	L	99.7%	36.7	26.4	20.6	19.6	0	2	5	0	2	1,258.6904	2,360.12		1373550	242	252	Empty	false	P99024,Q9ERD7,Q922F4,Q9D6F9,Q7TMM9
22-2895	19	19	20220411_bbm1840_22-2895_Killinger_9 (F006909)	Tubulin beta-4B chain OS=Mus musculus OX=10090 GN=Tubb4b PE=1 SV=1	P68372	Tubb4b	uniprot_Mus-musculus_SP.fasta	49,830.7	100.0%	5	6	12	0.0456%	58.2%	GHYTEGAELVDSVLDVVR	K	K	99.7%	111	27.2	31.3	89.4	0	3	2	0	2	1,958.9819	4,497.05		765490	104	121	Empty	false	P99024,Q9ERD7,Q922F4,Q7TMM9
22-2895	19	19	20220411_bbm1840_22-2895_Killinger_9 (F006909)	Tubulin beta-4B chain OS=Mus musculus OX=10090 GN=Tubb4b PE=1 SV=1	P68372	Tubb4b	uniprot_Mus-musculus_SP.fasta	49,830.7	100.0%	5	6	12	0.0456%	58.2%	GHYTEGAELVDSVLDVVRK	K	E	99.7%	73.9	27.8	19.5	71.6	0	0	4	0	2	2,087.0769	4,245.10		160394	104	122	Empty	false	P99024,Q9ERD7,Q922F4,Q7TMM9
22-2895	19	19	20220411_bbm1840_22-2895_Killinger_9 (F006909)	Tubulin beta-4B chain OS=Mus musculus OX=10090 GN=Tubb4b PE=1 SV=1	P68372	Tubb4b	uniprot_Mus-musculus_SP.fasta	49,830.7	100.0%	5	6	12	0.0456%	58.2%	IMNTFSVVPSPK	R	V	99.7%	83.9	26.2	17.8	70.3	0	2	0	0	2	1,335.6978	2,738.44		276769	163	174	Empty	true	P99024,Q9ERD7,Q9D6F9
22-2895	19	19	20220411_bbm1840_22-2895_Killinger_9 (F006909)	Tubulin beta-4B chain OS=Mus musculus OX=10090 GN=Tubb4b PE=1 SV=1	P68372	Tubb4b	uniprot_Mus-musculus_SP.fasta	49,830.7	100.0%	5	6	12	0.0456%	58.2%	IREEYPDR	K	I	99.0%	40.2	25.4	21.1	32.4	0	2	0	0	2	1,077.5324	1,205.08		199100	155	162	Empty	false	P99024,Q922F4,Q7TMM9
22-2895	19	19	20220411_bbm1840_22-2895_Killinger_9 (F006909)	Tubulin beta-4B chain OS=Mus musculus OX=10090 GN=Tubb4b PE=1 SV=1	P68372	Tubb4b	uniprot_Mus-musculus_SP.fasta	49,830.7	100.0%	5	6	12	0.0456%	58.2%	IREEYPDRIMNTFSVVPSPK	K	V	99.6%	25.9	27.9	17.2	23.8	0	0	1	0	2	2,394.2124	2,946.51		31,899.1	155	174	Empty	true	P99024
22-2895	19	19	20220411_bbm1840_22-2895_Killinger_9 (F006909)	Tubulin beta-4B chain OS=Mus musculus OX=10090 GN=Tubb4b PE=1 SV=1	P68372	Tubb4b	uniprot_Mus-musculus_SP.fasta	49,830.7	100.0%	5	6	12	0.0456%	58.2%	ISEQFTAMFR	R	R	99.7%	75.5	25.0	16.4	63.5	0	5	0	0	2	1,245.5933	2,920.93		1302230	381	390	Empty	false	P99024,Q9ERD7,Q9D6F9,Q7TMM9
22-2895	19	19	20220411_bbm1840_22-2895_Killinger_9 (F006909)	Tubulin beta-4B chain OS=Mus musculus OX=10090 GN=Tubb4b PE=1 SV=1	P68372	Tubb4b	uniprot_Mus-musculus_SP.fasta	49,830.7	100.0%	5	6	12	0.0456%	58.2%	KLAVNMVPFPR	R	L	99.7%	54.2	25.3	13.8	49.1	0	2	0	0	2	1,287.7243	2,713.46		80,453.7	252	262	Empty	false	P99024,Q9ERD7,Q922F4,Q9D6F9,Q7TMM9
22-2895	19	19	20220411_bbm1840_22-2895_Killinger_9 (F006909)	Tubulin beta-4B chain OS=Mus musculus OX=10090 GN=Tubb4b PE=1 SV=1	P68372	Tubb4b	uniprot_Mus-musculus_SP.fasta	49,830.7	100.0%	5	6	12	0.0456%	58.2%	LAVNMVPFPR	K	L	99.7%	64.9	26.2	21.2	58.2	0	6	0	0	2	1,159.6293	3,073.90		1111570	253	262	Empty	false	P99024,Q9ERD7,Q922F4,Q9D6F9,Q7TMM9
22-2895	19	19	20220411_bbm1840_22-2895_Killinger_9 (F006909)	Tubulin beta-4B chain OS=Mus musculus OX=10090 GN=Tubb4b PE=1 SV=1	P68372	Tubb4b	uniprot_Mus-musculus_SP.fasta	49,830.7	100.0%	5	6	12	0.0456%	58.2%	LHFFMPGFAPLTSR	R	G	99.7%	47.1	27.0	15.9	37.7	0	6	2	0	2	1,620.8356	4,009.55		417952	263	276	Empty	false	P99024,Q9D6F9,Q7TMM9
22-2895	19	19	20220411_bbm1840_22-2895_Killinger_9 (F006909)	Tubulin beta-4B chain OS=Mus musculus OX=10090 GN=Tubb4b PE=1 SV=1	P68372	Tubb4b	uniprot_Mus-musculus_SP.fasta	49,830.7	100.0%	5	6	12	0.0456%	58.2%	LTTPTYGDLNHLVSATMSGVTTCLR	K	F	99.7%	80.8	28.1	15.4	79.9	0	0	7	0	2	2,724.3334	3,991.65		211238	217	241	Empty	false	P99024,Q9D6F9,Q7TMM9
22-2895	19	19	20220411_bbm1840_22-2895_Killinger_9 (F006909)	Tubulin beta-4B chain OS=Mus musculus OX=10090 GN=Tubb4b PE=1 SV=1	P68372	Tubb4b	uniprot_Mus-musculus_SP.fasta	49,830.7	100.0%	5	6	12	0.0456%	58.2%	MREIVHLQAGQCGNQIGAK	-	F	99.7%	56.1	27.4	16.1	0.000	0	0	4	0	2	2,126.0596	1,998.24		274344	1	19	Empty	false	P99024,Q9ERD7,Q9D6F9,Q7TMM9
22-2895	19	19	20220411_bbm1840_22-2895_Killinger_9 (F006909)	Tubulin beta-4B chain OS=Mus musculus OX=10090 GN=Tubb4b PE=1 SV=1	P68372	Tubb4b	uniprot_Mus-musculus_SP.fasta	49,830.7	100.0%	5	6	12	0.0456%	58.2%	MSATFIGNSTAIQELFK	K	R	99.7%	125	27.2	15.8	0.000	0	4	0	0	2	1,873.9366	4,434.16		79,070.1	363	379	Empty	false	Q7TMM9
22-2895	19	19	20220411_bbm1840_22-2895_Killinger_9 (F006909)	Tubulin beta-4B chain OS=Mus musculus OX=10090 GN=Tubb4b PE=1 SV=1	P68372	Tubb4b	uniprot_Mus-musculus_SP.fasta	49,830.7	100.0%	5	6	12	0.0456%	58.2%	MSATFIGNSTAIQELFKR	K	I	99.7%	44.1	27.5	13.1	6.63	0	0	3	0	2	2,031.0217	4,213.44		144624	363	380	Empty	false	Q7TMM9
22-2895	19	19	20220411_bbm1840_22-2895_Killinger_9 (F006909)	Tubulin beta-4B chain OS=Mus musculus OX=10090 GN=Tubb4b PE=1 SV=1	P68372	Tubb4b	uniprot_Mus-musculus_SP.fasta	49,830.7	100.0%	5	6	12	0.0456%	58.2%	MSMKEVDEQMLNVQNK	R	N	99.7%	43.3	25.0	13.1	43.3	0	0	2	0	2	1,971.8822	1,605.46		117982	321	336	Empty	false	P99024,Q7TMM9
22-2895	19	19	20220411_bbm1840_22-2895_Killinger_9 (F006909)	Tubulin beta-4B chain OS=Mus musculus OX=10090 GN=Tubb4b PE=1 SV=1	P68372	Tubb4b	uniprot_Mus-musculus_SP.fasta	49,830.7	100.0%	5	6	12	0.0456%	58.2%	NMMAACDPR	K	H	98.0%	29.7	25.0	0.000	29.7	0	1	0	0	2	1,097.4173	784.521		9,104.40	298	306	Empty	false	P99024,Q9ERD7,Q922F4,Q9D6F9,Q7TMM9
22-2895	19	19	20220411_bbm1840_22-2895_Killinger_9 (F006909)	Tubulin beta-4B chain OS=Mus musculus OX=10090 GN=Tubb4b PE=1 SV=1	P68372	Tubb4b	uniprot_Mus-musculus_SP.fasta	49,830.7	100.0%	5	6	12	0.0456%	58.2%	NSSYFVEWIPNNVK	K	T	99.7%	70.6	26.8	15.1	68.9	0	2	0	0	2	1,696.8328	3,962.02		320273	337	350	Empty	false	P99024,Q9ERD7,Q922F4,Q9D6F9,Q7TMM9
22-2895	19	19	20220411_bbm1840_22-2895_Killinger_9 (F006909)	Tubulin beta-4B chain OS=Mus musculus OX=10090 GN=Tubb4b PE=1 SV=1	P68372	Tubb4b	uniprot_Mus-musculus_SP.fasta	49,830.7	100.0%	5	6	12	0.0456%	58.2%	RISEQFTAMFR	K	R	97.2%	29.1	25.7	16.9	23.2	0	1	0	0	2	1,401.6944	2,652.18		41,506.3	380	390	Empty	false	P99024,Q9ERD7,Q9D6F9,Q7TMM9
22-2895	19	19	20220411_bbm1840_22-2895_Killinger_9 (F006909)	Tubulin beta-4B chain OS=Mus musculus OX=10090 GN=Tubb4b PE=1 SV=1	P68372	Tubb4b	uniprot_Mus-musculus_SP.fasta	49,830.7	100.0%	5	6	12	0.0456%	58.2%	SGPFGQIFRPDNFVFGQSGAGNNWAK	R	G	99.7%	72.2	27.8	16.7	4.09	0	0	10	0	2	2,799.3276	4,391.44		245757	78	103	Empty	false	P99024,Q9D6F9,Q7TMM9
22-2895	19	19	20220411_bbm1840_22-2895_Killinger_9 (F006909)	Tubulin beta-4B chain OS=Mus musculus OX=10090 GN=Tubb4b PE=1 SV=1	P68372	Tubb4b	uniprot_Mus-musculus_SP.fasta	49,830.7	100.0%	5	6	12	0.0456%	58.2%	TAVCDIPPR	K	G	99.7%	71.4	25.0	21.4	66.1	0	9	0	0	2	1,028.5195	1,861.72		880467	351	359	Empty	false	P99024,Q9D6F9,Q7TMM9
22-2895	19	19	20220411_bbm1840_22-2895_Killinger_9 (F006909)	Tubulin beta-4B chain OS=Mus musculus OX=10090 GN=Tubb4b PE=1 SV=1	P68372	Tubb4b	uniprot_Mus-musculus_SP.fasta	49,830.7	100.0%	5	6	12	0.0456%	58.2%	YLTVAAVFR	R	G	99.7%	61.3	25.0	13.1	61.3	0	4	0	0	2	1,039.5934	3,601.98		249483	310	318	Empty	true	P99024,Q9D6F9
22-2895	19	19	20220411_bbm1840_22-2895_Killinger_9 (F006909)	Heat shock protein HSP 90-alpha OS=Mus musculus OX=10090 GN=Hsp90aa1 PE=1 SV=4	P07901	Hsp90aa1	uniprot_Mus-musculus_SP.fasta	84,791.2	100.0%	6	6	11	0.0418%	11.6%	ADLINNLGTIAK	K	S	99.7%	53.8	25.1	18.7	33.9	0	1	0	0	2	1,242.7054	3,251.98		58,350.3	101	112	Empty	true	P11499
22-2895	19	19	20220411_bbm1840_22-2895_Killinger_9 (F006909)	Heat shock protein HSP 90-alpha OS=Mus musculus OX=10090 GN=Hsp90aa1 PE=1 SV=4	P07901	Hsp90aa1	uniprot_Mus-musculus_SP.fasta	84,791.2	100.0%	6	6	11	0.0418%	11.6%	DLVILLYETALLSSGFSLEDPQTHANR	K	I	99.7%	58.9	28.1	15.8	57.1	0	0	4	0	2	3,002.5472	5,971.47		7,055.50	662	688	Empty	true	
22-2895	19	19	20220411_bbm1840_22-2895_Killinger_9 (F006909)	Heat shock protein HSP 90-alpha OS=Mus musculus OX=10090 GN=Hsp90aa1 PE=1 SV=4	P07901	Hsp90aa1	uniprot_Mus-musculus_SP.fasta	84,791.2	100.0%	6	6	11	0.0418%	11.6%	DQVANSAFVER	K	L	96.7%	34.2	25.8	13.5	29.5	0	1	0	0	2	1,235.6014	2,038.27		25,838.0	501	511	Empty	true	
22-2895	19	19	20220411_bbm1840_22-2895_Killinger_9 (F006909)	Heat shock protein HSP 90-alpha OS=Mus musculus OX=10090 GN=Hsp90aa1 PE=1 SV=4	P07901	Hsp90aa1	uniprot_Mus-musculus_SP.fasta	84,791.2	100.0%	6	6	11	0.0418%	11.6%	RAPFDLFENR	R	K	98.8%	38.8	26.2	15.4	24.6	0	1	0	0	2	1,264.6433	3,302.64		48,601.2	347	356	Empty	true	
22-2895	19	19	20220411_bbm1840_22-2895_Killinger_9 (F006909)	Heat shock protein HSP 90-alpha OS=Mus musculus OX=10090 GN=Hsp90aa1 PE=1 SV=4	P07901	Hsp90aa1	uniprot_Mus-musculus_SP.fasta	84,791.2	100.0%	6	6	11	0.0418%	11.6%	VILHLKEDQTEYLEER	K	R	99.7%	47.3	27.5	0.000	47.3	0	0	2	0	2	2,015.0446	2,760.91		106167	186	201	Empty	true	P11499
22-2895	19	19	20220411_bbm1840_22-2895_Killinger_9 (F006909)	Heat shock protein HSP 90-alpha OS=Mus musculus OX=10090 GN=Hsp90aa1 PE=1 SV=4	P07901	Hsp90aa1	uniprot_Mus-musculus_SP.fasta	84,791.2	100.0%	6	6	11	0.0418%	11.6%	YIDQEELNK	K	T	99.6%	38.8	25.0	19.7	22.9	0	2	0	0	2	1,151.5580	1,766.06		135989	285	293	Empty	true	P11499
22-2895	19	19	20220411_bbm1840_22-2895_Killinger_9 (F006909)	Tubulin alpha-1A chain OS=Mus musculus OX=10090 GN=Tuba1a PE=1 SV=1	P68369	Tuba1a	uniprot_Mus-musculus_SP.fasta	50,135.7	100.0%	2	3	10	0.0380%	50.8%	AVCMLSNTTAIAEAWAR	R	L	99.7%	125	26.6	20.0	119	0	6	3	0	2	1,880.8993	4,131.76		188553	374	390	Empty	false	P68368,P05213
22-2895	19	19	20220411_bbm1840_22-2895_Killinger_9 (F006909)	Tubulin alpha-1A chain OS=Mus musculus OX=10090 GN=Tuba1a PE=1 SV=1	P68369	Tuba1a	uniprot_Mus-musculus_SP.fasta	50,135.7	100.0%	2	3	10	0.0380%	50.8%	AVFVDLEPTVIDEVR	R	T	99.7%	79.4	26.2	15.2	62.7	0	2	2	0	2	1,701.9059	4,068.00		290965	65	79	Empty	false	P05213
22-2895	19	19	20220411_bbm1840_22-2895_Killinger_9 (F006909)	Tubulin alpha-1A chain OS=Mus musculus OX=10090 GN=Tuba1a PE=1 SV=1	P68369	Tuba1a	uniprot_Mus-musculus_SP.fasta	50,135.7	100.0%	2	3	10	0.0380%	50.8%	AYHEQLSVAEITNACFEPANQMVK	K	C	99.7%	61.7	26.5	13.4	55.2	0	0	10	0	2	2,766.2862	3,360.10		221390	281	304	Empty	false	P68368,P05213
22-2895	19	19	20220411_bbm1840_22-2895_Killinger_9 (F006909)	Tubulin alpha-1A chain OS=Mus musculus OX=10090 GN=Tuba1a PE=1 SV=1	P68369	Tuba1a	uniprot_Mus-musculus_SP.fasta	50,135.7	100.0%	2	3	10	0.0380%	50.8%	DVNAAIATIK	K	T	99.7%	50.9	25.0	18.3	44.1	0	2	0	0	2	1,015.5783	2,506.98		182136	327	336	Empty	false	P05213
22-2895	19	19	20220411_bbm1840_22-2895_Killinger_9 (F006909)	Tubulin alpha-1A chain OS=Mus musculus OX=10090 GN=Tuba1a PE=1 SV=1	P68369	Tuba1a	uniprot_Mus-musculus_SP.fasta	50,135.7	100.0%	2	3	10	0.0380%	50.8%	EDAANNYAR	K	G	99.7%	44.6	25.0	0.000	36.4	0	2	0	0	2	1,023.4489	929.893		63,983.5	97	105	Empty	false	P68368,P05213
22-2895	19	19	20220411_bbm1840_22-2895_Killinger_9 (F006909)	Tubulin alpha-1A chain OS=Mus musculus OX=10090 GN=Tuba1a PE=1 SV=1	P68369	Tuba1a	uniprot_Mus-musculus_SP.fasta	50,135.7	100.0%	2	3	10	0.0380%	50.8%	EIIDLVLDR	K	I	99.7%	49.8	25.0	18.2	43.6	0	3	0	0	2	1,085.6203	3,792.70		148009	113	121	Empty	false	P05213
22-2895	19	19	20220411_bbm1840_22-2895_Killinger_9 (F006909)	Tubulin alpha-1A chain OS=Mus musculus OX=10090 GN=Tuba1a PE=1 SV=1	P68369	Tuba1a	uniprot_Mus-musculus_SP.fasta	50,135.7	100.0%	2	3	10	0.0380%	50.8%	GHYTIGKEIIDLVLDR	R	I	99.7%	71.0	25.3	13.2	62.7	0	0	4	0	2	1,842.0123	4,679.61		88,323.5	106	121	Empty	false	P05213
22-2895	19	19	20220411_bbm1840_22-2895_Killinger_9 (F006909)	Tubulin alpha-1A chain OS=Mus musculus OX=10090 GN=Tuba1a PE=1 SV=1	P68369	Tuba1a	uniprot_Mus-musculus_SP.fasta	50,135.7	100.0%	2	3	10	0.0380%	50.8%	HGKYMACCLLYR	R	G	99.7%	62.5	25.0	0.000	60.5	0	0	2	0	2	1,587.7230	2,138.49		210394	309	320	Empty	false	P68368,P05213
22-2895	19	19	20220411_bbm1840_22-2895_Killinger_9 (F006909)	Tubulin alpha-1A chain OS=Mus musculus OX=10090 GN=Tuba1a PE=1 SV=1	P68369	Tuba1a	uniprot_Mus-musculus_SP.fasta	50,135.7	100.0%	2	3	10	0.0380%	50.8%	IHFPLATYAPVISAEK	R	A	99.7%	71.4	25.5	0.000	68.6	0	4	4	0	2	1,756.9633	3,757.89		1113730	265	280	Empty	false	P68368,P05213
22-2895	19	19	20220411_bbm1840_22-2895_Killinger_9 (F006909)	Tubulin alpha-1A chain OS=Mus musculus OX=10090 GN=Tuba1a PE=1 SV=1	P68369	Tuba1a	uniprot_Mus-musculus_SP.fasta	50,135.7	100.0%	2	3	10	0.0380%	50.8%	LDHKFDLMYAK	R	R	99.7%	40.6	25.7	18.8	35.0	0	0	5	0	2	1,396.6932	2,269.35		535627	391	401	Empty	false	P68368,P05213
22-2895	19	19	20220411_bbm1840_22-2895_Killinger_9 (F006909)	Tubulin alpha-1A chain OS=Mus musculus OX=10090 GN=Tuba1a PE=1 SV=1	P68369	Tuba1a	uniprot_Mus-musculus_SP.fasta	50,135.7	100.0%	2	3	10	0.0380%	50.8%	LDHKFDLMYAKR	R	A	99.7%	31.9	25.8	0.000	24.0	0	0	1	0	2	1,552.7943	2,028.86		130543	391	402	Empty	false	P68368,P05213
22-2895	19	19	20220411_bbm1840_22-2895_Killinger_9 (F006909)	Tubulin alpha-1A chain OS=Mus musculus OX=10090 GN=Tuba1a PE=1 SV=1	P68369	Tuba1a	uniprot_Mus-musculus_SP.fasta	50,135.7	100.0%	2	3	10	0.0380%	50.8%	LIGQIVSSITASLR	R	F	99.7%	108	25.0	13.0	108	0	6	2	0	2	1,457.8687	4,806.08		197489	230	243	Empty	true	
22-2895	19	19	20220411_bbm1840_22-2895_Killinger_9 (F006909)	Tubulin alpha-1A chain OS=Mus musculus OX=10090 GN=Tuba1a PE=1 SV=1	P68369	Tuba1a	uniprot_Mus-musculus_SP.fasta	50,135.7	100.0%	2	3	10	0.0380%	50.8%	NLDIERPTYTNLNR	R	L	99.7%	49.9	27.7	22.3	45.8	0	2	1	0	2	1,718.8821	2,596.73		182465	216	229	Empty	false	P68368,P05213
22-2895	19	19	20220411_bbm1840_22-2895_Killinger_9 (F006909)	Tubulin alpha-1A chain OS=Mus musculus OX=10090 GN=Tuba1a PE=1 SV=1	P68369	Tuba1a	uniprot_Mus-musculus_SP.fasta	50,135.7	100.0%	2	3	10	0.0380%	50.8%	QLFHPEQLITGK	R	E	99.7%	38.6	25.0	13.3	38.6	0	0	2	0	2	1,410.7742	3,130.22		105635	85	96	Empty	false	P68368,P05213
22-2895	19	19	20220411_bbm1840_22-2895_Killinger_9 (F006909)	Tubulin alpha-1A chain OS=Mus musculus OX=10090 GN=Tuba1a PE=1 SV=1	P68369	Tuba1a	uniprot_Mus-musculus_SP.fasta	50,135.7	100.0%	2	3	10	0.0380%	50.8%	QLFHPEQLITGKEDAANNYAR	R	G	99.7%	71.0	28.4	0.000	0.960	0	0	6	0	2	2,416.1894	3,076.09		402289	85	105	Empty	false	P68368,P05213
22-2895	19	19	20220411_bbm1840_22-2895_Killinger_9 (F006909)	Tubulin alpha-1A chain OS=Mus musculus OX=10090 GN=Tuba1a PE=1 SV=1	P68369	Tuba1a	uniprot_Mus-musculus_SP.fasta	50,135.7	100.0%	2	3	10	0.0380%	50.8%	RNLDIERPTYTNLNR	R	L	99.1%	25.9	27.2	14.5	24.6	0	0	1	0	2	1,874.9832	2,296.87		89,982.6	215	229	Empty	false	P68368,P05213
22-2895	19	19	20220411_bbm1840_22-2895_Killinger_9 (F006909)	Tubulin alpha-1A chain OS=Mus musculus OX=10090 GN=Tuba1a PE=1 SV=1	P68369	Tuba1a	uniprot_Mus-musculus_SP.fasta	50,135.7	100.0%	2	3	10	0.0380%	50.8%	TIGGGDDSFNTFFSETGAGK	K	H	99.7%	116	25.0	0.000	116	0	2	0	0	2	2,007.8933	3,755.54		48,496.0	41	60	Empty	false	P05213
22-2895	19	19	20220411_bbm1840_22-2895_Killinger_9 (F006909)	Tubulin alpha-1A chain OS=Mus musculus OX=10090 GN=Tuba1a PE=1 SV=1	P68369	Tuba1a	uniprot_Mus-musculus_SP.fasta	50,135.7	100.0%	2	3	10	0.0380%	50.8%	TIQFVDWCPTGFK	R	V	99.7%	41.7	25.3	0.000	40.7	0	2	0	0	2	1,598.7674	4,015.36		106448	340	352	Empty	true	
22-2895	19	19	20220411_bbm1840_22-2895_Killinger_9 (F006909)	Tubulin alpha-1A chain OS=Mus musculus OX=10090 GN=Tuba1a PE=1 SV=1	P68369	Tuba1a	uniprot_Mus-musculus_SP.fasta	50,135.7	100.0%	2	3	10	0.0380%	50.8%	VGINYQPPTVVPGGDLAK	K	V	99.7%	56.9	25.1	14.4	48.0	0	2	0	0	2	1,824.9857	3,212.76		151829	353	370	Empty	false	P68368,P05213
22-2895	19	19	20220411_bbm1840_22-2895_Killinger_9 (F006909)	Tubulin alpha-1A chain OS=Mus musculus OX=10090 GN=Tuba1a PE=1 SV=1	P68369	Tuba1a	uniprot_Mus-musculus_SP.fasta	50,135.7	100.0%	2	3	10	0.0380%	50.8%	YMACCLLYR	K	G	99.7%	49.4	25.0	0.000	49.4	0	4	0	0	2	1,265.5476	2,877.96		200022	312	320	Empty	false	P68368,P05213
22-2895	19	19	20220411_bbm1840_22-2895_Killinger_9 (F006909)	Tubulin alpha-1A chain OS=Mus musculus OX=10090 GN=Tuba1a PE=1 SV=1	P68369	Tuba1a	uniprot_Mus-musculus_SP.fasta	50,135.7	100.0%	2	3	10	0.0380%	50.8%	YMACCLLYRGDVVPK	K	D	94.7%	16.1	25.4	13.1	11.9	0	0	1	0	2	1,860.8807	2,941.06		35,230.8	312	326	Empty	false	P68368,P05213
22-2895	19	19	20220411_bbm1840_22-2895_Killinger_9 (F006909)	Tubulin alpha-4A chain OS=Mus musculus OX=10090 GN=Tuba4a PE=1 SV=1	P68368	Tuba4a	uniprot_Mus-musculus_SP.fasta	49,924.6	100.0%	3	4	8	0.0304%	46.7%	AVCMLSNTTAIAEAWAR	R	L	99.7%	125	26.6	20.0	119	0	6	3	0	2	1,880.8993	4,131.76		188553	374	390	Empty	false	P68369,P05213
22-2895	19	19	20220411_bbm1840_22-2895_Killinger_9 (F006909)	Tubulin alpha-4A chain OS=Mus musculus OX=10090 GN=Tuba4a PE=1 SV=1	P68368	Tuba4a	uniprot_Mus-musculus_SP.fasta	49,924.6	100.0%	3	4	8	0.0304%	46.7%	AVFVDLEPTVIDEIR	R	N	99.7%	79.3	26.7	17.7	57.5	0	2	2	0	2	1,715.9216	4,310.11		116521	65	79	Empty	true	
22-2895	19	19	20220411_bbm1840_22-2895_Killinger_9 (F006909)	Tubulin alpha-4A chain OS=Mus musculus OX=10090 GN=Tuba4a PE=1 SV=1	P68368	Tuba4a	uniprot_Mus-musculus_SP.fasta	49,924.6	100.0%	3	4	8	0.0304%	46.7%	AYHEQLSVAEITNACFEPANQMVK	K	C	99.7%	61.7	26.5	13.4	55.2	0	0	10	0	2	2,766.2862	3,360.10		221390	281	304	Empty	false	P68369,P05213
22-2895	19	19	20220411_bbm1840_22-2895_Killinger_9 (F006909)	Tubulin alpha-4A chain OS=Mus musculus OX=10090 GN=Tuba4a PE=1 SV=1	P68368	Tuba4a	uniprot_Mus-musculus_SP.fasta	49,924.6	100.0%	3	4	8	0.0304%	46.7%	DVNAAIAAIK	K	T	99.7%	56.8	25.0	14.6	48.2	0	2	0	0	2	985.5677	2,739.63		107241	327	336	Empty	true	
22-2895	19	19	20220411_bbm1840_22-2895_Killinger_9 (F006909)	Tubulin alpha-4A chain OS=Mus musculus OX=10090 GN=Tuba4a PE=1 SV=1	P68368	Tuba4a	uniprot_Mus-musculus_SP.fasta	49,924.6	100.0%	3	4	8	0.0304%	46.7%	EDAANNYAR	K	G	99.7%	44.6	25.0	0.000	36.4	0	2	0	0	2	1,023.4489	929.893		63,983.5	97	105	Empty	false	P68369,P05213
22-2895	19	19	20220411_bbm1840_22-2895_Killinger_9 (F006909)	Tubulin alpha-4A chain OS=Mus musculus OX=10090 GN=Tuba4a PE=1 SV=1	P68368	Tuba4a	uniprot_Mus-musculus_SP.fasta	49,924.6	100.0%	3	4	8	0.0304%	46.7%	GHYTIGKEIIDPVLDR	R	I	99.7%	38.8	25.4	13.0	34.9	0	0	2	0	2	1,825.9810	3,149.13		207225	106	121	Empty	true	
22-2895	19	19	20220411_bbm1840_22-2895_Killinger_9 (F006909)	Tubulin alpha-4A chain OS=Mus musculus OX=10090 GN=Tuba4a PE=1 SV=1	P68368	Tuba4a	uniprot_Mus-musculus_SP.fasta	49,924.6	100.0%	3	4	8	0.0304%	46.7%	HGKYMACCLLYR	R	G	99.7%	62.5	25.0	0.000	60.5	0	0	2	0	2	1,587.7230	2,138.49		210394	309	320	Empty	false	P68369,P05213
22-2895	19	19	20220411_bbm1840_22-2895_Killinger_9 (F006909)	Tubulin alpha-4A chain OS=Mus musculus OX=10090 GN=Tuba4a PE=1 SV=1	P68368	Tuba4a	uniprot_Mus-musculus_SP.fasta	49,924.6	100.0%	3	4	8	0.0304%	46.7%	IHFPLATYAPVISAEK	R	A	99.7%	71.4	25.5	0.000	68.6	0	4	4	0	2	1,756.9633	3,757.89		1113730	265	280	Empty	false	P68369,P05213
22-2895	19	19	20220411_bbm1840_22-2895_Killinger_9 (F006909)	Tubulin alpha-4A chain OS=Mus musculus OX=10090 GN=Tuba4a PE=1 SV=1	P68368	Tuba4a	uniprot_Mus-musculus_SP.fasta	49,924.6	100.0%	3	4	8	0.0304%	46.7%	LDHKFDLMYAK	R	R	99.7%	40.6	25.7	18.8	35.0	0	0	5	0	2	1,396.6932	2,269.35		535627	391	401	Empty	false	P68369,P05213
22-2895	19	19	20220411_bbm1840_22-2895_Killinger_9 (F006909)	Tubulin alpha-4A chain OS=Mus musculus OX=10090 GN=Tuba4a PE=1 SV=1	P68368	Tuba4a	uniprot_Mus-musculus_SP.fasta	49,924.6	100.0%	3	4	8	0.0304%	46.7%	LDHKFDLMYAKR	R	A	99.7%	31.9	25.8	0.000	24.0	0	0	1	0	2	1,552.7943	2,028.86		130543	391	402	Empty	false	P68369,P05213
22-2895	19	19	20220411_bbm1840_22-2895_Killinger_9 (F006909)	Tubulin alpha-4A chain OS=Mus musculus OX=10090 GN=Tuba4a PE=1 SV=1	P68368	Tuba4a	uniprot_Mus-musculus_SP.fasta	49,924.6	100.0%	3	4	8	0.0304%	46.7%	LISQIVSSITASLR	R	F	99.7%	90.9	25.0	19.0	89.6	0	5	2	0	2	1,487.8792	4,938.23		101963	230	243	Empty	false	P05213
22-2895	19	19	20220411_bbm1840_22-2895_Killinger_9 (F006909)	Tubulin alpha-4A chain OS=Mus musculus OX=10090 GN=Tuba4a PE=1 SV=1	P68368	Tuba4a	uniprot_Mus-musculus_SP.fasta	49,924.6	100.0%	3	4	8	0.0304%	46.7%	NLDIERPTYTNLNR	R	L	99.7%	49.9	27.7	22.3	45.8	0	2	1	0	2	1,718.8821	2,596.73		182465	216	229	Empty	false	P68369,P05213
22-2895	19	19	20220411_bbm1840_22-2895_Killinger_9 (F006909)	Tubulin alpha-4A chain OS=Mus musculus OX=10090 GN=Tuba4a PE=1 SV=1	P68368	Tuba4a	uniprot_Mus-musculus_SP.fasta	49,924.6	100.0%	3	4	8	0.0304%	46.7%	QLFHPEQLITGK	R	E	99.7%	38.6	25.0	13.3	38.6	0	0	2	0	2	1,410.7742	3,130.22		105635	85	96	Empty	false	P68369,P05213
22-2895	19	19	20220411_bbm1840_22-2895_Killinger_9 (F006909)	Tubulin alpha-4A chain OS=Mus musculus OX=10090 GN=Tuba4a PE=1 SV=1	P68368	Tuba4a	uniprot_Mus-musculus_SP.fasta	49,924.6	100.0%	3	4	8	0.0304%	46.7%	QLFHPEQLITGKEDAANNYAR	R	G	99.7%	71.0	28.4	0.000	0.960	0	0	6	0	2	2,416.1894	3,076.09		402289	85	105	Empty	false	P68369,P05213
22-2895	19	19	20220411_bbm1840_22-2895_Killinger_9 (F006909)	Tubulin alpha-4A chain OS=Mus musculus OX=10090 GN=Tuba4a PE=1 SV=1	P68368	Tuba4a	uniprot_Mus-musculus_SP.fasta	49,924.6	100.0%	3	4	8	0.0304%	46.7%	RNLDIERPTYTNLNR	R	L	99.1%	25.9	27.2	14.5	24.6	0	0	1	0	2	1,874.9832	2,296.87		89,982.6	215	229	Empty	false	P68369,P05213
22-2895	19	19	20220411_bbm1840_22-2895_Killinger_9 (F006909)	Tubulin alpha-4A chain OS=Mus musculus OX=10090 GN=Tuba4a PE=1 SV=1	P68368	Tuba4a	uniprot_Mus-musculus_SP.fasta	49,924.6	100.0%	3	4	8	0.0304%	46.7%	SIQFVDWCPTGFK	R	V	99.7%	57.3	25.0	17.1	41.8	0	2	0	0	2	1,584.7517	3,995.18		108579	340	352	Empty	false	P05213
22-2895	19	19	20220411_bbm1840_22-2895_Killinger_9 (F006909)	Tubulin alpha-4A chain OS=Mus musculus OX=10090 GN=Tuba4a PE=1 SV=1	P68368	Tuba4a	uniprot_Mus-musculus_SP.fasta	49,924.6	100.0%	3	4	8	0.0304%	46.7%	VGINYQPPTVVPGGDLAK	K	V	99.7%	56.9	25.1	14.4	48.0	0	2	0	0	2	1,824.9857	3,212.76		151829	353	370	Empty	false	P68369,P05213
22-2895	19	19	20220411_bbm1840_22-2895_Killinger_9 (F006909)	Tubulin alpha-4A chain OS=Mus musculus OX=10090 GN=Tuba4a PE=1 SV=1	P68368	Tuba4a	uniprot_Mus-musculus_SP.fasta	49,924.6	100.0%	3	4	8	0.0304%	46.7%	YMACCLLYR	K	G	99.7%	49.4	25.0	0.000	49.4	0	4	0	0	2	1,265.5476	2,877.96		200022	312	320	Empty	false	P68369,P05213
22-2895	19	19	20220411_bbm1840_22-2895_Killinger_9 (F006909)	Tubulin alpha-4A chain OS=Mus musculus OX=10090 GN=Tuba4a PE=1 SV=1	P68368	Tuba4a	uniprot_Mus-musculus_SP.fasta	49,924.6	100.0%	3	4	8	0.0304%	46.7%	YMACCLLYRGDVVPK	K	D	94.7%	16.1	25.4	13.1	11.9	0	0	1	0	2	1,860.8807	2,941.06		35,230.8	312	326	Empty	false	P68369,P05213
22-2895	19	19	20220411_bbm1840_22-2895_Killinger_9 (F006909)	Sodium/potassium-transporting ATPase subunit alpha-1 OS=Mus musculus OX=10090 GN=Atp1a1 PE=1 SV=1	Q8VDN2	Atp1a1	uniprot_Mus-musculus_SP.fasta	112,985.3	100.0%	7	7	11	0.0418%	20.2%	AVAGDASESALLK	R	C	99.7%	60.3	26.1	15.9	49.7	0	2	0	0	2	1,231.6529	2,264.37		96,915.8	446	458	Empty	true	
22-2895	19	19	20220411_bbm1840_22-2895_Killinger_9 (F006909)	Sodium/potassium-transporting ATPase subunit alpha-1 OS=Mus musculus OX=10090 GN=Atp1a1 PE=1 SV=1	Q8VDN2	Atp1a1	uniprot_Mus-musculus_SP.fasta	112,985.3	100.0%	7	7	11	0.0418%	20.2%	AVFQANQENLPILK	R	R	99.7%	48.5	25.0	20.0	37.4	0	1	0	0	2	1,584.8745	3,397.66		17,261.2	431	444	Empty	true	
22-2895	19	19	20220411_bbm1840_22-2895_Killinger_9 (F006909)	Sodium/potassium-transporting ATPase subunit alpha-1 OS=Mus musculus OX=10090 GN=Atp1a1 PE=1 SV=1	Q8VDN2	Atp1a1	uniprot_Mus-musculus_SP.fasta	112,985.3	100.0%	7	7	11	0.0418%	20.2%	DGPNALTPPPTTPEWVK	R	F	99.7%	43.1	27.3	13.0	40.6	0	2	0	0	2	1,819.9228	3,249.61		30,626.3	75	91	Empty	false	Q6PIC6,Q6PIE5
22-2895	19	19	20220411_bbm1840_22-2895_Killinger_9 (F006909)	Sodium/potassium-transporting ATPase subunit alpha-1 OS=Mus musculus OX=10090 GN=Atp1a1 PE=1 SV=1	Q8VDN2	Atp1a1	uniprot_Mus-musculus_SP.fasta	112,985.3	100.0%	7	7	11	0.0418%	20.2%	EQPLDEELKDAFQNAYLELGGLGER	K	V	99.2%	25.1	28.7	13.8	25.1	0	0	1	0	2	2,834.3847	5,291.40		7,734.00	527	551	Empty	true	
22-2895	19	19	20220411_bbm1840_22-2895_Killinger_9 (F006909)	Sodium/potassium-transporting ATPase subunit alpha-1 OS=Mus musculus OX=10090 GN=Atp1a1 PE=1 SV=1	Q8VDN2	Atp1a1	uniprot_Mus-musculus_SP.fasta	112,985.3	100.0%	7	7	11	0.0418%	20.2%	GIVVYTGDR	R	T	99.7%	38.3	25.0	0.000	38.3	0	2	0	0	2	979.5208	2,064.63		190870	256	264	Empty	true	
22-2895	19	19	20220411_bbm1840_22-2895_Killinger_9 (F006909)	Sodium/potassium-transporting ATPase subunit alpha-1 OS=Mus musculus OX=10090 GN=Atp1a1 PE=1 SV=1	Q8VDN2	Atp1a1	uniprot_Mus-musculus_SP.fasta	112,985.3	100.0%	7	7	11	0.0418%	20.2%	GVGIISEGNETVEDIAAR	K	L	99.7%	85.1	26.8	16.2	81.7	0	1	0	0	2	1,829.9241	3,386.01		65,217.0	630	647	Empty	false	Q6PIC6,Q6PIE5
22-2895	19	19	20220411_bbm1840_22-2895_Killinger_9 (F006909)	Sodium/potassium-transporting ATPase subunit alpha-1 OS=Mus musculus OX=10090 GN=Atp1a1 PE=1 SV=1	Q8VDN2	Atp1a1	uniprot_Mus-musculus_SP.fasta	112,985.3	100.0%	7	7	11	0.0418%	20.2%	IVEIPFNSTNK	K	Y	98.0%	30.7	26.0	0.000	22.2	0	1	0	0	2	1,261.6787	2,862.68		47,185.8	477	487	Empty	true	
22-2895	19	19	20220411_bbm1840_22-2895_Killinger_9 (F006909)	Sodium/potassium-transporting ATPase subunit alpha-1 OS=Mus musculus OX=10090 GN=Atp1a1 PE=1 SV=1	Q8VDN2	Atp1a1	uniprot_Mus-musculus_SP.fasta	112,985.3	100.0%	7	7	11	0.0418%	20.2%	LIFDNLKK	R	S	98.4%	30.5	25.0	19.5	18.2	0	2	0	0	2	990.5984	2,549.48		128368	767	774	Empty	false	Q64436,Q6PIC6,Q6PIE5
22-2895	19	19	20220411_bbm1840_22-2895_Killinger_9 (F006909)	Sodium/potassium-transporting ATPase subunit alpha-1 OS=Mus musculus OX=10090 GN=Atp1a1 PE=1 SV=1	Q8VDN2	Atp1a1	uniprot_Mus-musculus_SP.fasta	112,985.3	100.0%	7	7	11	0.0418%	20.2%	LIIVEGCQR	K	Q	99.7%	58.7	26.7	23.0	47.7	0	2	0	0	2	1,087.5930	2,208.90		259122	699	707	Empty	false	Q6PIC6,Q6PIE5
22-2895	19	19	20220411_bbm1840_22-2895_Killinger_9 (F006909)	Sodium/potassium-transporting ATPase subunit alpha-1 OS=Mus musculus OX=10090 GN=Atp1a1 PE=1 SV=1	Q8VDN2	Atp1a1	uniprot_Mus-musculus_SP.fasta	112,985.3	100.0%	7	7	11	0.0418%	20.2%	LNIPVNQVNPR	R	D	97.8%	28.9	25.0	14.0	27.5	0	2	0	0	2	1,263.7168	2,536.43		133203	648	658	Empty	true	
22-2895	19	19	20220411_bbm1840_22-2895_Killinger_9 (F006909)	Sodium/potassium-transporting ATPase subunit alpha-1 OS=Mus musculus OX=10090 GN=Atp1a1 PE=1 SV=1	Q8VDN2	Atp1a1	uniprot_Mus-musculus_SP.fasta	112,985.3	100.0%	7	7	11	0.0418%	20.2%	NMVPQQALVIR	K	N	99.4%	35.2	25.0	14.9	22.1	0	2	0	0	2	1,284.7094	2,485.85		89,912.7	163	173	Empty	false	Q6PIC6,Q6PIE5
22-2895	19	19	20220411_bbm1840_22-2895_Killinger_9 (F006909)	Sodium/potassium-transporting ATPase subunit alpha-1 OS=Mus musculus OX=10090 GN=Atp1a1 PE=1 SV=1	Q8VDN2	Atp1a1	uniprot_Mus-musculus_SP.fasta	112,985.3	100.0%	7	7	11	0.0418%	20.2%	QGAIVAVTGDGVNDSPALK	R	K	99.7%	84.8	26.4	0.000	84.8	0	2	0	0	2	1,811.9500	2,778.94		31,225.9	708	726	Empty	false	Q6PIC6,Q6PIE5
22-2895	19	19	20220411_bbm1840_22-2895_Killinger_9 (F006909)	Sodium/potassium-transporting ATPase subunit alpha-1 OS=Mus musculus OX=10090 GN=Atp1a1 PE=1 SV=1	Q8VDN2	Atp1a1	uniprot_Mus-musculus_SP.fasta	112,985.3	100.0%	7	7	11	0.0418%	20.2%	QGAIVAVTGDGVNDSPALKK	R	A	99.7%	64.2	25.4	0.000	60.5	0	0	2	0	2	1,940.0450	2,450.33		130445	708	727	Empty	false	Q6PIC6,Q6PIE5
22-2895	19	19	20220411_bbm1840_22-2895_Killinger_9 (F006909)	Sodium/potassium-transporting ATPase subunit alpha-1 OS=Mus musculus OX=10090 GN=Atp1a1 PE=1 SV=1	Q8VDN2	Atp1a1	uniprot_Mus-musculus_SP.fasta	112,985.3	100.0%	7	7	11	0.0418%	20.2%	SPDFTNENPLETR	R	N	99.7%	75.7	25.0	14.8	75.2	0	2	0	0	2	1,519.7024	2,783.19		47,524.4	228	240	Empty	true	
22-2895	19	19	20220411_bbm1840_22-2895_Killinger_9 (F006909)	Sodium/potassium-transporting ATPase subunit alpha-1 OS=Mus musculus OX=10090 GN=Atp1a1 PE=1 SV=1	Q8VDN2	Atp1a1	uniprot_Mus-musculus_SP.fasta	112,985.3	100.0%	7	7	11	0.0418%	20.2%	VDNSSLTGESEPQTR	K	S	99.7%	97.7	25.1	16.8	86.1	0	2	0	0	2	1,619.7508	1,618.93		50,023.8	213	227	Empty	false	Q64436,Q6PIC6,Q6PIE5
22-2895	19	19	20220411_bbm1840_22-2895_Killinger_9 (F006909)	Sodium/potassium-transporting ATPase subunit alpha-1 OS=Mus musculus OX=10090 GN=Atp1a1 PE=1 SV=1	Q8VDN2	Atp1a1	uniprot_Mus-musculus_SP.fasta	112,985.3	100.0%	7	7	11	0.0418%	20.2%	VIMVTGDHPITAK	K	A	99.7%	47.8	25.0	13.3	44.9	0	2	2	0	2	1,397.7460	1,917.86		231759	613	625	Empty	false	Q64436,Q6PIC6,Q6PIE5
22-2895	19	19	20220411_bbm1840_22-2895_Killinger_9 (F006909)	Serine/threonine-protein phosphatase 2A 55 kDa regulatory subunit B beta isoform OS=Mus musculus OX=10090 GN=Ppp2r2b PE=1 SV=1	Q6ZWR4	Ppp2r2b	uniprot_Mus-musculus_SP.fasta	51,711.3	99.1%	1	1	2	0.00760%	3.16%	SFFSEIISSISDVK	R	F	99.7%	58.3	26.8	16.4	47.7	0	2	0	0	2	1,558.7999	5,547.29		8,518.60	275	288	Empty	true	
22-2895	19	19	20220411_bbm1840_22-2895_Killinger_9 (F006909)	Very long-chain specific acyl-CoA dehydrogenase, mitochondrial OS=Mus musculus OX=10090 GN=Acadvl PE=1 SV=3	P50544	Acadvl	uniprot_Mus-musculus_SP.fasta	70,877.0	98.6%	1	1	1	0.00380%	2.59%	LADGAIDLYAMVVVLSR	R	A	99.7%	52.0	25.1	14.3	37.6	0	1	0	0	2	1,805.9831	5,594.05		2,090.00	569	585	Empty	true	
22-2895	19	19	20220411_bbm1840_22-2895_Killinger_9 (F006909)	Acyl-CoA synthetase family member 2, mitochondrial OS=Mus musculus OX=10090 GN=Acsf2 PE=1 SV=1	Q8VCW8	Acsf2	uniprot_Mus-musculus_SP.fasta	67,952.3	98.6%	1	1	2	0.00760%	2.44%	GGVIAGSPAPPELIR	R	A	99.7%	40.5	25.0	13.9	40.5	0	2	0	0	2	1,433.8113	3,067.69		54,606.4	379	393	Empty	true	
22-2895	19	19	20220411_bbm1840_22-2895_Killinger_9 (F006909)	L-lactate dehydrogenase B chain OS=Mus musculus OX=10090 GN=Ldhb PE=1 SV=2	P16125	Ldhb	uniprot_Mus-musculus_SP.fasta	36,572.4	100.0%	5	6	16	0.0608%	20.4%	ITVVGVGQVGMACAISILGK	K	S	99.7%	83.3	25.0	0.000	83.3	0	5	2	0	2	1,973.0925	4,920.08		69,384.7	24	43	Empty	true	
22-2895	19	19	20220411_bbm1840_22-2895_Killinger_9 (F006909)	L-lactate dehydrogenase B chain OS=Mus musculus OX=10090 GN=Ldhb PE=1 SV=2	P16125	Ldhb	uniprot_Mus-musculus_SP.fasta	36,572.4	100.0%	5	6	16	0.0608%	20.4%	IVADKDYSVTANSK	K	I	99.7%	65.3	25.6	13.2	65.3	0	3	0	0	2	1,510.7748	1,604.70		29,162.9	78	91	Empty	true	
22-2895	19	19	20220411_bbm1840_22-2895_Killinger_9 (F006909)	L-lactate dehydrogenase B chain OS=Mus musculus OX=10090 GN=Ldhb PE=1 SV=2	P16125	Ldhb	uniprot_Mus-musculus_SP.fasta	36,572.4	100.0%	5	6	16	0.0608%	20.4%	LKDDEVAQLRK	K	S	99.7%	26.5	25.9	26.1	8.26	0	0	2	0	2	1,314.7378	1,562.83		100832	309	319	Empty	true	
22-2895	19	19	20220411_bbm1840_22-2895_Killinger_9 (F006909)	L-lactate dehydrogenase B chain OS=Mus musculus OX=10090 GN=Ldhb PE=1 SV=2	P16125	Ldhb	uniprot_Mus-musculus_SP.fasta	36,572.4	100.0%	5	6	16	0.0608%	20.4%	MVVDSAYEVIK	K	L	99.7%	43.6	25.0	0.000	41.9	0	2	0	0	2	1,269.6396	2,638.35		88,002.5	234	244	Empty	true	
22-2895	19	19	20220411_bbm1840_22-2895_Killinger_9 (F006909)	L-lactate dehydrogenase B chain OS=Mus musculus OX=10090 GN=Ldhb PE=1 SV=2	P16125	Ldhb	uniprot_Mus-musculus_SP.fasta	36,572.4	100.0%	5	6	16	0.0608%	20.4%	VIGSGCNLDSAR	R	F	99.7%	72.7	25.3	17.1	61.8	0	2	0	0	2	1,248.6002	1,729.89		62,455.2	159	170	Empty	true	P06151
22-2895	19	19	20220411_bbm1840_22-2895_Killinger_9 (F006909)	Neutral alpha-glucosidase AB OS=Mus musculus OX=10090 GN=Ganab PE=1 SV=1	Q8BHN3	Ganab	uniprot_Mus-musculus_SP.fasta	106,913.3	98.3%	1	1	1	0.00380%	2.44%	DLGIFWLNAAETWVDISSNTAGK	R	T	99.7%	28.1	28.3	13.3	28.1	0	0	1	0	2	2,508.2407	6,131.48		2,508.10	310	332	Empty	true	
22-2895	19	19	20220411_bbm1840_22-2895_Killinger_9 (F006909)	Cytochrome b-c1 complex subunit 2, mitochondrial OS=Mus musculus OX=10090 GN=Uqcrc2 PE=1 SV=1	Q9DB77	Uqcrc2	uniprot_Mus-musculus_SP.fasta	48,236.0	100.0%	3	3	4	0.0152%	8.61%	AVAFQNSQTR	K	I	99.7%	41.0	25.5	18.4	33.2	0	1	0	0	2	1,121.5697	1,427.15		24,260.2	163	172	Empty	true	
22-2895	19	19	20220411_bbm1840_22-2895_Killinger_9 (F006909)	Cytochrome b-c1 complex subunit 2, mitochondrial OS=Mus musculus OX=10090 GN=Uqcrc2 PE=1 SV=1	Q9DB77	Uqcrc2	uniprot_Mus-musculus_SP.fasta	48,236.0	100.0%	3	3	4	0.0152%	8.61%	AVAQGNLSSADVQAAK	K	N	99.7%	62.2	26.4	0.000	59.7	0	1	0	0	2	1,529.7918	1,867.00		13,748.4	360	375	Empty	true	
22-2895	19	19	20220411_bbm1840_22-2895_Killinger_9 (F006909)	Cytochrome b-c1 complex subunit 2, mitochondrial OS=Mus musculus OX=10090 GN=Uqcrc2 PE=1 SV=1	Q9DB77	Uqcrc2	uniprot_Mus-musculus_SP.fasta	48,236.0	100.0%	3	3	4	0.0152%	8.61%	NALANPLYCPDYR	K	M	99.7%	41.8	25.5	0.000	41.8	0	2	0	0	2	1,566.7370	3,021.68		47,301.3	184	196	Empty	true	
22-2895	19	19	20220411_bbm1840_22-2895_Killinger_9 (F006909)	Acetyl-CoA carboxylase 1 OS=Mus musculus OX=10090 GN=Acaca PE=1 SV=1	Q5SWU9	Acaca	uniprot_Mus-musculus_SP.fasta	265,259.3	100.0%	73	89	165	0.627%	37.0%	AIGIGAYLVR	R	L	99.7%	71.8	25.0	16.3	0.000	0	2	0	0	2	1,032.6201	3,452.58		152829	1823	1832	Empty	true	
22-2895	19	19	20220411_bbm1840_22-2895_Killinger_9 (F006909)	Acetyl-CoA carboxylase 1 OS=Mus musculus OX=10090 GN=Acaca PE=1 SV=1	Q5SWU9	Acaca	uniprot_Mus-musculus_SP.fasta	265,259.3	100.0%	73	89	165	0.627%	37.0%	ARDKFEEDRIYR	R	H	98.6%	23.5	26.4	14.9	22.7	0	0	1	0	2	1,597.8082	1,652.49		51,433.2	1359	1370	Empty	true	
22-2895	19	19	20220411_bbm1840_22-2895_Killinger_9 (F006909)	Acetyl-CoA carboxylase 1 OS=Mus musculus OX=10090 GN=Acaca PE=1 SV=1	Q5SWU9	Acaca	uniprot_Mus-musculus_SP.fasta	265,259.3	100.0%	73	89	165	0.627%	37.0%	ATLVEHGIR	K	R	97.5%	31.0	25.0	18.0	31.0	0	1	0	0	2	995.5633	1,502.04		93,100.3	1316	1324	Empty	true	
22-2895	19	19	20220411_bbm1840_22-2895_Killinger_9 (F006909)	Acetyl-CoA carboxylase 1 OS=Mus musculus OX=10090 GN=Acaca PE=1 SV=1	Q5SWU9	Acaca	uniprot_Mus-musculus_SP.fasta	265,259.3	100.0%	73	89	165	0.627%	37.0%	AVVMDLLR	K	Q	99.0%	46.3	26.8	23.1	32.8	0	4	0	0	2	916.5285	3,059.19		191481	984	991	Empty	true	
22-2895	19	19	20220411_bbm1840_22-2895_Killinger_9 (F006909)	Acetyl-CoA carboxylase 1 OS=Mus musculus OX=10090 GN=Acaca PE=1 SV=1	Q5SWU9	Acaca	uniprot_Mus-musculus_SP.fasta	265,259.3	100.0%	73	89	165	0.627%	37.0%	AYIAYELNSVQHR	R	Q	99.7%	64.9	26.2	15.2	55.0	0	2	3	0	2	1,563.7913	2,714.69		448940	1156	1168	Empty	true	
22-2895	19	19	20220411_bbm1840_22-2895_Killinger_9 (F006909)	Acetyl-CoA carboxylase 1 OS=Mus musculus OX=10090 GN=Acaca PE=1 SV=1	Q5SWU9	Acaca	uniprot_Mus-musculus_SP.fasta	265,259.3	100.0%	73	89	165	0.627%	37.0%	AYVWDNNKDLVEWLEK	K	Q	99.7%	26.8	27.1	13.8	24.4	0	0	2	0	2	2,021.9968	4,251.02		97,511.6	2260	2275	Empty	true	
22-2895	19	19	20220411_bbm1840_22-2895_Killinger_9 (F006909)	Acetyl-CoA carboxylase 1 OS=Mus musculus OX=10090 GN=Acaca PE=1 SV=1	Q5SWU9	Acaca	uniprot_Mus-musculus_SP.fasta	265,259.3	100.0%	73	89	165	0.627%	37.0%	DEPIHILNVAIK	R	T	99.7%	61.2	25.0	16.2	54.0	0	2	0	0	2	1,361.7789	3,457.23		108289	1282	1293	Empty	true	
22-2895	19	19	20220411_bbm1840_22-2895_Killinger_9 (F006909)	Acetyl-CoA carboxylase 1 OS=Mus musculus OX=10090 GN=Acaca PE=1 SV=1	Q5SWU9	Acaca	uniprot_Mus-musculus_SP.fasta	265,259.3	100.0%	73	89	165	0.627%	37.0%	DKFEEDRIYR	R	H	99.7%	27.3	25.0	14.8	19.8	0	0	1	0	2	1,370.6700	1,833.32		86,793.2	1361	1370	Empty	true	
22-2895	19	19	20220411_bbm1840_22-2895_Killinger_9 (F006909)	Acetyl-CoA carboxylase 1 OS=Mus musculus OX=10090 GN=Acaca PE=1 SV=1	Q5SWU9	Acaca	uniprot_Mus-musculus_SP.fasta	265,259.3	100.0%	73	89	165	0.627%	37.0%	EASFEYLQNEGER	K	L	99.7%	74.2	25.0	0.000	68.4	0	2	0	0	2	1,571.6972	2,678.15		76,074.5	1435	1447	Empty	true	
22-2895	19	19	20220411_bbm1840_22-2895_Killinger_9 (F006909)	Acetyl-CoA carboxylase 1 OS=Mus musculus OX=10090 GN=Acaca PE=1 SV=1	Q5SWU9	Acaca	uniprot_Mus-musculus_SP.fasta	265,259.3	100.0%	73	89	165	0.627%	37.0%	EGLPLMVFANWR	R	G	99.7%	57.0	27.3	13.5	52.1	0	3	0	0	2	1,432.7406	4,898.79		72,416.5	2035	2046	Empty	true	
22-2895	19	19	20220411_bbm1840_22-2895_Killinger_9 (F006909)	Acetyl-CoA carboxylase 1 OS=Mus musculus OX=10090 GN=Acaca PE=1 SV=1	Q5SWU9	Acaca	uniprot_Mus-musculus_SP.fasta	265,259.3	100.0%	73	89	165	0.627%	37.0%	ENDPSVMR	K	S	96.3%	27.8	25.0	13.0	27.8	0	1	0	0	2	963.4201	834.295		12,855.4	747	754	Empty	true	
22-2895	19	19	20220411_bbm1840_22-2895_Killinger_9 (F006909)	Acetyl-CoA carboxylase 1 OS=Mus musculus OX=10090 GN=Acaca PE=1 SV=1	Q5SWU9	Acaca	uniprot_Mus-musculus_SP.fasta	265,259.3	100.0%	73	89	165	0.627%	37.0%	EVFFMNTQSIVQLVQR	R	Y	99.7%	79.8	27.1	14.9	68.6	0	2	2	0	2	1,955.0056	4,211.06		92,167.0	958	973	Empty	true	
22-2895	19	19	20220411_bbm1840_22-2895_Killinger_9 (F006909)	Acetyl-CoA carboxylase 1 OS=Mus musculus OX=10090 GN=Acaca PE=1 SV=1	Q5SWU9	Acaca	uniprot_Mus-musculus_SP.fasta	265,259.3	100.0%	73	89	165	0.627%	37.0%	FGAYIVDGLR	K	E	99.7%	53.4	25.0	17.9	53.4	0	1	0	0	2	1,110.5943	3,334.76		75,663.6	2062	2071	Empty	true	
22-2895	19	19	20220411_bbm1840_22-2895_Killinger_9 (F006909)	Acetyl-CoA carboxylase 1 OS=Mus musculus OX=10090 GN=Acaca PE=1 SV=1	Q5SWU9	Acaca	uniprot_Mus-musculus_SP.fasta	265,259.3	100.0%	73	89	165	0.627%	37.0%	FGGNKVIEK	R	V	99.7%	52.6	25.0	35.6	36.8	0	2	0	0	2	991.5572	1,363.51		80,523.2	111	119	Empty	true	
22-2895	19	19	20220411_bbm1840_22-2895_Killinger_9 (F006909)	Acetyl-CoA carboxylase 1 OS=Mus musculus OX=10090 GN=Acaca PE=1 SV=1	Q5SWU9	Acaca	uniprot_Mus-musculus_SP.fasta	265,259.3	100.0%	73	89	165	0.627%	37.0%	FVVMVTPEDLK	R	A	99.7%	53.6	25.3	18.4	37.9	0	3	0	0	2	1,277.6811	3,528.66		140382	152	162	Empty	true	
22-2895	19	19	20220411_bbm1840_22-2895_Killinger_9 (F006909)	Acetyl-CoA carboxylase 1 OS=Mus musculus OX=10090 GN=Acaca PE=1 SV=1	Q5SWU9	Acaca	uniprot_Mus-musculus_SP.fasta	265,259.3	100.0%	73	89	165	0.627%	37.0%	GGSWVVIDPTINPR	R	H	99.7%	49.1	25.0	13.0	36.8	0	2	0	0	2	1,510.8014	3,503.16		79,618.3	2089	2102	Empty	true	
22-2895	19	19	20220411_bbm1840_22-2895_Killinger_9 (F006909)	Acetyl-CoA carboxylase 1 OS=Mus musculus OX=10090 GN=Acaca PE=1 SV=1	Q5SWU9	Acaca	uniprot_Mus-musculus_SP.fasta	265,259.3	100.0%	73	89	165	0.627%	37.0%	GNIPTLNR	R	M	97.7%	29.9	25.0	0.000	20.7	0	2	0	0	2	884.4949	1,957.05		288136	1191	1198	Empty	true	
22-2895	19	19	20220411_bbm1840_22-2895_Killinger_9 (F006909)	Acetyl-CoA carboxylase 1 OS=Mus musculus OX=10090 GN=Acaca PE=1 SV=1	Q5SWU9	Acaca	uniprot_Mus-musculus_SP.fasta	265,259.3	100.0%	73	89	165	0.627%	37.0%	GQVLPAHTLLNTVDVELIYEGIK	R	Y	99.7%	65.3	25.0	14.4	65.3	0	0	2	0	2	2,522.3868	4,692.63		83,491.0	657	679	Empty	true	
22-2895	19	19	20220411_bbm1840_22-2895_Killinger_9 (F006909)	Acetyl-CoA carboxylase 1 OS=Mus musculus OX=10090 GN=Acaca PE=1 SV=1	Q5SWU9	Acaca	uniprot_Mus-musculus_SP.fasta	265,259.3	100.0%	73	89	165	0.627%	37.0%	GSVLEPEGTVEIK	R	F	98.1%	30.5	25.9	22.8	15.9	0	1	0	0	2	1,357.7211	2,666.51		43,759.8	2114	2126	Empty	true	
22-2895	19	19	20220411_bbm1840_22-2895_Killinger_9 (F006909)	Acetyl-CoA carboxylase 1 OS=Mus musculus OX=10090 GN=Acaca PE=1 SV=1	Q5SWU9	Acaca	uniprot_Mus-musculus_SP.fasta	265,259.3	100.0%	73	89	165	0.627%	37.0%	GVINDILDWK	K	T	99.7%	67.2	26.2	22.3	57.1	0	2	0	0	2	1,172.6312	4,356.53		52,377.6	2199	2208	Empty	true	
22-2895	19	19	20220411_bbm1840_22-2895_Killinger_9 (F006909)	Acetyl-CoA carboxylase 1 OS=Mus musculus OX=10090 GN=Acaca PE=1 SV=1	Q5SWU9	Acaca	uniprot_Mus-musculus_SP.fasta	265,259.3	100.0%	73	89	165	0.627%	37.0%	HLEPALAFQLELNR	R	M	99.7%	34.4	25.1	17.5	10.7	0	0	2	0	2	1,650.8963	3,706.92		94,279.8	1371	1384	Empty	true	
22-2895	19	19	20220411_bbm1840_22-2895_Killinger_9 (F006909)	Acetyl-CoA carboxylase 1 OS=Mus musculus OX=10090 GN=Acaca PE=1 SV=1	Q5SWU9	Acaca	uniprot_Mus-musculus_SP.fasta	265,259.3	100.0%	73	89	165	0.627%	37.0%	HLEVQILADQYGNAISLFGR	R	D	99.7%	28.9	27.2	0.000	28.9	0	0	1	0	2	2,244.1773	4,553.82		16,197.2	356	375	Empty	true	
22-2895	19	19	20220411_bbm1840_22-2895_Killinger_9 (F006909)	Acetyl-CoA carboxylase 1 OS=Mus musculus OX=10090 GN=Acaca PE=1 SV=1	Q5SWU9	Acaca	uniprot_Mus-musculus_SP.fasta	265,259.3	100.0%	73	89	165	0.627%	37.0%	IDTGWLDR	R	L	99.0%	54.7	25.7	29.8	21.1	0	2	0	0	2	975.4896	2,900.80		224031	607	614	Empty	true	
22-2895	19	19	20220411_bbm1840_22-2895_Killinger_9 (F006909)	Acetyl-CoA carboxylase 1 OS=Mus musculus OX=10090 GN=Acaca PE=1 SV=1	Q5SWU9	Acaca	uniprot_Mus-musculus_SP.fasta	265,259.3	100.0%	73	89	165	0.627%	37.0%	IDTGWLDRLIAEK	R	V	99.7%	28.1	25.8	19.5	23.8	0	0	2	0	2	1,529.8325	4,249.85		79,816.3	607	619	Empty	true	
22-2895	19	19	20220411_bbm1840_22-2895_Killinger_9 (F006909)	Acetyl-CoA carboxylase 1 OS=Mus musculus OX=10090 GN=Acaca PE=1 SV=1	Q5SWU9	Acaca	uniprot_Mus-musculus_SP.fasta	265,259.3	100.0%	73	89	165	0.627%	37.0%	IGLAEEIR	R	H	99.0%	53.1	25.0	32.6	30.7	0	3	0	0	2	900.5150	2,476.98		193721	1723	1730	Empty	true	
22-2895	19	19	20220411_bbm1840_22-2895_Killinger_9 (F006909)	Acetyl-CoA carboxylase 1 OS=Mus musculus OX=10090 GN=Acaca PE=1 SV=1	Q5SWU9	Acaca	uniprot_Mus-musculus_SP.fasta	265,259.3	100.0%	73	89	165	0.627%	37.0%	IGSFGPQEDLLFLR	R	A	99.7%	79.3	25.3	13.5	69.7	0	2	0	0	2	1,591.8481	4,374.87		401544	1687	1700	Empty	true	
22-2895	19	19	20220411_bbm1840_22-2895_Killinger_9 (F006909)	Acetyl-CoA carboxylase 1 OS=Mus musculus OX=10090 GN=Acaca PE=1 SV=1	Q5SWU9	Acaca	uniprot_Mus-musculus_SP.fasta	265,259.3	100.0%	73	89	165	0.627%	37.0%	IIEFVPTK	R	A	99.0%	33.1	25.0	13.1	29.2	0	2	0	0	2	946.5609	2,768.15		127260	1921	1928	Empty	true	
22-2895	19	19	20220411_bbm1840_22-2895_Killinger_9 (F006909)	Acetyl-CoA carboxylase 1 OS=Mus musculus OX=10090 GN=Acaca PE=1 SV=1	Q5SWU9	Acaca	uniprot_Mus-musculus_SP.fasta	265,259.3	100.0%	73	89	165	0.627%	37.0%	IIQQAGQVWFPDSAFK	K	T	99.7%	69.3	27.0	13.1	59.4	0	3	0	0	2	1,834.9488	3,871.73		126371	2009	2024	Empty	true	
22-2895	19	19	20220411_bbm1840_22-2895_Killinger_9 (F006909)	Acetyl-CoA carboxylase 1 OS=Mus musculus OX=10090 GN=Acaca PE=1 SV=1	Q5SWU9	Acaca	uniprot_Mus-musculus_SP.fasta	265,259.3	100.0%	73	89	165	0.627%	37.0%	ILNVPQDLYEK	R	G	99.7%	42.0	26.1	18.1	38.6	0	2	0	0	2	1,331.7207	3,092.20		251392	277	287	Empty	true	
22-2895	19	19	20220411_bbm1840_22-2895_Killinger_9 (F006909)	Acetyl-CoA carboxylase 1 OS=Mus musculus OX=10090 GN=Acaca PE=1 SV=1	Q5SWU9	Acaca	uniprot_Mus-musculus_SP.fasta	265,259.3	100.0%	73	89	165	0.627%	37.0%	IPVQAVWAGWGHASENPK	R	L	99.7%	39.7	27.7	18.4	1.33	0	0	1	0	2	1,947.9713	3,489.69		35,128.1	199	216	Empty	true	
22-2895	19	19	20220411_bbm1840_22-2895_Killinger_9 (F006909)	Acetyl-CoA carboxylase 1 OS=Mus musculus OX=10090 GN=Acaca PE=1 SV=1	Q5SWU9	Acaca	uniprot_Mus-musculus_SP.fasta	265,259.3	100.0%	73	89	165	0.627%	37.0%	ITDIIGKEEGLGAENLR	K	G	99.7%	46.3	26.0	21.4	35.2	0	0	2	0	2	1,827.9814	2,955.79		118830	1781	1797	Empty	true	
22-2895	19	19	20220411_bbm1840_22-2895_Killinger_9 (F006909)	Acetyl-CoA carboxylase 1 OS=Mus musculus OX=10090 GN=Acaca PE=1 SV=1	Q5SWU9	Acaca	uniprot_Mus-musculus_SP.fasta	265,259.3	100.0%	73	89	165	0.627%	37.0%	ITSENPDEGFKPSSGTVQELNFR	R	S	99.7%	63.4	27.2	15.9	62.7	0	0	4	0	2	2,552.2265	3,038.42		183145	509	531	Empty	true	
22-2895	19	19	20220411_bbm1840_22-2895_Killinger_9 (F006909)	Acetyl-CoA carboxylase 1 OS=Mus musculus OX=10090 GN=Acaca PE=1 SV=1	Q5SWU9	Acaca	uniprot_Mus-musculus_SP.fasta	265,259.3	100.0%	73	89	165	0.627%	37.0%	IYVAANSGAR	R	I	99.7%	38.1	25.0	22.0	32.3	0	2	0	0	2	1,022.5265	1,409.67		158725	1713	1722	Empty	true	
22-2895	19	19	20220411_bbm1840_22-2895_Killinger_9 (F006909)	Acetyl-CoA carboxylase 1 OS=Mus musculus OX=10090 GN=Acaca PE=1 SV=1	Q5SWU9	Acaca	uniprot_Mus-musculus_SP.fasta	265,259.3	100.0%	73	89	165	0.627%	37.0%	KVNNADDFPNLFR	R	Q	95.6%	19.8	26.3	18.5	8.03	0	0	1	0	2	1,549.7758	3,260.87		55,264.9	322	334	Empty	true	
22-2895	19	19	20220411_bbm1840_22-2895_Killinger_9 (F006909)	Acetyl-CoA carboxylase 1 OS=Mus musculus OX=10090 GN=Acaca PE=1 SV=1	Q5SWU9	Acaca	uniprot_Mus-musculus_SP.fasta	265,259.3	100.0%	73	89	165	0.627%	37.0%	LGGIPVGVVAVETR	R	T	99.7%	46.0	25.0	13.0	41.0	0	2	0	0	2	1,366.8054	3,320.64		212518	1977	1990	Empty	true	
22-2895	19	19	20220411_bbm1840_22-2895_Killinger_9 (F006909)	Acetyl-CoA carboxylase 1 OS=Mus musculus OX=10090 GN=Acaca PE=1 SV=1	Q5SWU9	Acaca	uniprot_Mus-musculus_SP.fasta	265,259.3	100.0%	73	89	165	0.627%	37.0%	LGTPELSPTER	R	K	99.7%	41.2	25.0	18.9	33.3	0	2	0	0	2	1,199.6268	2,156.23		285972	2150	2160	Empty	true	
22-2895	19	19	20220411_bbm1840_22-2895_Killinger_9 (F006909)	Acetyl-CoA carboxylase 1 OS=Mus musculus OX=10090 GN=Acaca PE=1 SV=1	Q5SWU9	Acaca	uniprot_Mus-musculus_SP.fasta	265,259.3	100.0%	73	89	165	0.627%	37.0%	LILSETSIFDVLPNFFYHSNQVVR	K	M	99.7%	64.3	26.6	0.000	59.5	0	0	2	0	2	2,838.4825	5,499.38		17,853.3	1122	1145	Empty	true	
22-2895	19	19	20220411_bbm1840_22-2895_Killinger_9 (F006909)	Acetyl-CoA carboxylase 1 OS=Mus musculus OX=10090 GN=Acaca PE=1 SV=1	Q5SWU9	Acaca	uniprot_Mus-musculus_SP.fasta	265,259.3	100.0%	73	89	165	0.627%	37.0%	LLETESFQLNR	K	I	99.7%	49.0	26.5	14.8	34.9	0	2	0	0	2	1,349.7060	2,973.05		200673	596	606	Empty	true	
22-2895	19	19	20220411_bbm1840_22-2895_Killinger_9 (F006909)	Acetyl-CoA carboxylase 1 OS=Mus musculus OX=10090 GN=Acaca PE=1 SV=1	Q5SWU9	Acaca	uniprot_Mus-musculus_SP.fasta	265,259.3	100.0%	73	89	165	0.627%	37.0%	LLLEAMDELEVAFNNTNVR	R	T	99.5%	29.4	27.9	0.000	22.2	0	0	1	0	2	2,191.1064	5,223.45		6,126.90	1448	1466	Empty	true	
22-2895	19	19	20220411_bbm1840_22-2895_Killinger_9 (F006909)	Acetyl-CoA carboxylase 1 OS=Mus musculus OX=10090 GN=Acaca PE=1 SV=1	Q5SWU9	Acaca	uniprot_Mus-musculus_SP.fasta	265,259.3	100.0%	73	89	165	0.627%	37.0%	LLLEDLVK	R	K	99.0%	42.9	25.0	26.7	31.0	0	1	0	0	2	942.5872	3,757.30		42,286.3	2221	2228	Empty	true	
22-2895	19	19	20220411_bbm1840_22-2895_Killinger_9 (F006909)	Acetyl-CoA carboxylase 1 OS=Mus musculus OX=10090 GN=Acaca PE=1 SV=1	Q5SWU9	Acaca	uniprot_Mus-musculus_SP.fasta	265,259.3	100.0%	73	89	165	0.627%	37.0%	LTFLVAQK	R	D	99.0%	39.5	25.0	21.2	26.0	0	3	0	0	2	919.5612	2,884.85		265293	1326	1333	Empty	true	
22-2895	19	19	20220411_bbm1840_22-2895_Killinger_9 (F006909)	Acetyl-CoA carboxylase 1 OS=Mus musculus OX=10090 GN=Acaca PE=1 SV=1	Q5SWU9	Acaca	uniprot_Mus-musculus_SP.fasta	265,259.3	100.0%	73	89	165	0.627%	37.0%	MAALEVYVR	R	R	99.7%	45.4	25.0	14.8	25.5	0	2	0	0	2	1,067.5554	2,580.21		192746	1146	1154	Empty	true	
22-2895	19	19	20220411_bbm1840_22-2895_Killinger_9 (F006909)	Acetyl-CoA carboxylase 1 OS=Mus musculus OX=10090 GN=Acaca PE=1 SV=1	Q5SWU9	Acaca	uniprot_Mus-musculus_SP.fasta	265,259.3	100.0%	73	89	165	0.627%	37.0%	MGGMVSFR	R	T	99.0%	56.2	25.0	18.2	38.7	0	2	0	0	2	916.4016	1,504.15		193603	1232	1239	Empty	true	
22-2895	19	19	20220411_bbm1840_22-2895_Killinger_9 (F006909)	Acetyl-CoA carboxylase 1 OS=Mus musculus OX=10090 GN=Acaca PE=1 SV=1	Q5SWU9	Acaca	uniprot_Mus-musculus_SP.fasta	265,259.3	100.0%	73	89	165	0.627%	37.0%	MHLYLGAAK	K	V	96.6%	31.6	25.9	19.3	29.9	0	1	0	0	2	1,019.5344	1,721.28		55,342.9	1400	1408	Empty	true	
22-2895	19	19	20220411_bbm1840_22-2895_Killinger_9 (F006909)	Acetyl-CoA carboxylase 1 OS=Mus musculus OX=10090 GN=Acaca PE=1 SV=1	Q5SWU9	Acaca	uniprot_Mus-musculus_SP.fasta	265,259.3	100.0%	73	89	165	0.627%	37.0%	MQLDNPSK	K	V	99.0%	36.7	25.0	29.1	20.2	0	3	0	0	2	948.4457	902.516		106651	817	824	Empty	true	
22-2895	19	19	20220411_bbm1840_22-2895_Killinger_9 (F006909)	Acetyl-CoA carboxylase 1 OS=Mus musculus OX=10090 GN=Acaca PE=1 SV=1	Q5SWU9	Acaca	uniprot_Mus-musculus_SP.fasta	265,259.3	100.0%	73	89	165	0.627%	37.0%	NSISNFLHSLER	R	G	99.7%	85.8	26.6	18.6	78.1	0	2	4	0	2	1,416.7229	4,022.16		321929	645	656	Empty	true	
22-2895	19	19	20220411_bbm1840_22-2895_Killinger_9 (F006909)	Acetyl-CoA carboxylase 1 OS=Mus musculus OX=10090 GN=Acaca PE=1 SV=1	Q5SWU9	Acaca	uniprot_Mus-musculus_SP.fasta	265,259.3	100.0%	73	89	165	0.627%	37.0%	QGPLHGMLINTPYVTK	K	D	99.7%	27.6	26.4	13.0	26.7	0	0	2	0	2	1,784.9367	2,731.46		110872	1564	1579	Empty	true	
22-2895	19	19	20220411_bbm1840_22-2895_Killinger_9 (F006909)	Acetyl-CoA carboxylase 1 OS=Mus musculus OX=10090 GN=Acaca PE=1 SV=1	Q5SWU9	Acaca	uniprot_Mus-musculus_SP.fasta	265,259.3	100.0%	73	89	165	0.627%	37.0%	QLTEEDGVR	K	S	99.0%	35.2	25.0	0.000	25.0	0	2	0	0	2	1,046.5114	1,358.54		93,116.3	2276	2284	Empty	true	
22-2895	19	19	20220411_bbm1840_22-2895_Killinger_9 (F006909)	Acetyl-CoA carboxylase 1 OS=Mus musculus OX=10090 GN=Acaca PE=1 SV=1	Q5SWU9	Acaca	uniprot_Mus-musculus_SP.fasta	265,259.3	100.0%	73	89	165	0.627%	37.0%	QVLIASHLPSYELR	R	H	99.7%	70.8	25.0	13.1	66.5	0	3	1	0	2	1,625.9010	3,193.02		127211	1082	1095	Empty	true	
22-2895	19	19	20220411_bbm1840_22-2895_Killinger_9 (F006909)	Acetyl-CoA carboxylase 1 OS=Mus musculus OX=10090 GN=Acaca PE=1 SV=1	Q5SWU9	Acaca	uniprot_Mus-musculus_SP.fasta	265,259.3	100.0%	73	89	165	0.627%	37.0%	QVNCEVDQR	K	F	99.7%	46.8	25.0	17.9	38.8	0	3	0	0	2	1,147.5161	1,012.20		136348	1338	1346	Empty	true	
22-2895	19	19	20220411_bbm1840_22-2895_Killinger_9 (F006909)	Acetyl-CoA carboxylase 1 OS=Mus musculus OX=10090 GN=Acaca PE=1 SV=1	Q5SWU9	Acaca	uniprot_Mus-musculus_SP.fasta	265,259.3	100.0%	73	89	165	0.627%	37.0%	QVQAEVPGSPIFVMR	R	L	98.9%	33.7	26.6	0.000	28.9	0	1	0	0	2	1,657.8731	3,588.89		25,786.5	335	349	Empty	true	
22-2895	19	19	20220411_bbm1840_22-2895_Killinger_9 (F006909)	Acetyl-CoA carboxylase 1 OS=Mus musculus OX=10090 GN=Acaca PE=1 SV=1	Q5SWU9	Acaca	uniprot_Mus-musculus_SP.fasta	265,259.3	100.0%	73	89	165	0.627%	37.0%	RAYIAYELNSVQHR	R	Q	99.7%	64.4	26.9	14.1	55.8	0	0	2	0	2	1,719.8924	2,502.93		319924	1155	1168	Empty	true	
22-2895	19	19	20220411_bbm1840_22-2895_Killinger_9 (F006909)	Acetyl-CoA carboxylase 1 OS=Mus musculus OX=10090 GN=Acaca PE=1 SV=1	Q5SWU9	Acaca	uniprot_Mus-musculus_SP.fasta	265,259.3	100.0%	73	89	165	0.627%	37.0%	RLLLEDLVK	R	K	99.7%	49.8	25.0	26.3	22.2	0	2	0	0	2	1,098.6883	3,487.81		72,281.0	2220	2228	Empty	true	
22-2895	19	19	20220411_bbm1840_22-2895_Killinger_9 (F006909)	Acetyl-CoA carboxylase 1 OS=Mus musculus OX=10090 GN=Acaca PE=1 SV=1	Q5SWU9	Acaca	uniprot_Mus-musculus_SP.fasta	265,259.3	100.0%	73	89	165	0.627%	37.0%	SEREVFFMNTQSIVQLVQR	K	Y	99.7%	40.5	27.5	0.000	40.5	0	0	2	0	2	2,327.1813	4,038.00		37,619.2	955	973	Empty	true	
22-2895	19	19	20220411_bbm1840_22-2895_Killinger_9 (F006909)	Acetyl-CoA carboxylase 1 OS=Mus musculus OX=10090 GN=Acaca PE=1 SV=1	Q5SWU9	Acaca	uniprot_Mus-musculus_SP.fasta	265,259.3	100.0%	73	89	165	0.627%	37.0%	SSMSGLHLVK	R	Q	98.9%	40.8	26.8	19.7	32.4	0	2	0	0	2	1,074.5613	1,630.94		90,732.9	76	85	Empty	true	
22-2895	19	19	20220411_bbm1840_22-2895_Killinger_9 (F006909)	Acetyl-CoA carboxylase 1 OS=Mus musculus OX=10090 GN=Acaca PE=1 SV=1	Q5SWU9	Acaca	uniprot_Mus-musculus_SP.fasta	265,259.3	100.0%	73	89	165	0.627%	37.0%	SVHSSVPLLNSKDPIDR	K	I	99.7%	39.2	26.4	0.000	39.1	0	0	2	0	2	1,863.9924	2,535.34		426859	1904	1920	Empty	true	
22-2895	19	19	20220411_bbm1840_22-2895_Killinger_9 (F006909)	Acetyl-CoA carboxylase 1 OS=Mus musculus OX=10090 GN=Acaca PE=1 SV=1	Q5SWU9	Acaca	uniprot_Mus-musculus_SP.fasta	265,259.3	100.0%	73	89	165	0.627%	37.0%	TAQIMFQAYGDK	R	Q	99.7%	58.4	25.0	0.000	57.2	0	2	0	0	2	1,388.6517	2,508.32		69,768.9	1552	1563	Empty	true	
22-2895	19	19	20220411_bbm1840_22-2895_Killinger_9 (F006909)	Acetyl-CoA carboxylase 1 OS=Mus musculus OX=10090 GN=Acaca PE=1 SV=1	Q5SWU9	Acaca	uniprot_Mus-musculus_SP.fasta	265,259.3	100.0%	73	89	165	0.627%	37.0%	TCVFEKENDPSVMR	K	S	99.7%	34.8	25.0	16.0	31.2	0	0	2	0	2	1,727.7728	1,856.59		285537	741	754	Empty	true	
22-2895	19	19	20220411_bbm1840_22-2895_Killinger_9 (F006909)	Acetyl-CoA carboxylase 1 OS=Mus musculus OX=10090 GN=Acaca PE=1 SV=1	Q5SWU9	Acaca	uniprot_Mus-musculus_SP.fasta	265,259.3	100.0%	73	89	165	0.627%	37.0%	TIQVENSHLILTGAGALNK	R	V	99.7%	34.6	25.0	14.9	23.0	0	0	5	0	2	1,980.0763	3,400.83		350326	1837	1855	Empty	true	
22-2895	19	19	20220411_bbm1840_22-2895_Killinger_9 (F006909)	Acetyl-CoA carboxylase 1 OS=Mus musculus OX=10090 GN=Acaca PE=1 SV=1	Q5SWU9	Acaca	uniprot_Mus-musculus_SP.fasta	265,259.3	100.0%	73	89	165	0.627%	37.0%	TLRDPSLPLLELQDIMTSVSGR	K	I	99.7%	72.4	25.7	13.3	69.3	0	0	3	0	2	2,441.3072	5,244.21		38,639.9	887	908	Empty	true	
22-2895	19	19	20220411_bbm1840_22-2895_Killinger_9 (F006909)	Acetyl-CoA carboxylase 1 OS=Mus musculus OX=10090 GN=Acaca PE=1 SV=1	Q5SWU9	Acaca	uniprot_Mus-musculus_SP.fasta	265,259.3	100.0%	73	89	165	0.627%	37.0%	TTVEYLIK	R	L	97.5%	30.9	25.0	17.4	30.9	0	1	0	0	2	966.5507	2,632.33		76,985.2	588	595	Empty	true	
22-2895	19	19	20220411_bbm1840_22-2895_Killinger_9 (F006909)	Acetyl-CoA carboxylase 1 OS=Mus musculus OX=10090 GN=Acaca PE=1 SV=1	Q5SWU9	Acaca	uniprot_Mus-musculus_SP.fasta	265,259.3	100.0%	73	89	165	0.627%	37.0%	TVELSIPADPANLDSEAK	R	I	99.7%	53.2	26.7	20.3	41.5	0	3	0	0	2	1,869.9442	3,365.97		65,071.1	1991	2008	Empty	true	
22-2895	19	19	20220411_bbm1840_22-2895_Killinger_9 (F006909)	Acetyl-CoA carboxylase 1 OS=Mus musculus OX=10090 GN=Acaca PE=1 SV=1	Q5SWU9	Acaca	uniprot_Mus-musculus_SP.fasta	265,259.3	100.0%	73	89	165	0.627%	37.0%	TYQAIKDFNR	K	E	99.7%	36.0	25.0	0.000	36.0	0	2	2	0	2	1,255.6430	2,016.52		336274	2025	2034	Empty	true	
22-2895	19	19	20220411_bbm1840_22-2895_Killinger_9 (F006909)	Acetyl-CoA carboxylase 1 OS=Mus musculus OX=10090 GN=Acaca PE=1 SV=1	Q5SWU9	Acaca	uniprot_Mus-musculus_SP.fasta	265,259.3	100.0%	73	89	165	0.627%	37.0%	VDWQENDFSKR	R	I	99.7%	25.1	25.0	14.5	21.4	0	0	2	0	2	1,423.6601	2,302.62		238276	266	276	Empty	true	
22-2895	19	19	20220411_bbm1840_22-2895_Killinger_9 (F006909)	Acetyl-CoA carboxylase 1 OS=Mus musculus OX=10090 GN=Acaca PE=1 SV=1	Q5SWU9	Acaca	uniprot_Mus-musculus_SP.fasta	265,259.3	100.0%	73	89	165	0.627%	37.0%	VETQFQNGHYDK	R	C	99.7%	47.2	25.0	22.1	0.000	0	2	2	0	2	1,466.6548	1,637.72		145083	996	1007	Empty	true	
22-2895	19	19	20220411_bbm1840_22-2895_Killinger_9 (F006909)	Acetyl-CoA carboxylase 1 OS=Mus musculus OX=10090 GN=Acaca PE=1 SV=1	Q5SWU9	Acaca	uniprot_Mus-musculus_SP.fasta	265,259.3	100.0%	73	89	165	0.627%	37.0%	VEVGTEVTDYR	K	F	99.7%	68.3	25.0	23.2	63.2	0	2	0	0	2	1,267.6165	2,277.22		129479	1409	1419	Empty	true	
22-2895	19	19	20220411_bbm1840_22-2895_Killinger_9 (F006909)	Acetyl-CoA carboxylase 1 OS=Mus musculus OX=10090 GN=Acaca PE=1 SV=1	Q5SWU9	Acaca	uniprot_Mus-musculus_SP.fasta	265,259.3	100.0%	73	89	165	0.627%	37.0%	VLIANNGIAAVK	K	C	99.7%	59.6	25.0	20.6	13.8	0	2	0	0	2	1,183.7046	2,703.11		123044	120	131	Empty	true	
22-2895	19	19	20220411_bbm1840_22-2895_Killinger_9 (F006909)	Acetyl-CoA carboxylase 1 OS=Mus musculus OX=10090 GN=Acaca PE=1 SV=1	Q5SWU9	Acaca	uniprot_Mus-musculus_SP.fasta	265,259.3	100.0%	73	89	165	0.627%	37.0%	VNNADDFPNLFR	K	Q	99.7%	60.8	25.5	15.1	60.8	0	2	0	0	2	1,421.6808	3,624.71		91,843.9	323	334	Empty	true	
22-2895	19	19	20220411_bbm1840_22-2895_Killinger_9 (F006909)	Acetyl-CoA carboxylase 1 OS=Mus musculus OX=10090 GN=Acaca PE=1 SV=1	Q5SWU9	Acaca	uniprot_Mus-musculus_SP.fasta	265,259.3	100.0%	73	89	165	0.627%	37.0%	VQAERPDTMLGVVCGALHVADVSLR	K	N	99.7%	29.7	27.9	13.1	26.6	0	0	1	0	2	2,693.3864	4,651.01		25,998.5	620	644	Empty	true	
22-2895	19	19	20220411_bbm1840_22-2895_Killinger_9 (F006909)	Acetyl-CoA carboxylase 1 OS=Mus musculus OX=10090 GN=Acaca PE=1 SV=1	Q5SWU9	Acaca	uniprot_Mus-musculus_SP.fasta	265,259.3	100.0%	73	89	165	0.627%	37.0%	VQQAELHTGSLPQIQSTALR	K	G	99.7%	75.2	26.4	17.1	70.9	0	0	2	0	2	2,177.1675	2,932.74		364860	825	844	Empty	true	
22-2895	19	19	20220411_bbm1840_22-2895_Killinger_9 (F006909)	Acetyl-CoA carboxylase 1 OS=Mus musculus OX=10090 GN=Acaca PE=1 SV=1	Q5SWU9	Acaca	uniprot_Mus-musculus_SP.fasta	265,259.3	100.0%	73	89	165	0.627%	37.0%	VQQAELHTGSLPQIQSTALRGEK	K	L	99.7%	72.4	26.4	13.3	72.4	0	0	4	0	2	2,491.3266	2,746.62		84,044.7	825	847	Empty	true	
22-2895	19	19	20220411_bbm1840_22-2895_Killinger_9 (F006909)	Acetyl-CoA carboxylase 1 OS=Mus musculus OX=10090 GN=Acaca PE=1 SV=1	Q5SWU9	Acaca	uniprot_Mus-musculus_SP.fasta	265,259.3	100.0%	73	89	165	0.627%	37.0%	VSALNSVHCEHVEDEGESR	R	Y	99.7%	64.2	25.0	0.000	64.2	0	0	2	0	2	2,153.9516	1,761.04		57,928.2	1760	1778	Empty	true	
22-2895	19	19	20220411_bbm1840_22-2895_Killinger_9 (F006909)	Acetyl-CoA carboxylase 1 OS=Mus musculus OX=10090 GN=Acaca PE=1 SV=1	Q5SWU9	Acaca	uniprot_Mus-musculus_SP.fasta	265,259.3	100.0%	73	89	165	0.627%	37.0%	YLYLTPQDYKR	K	V	99.1%	28.7	26.9	13.2	28.7	0	1	2	0	2	1,459.7581	2,700.59		439149	1749	1759	Empty	true	
22-2895	19	19	20220411_bbm1840_22-2895_Killinger_9 (F006909)	14-3-3 protein theta OS=Mus musculus OX=10090 GN=Ywhaq PE=1 SV=1	P68254	Ywhaq	uniprot_Mus-musculus_SP.fasta	27,779.4	100.0%	2	2	2	0.00760%	12.2%	AVTEQGAELSNEER	K	N	99.7%	81.2	25.0	13.8	70.5	0	1	0	0	2	1,532.7187	1,697.82		14,057.7	28	41	Empty	true	
22-2895	19	19	20220411_bbm1840_22-2895_Killinger_9 (F006909)	14-3-3 protein theta OS=Mus musculus OX=10090 GN=Ywhaq PE=1 SV=1	P68254	Ywhaq	uniprot_Mus-musculus_SP.fasta	27,779.4	100.0%	2	2	2	0.00760%	12.2%	EKVESELR	R	S	97.9%	31.1	26.4	21.1	12.5	0	1	0	0	2	989.5262	1,118.17		23,999.2	84	91	Empty	true	
22-2895	19	19	20220411_bbm1840_22-2895_Killinger_9 (F006909)	14-3-3 protein theta OS=Mus musculus OX=10090 GN=Ywhaq PE=1 SV=1	P68254	Ywhaq	uniprot_Mus-musculus_SP.fasta	27,779.4	100.0%	2	2	2	0.00760%	12.2%	NLLSVAYK	R	N	97.7%	29.8	25.0	13.2	29.8	0	1	0	0	2	907.5247	2,777.22		68,456.2	42	49	Empty	false	P63101,P61982,P62259
22-2895	19	19	20220411_bbm1840_22-2895_Killinger_9 (F006909)	Mitochondrial glutamate carrier 2 OS=Mus musculus OX=10090 GN=Slc25a18 PE=1 SV=4	Q9DB41	Slc25a18	uniprot_Mus-musculus_SP.fasta	34,167.1	99.9%	1	1	1	0.00380%	3.12%	QLLMQDGTQR	R	N	99.1%	39.1	26.3	24.2	31.6	0	1	0	0	2	1,205.5946	1,483.60		22,697.1	96	105	Empty	true	
22-2895	19	19	20220411_bbm1840_22-2895_Killinger_9 (F006909)	Fructose-bisphosphate aldolase A OS=Mus musculus OX=10090 GN=Aldoa PE=1 SV=2	P05064	Aldoa	uniprot_Mus-musculus_SP.fasta	39,356.5	100.0%	8	8	15	0.0570%	29.9%	AAQEEYIKR	K	A	99.7%	76.2	25.4	18.7	71.6	0	2	0	0	2	1,107.5793	1,209.92		49,477.3	323	331	Empty	true	
22-2895	19	19	20220411_bbm1840_22-2895_Killinger_9 (F006909)	Fructose-bisphosphate aldolase A OS=Mus musculus OX=10090 GN=Aldoa PE=1 SV=2	P05064	Aldoa	uniprot_Mus-musculus_SP.fasta	39,356.5	100.0%	8	8	15	0.0570%	29.9%	ADDGRPFPQVIK	K	S	99.7%	36.6	25.0	17.3	33.6	0	0	2	0	2	1,342.7116	2,453.81		209996	88	99	Empty	true	
22-2895	19	19	20220411_bbm1840_22-2895_Killinger_9 (F006909)	Fructose-bisphosphate aldolase A OS=Mus musculus OX=10090 GN=Aldoa PE=1 SV=2	P05064	Aldoa	uniprot_Mus-musculus_SP.fasta	39,356.5	100.0%	8	8	15	0.0570%	29.9%	ALANSLACQGK	R	Y	99.7%	51.6	26.6	13.5	46.7	0	2	0	0	2	1,132.5780	1,682.86		100418	332	342	Empty	true	
22-2895	19	19	20220411_bbm1840_22-2895_Killinger_9 (F006909)	Fructose-bisphosphate aldolase A OS=Mus musculus OX=10090 GN=Aldoa PE=1 SV=2	P05064	Aldoa	uniprot_Mus-musculus_SP.fasta	39,356.5	100.0%	8	8	15	0.0570%	29.9%	FSNEEIAMATVTALRR	K	T	98.6%	21.3	27.0	15.1	20.4	0	0	1	0	2	1,824.9273	3,419.32		65,602.7	244	259	Empty	true	
22-2895	19	19	20220411_bbm1840_22-2895_Killinger_9 (F006909)	Fructose-bisphosphate aldolase A OS=Mus musculus OX=10090 GN=Aldoa PE=1 SV=2	P05064	Aldoa	uniprot_Mus-musculus_SP.fasta	39,356.5	100.0%	8	8	15	0.0570%	29.9%	IGEHTPSALAIMENANVLAR	K	Y	99.7%	51.3	27.5	0.000	51.3	0	0	2	0	2	2,123.0915	3,061.50		66,064.1	154	173	Empty	true	
22-2895	19	19	20220411_bbm1840_22-2895_Killinger_9 (F006909)	Fructose-bisphosphate aldolase A OS=Mus musculus OX=10090 GN=Aldoa PE=1 SV=2	P05064	Aldoa	uniprot_Mus-musculus_SP.fasta	39,356.5	100.0%	8	8	15	0.0570%	29.9%	LQSIGTENTEENRR	R	F	97.9%	20.9	26.7	14.7	18.9	0	0	1	0	2	1,646.8093	1,401.68		33,515.7	44	57	Empty	true	
22-2895	19	19	20220411_bbm1840_22-2895_Killinger_9 (F006909)	Fructose-bisphosphate aldolase A OS=Mus musculus OX=10090 GN=Aldoa PE=1 SV=2	P05064	Aldoa	uniprot_Mus-musculus_SP.fasta	39,356.5	100.0%	8	8	15	0.0570%	29.9%	RLQSIGTENTEENRR	K	F	99.7%	44.1	27.3	13.8	25.8	0	0	2	0	2	1,802.9104	1,305.96		185040	43	57	Empty	true	
22-2895	19	19	20220411_bbm1840_22-2895_Killinger_9 (F006909)	Fructose-bisphosphate aldolase A OS=Mus musculus OX=10090 GN=Aldoa PE=1 SV=2	P05064	Aldoa	uniprot_Mus-musculus_SP.fasta	39,356.5	100.0%	8	8	15	0.0570%	29.9%	VDKGVVPLAGTNGETTTQGLDGLSER	K	C	99.7%	56.5	27.9	13.0	33.7	0	0	3	0	2	2,615.3164	3,081.72		39,776.8	109	134	Empty	true	
22-2895	19	19	20220411_bbm1840_22-2895_Killinger_9 (F006909)	Methylcrotonoyl-CoA carboxylase subunit alpha, mitochondrial OS=Mus musculus OX=10090 GN=Mccc1 PE=1 SV=2	Q99MR8	Mccc1	uniprot_Mus-musculus_SP.fasta	79,344.8	100.0%	25	30	57	0.217%	36.8%	DGSYDMQIDNK	R	S	99.7%	64.4	25.0	0.000	61.4	0	1	0	0	2	1,285.5367	1,998.77		28,450.7	567	577	Empty	true	
22-2895	19	19	20220411_bbm1840_22-2895_Killinger_9 (F006909)	Methylcrotonoyl-CoA carboxylase subunit alpha, mitochondrial OS=Mus musculus OX=10090 GN=Mccc1 PE=1 SV=2	Q99MR8	Mccc1	uniprot_Mus-musculus_SP.fasta	79,344.8	100.0%	25	30	57	0.217%	36.8%	DLLPSHSTIAK	K	E	98.8%	33.1	25.0	17.7	24.8	0	1	0	0	2	1,181.6526	2,085.61		33,429.1	491	501	Empty	true	
22-2895	19	19	20220411_bbm1840_22-2895_Killinger_9 (F006909)	Methylcrotonoyl-CoA carboxylase subunit alpha, mitochondrial OS=Mus musculus OX=10090 GN=Mccc1 PE=1 SV=2	Q99MR8	Mccc1	uniprot_Mus-musculus_SP.fasta	79,344.8	100.0%	25	30	57	0.217%	36.8%	EFQEQLESAR	R	R	99.3%	35.5	25.0	25.7	27.6	0	2	0	0	2	1,236.5855	2,111.37		71,498.5	219	228	Empty	true	
22-2895	19	19	20220411_bbm1840_22-2895_Killinger_9 (F006909)	Methylcrotonoyl-CoA carboxylase subunit alpha, mitochondrial OS=Mus musculus OX=10090 GN=Mccc1 PE=1 SV=2	Q99MR8	Mccc1	uniprot_Mus-musculus_SP.fasta	79,344.8	100.0%	25	30	57	0.217%	36.8%	ESVCQAALGLILK	K	E	99.7%	83.3	25.6	18.0	72.5	0	2	0	0	2	1,401.7772	4,460.86		102214	502	514	Empty	true	
22-2895	19	19	20220411_bbm1840_22-2895_Killinger_9 (F006909)	Methylcrotonoyl-CoA carboxylase subunit alpha, mitochondrial OS=Mus musculus OX=10090 GN=Mccc1 PE=1 SV=2	Q99MR8	Mccc1	uniprot_Mus-musculus_SP.fasta	79,344.8	100.0%	25	30	57	0.217%	36.8%	HAPLVEFEEEESDK	R	-	99.7%	78.6	25.0	0.000	78.6	0	2	1	0	2	1,658.7545	2,572.57		87,811.2	704	717	Empty	true	
22-2895	19	19	20220411_bbm1840_22-2895_Killinger_9 (F006909)	Methylcrotonoyl-CoA carboxylase subunit alpha, mitochondrial OS=Mus musculus OX=10090 GN=Mccc1 PE=1 SV=2	Q99MR8	Mccc1	uniprot_Mus-musculus_SP.fasta	79,344.8	100.0%	25	30	57	0.217%	36.8%	IAAGEKIPLSQEEIPLQGHAFEAR	R	I	99.7%	47.7	26.3	20.8	43.7	0	0	2	0	2	2,604.3783	3,221.65		41,436.4	358	381	Empty	true	
22-2895	19	19	20220411_bbm1840_22-2895_Killinger_9 (F006909)	Methylcrotonoyl-CoA carboxylase subunit alpha, mitochondrial OS=Mus musculus OX=10090 GN=Mccc1 PE=1 SV=2	Q99MR8	Mccc1	uniprot_Mus-musculus_SP.fasta	79,344.8	100.0%	25	30	57	0.217%	36.8%	IIEEAPAPGINPEVR	K	R	99.7%	71.4	26.2	15.5	66.2	0	2	0	0	2	1,604.8644	2,627.61		67,835.3	281	295	Empty	true	
22-2895	19	19	20220411_bbm1840_22-2895_Killinger_9 (F006909)	Methylcrotonoyl-CoA carboxylase subunit alpha, mitochondrial OS=Mus musculus OX=10090 GN=Mccc1 PE=1 SV=2	Q99MR8	Mccc1	uniprot_Mus-musculus_SP.fasta	79,344.8	100.0%	25	30	57	0.217%	36.8%	IIEEAPAPGINPEVRR	K	K	99.7%	24.6	25.4	17.7	19.8	0	0	2	0	2	1,760.9655	2,355.74		243868	281	296	Empty	true	
22-2895	19	19	20220411_bbm1840_22-2895_Killinger_9 (F006909)	Methylcrotonoyl-CoA carboxylase subunit alpha, mitochondrial OS=Mus musculus OX=10090 GN=Mccc1 PE=1 SV=2	Q99MR8	Mccc1	uniprot_Mus-musculus_SP.fasta	79,344.8	100.0%	25	30	57	0.217%	36.8%	IPLSQEEIPLQGHAFEAR	K	I	99.7%	65.5	27.4	13.2	65.5	0	0	2	0	2	2,035.0609	3,206.25		132802	364	381	Empty	true	
22-2895	19	19	20220411_bbm1840_22-2895_Killinger_9 (F006909)	Methylcrotonoyl-CoA carboxylase subunit alpha, mitochondrial OS=Mus musculus OX=10090 GN=Mccc1 PE=1 SV=2	Q99MR8	Mccc1	uniprot_Mus-musculus_SP.fasta	79,344.8	100.0%	25	30	57	0.217%	36.8%	KVFFSEGAQANR	K	H	99.7%	34.9	25.1	15.4	25.9	0	1	1	0	2	1,353.6909	1,930.65		126719	692	703	Empty	true	
22-2895	19	19	20220411_bbm1840_22-2895_Killinger_9 (F006909)	Methylcrotonoyl-CoA carboxylase subunit alpha, mitochondrial OS=Mus musculus OX=10090 GN=Mccc1 PE=1 SV=2	Q99MR8	Mccc1	uniprot_Mus-musculus_SP.fasta	79,344.8	100.0%	25	30	57	0.217%	36.8%	LHTQDQFSPFSFSSGR	K	R	99.7%	97.7	25.4	13.4	97.7	0	3	2	0	2	1,840.8613	3,270.33		1087080	524	539	Empty	true	
22-2895	19	19	20220411_bbm1840_22-2895_Killinger_9 (F006909)	Methylcrotonoyl-CoA carboxylase subunit alpha, mitochondrial OS=Mus musculus OX=10090 GN=Mccc1 PE=1 SV=2	Q99MR8	Mccc1	uniprot_Mus-musculus_SP.fasta	79,344.8	100.0%	25	30	57	0.217%	36.8%	LVVWASDR	K	Q	98.8%	34.2	27.6	19.1	23.9	0	1	0	0	2	945.5152	2,530.66		76,206.7	433	440	Empty	true	
22-2895	19	19	20220411_bbm1840_22-2895_Killinger_9 (F006909)	Methylcrotonoyl-CoA carboxylase subunit alpha, mitochondrial OS=Mus musculus OX=10090 GN=Mccc1 PE=1 SV=2	Q99MR8	Mccc1	uniprot_Mus-musculus_SP.fasta	79,344.8	100.0%	25	30	57	0.217%	36.8%	QGDEVSVHYDPMIAK	R	L	99.7%	27.6	25.0	13.9	20.7	0	0	2	0	2	1,704.7900	2,270.50		268372	418	432	Empty	true	
22-2895	19	19	20220411_bbm1840_22-2895_Killinger_9 (F006909)	Methylcrotonoyl-CoA carboxylase subunit alpha, mitochondrial OS=Mus musculus OX=10090 GN=Mccc1 PE=1 SV=2	Q99MR8	Mccc1	uniprot_Mus-musculus_SP.fasta	79,344.8	100.0%	25	30	57	0.217%	36.8%	SDIVIAVTYNR	K	D	99.7%	62.0	25.3	13.8	49.6	0	2	0	0	2	1,250.6739	2,900.46		75,377.8	556	566	Empty	true	
22-2895	19	19	20220411_bbm1840_22-2895_Killinger_9 (F006909)	Methylcrotonoyl-CoA carboxylase subunit alpha, mitochondrial OS=Mus musculus OX=10090 GN=Mccc1 PE=1 SV=2	Q99MR8	Mccc1	uniprot_Mus-musculus_SP.fasta	79,344.8	100.0%	25	30	57	0.217%	36.8%	SEREFQEQLESAR	R	R	99.7%	57.1	26.0	15.8	50.2	0	1	0	0	2	1,608.7612	2,285.54		9,693.50	216	228	Empty	true	
22-2895	19	19	20220411_bbm1840_22-2895_Killinger_9 (F006909)	Methylcrotonoyl-CoA carboxylase subunit alpha, mitochondrial OS=Mus musculus OX=10090 GN=Mccc1 PE=1 SV=2	Q99MR8	Mccc1	uniprot_Mus-musculus_SP.fasta	79,344.8	100.0%	25	30	57	0.217%	36.8%	SEREFQEQLESARR	R	E	99.7%	28.7	27.1	17.1	22.2	0	0	2	0	2	1,764.8623	2,109.33		131523	216	229	Empty	true	
22-2895	19	19	20220411_bbm1840_22-2895_Killinger_9 (F006909)	Methylcrotonoyl-CoA carboxylase subunit alpha, mitochondrial OS=Mus musculus OX=10090 GN=Mccc1 PE=1 SV=2	Q99MR8	Mccc1	uniprot_Mus-musculus_SP.fasta	79,344.8	100.0%	25	30	57	0.217%	36.8%	SFNDDAMLIEK	K	F	97.4%	28.4	25.0	15.4	21.3	0	1	0	0	2	1,298.5935	2,590.85		36,425.9	234	244	Empty	true	
22-2895	19	19	20220411_bbm1840_22-2895_Killinger_9 (F006909)	Methylcrotonoyl-CoA carboxylase subunit alpha, mitochondrial OS=Mus musculus OX=10090 GN=Mccc1 PE=1 SV=2	Q99MR8	Mccc1	uniprot_Mus-musculus_SP.fasta	79,344.8	100.0%	25	30	57	0.217%	36.8%	SGKSDIVIAVTYNR	R	D	99.7%	68.4	25.4	20.0	62.5	0	1	0	0	2	1,522.8224	2,594.84		18,034.3	553	566	Empty	true	
22-2895	19	19	20220411_bbm1840_22-2895_Killinger_9 (F006909)	Methylcrotonoyl-CoA carboxylase subunit alpha, mitochondrial OS=Mus musculus OX=10090 GN=Mccc1 PE=1 SV=2	Q99MR8	Mccc1	uniprot_Mus-musculus_SP.fasta	79,344.8	100.0%	25	30	57	0.217%	36.8%	SNVDFLLR	R	L	99.0%	56.5	25.0	37.1	43.9	0	2	0	0	2	963.5258	3,224.33		182666	461	468	Empty	true	
22-2895	19	19	20220411_bbm1840_22-2895_Killinger_9 (F006909)	Methylcrotonoyl-CoA carboxylase subunit alpha, mitochondrial OS=Mus musculus OX=10090 GN=Mccc1 PE=1 SV=2	Q99MR8	Mccc1	uniprot_Mus-musculus_SP.fasta	79,344.8	100.0%	25	30	57	0.217%	36.8%	VFFSEGAQANR	K	H	99.7%	62.8	25.0	18.9	53.4	0	5	0	0	2	1,225.5959	2,259.02		260932	693	703	Empty	true	
22-2895	19	19	20220411_bbm1840_22-2895_Killinger_9 (F006909)	Methylcrotonoyl-CoA carboxylase subunit alpha, mitochondrial OS=Mus musculus OX=10090 GN=Mccc1 PE=1 SV=2	Q99MR8	Mccc1	uniprot_Mus-musculus_SP.fasta	79,344.8	100.0%	25	30	57	0.217%	36.8%	VLGDLSSEDGCTYLK	R	S	99.7%	116	25.4	0.000	116	0	3	0	0	2	1,656.7788	2,932.24		53,470.3	581	595	Empty	true	
22-2895	19	19	20220411_bbm1840_22-2895_Killinger_9 (F006909)	Methylcrotonoyl-CoA carboxylase subunit alpha, mitochondrial OS=Mus musculus OX=10090 GN=Mccc1 PE=1 SV=2	Q99MR8	Mccc1	uniprot_Mus-musculus_SP.fasta	79,344.8	100.0%	25	30	57	0.217%	36.8%	VLIANRGEIACR	K	V	96.1%	17.2	25.6	30.1	12.4	0	0	1	0	2	1,371.7526	1,981.27		56,745.4	48	59	Empty	true	
22-2895	19	19	20220411_bbm1840_22-2895_Killinger_9 (F006909)	Methylcrotonoyl-CoA carboxylase subunit alpha, mitochondrial OS=Mus musculus OX=10090 GN=Mccc1 PE=1 SV=2	Q99MR8	Mccc1	uniprot_Mus-musculus_SP.fasta	79,344.8	100.0%	25	30	57	0.217%	36.8%	YCLHQYNIVGLR	R	S	99.7%	49.4	26.7	0.000	49.4	0	2	2	0	2	1,535.7788	3,003.88		681978	449	460	Empty	true	
22-2895	19	19	20220411_bbm1840_22-2895_Killinger_9 (F006909)	Methylcrotonoyl-CoA carboxylase subunit alpha, mitochondrial OS=Mus musculus OX=10090 GN=Mccc1 PE=1 SV=2	Q99MR8	Mccc1	uniprot_Mus-musculus_SP.fasta	79,344.8	100.0%	25	30	57	0.217%	36.8%	YLSPVSAEGAQGGTIAPMTGTIEK	K	V	99.7%	32.6	28.0	15.4	21.9	0	0	2	0	2	2,394.1861	2,835.03		65,483.2	632	655	Empty	true	
22-2895	19	19	20220411_bbm1840_22-2895_Killinger_9 (F006909)	Methylcrotonoyl-CoA carboxylase subunit alpha, mitochondrial OS=Mus musculus OX=10090 GN=Mccc1 PE=1 SV=2	Q99MR8	Mccc1	uniprot_Mus-musculus_SP.fasta	79,344.8	100.0%	25	30	57	0.217%	36.8%	YVGAGTVEFIMDSR	K	H	99.7%	75.7	25.4	14.9	75.7	0	6	0	0	2	1,560.7364	3,862.80		220137	311	324	Empty	true	
22-2895	19	19	20220411_bbm1840_22-2895_Killinger_9 (F006909)	ATP synthase subunit O, mitochondrial OS=Mus musculus OX=10090 GN=Atp5po PE=1 SV=1	Q9DB20	Atp5po	uniprot_Mus-musculus_SP.fasta	23,364.4	100.0%	3	3	6	0.0228%	20.7%	LGNTQGIISAFSTIMSVHR	R	G	99.7%	40.8	27.1	0.000	40.8	0	0	2	0	2	2,032.0645	4,696.49		38,045.4	118	136	Empty	true	
22-2895	19	19	20220411_bbm1840_22-2895_Killinger_9 (F006909)	ATP synthase subunit O, mitochondrial OS=Mus musculus OX=10090 GN=Atp5po PE=1 SV=1	Q9DB20	Atp5po	uniprot_Mus-musculus_SP.fasta	23,364.4	100.0%	3	3	6	0.0228%	20.7%	LVRPPVQVYGIEGR	K	Y	99.5%	23.8	25.0	0.000	23.8	0	0	2	0	2	1,582.9065	2,849.82		109790	27	40	Empty	true	
22-2895	19	19	20220411_bbm1840_22-2895_Killinger_9 (F006909)	ATP synthase subunit O, mitochondrial OS=Mus musculus OX=10090 GN=Atp5po PE=1 SV=1	Q9DB20	Atp5po	uniprot_Mus-musculus_SP.fasta	23,364.4	100.0%	3	3	6	0.0228%	20.7%	VSLAVLNPYIK	K	R	99.7%	65.2	25.0	15.0	53.4	0	2	0	0	2	1,216.7300	3,749.61		69,431.0	74	84	Empty	true	
22-2895	19	19	20220411_bbm1840_22-2895_Killinger_9 (F006909)	Syntaxin-binding protein 1 OS=Mus musculus OX=10090 GN=Stxbp1 PE=1 SV=2	O08599	Stxbp1	uniprot_Mus-musculus_SP.fasta	67,571.8	100.0%	9	9	16	0.0608%	18.7%	AAHVFFTDSCPDALFNELVK	R	S	99.7%	51.2	27.4	18.2	47.2	0	0	2	0	2	2,281.0959	4,456.95		62,175.0	101	120	Empty	true	
22-2895	19	19	20220411_bbm1840_22-2895_Killinger_9 (F006909)	Syntaxin-binding protein 1 OS=Mus musculus OX=10090 GN=Stxbp1 PE=1 SV=2	O08599	Stxbp1	uniprot_Mus-musculus_SP.fasta	67,571.8	100.0%	9	9	16	0.0608%	18.7%	AQMKNPILER	K	L	99.1%	22.8	26.4	14.9	9.51	0	0	2	0	2	1,215.6516	1,539.93		76,225.4	162	171	Empty	true	
22-2895	19	19	20220411_bbm1840_22-2895_Killinger_9 (F006909)	Syntaxin-binding protein 1 OS=Mus musculus OX=10090 GN=Stxbp1 PE=1 SV=2	O08599	Stxbp1	uniprot_Mus-musculus_SP.fasta	67,571.8	100.0%	9	9	16	0.0608%	18.7%	HIAEVSQEVTR	K	S	98.6%	31.1	25.0	0.000	29.6	0	1	0	0	2	1,268.6593	1,537.15		11,503.7	295	305	Empty	true	
22-2895	19	19	20220411_bbm1840_22-2895_Killinger_9 (F006909)	Syntaxin-binding protein 1 OS=Mus musculus OX=10090 GN=Stxbp1 PE=1 SV=2	O08599	Stxbp1	uniprot_Mus-musculus_SP.fasta	67,571.8	100.0%	9	9	16	0.0608%	18.7%	ISEQTYQLSR	R	W	99.7%	52.8	25.0	17.3	44.2	0	3	0	0	2	1,224.6219	1,983.66		164127	468	477	Empty	true	
22-2895	19	19	20220411_bbm1840_22-2895_Killinger_9 (F006909)	Syntaxin-binding protein 1 OS=Mus musculus OX=10090 GN=Stxbp1 PE=1 SV=2	O08599	Stxbp1	uniprot_Mus-musculus_SP.fasta	67,571.8	100.0%	9	9	16	0.0608%	18.7%	LAEQIATLCATLK	R	E	99.7%	57.6	25.4	13.7	54.4	0	2	0	0	2	1,431.7878	3,394.66		65,816.2	172	184	Empty	true	
22-2895	19	19	20220411_bbm1840_22-2895_Killinger_9 (F006909)	Syntaxin-binding protein 1 OS=Mus musculus OX=10090 GN=Stxbp1 PE=1 SV=2	O08599	Stxbp1	uniprot_Mus-musculus_SP.fasta	67,571.8	100.0%	9	9	16	0.0608%	18.7%	LNKTDEEISS	K	-	94.6%	25.4	25.2	13.6	19.6	0	1	0	0	2	1,135.5478	1,221.88		21,229.5	585	594	Empty	true	
22-2895	19	19	20220411_bbm1840_22-2895_Killinger_9 (F006909)	Syntaxin-binding protein 1 OS=Mus musculus OX=10090 GN=Stxbp1 PE=1 SV=2	O08599	Stxbp1	uniprot_Mus-musculus_SP.fasta	67,571.8	100.0%	9	9	16	0.0608%	18.7%	SQLLILDR	R	G	99.0%	41.7	25.0	16.0	29.4	0	2	0	0	2	957.5729	3,017.48		84,654.4	228	235	Empty	true	
22-2895	19	19	20220411_bbm1840_22-2895_Killinger_9 (F006909)	Syntaxin-binding protein 1 OS=Mus musculus OX=10090 GN=Stxbp1 PE=1 SV=2	O08599	Stxbp1	uniprot_Mus-musculus_SP.fasta	67,571.8	100.0%	9	9	16	0.0608%	18.7%	SSASFSTTAVSAR	R	Y	99.7%	91.8	25.0	15.4	85.2	0	2	0	0	2	1,271.6224	1,925.36		145455	506	518	Empty	true	
22-2895	19	19	20220411_bbm1840_22-2895_Killinger_9 (F006909)	Syntaxin-binding protein 1 OS=Mus musculus OX=10090 GN=Stxbp1 PE=1 SV=2	O08599	Stxbp1	uniprot_Mus-musculus_SP.fasta	67,571.8	100.0%	9	9	16	0.0608%	18.7%	SVHSLISDFKDPPTAK	K	Y	98.9%	23.4	26.3	0.000	23.4	0	0	1	0	2	1,741.9121	2,798.36		145393	83	98	Empty	true	
22-2895	19	19	20220411_bbm1840_22-2895_Killinger_9 (F006909)	Succinate-semialdehyde dehydrogenase, mitochondrial OS=Mus musculus OX=10090 GN=Aldh5a1 PE=1 SV=1	Q8BWF0	Aldh5a1	uniprot_Mus-musculus_SP.fasta	55,968.6	99.9%	1	1	1	0.00380%	1.91%	AAYDAFNSWK	R	G	99.6%	36.6	25.0	0.000	33.1	0	1	0	0	2	1,172.5370	3,051.67		52,224.1	92	101	Empty	true	
22-2895	19	19	20220411_bbm1840_22-2895_Killinger_9 (F006909)	Peptidyl-prolyl cis-trans isomerase A OS=Mus musculus OX=10090 GN=Ppia PE=1 SV=2	P17742	Ppia	uniprot_Mus-musculus_SP.fasta	17,971.8	100.0%	3	4	6	0.0228%	24.4%	KITISDCGQL	K	-	99.7%	47.9	26.0	16.8	47.0	0	2	0	0	2	1,134.5826	2,480.09		115885	155	164	Empty	true	
22-2895	19	19	20220411_bbm1840_22-2895_Killinger_9 (F006909)	Peptidyl-prolyl cis-trans isomerase A OS=Mus musculus OX=10090 GN=Ppia PE=1 SV=2	P17742	Ppia	uniprot_Mus-musculus_SP.fasta	17,971.8	100.0%	3	4	6	0.0228%	24.4%	VNPTVFFDITADDEPLGR	M	V	99.7%	68.6	27.0	13.8	68.6	0	2	0	0	1	2,005.9868	4,865.85		7,006.70	2	19	Empty	true	
22-2895	19	19	20220411_bbm1840_22-2895_Killinger_9 (F006909)	Peptidyl-prolyl cis-trans isomerase A OS=Mus musculus OX=10090 GN=Ppia PE=1 SV=2	P17742	Ppia	uniprot_Mus-musculus_SP.fasta	17,971.8	100.0%	3	4	6	0.0228%	24.4%	VSFELFADKVPK	R	T	99.7%	34.3	25.0	13.7	30.5	0	0	2	0	2	1,379.7570	3,494.60		105623	20	31	Empty	true	
22-2895	19	19	20220411_bbm1840_22-2895_Killinger_9 (F006909)	Putative adenosylhomocysteinase 3 OS=Mus musculus OX=10090 GN=Ahcyl2 PE=1 SV=1	Q68FL4,Q80SW1	Ahcyl1,Ahcyl2	uniprot_Mus-musculus_SP.fasta	66,899.4	100.0%	2	2	4	0.0152%	3.26%	GIVEESVTGVHR	K	L	99.7%	62.9	25.0	18.3	53.9	0	1	0	0	2	1,282.6750	2,081.28		25,658.4	333	344	Empty	true	
22-2895	19	19	20220411_bbm1840_22-2895_Killinger_9 (F006909)	Putative adenosylhomocysteinase 3 OS=Mus musculus OX=10090 GN=Ahcyl2 PE=1 SV=1	Q68FL4,Q80SW1	Ahcyl1,Ahcyl2	uniprot_Mus-musculus_SP.fasta	66,899.4	100.0%	2	2	4	0.0152%	3.26%	TPELTWER	R	V	98.8%	34.9	25.3	23.8	34.1	0	3	0	0	2	1,031.5157	2,622.11		228976	494	501	Empty	true	
22-2895	19	19	20220411_bbm1840_22-2895_Killinger_9 (F006909)	Heterogeneous nuclear ribonucleoprotein D0 OS=Mus musculus OX=10090 GN=Hnrnpd PE=1 SV=2	Q60668	Hnrnpd	uniprot_Mus-musculus_SP.fasta	38,354.5	100.0%	2	2	4	0.0152%	6.20%	GFGFVLFK	R	E	99.0%	39.8	25.0	17.5	31.9	0	2	0	0	2	914.5135	4,191.74		27,106.8	139	146	Empty	true	
22-2895	19	19	20220411_bbm1840_22-2895_Killinger_9 (F006909)	Heterogeneous nuclear ribonucleoprotein D0 OS=Mus musculus OX=10090 GN=Hnrnpd PE=1 SV=2	Q60668	Hnrnpd	uniprot_Mus-musculus_SP.fasta	38,354.5	100.0%	2	2	4	0.0152%	6.20%	IFVGGLSPDTPEEK	K	I	99.7%	52.9	26.5	19.3	36.8	0	2	0	0	2	1,488.7583	2,858.23		38,701.7	184	197	Empty	true	
22-2895	19	19	20220411_bbm1840_22-2895_Killinger_9 (F006909)	Tubulin beta-6 chain OS=Mus musculus OX=10090 GN=Tubb6 PE=1 SV=1	Q922F4	Tubb6	uniprot_Mus-musculus_SP.fasta	50,090.4	98.6%	1	2	4	0.0152%	30.9%	ALTVPELTQQMFDAK	R	N	99.7%	94.3	26.9	22.0	31.4	0	3	0	0	2	1,707.8625	3,333.96		77,992.8	283	297	Empty	false	Q9ERD7,Q9D6F9,P68372
22-2895	19	19	20220411_bbm1840_22-2895_Killinger_9 (F006909)	Tubulin beta-6 chain OS=Mus musculus OX=10090 GN=Tubb6 PE=1 SV=1	Q922F4	Tubb6	uniprot_Mus-musculus_SP.fasta	50,090.4	98.6%	1	2	4	0.0152%	30.9%	FPGQLNADLR	R	K	99.7%	58.4	26.4	24.9	45.1	0	4	0	0	2	1,130.5954	2,749.21		447073	242	251	Empty	false	P99024,Q9ERD7,Q9D6F9,P68372,Q7TMM9
22-2895	19	19	20220411_bbm1840_22-2895_Killinger_9 (F006909)	Tubulin beta-6 chain OS=Mus musculus OX=10090 GN=Tubb6 PE=1 SV=1	Q922F4	Tubb6	uniprot_Mus-musculus_SP.fasta	50,090.4	98.6%	1	2	4	0.0152%	30.9%	FPGQLNADLRK	R	L	99.7%	36.7	26.4	20.6	19.6	0	2	5	0	2	1,258.6904	2,360.12		1373550	242	252	Empty	false	P99024,Q9ERD7,Q9D6F9,P68372,Q7TMM9
22-2895	19	19	20220411_bbm1840_22-2895_Killinger_9 (F006909)	Tubulin beta-6 chain OS=Mus musculus OX=10090 GN=Tubb6 PE=1 SV=1	Q922F4	Tubb6	uniprot_Mus-musculus_SP.fasta	50,090.4	98.6%	1	2	4	0.0152%	30.9%	GHYTEGAELVDSVLDVVR	K	K	99.7%	111	27.2	31.3	89.4	0	3	2	0	2	1,958.9819	4,497.05		765490	104	121	Empty	false	P99024,Q9ERD7,P68372,Q7TMM9
22-2895	19	19	20220411_bbm1840_22-2895_Killinger_9 (F006909)	Tubulin beta-6 chain OS=Mus musculus OX=10090 GN=Tubb6 PE=1 SV=1	Q922F4	Tubb6	uniprot_Mus-musculus_SP.fasta	50,090.4	98.6%	1	2	4	0.0152%	30.9%	GHYTEGAELVDSVLDVVRK	K	E	99.7%	73.9	27.8	19.5	71.6	0	0	4	0	2	2,087.0769	4,245.10		160394	104	122	Empty	false	P99024,Q9ERD7,P68372,Q7TMM9
22-2895	19	19	20220411_bbm1840_22-2895_Killinger_9 (F006909)	Tubulin beta-6 chain OS=Mus musculus OX=10090 GN=Tubb6 PE=1 SV=1	Q922F4	Tubb6	uniprot_Mus-musculus_SP.fasta	50,090.4	98.6%	1	2	4	0.0152%	30.9%	IMNTFSVMPSPK	R	V	99.7%	47.5	25.0	18.7	38.4	0	1	0	0	2	1,383.6648	2,232.44		56,747.3	163	174	Empty	false	Q7TMM9
22-2895	19	19	20220411_bbm1840_22-2895_Killinger_9 (F006909)	Tubulin beta-6 chain OS=Mus musculus OX=10090 GN=Tubb6 PE=1 SV=1	Q922F4	Tubb6	uniprot_Mus-musculus_SP.fasta	50,090.4	98.6%	1	2	4	0.0152%	30.9%	IREEYPDR	K	I	99.0%	40.2	25.4	21.1	32.4	0	2	0	0	2	1,077.5324	1,205.08		199100	155	162	Empty	false	P99024,P68372,Q7TMM9
22-2895	19	19	20220411_bbm1840_22-2895_Killinger_9 (F006909)	Tubulin beta-6 chain OS=Mus musculus OX=10090 GN=Tubb6 PE=1 SV=1	Q922F4	Tubb6	uniprot_Mus-musculus_SP.fasta	50,090.4	98.6%	1	2	4	0.0152%	30.9%	KLAVNMVPFPR	R	L	99.7%	54.2	25.3	13.8	49.1	0	2	0	0	2	1,287.7243	2,713.46		80,453.7	252	262	Empty	false	P99024,Q9ERD7,Q9D6F9,P68372,Q7TMM9
22-2895	19	19	20220411_bbm1840_22-2895_Killinger_9 (F006909)	Tubulin beta-6 chain OS=Mus musculus OX=10090 GN=Tubb6 PE=1 SV=1	Q922F4	Tubb6	uniprot_Mus-musculus_SP.fasta	50,090.4	98.6%	1	2	4	0.0152%	30.9%	LAVNMVPFPR	K	L	99.7%	64.9	26.2	21.2	58.2	0	6	0	0	2	1,159.6293	3,073.90		1111570	253	262	Empty	false	P99024,Q9ERD7,Q9D6F9,P68372,Q7TMM9
22-2895	19	19	20220411_bbm1840_22-2895_Killinger_9 (F006909)	Tubulin beta-6 chain OS=Mus musculus OX=10090 GN=Tubb6 PE=1 SV=1	Q922F4	Tubb6	uniprot_Mus-musculus_SP.fasta	50,090.4	98.6%	1	2	4	0.0152%	30.9%	LHFFMPGFAPLTAR	R	G	99.7%	50.0	26.7	13.1	36.0	0	2	3	0	2	1,620.8357	3,812.56		155642	263	276	Empty	false	Q9ERD7
22-2895	19	19	20220411_bbm1840_22-2895_Killinger_9 (F006909)	Tubulin beta-6 chain OS=Mus musculus OX=10090 GN=Tubb6 PE=1 SV=1	Q922F4	Tubb6	uniprot_Mus-musculus_SP.fasta	50,090.4	98.6%	1	2	4	0.0152%	30.9%	MASTFIGNSTAIQELFK	K	R	99.7%	125	27.2	15.8	0.000	0	4	0	0	2	1,857.9416	4,526.66		79,025.2	363	379	Empty	true	
22-2895	19	19	20220411_bbm1840_22-2895_Killinger_9 (F006909)	Tubulin beta-6 chain OS=Mus musculus OX=10090 GN=Tubb6 PE=1 SV=1	Q922F4	Tubb6	uniprot_Mus-musculus_SP.fasta	50,090.4	98.6%	1	2	4	0.0152%	30.9%	NMMAACDPR	K	H	98.0%	29.7	25.0	0.000	29.7	0	1	0	0	2	1,097.4173	784.521		9,104.40	298	306	Empty	false	P99024,Q9ERD7,Q9D6F9,P68372,Q7TMM9
22-2895	19	19	20220411_bbm1840_22-2895_Killinger_9 (F006909)	Tubulin beta-6 chain OS=Mus musculus OX=10090 GN=Tubb6 PE=1 SV=1	Q922F4	Tubb6	uniprot_Mus-musculus_SP.fasta	50,090.4	98.6%	1	2	4	0.0152%	30.9%	NSSYFVEWIPNNVK	K	V	99.7%	70.6	26.8	15.1	68.9	0	2	0	0	2	1,696.8328	3,962.02		320273	337	350	Empty	false	P99024,Q9ERD7,Q9D6F9,P68372,Q7TMM9
22-2895	19	19	20220411_bbm1840_22-2895_Killinger_9 (F006909)	Tubulin beta-6 chain OS=Mus musculus OX=10090 GN=Tubb6 PE=1 SV=1	Q922F4	Tubb6	uniprot_Mus-musculus_SP.fasta	50,090.4	98.6%	1	2	4	0.0152%	30.9%	YLTVATVFR	R	G	99.7%	39.3	25.0	14.3	31.0	0	2	0	0	2	1,069.6040	3,453.85		147346	310	318	Empty	false	Q9ERD7
22-2895	19	19	20220411_bbm1840_22-2895_Killinger_9 (F006909)	Enoyl-CoA hydratase, mitochondrial OS=Mus musculus OX=10090 GN=Echs1 PE=1 SV=1	Q8BH95	Echs1	uniprot_Mus-musculus_SP.fasta	31,475.3	99.5%	1	1	2	0.00760%	3.79%	LVEEAIQCAEK	K	I	98.8%	38.4	26.0	14.4	28.0	0	2	0	0	2	1,289.6407	2,278.94		72,540.4	218	228	Empty	true	
22-2895	19	19	20220411_bbm1840_22-2895_Killinger_9 (F006909)	Thioredoxin-dependent peroxide reductase, mitochondrial OS=Mus musculus OX=10090 GN=Prdx3 PE=1 SV=1	P20108	Prdx3	uniprot_Mus-musculus_SP.fasta	28,127.0	100.0%	1	1	1	0.00380%	4.67%	GLFIIDPNGVVK	R	H	99.4%	35.7	25.0	13.8	30.0	0	1	0	0	2	1,271.7360	3,865.52		38,035.4	186	197	Empty	true	
22-2895	19	19	20220411_bbm1840_22-2895_Killinger_9 (F006909)	Neuronal membrane glycoprotein M6-a OS=Mus musculus OX=10090 GN=Gpm6a PE=1 SV=1	P35802	Gpm6a	uniprot_Mus-musculus_SP.fasta	31,150.3	98.6%	1	1	2	0.00760%	5.04%	SKEEQELHDIHSTR	K	S	99.7%	34.9	26.3	13.3	34.9	0	0	2	0	2	1,708.8250	1,355.53		48,523.6	256	269	Empty	true	
22-2895	19	19	20220411_bbm1840_22-2895_Killinger_9 (F006909)	Calcium-binding mitochondrial carrier protein Aralar1 OS=Mus musculus OX=10090 GN=Slc25a12 PE=1 SV=1	Q8BH59	Slc25a12	uniprot_Mus-musculus_SP.fasta	74,571.8	100.0%	5	5	8	0.0304%	11.8%	IAPLAEGALPYNLAELQR	R	Q	99.5%	25.3	25.0	17.2	24.8	0	0	1	0	2	1,939.0649	4,115.39		21,445.8	292	309	Empty	true	
22-2895	19	19	20220411_bbm1840_22-2895_Killinger_9 (F006909)	Calcium-binding mitochondrial carrier protein Aralar1 OS=Mus musculus OX=10090 GN=Slc25a12 PE=1 SV=1	Q8BH59	Slc25a12	uniprot_Mus-musculus_SP.fasta	74,571.8	100.0%	5	5	8	0.0304%	11.8%	LTLADIER	R	I	99.0%	34.7	25.0	20.8	11.4	0	2	0	0	2	930.5256	2,927.73		70,907.0	284	291	Empty	true	
22-2895	19	19	20220411_bbm1840_22-2895_Killinger_9 (F006909)	Calcium-binding mitochondrial carrier protein Aralar1 OS=Mus musculus OX=10090 GN=Slc25a12 PE=1 SV=1	Q8BH59	Slc25a12	uniprot_Mus-musculus_SP.fasta	74,571.8	100.0%	5	5	8	0.0304%	11.8%	QQSPGLGRPIWLQIAESAYR	R	F	99.3%	31.5	25.9	13.1	31.2	0	0	1	0	2	2,270.2042	4,486.40		19,963.4	310	329	Empty	true	
22-2895	19	19	20220411_bbm1840_22-2895_Killinger_9 (F006909)	Calcium-binding mitochondrial carrier protein Aralar1 OS=Mus musculus OX=10090 GN=Slc25a12 PE=1 SV=1	Q8BH59	Slc25a12	uniprot_Mus-musculus_SP.fasta	74,571.8	100.0%	5	5	8	0.0304%	11.8%	SSPQFGVTLVTYELLQR	R	W	99.6%	30.8	26.5	15.9	26.3	0	0	2	0	2	1,938.0332	4,701.18		29,065.9	587	603	Empty	true	
22-2895	19	19	20220411_bbm1840_22-2895_Killinger_9 (F006909)	Calcium-binding mitochondrial carrier protein Aralar1 OS=Mus musculus OX=10090 GN=Slc25a12 PE=1 SV=1	Q8BH59	Slc25a12	uniprot_Mus-musculus_SP.fasta	74,571.8	100.0%	5	5	8	0.0304%	11.8%	VSALNVLQDLGLFGLYK	R	G	99.7%	59.8	25.0	0.000	57.3	0	2	0	0	2	1,850.0424	5,729.22		6,348.50	466	482	Empty	true	
22-2895	19	19	20220411_bbm1840_22-2895_Killinger_9 (F006909)	Eukaryotic initiation factor 4A-I OS=Mus musculus OX=10090 GN=Eif4a1 PE=1 SV=1	P60843	Eif4a1	uniprot_Mus-musculus_SP.fasta	46,155.3	100.0%	3	4	5	0.0190%	13.8%	GIYAYGFEKPSAIQQR	R	A	99.7%	28.2	26.7	0.000	28.2	0	0	1	0	2	1,827.9389	2,840.52		37,390.6	46	61	Empty	true	
22-2895	19	19	20220411_bbm1840_22-2895_Killinger_9 (F006909)	Eukaryotic initiation factor 4A-I OS=Mus musculus OX=10090 GN=Eif4a1 PE=1 SV=1	P60843	Eif4a1	uniprot_Mus-musculus_SP.fasta	46,155.3	100.0%	3	4	5	0.0190%	13.8%	LDTLCDLYETLTITQAVIFINTR	K	R	99.7%	28.2	27.1	14.8	0.000	0	0	1	0	2	2,713.4121	6,369.09		2,135.20	260	282	Empty	true	
22-2895	19	19	20220411_bbm1840_22-2895_Killinger_9 (F006909)	Eukaryotic initiation factor 4A-I OS=Mus musculus OX=10090 GN=Eif4a1 PE=1 SV=1	P60843	Eif4a1	uniprot_Mus-musculus_SP.fasta	46,155.3	100.0%	3	4	5	0.0190%	13.8%	TATFAISILQQIELDLK	K	A	99.7%	52.3	25.0	14.1	50.7	0	2	1	0	2	1,904.0742	5,779.82		15,177.5	83	99	Empty	true	
22-2895	19	19	20220411_bbm1840_22-2895_Killinger_9 (F006909)	3-hydroxyisobutyryl-CoA hydrolase, mitochondrial OS=Mus musculus OX=10090 GN=Hibch PE=1 SV=1	Q8QZS1	Hibch	uniprot_Mus-musculus_SP.fasta	43,039.4	98.6%	1	1	1	0.00380%	2.86%	LGYFLALTGYR	K	L	99.7%	57.2	25.9	13.1	50.7	0	1	0	0	2	1,273.6940	4,193.39		22,063.7	190	200	Empty	true	
22-2895	19	19	20220411_bbm1840_22-2895_Killinger_9 (F006909)	Synaptoporin OS=Mus musculus OX=10090 GN=Synpr PE=1 SV=1	Q8BGN8	Synpr	uniprot_Mus-musculus_SP.fasta	29,228.2	98.6%	1	1	3	0.0114%	6.79%	LQQVTFEVPTCEGKEQQK	R	L	99.7%	30.6	27.4	13.4	30.1	0	0	3	0	2	2,149.0597	2,685.15		67,488.7	51	68	Empty	true	
22-2895	19	19	20220411_bbm1840_22-2895_Killinger_9 (F006909)	Phosphate carrier protein, mitochondrial OS=Mus musculus OX=10090 GN=Slc25a3 PE=1 SV=1	Q8VEM8	Slc25a3	uniprot_Mus-musculus_SP.fasta	39,633.1	100.0%	3	3	5	0.0190%	8.40%	FGFYEVFK	K	A	95.5%	26.3	25.1	14.3	20.7	0	1	0	0	2	1,036.5138	3,918.19		38,363.1	133	140	Empty	true	
22-2895	19	19	20220411_bbm1840_22-2895_Killinger_9 (F006909)	Phosphate carrier protein, mitochondrial OS=Mus musculus OX=10090 GN=Slc25a3 PE=1 SV=1	Q8VEM8	Slc25a3	uniprot_Mus-musculus_SP.fasta	39,633.1	100.0%	3	3	5	0.0190%	8.40%	GSTASQVLQR	K	L	99.5%	37.6	25.6	22.4	23.6	0	2	0	0	2	1,046.5589	1,500.50		142970	291	300	Empty	true	
22-2895	19	19	20220411_bbm1840_22-2895_Killinger_9 (F006909)	Phosphate carrier protein, mitochondrial OS=Mus musculus OX=10090 GN=Slc25a3 PE=1 SV=1	Q8VEM8	Slc25a3	uniprot_Mus-musculus_SP.fasta	39,633.1	100.0%	3	3	5	0.0190%	8.40%	IQTQPGYANTLR	R	E	99.7%	44.9	27.0	18.8	26.2	0	2	0	0	2	1,361.7173	2,051.18		197910	185	196	Empty	true	
22-2895	19	19	20220411_bbm1840_22-2895_Killinger_9 (F006909)	Long-chain specific acyl-CoA dehydrogenase, mitochondrial OS=Mus musculus OX=10090 GN=Acadl PE=1 SV=2	P51174	Acadl	uniprot_Mus-musculus_SP.fasta	47,908.7	98.6%	1	1	1	0.00380%	2.33%	IFSSEHDIFR	R	E	99.7%	41.2	25.6	19.3	38.1	0	1	0	0	2	1,250.6164	2,717.16		28,755.7	52	61	Empty	true	
22-2895	19	19	20220411_bbm1840_22-2895_Killinger_9 (F006909)	Pyruvate kinase PKM OS=Mus musculus OX=10090 GN=Pkm PE=1 SV=4	P52480	Pkm	uniprot_Mus-musculus_SP.fasta	57,845.6	100.0%	5	6	17	0.0646%	12.8%	FGVEQDVDMVFASFIR	K	K	99.7%	126	26.9	23.9	121	0	3	8	0	2	1,859.8997	5,502.01		73,229.9	231	246	Empty	true	
22-2895	19	19	20220411_bbm1840_22-2895_Killinger_9 (F006909)	Pyruvate kinase PKM OS=Mus musculus OX=10090 GN=Pkm PE=1 SV=4	P52480	Pkm	uniprot_Mus-musculus_SP.fasta	57,845.6	100.0%	5	6	17	0.0646%	12.8%	GDYPLEAVR	K	M	98.7%	31.8	25.6	18.2	24.9	0	1	0	0	2	1,019.5157	2,464.44		46,158.7	368	376	Empty	true	
22-2895	19	19	20220411_bbm1840_22-2895_Killinger_9 (F006909)	Pyruvate kinase PKM OS=Mus musculus OX=10090 GN=Pkm PE=1 SV=4	P52480	Pkm	uniprot_Mus-musculus_SP.fasta	57,845.6	100.0%	5	6	17	0.0646%	12.8%	LDIDSAPITAR	R	N	99.7%	54.8	25.5	20.1	44.3	0	2	0	0	2	1,171.6319	2,626.37		91,871.3	33	43	Empty	true	
22-2895	19	19	20220411_bbm1840_22-2895_Killinger_9 (F006909)	Pyruvate kinase PKM OS=Mus musculus OX=10090 GN=Pkm PE=1 SV=4	P52480	Pkm	uniprot_Mus-musculus_SP.fasta	57,845.6	100.0%	5	6	17	0.0646%	12.8%	LNFSHGTHEYHAETIK	R	N	99.7%	30.6	26.4	0.000	29.4	0	0	2	0	2	1,883.9035	1,889.43		56,821.0	74	89	Empty	true	
22-2895	19	19	20220411_bbm1840_22-2895_Killinger_9 (F006909)	Pyruvate kinase PKM OS=Mus musculus OX=10090 GN=Pkm PE=1 SV=4	P52480	Pkm	uniprot_Mus-musculus_SP.fasta	57,845.6	100.0%	5	6	17	0.0646%	12.8%	RFDEILEASDGIMVAR	R	G	99.7%	29.8	27.4	13.6	29.8	0	0	1	0	2	1,821.9165	3,685.89		26,367.5	279	294	Empty	true	
22-2895	19	19	20220411_bbm1840_22-2895_Killinger_9 (F006909)	Isocitrate dehydrogenase [NADP], mitochondrial OS=Mus musculus OX=10090 GN=Idh2 PE=1 SV=3	P54071	Idh2	uniprot_Mus-musculus_SP.fasta	50,907.2	100.0%	4	4	6	0.0228%	11.5%	GKLDGNQDLIR	R	F	99.7%	58.8	25.0	19.3	52.1	0	2	0	0	2	1,228.6647	1,875.23		42,407.7	383	393	Empty	true	
22-2895	19	19	20220411_bbm1840_22-2895_Killinger_9 (F006909)	Isocitrate dehydrogenase [NADP], mitochondrial OS=Mus musculus OX=10090 GN=Idh2 PE=1 SV=3	P54071	Idh2	uniprot_Mus-musculus_SP.fasta	50,907.2	100.0%	4	4	6	0.0228%	11.5%	GRPTSTNPIASIFAWTR	K	G	99.7%	34.0	27.1	13.5	29.6	0	0	2	0	2	1,874.9872	4,418.20		33,570.7	361	377	Empty	true	
22-2895	19	19	20220411_bbm1840_22-2895_Killinger_9 (F006909)	Isocitrate dehydrogenase [NADP], mitochondrial OS=Mus musculus OX=10090 GN=Idh2 PE=1 SV=3	P54071	Idh2	uniprot_Mus-musculus_SP.fasta	50,907.2	100.0%	4	4	6	0.0228%	11.5%	LIDDMVAQVLK	R	S	96.4%	31.5	25.9	19.8	19.1	0	1	0	0	2	1,244.6921	3,916.37		21,215.9	289	299	Empty	true	
22-2895	19	19	20220411_bbm1840_22-2895_Killinger_9 (F006909)	Isocitrate dehydrogenase [NADP], mitochondrial OS=Mus musculus OX=10090 GN=Idh2 PE=1 SV=3	P54071	Idh2	uniprot_Mus-musculus_SP.fasta	50,907.2	100.0%	4	4	6	0.0228%	11.5%	VCVQTVESGAMTK	K	D	99.7%	77.6	25.0	13.1	77.6	0	1	0	0	2	1,425.6713	1,763.02		12,597.0	401	413	Empty	true	
22-2895	19	19	20220411_bbm1840_22-2895_Killinger_9 (F006909)	Hydroxymethylglutaryl-CoA synthase, mitochondrial OS=Mus musculus OX=10090 GN=Hmgcs2 PE=1 SV=2	P54869	Hmgcs2	uniprot_Mus-musculus_SP.fasta	56,824.3	100.0%	1	1	2	0.00760%	1.97%	APLVLEQGLR	K	G	99.7%	47.1	25.0	0.000	47.1	0	2	0	0	2	1,095.6522	2,895.08		105275	222	231	Empty	true	
22-2895	19	19	20220411_bbm1840_22-2895_Killinger_9 (F006909)	Serum albumin OS=Mus musculus OX=10090 GN=Alb PE=1 SV=3	P07724	Alb	uniprot_Mus-musculus_SP.fasta	68,692.9	98.6%	1	1	2	0.00760%	2.14%	LGEYGFQNAILVR	K	Y	99.7%	105	25.3	16.6	88.9	0	2	0	0	2	1,479.7955	3,626.02		240048	422	434	Empty	true	
22-2895	19	19	20220411_bbm1840_22-2895_Killinger_9 (F006909)	Ras-related C3 botulinum toxin substrate 1 OS=Mus musculus OX=10090 GN=Rac1 PE=1 SV=1	P63001	Rac1	uniprot_Mus-musculus_SP.fasta	21,450.6	99.9%	1	1	4	0.0152%	5.21%	YLECSALTQR	K	G	99.6%	46.0	25.0	13.3	42.2	0	4	0	0	2	1,240.5991	2,244.52		173589	154	163	Empty	true	
22-2895	19	19	20220411_bbm1840_22-2895_Killinger_9 (F006909)	Tubulin alpha-1B chain OS=Mus musculus OX=10090 GN=Tuba1b PE=1 SV=2	P05213	Tuba1b	uniprot_Mus-musculus_SP.fasta	50,151.7	100.0%	21	34	80	0.304%	50.8%	AVCMLSNTTAIAEAWAR	R	L	99.7%	125	26.6	20.0	119	0	6	3	0	2	1,880.8993	4,131.76		188553	374	390	Empty	true	P68369,P68368
22-2895	19	19	20220411_bbm1840_22-2895_Killinger_9 (F006909)	Tubulin alpha-1B chain OS=Mus musculus OX=10090 GN=Tuba1b PE=1 SV=2	P05213	Tuba1b	uniprot_Mus-musculus_SP.fasta	50,151.7	100.0%	21	34	80	0.304%	50.8%	AVFVDLEPTVIDEVR	R	T	99.7%	79.4	26.2	15.2	62.7	0	2	2	0	2	1,701.9059	4,068.00		290965	65	79	Empty	true	P68369
22-2895	19	19	20220411_bbm1840_22-2895_Killinger_9 (F006909)	Tubulin alpha-1B chain OS=Mus musculus OX=10090 GN=Tuba1b PE=1 SV=2	P05213	Tuba1b	uniprot_Mus-musculus_SP.fasta	50,151.7	100.0%	21	34	80	0.304%	50.8%	AYHEQLSVAEITNACFEPANQMVK	K	C	99.7%	61.7	26.5	13.4	55.2	0	0	10	0	2	2,766.2862	3,360.10		221390	281	304	Empty	true	P68369,P68368
22-2895	19	19	20220411_bbm1840_22-2895_Killinger_9 (F006909)	Tubulin alpha-1B chain OS=Mus musculus OX=10090 GN=Tuba1b PE=1 SV=2	P05213	Tuba1b	uniprot_Mus-musculus_SP.fasta	50,151.7	100.0%	21	34	80	0.304%	50.8%	DVNAAIATIK	K	T	99.7%	50.9	25.0	18.3	44.1	0	2	0	0	2	1,015.5783	2,506.98		182136	327	336	Empty	true	P68369
22-2895	19	19	20220411_bbm1840_22-2895_Killinger_9 (F006909)	Tubulin alpha-1B chain OS=Mus musculus OX=10090 GN=Tuba1b PE=1 SV=2	P05213	Tuba1b	uniprot_Mus-musculus_SP.fasta	50,151.7	100.0%	21	34	80	0.304%	50.8%	EDAANNYAR	K	G	99.7%	44.6	25.0	0.000	36.4	0	2	0	0	2	1,023.4489	929.893		63,983.5	97	105	Empty	true	P68369,P68368
22-2895	19	19	20220411_bbm1840_22-2895_Killinger_9 (F006909)	Tubulin alpha-1B chain OS=Mus musculus OX=10090 GN=Tuba1b PE=1 SV=2	P05213	Tuba1b	uniprot_Mus-musculus_SP.fasta	50,151.7	100.0%	21	34	80	0.304%	50.8%	EIIDLVLDR	K	I	99.7%	49.8	25.0	18.2	43.6	0	3	0	0	2	1,085.6203	3,792.70		148009	113	121	Empty	true	P68369
22-2895	19	19	20220411_bbm1840_22-2895_Killinger_9 (F006909)	Tubulin alpha-1B chain OS=Mus musculus OX=10090 GN=Tuba1b PE=1 SV=2	P05213	Tuba1b	uniprot_Mus-musculus_SP.fasta	50,151.7	100.0%	21	34	80	0.304%	50.8%	GHYTIGKEIIDLVLDR	R	I	99.7%	71.0	25.3	13.2	62.7	0	0	4	0	2	1,842.0123	4,679.61		88,323.5	106	121	Empty	true	P68369
22-2895	19	19	20220411_bbm1840_22-2895_Killinger_9 (F006909)	Tubulin alpha-1B chain OS=Mus musculus OX=10090 GN=Tuba1b PE=1 SV=2	P05213	Tuba1b	uniprot_Mus-musculus_SP.fasta	50,151.7	100.0%	21	34	80	0.304%	50.8%	HGKYMACCLLYR	R	G	99.7%	62.5	25.0	0.000	60.5	0	0	2	0	2	1,587.7230	2,138.49		210394	309	320	Empty	true	P68369,P68368
22-2895	19	19	20220411_bbm1840_22-2895_Killinger_9 (F006909)	Tubulin alpha-1B chain OS=Mus musculus OX=10090 GN=Tuba1b PE=1 SV=2	P05213	Tuba1b	uniprot_Mus-musculus_SP.fasta	50,151.7	100.0%	21	34	80	0.304%	50.8%	IHFPLATYAPVISAEK	R	A	99.7%	71.4	25.5	0.000	68.6	0	4	4	0	2	1,756.9633	3,757.89		1113730	265	280	Empty	true	P68369,P68368
22-2895	19	19	20220411_bbm1840_22-2895_Killinger_9 (F006909)	Tubulin alpha-1B chain OS=Mus musculus OX=10090 GN=Tuba1b PE=1 SV=2	P05213	Tuba1b	uniprot_Mus-musculus_SP.fasta	50,151.7	100.0%	21	34	80	0.304%	50.8%	LDHKFDLMYAK	R	R	99.7%	40.6	25.7	18.8	35.0	0	0	5	0	2	1,396.6932	2,269.35		535627	391	401	Empty	true	P68369,P68368
22-2895	19	19	20220411_bbm1840_22-2895_Killinger_9 (F006909)	Tubulin alpha-1B chain OS=Mus musculus OX=10090 GN=Tuba1b PE=1 SV=2	P05213	Tuba1b	uniprot_Mus-musculus_SP.fasta	50,151.7	100.0%	21	34	80	0.304%	50.8%	LDHKFDLMYAKR	R	A	99.7%	31.9	25.8	0.000	24.0	0	0	1	0	2	1,552.7943	2,028.86		130543	391	402	Empty	true	P68369,P68368
22-2895	19	19	20220411_bbm1840_22-2895_Killinger_9 (F006909)	Tubulin alpha-1B chain OS=Mus musculus OX=10090 GN=Tuba1b PE=1 SV=2	P05213	Tuba1b	uniprot_Mus-musculus_SP.fasta	50,151.7	100.0%	21	34	80	0.304%	50.8%	LISQIVSSITASLR	R	F	99.7%	90.9	25.0	19.0	89.6	0	5	2	0	2	1,487.8792	4,938.23		101963	230	243	Empty	true	P68368
22-2895	19	19	20220411_bbm1840_22-2895_Killinger_9 (F006909)	Tubulin alpha-1B chain OS=Mus musculus OX=10090 GN=Tuba1b PE=1 SV=2	P05213	Tuba1b	uniprot_Mus-musculus_SP.fasta	50,151.7	100.0%	21	34	80	0.304%	50.8%	NLDIERPTYTNLNR	R	L	99.7%	49.9	27.7	22.3	45.8	0	2	1	0	2	1,718.8821	2,596.73		182465	216	229	Empty	true	P68369,P68368
22-2895	19	19	20220411_bbm1840_22-2895_Killinger_9 (F006909)	Tubulin alpha-1B chain OS=Mus musculus OX=10090 GN=Tuba1b PE=1 SV=2	P05213	Tuba1b	uniprot_Mus-musculus_SP.fasta	50,151.7	100.0%	21	34	80	0.304%	50.8%	QLFHPEQLITGK	R	E	99.7%	38.6	25.0	13.3	38.6	0	0	2	0	2	1,410.7742	3,130.22		105635	85	96	Empty	true	P68369,P68368
22-2895	19	19	20220411_bbm1840_22-2895_Killinger_9 (F006909)	Tubulin alpha-1B chain OS=Mus musculus OX=10090 GN=Tuba1b PE=1 SV=2	P05213	Tuba1b	uniprot_Mus-musculus_SP.fasta	50,151.7	100.0%	21	34	80	0.304%	50.8%	QLFHPEQLITGKEDAANNYAR	R	G	99.7%	71.0	28.4	0.000	0.960	0	0	6	0	2	2,416.1894	3,076.09		402289	85	105	Empty	true	P68369,P68368
22-2895	19	19	20220411_bbm1840_22-2895_Killinger_9 (F006909)	Tubulin alpha-1B chain OS=Mus musculus OX=10090 GN=Tuba1b PE=1 SV=2	P05213	Tuba1b	uniprot_Mus-musculus_SP.fasta	50,151.7	100.0%	21	34	80	0.304%	50.8%	RNLDIERPTYTNLNR	R	L	99.1%	25.9	27.2	14.5	24.6	0	0	1	0	2	1,874.9832	2,296.87		89,982.6	215	229	Empty	true	P68369,P68368
22-2895	19	19	20220411_bbm1840_22-2895_Killinger_9 (F006909)	Tubulin alpha-1B chain OS=Mus musculus OX=10090 GN=Tuba1b PE=1 SV=2	P05213	Tuba1b	uniprot_Mus-musculus_SP.fasta	50,151.7	100.0%	21	34	80	0.304%	50.8%	SIQFVDWCPTGFK	R	V	99.7%	57.3	25.0	17.1	41.8	0	2	0	0	2	1,584.7517	3,995.18		108579	340	352	Empty	true	P68368
22-2895	19	19	20220411_bbm1840_22-2895_Killinger_9 (F006909)	Tubulin alpha-1B chain OS=Mus musculus OX=10090 GN=Tuba1b PE=1 SV=2	P05213	Tuba1b	uniprot_Mus-musculus_SP.fasta	50,151.7	100.0%	21	34	80	0.304%	50.8%	TIGGGDDSFNTFFSETGAGK	K	H	99.7%	116	25.0	0.000	116	0	2	0	0	2	2,007.8933	3,755.54		48,496.0	41	60	Empty	true	P68369
22-2895	19	19	20220411_bbm1840_22-2895_Killinger_9 (F006909)	Tubulin alpha-1B chain OS=Mus musculus OX=10090 GN=Tuba1b PE=1 SV=2	P05213	Tuba1b	uniprot_Mus-musculus_SP.fasta	50,151.7	100.0%	21	34	80	0.304%	50.8%	VGINYQPPTVVPGGDLAK	K	V	99.7%	56.9	25.1	14.4	48.0	0	2	0	0	2	1,824.9857	3,212.76		151829	353	370	Empty	true	P68369,P68368
22-2895	19	19	20220411_bbm1840_22-2895_Killinger_9 (F006909)	Tubulin alpha-1B chain OS=Mus musculus OX=10090 GN=Tuba1b PE=1 SV=2	P05213	Tuba1b	uniprot_Mus-musculus_SP.fasta	50,151.7	100.0%	21	34	80	0.304%	50.8%	YMACCLLYR	K	G	99.7%	49.4	25.0	0.000	49.4	0	4	0	0	2	1,265.5476	2,877.96		200022	312	320	Empty	true	P68369,P68368
22-2895	19	19	20220411_bbm1840_22-2895_Killinger_9 (F006909)	Tubulin alpha-1B chain OS=Mus musculus OX=10090 GN=Tuba1b PE=1 SV=2	P05213	Tuba1b	uniprot_Mus-musculus_SP.fasta	50,151.7	100.0%	21	34	80	0.304%	50.8%	YMACCLLYRGDVVPK	K	D	94.7%	16.1	25.4	13.1	11.9	0	0	1	0	2	1,860.8807	2,941.06		35,230.8	312	326	Empty	true	P68369,P68368
22-2895	19	19	20220411_bbm1840_22-2895_Killinger_9 (F006909)	Microtubule-associated protein 1B OS=Mus musculus OX=10090 GN=Map1b PE=1 SV=2	P14873	Map1b	uniprot_Mus-musculus_SP.fasta	270,255.1	100.0%	2	2	2	0.00760%	0.974%	AIGNIELGIR	R	S	99.4%	36.2	25.0	13.4	21.4	0	1	0	0	2	1,055.6209	3,107.26		51,386.3	55	64	Empty	true	
22-2895	19	19	20220411_bbm1840_22-2895_Killinger_9 (F006909)	Microtubule-associated protein 1B OS=Mus musculus OX=10090 GN=Map1b PE=1 SV=2	P14873	Map1b	uniprot_Mus-musculus_SP.fasta	270,255.1	100.0%	2	2	2	0.00760%	0.974%	TPEEGGYSYEISEK	R	T	99.7%	57.4	25.0	0.000	57.4	0	1	0	0	2	1,588.7014	2,263.78		12,253.5	1945	1958	Empty	true	
22-2895	19	19	20220411_bbm1840_22-2895_Killinger_9 (F006909)	Aspartate aminotransferase, mitochondrial OS=Mus musculus OX=10090 GN=Got2 PE=1 SV=1	P05202	Got2	uniprot_Mus-musculus_SP.fasta	47,412.3	100.0%	10	11	21	0.0798%	24.9%	ASAELALGENNEVLK	K	S	99.7%	48.6	26.4	20.2	39.1	0	3	0	0	2	1,557.8119	2,849.23		61,889.5	108	122	Empty	true	
22-2895	19	19	20220411_bbm1840_22-2895_Killinger_9 (F006909)	Aspartate aminotransferase, mitochondrial OS=Mus musculus OX=10090 GN=Got2 PE=1 SV=1	P05202	Got2	uniprot_Mus-musculus_SP.fasta	47,412.3	100.0%	10	11	21	0.0798%	24.9%	FVTVQTISGTGALR	R	V	99.7%	71.1	25.0	18.8	71.1	0	2	0	0	2	1,449.8061	3,066.69		78,985.9	126	139	Empty	true	
22-2895	19	19	20220411_bbm1840_22-2895_Killinger_9 (F006909)	Aspartate aminotransferase, mitochondrial OS=Mus musculus OX=10090 GN=Got2 PE=1 SV=1	P05202	Got2	uniprot_Mus-musculus_SP.fasta	47,412.3	100.0%	10	11	21	0.0798%	24.9%	HFIEQGINVCLCQSYAK	R	N	99.7%	40.5	26.5	0.000	37.9	0	0	2	0	2	2,066.9788	3,101.50		61,798.9	263	279	Empty	true	
22-2895	19	19	20220411_bbm1840_22-2895_Killinger_9 (F006909)	Aspartate aminotransferase, mitochondrial OS=Mus musculus OX=10090 GN=Got2 PE=1 SV=1	P05202	Got2	uniprot_Mus-musculus_SP.fasta	47,412.3	100.0%	10	11	21	0.0798%	24.9%	IAATILTSPDLR	R	K	99.7%	88.7	25.0	18.1	75.0	0	2	0	0	2	1,270.7367	3,143.15		192390	326	337	Empty	true	
22-2895	19	19	20220411_bbm1840_22-2895_Killinger_9 (F006909)	Aspartate aminotransferase, mitochondrial OS=Mus musculus OX=10090 GN=Got2 PE=1 SV=1	P05202	Got2	uniprot_Mus-musculus_SP.fasta	47,412.3	100.0%	10	11	21	0.0798%	24.9%	IAATILTSPDLRK	R	Q	99.7%	64.4	25.0	13.0	62.9	0	2	3	0	2	1,398.8317	2,698.22		439869	326	338	Empty	true	
22-2895	19	19	20220411_bbm1840_22-2895_Killinger_9 (F006909)	Aspartate aminotransferase, mitochondrial OS=Mus musculus OX=10090 GN=Got2 PE=1 SV=1	P05202	Got2	uniprot_Mus-musculus_SP.fasta	47,412.3	100.0%	10	11	21	0.0798%	24.9%	ILIRPLYSNPPLNGAR	K	I	99.7%	28.1	25.0	13.0	11.0	0	0	1	0	2	1,795.0227	3,170.71		65,436.0	310	325	Empty	true	
22-2895	19	19	20220411_bbm1840_22-2895_Killinger_9 (F006909)	Aspartate aminotransferase, mitochondrial OS=Mus musculus OX=10090 GN=Got2 PE=1 SV=1	P05202	Got2	uniprot_Mus-musculus_SP.fasta	47,412.3	100.0%	10	11	21	0.0798%	24.9%	NMGLYGER	K	V	95.6%	33.5	25.0	14.1	23.2	0	1	0	0	2	955.4303	1,410.09		41,014.1	280	287	Empty	true	
22-2895	19	19	20220411_bbm1840_22-2895_Killinger_9 (F006909)	Aspartate aminotransferase, mitochondrial OS=Mus musculus OX=10090 GN=Got2 PE=1 SV=1	P05202	Got2	uniprot_Mus-musculus_SP.fasta	47,412.3	100.0%	10	11	21	0.0798%	24.9%	VGAFTVVCK	R	D	99.7%	61.0	25.0	18.8	51.2	0	2	0	0	2	980.5234	2,332.25		115949	288	296	Empty	true	
22-2895	19	19	20220411_bbm1840_22-2895_Killinger_9 (F006909)	Aspartate aminotransferase, mitochondrial OS=Mus musculus OX=10090 GN=Got2 PE=1 SV=1	P05202	Got2	uniprot_Mus-musculus_SP.fasta	47,412.3	100.0%	10	11	21	0.0798%	24.9%	VGAFTVVCKDAEEAKR	R	V	99.7%	31.4	27.0	0.000	31.4	0	0	1	0	2	1,779.9059	2,416.03		40,884.0	288	303	Empty	true	
22-2895	19	19	20220411_bbm1840_22-2895_Killinger_9 (F006909)	Aspartate aminotransferase, mitochondrial OS=Mus musculus OX=10090 GN=Got2 PE=1 SV=1	P05202	Got2	uniprot_Mus-musculus_SP.fasta	47,412.3	100.0%	10	11	21	0.0798%	24.9%	VGASFLQR	R	F	99.0%	60.2	25.0	21.6	28.9	0	2	0	0	2	877.4890	2,285.30		130117	140	147	Empty	true	
22-2895	19	19	20220411_bbm1840_22-2895_Killinger_9 (F006909)	Calretinin OS=Mus musculus OX=10090 GN=Calb2 PE=1 SV=3	Q08331	Calb2	uniprot_Mus-musculus_SP.fasta	31,374.6	98.0%	1	1	2	0.00760%	3.69%	LQEYTQTILR	K	M	99.6%	37.4	25.0	17.1	24.3	0	2	0	0	2	1,264.6897	2,664.23		84,331.9	152	161	Empty	true	
22-2895	19	19	20220411_bbm1840_22-2895_Killinger_9 (F006909)	T-complex protein 1 subunit eta OS=Mus musculus OX=10090 GN=Cct7 PE=1 SV=1	P80313	Cct7	uniprot_Mus-musculus_SP.fasta	59,653.2	98.6%	1	1	2	0.00760%	4.60%	INALTAASEAACLIVSVDETIKNPR	R	S	99.7%	64.5	26.9	20.3	61.8	0	0	2	0	2	2,656.3976	5,531.98		10,006.2	500	524	Empty	true	
22-2895	19	19	20220411_bbm1840_22-2895_Killinger_9 (F006909)	Calcium/calmodulin-dependent protein kinase type II subunit alpha OS=Mus musculus OX=10090 GN=Camk2a PE=1 SV=2	P11798	Camk2a	uniprot_Mus-musculus_SP.fasta	54,115.7	100.0%	5	6	12	0.0456%	11.7%	DLKPENLLLASK	R	L	99.7%	35.5	25.0	14.6	26.6	0	2	2	0	2	1,340.7786	3,127.75		269077	135	146	Empty	true	P28652
22-2895	19	19	20220411_bbm1840_22-2895_Killinger_9 (F006909)	Calcium/calmodulin-dependent protein kinase type II subunit alpha OS=Mus musculus OX=10090 GN=Camk2a PE=1 SV=2	P11798	Camk2a	uniprot_Mus-musculus_SP.fasta	54,115.7	100.0%	5	6	12	0.0456%	11.7%	FTEEYQLFEELGK	R	G	99.7%	87.3	26.0	13.1	79.1	0	3	0	0	2	1,632.7793	4,049.87		71,599.7	9	21	Empty	true	
22-2895	19	19	20220411_bbm1840_22-2895_Killinger_9 (F006909)	Calcium/calmodulin-dependent protein kinase type II subunit alpha OS=Mus musculus OX=10090 GN=Camk2a PE=1 SV=2	P11798	Camk2a	uniprot_Mus-musculus_SP.fasta	54,115.7	100.0%	5	6	12	0.0456%	11.7%	FYFENLWSR	R	N	99.7%	54.3	25.0	0.000	48.7	0	2	0	0	2	1,261.5999	4,207.32		61,716.5	397	405	Empty	true	
22-2895	19	19	20220411_bbm1840_22-2895_Killinger_9 (F006909)	Calcium/calmodulin-dependent protein kinase type II subunit alpha OS=Mus musculus OX=10090 GN=Camk2a PE=1 SV=2	P11798	Camk2a	uniprot_Mus-musculus_SP.fasta	54,115.7	100.0%	5	6	12	0.0456%	11.7%	ITQYLDAGGIPR	R	T	99.7%	86.2	25.9	22.4	67.1	0	2	0	0	2	1,303.7007	2,785.96		110620	434	445	Empty	true	
22-2895	19	19	20220411_bbm1840_22-2895_Killinger_9 (F006909)	Calcium/calmodulin-dependent protein kinase type II subunit alpha OS=Mus musculus OX=10090 GN=Camk2a PE=1 SV=2	P11798	Camk2a	uniprot_Mus-musculus_SP.fasta	54,115.7	100.0%	5	6	12	0.0456%	11.7%	VLAGQEYAAK	K	I	99.7%	45.1	25.0	18.0	43.2	0	1	0	0	2	1,049.5626	1,560.05		46,001.0	33	42	Empty	true	
22-2895	19	19	20220411_bbm1840_22-2895_Killinger_9 (F006909)	Beta-soluble NSF attachment protein OS=Mus musculus OX=10090 GN=Napb PE=1 SV=2	P28663	Napb	uniprot_Mus-musculus_SP.fasta	33,558.2	100.0%	2	2	3	0.0114%	8.05%	LDQWLTTMLLR	R	I	99.7%	43.5	25.7	14.8	43.0	0	1	0	0	2	1,389.7561	4,635.85		19,915.9	272	282	Empty	true	
22-2895	19	19	20220411_bbm1840_22-2895_Killinger_9 (F006909)	Beta-soluble NSF attachment protein OS=Mus musculus OX=10090 GN=Napb PE=1 SV=2	P28663	Napb	uniprot_Mus-musculus_SP.fasta	33,558.2	100.0%	2	2	3	0.0114%	8.05%	VAAYAAQLEQYQK	K	A	99.7%	47.6	25.6	17.6	40.5	0	2	0	0	2	1,482.7587	2,678.82		44,133.2	168	180	Empty	true	
22-2895	19	19	20220411_bbm1840_22-2895_Killinger_9 (F006909)	Hemoglobin subunit beta-1 OS=Mus musculus OX=10090 GN=Hbb-b1 PE=1 SV=2	P02088,P02089,P02104	Hbb-b1,Hbb-b2,Hbb-y	uniprot_Mus-musculus_SP.fasta	16,136.7	98.6%	1	1	3	0.0114%	6.80%	LLVVYPWTQR	R	F	99.7%	40.0	25.0	22.3	37.3	0	3	0	0	2	1,274.7256	3,794.36		130473	32	41	Empty	true	
22-2895	19	19	20220411_bbm1840_22-2895_Killinger_9 (F006909)	Tubulin beta-5 chain OS=Mus musculus OX=10090 GN=Tubb5 PE=1 SV=1	P99024	Tubb5	uniprot_Mus-musculus_SP.fasta	49,670.6	100.0%	2	3	4	0.0152%	58.3%	AILVDLEPGTMDSVR	R	S	99.7%	56.8	27.0	17.6	53.6	0	3	0	0	2	1,631.8312	3,227.20		70,835.4	63	77	Empty	false	Q9ERD7,Q7TMM9
22-2895	19	19	20220411_bbm1840_22-2895_Killinger_9 (F006909)	Tubulin beta-5 chain OS=Mus musculus OX=10090 GN=Tubb5 PE=1 SV=1	P99024	Tubb5	uniprot_Mus-musculus_SP.fasta	49,670.6	100.0%	2	3	4	0.0152%	58.3%	ALTVPELTQQVFDAK	R	N	99.7%	60.6	26.1	13.2	60.4	0	1	0	0	2	1,659.8954	4,074.99		36,282.8	283	297	Empty	true	
22-2895	19	19	20220411_bbm1840_22-2895_Killinger_9 (F006909)	Tubulin beta-5 chain OS=Mus musculus OX=10090 GN=Tubb5 PE=1 SV=1	P99024	Tubb5	uniprot_Mus-musculus_SP.fasta	49,670.6	100.0%	2	3	4	0.0152%	58.3%	EIVHIQAGQCGNQIGAK	R	F	99.7%	52.7	27.3	14.9	0.000	0	0	2	0	2	1,822.9231	2,120.32		78,971.5	3	19	Empty	false	Q9ERD7,Q9D6F9,P68372,Q7TMM9
22-2895	19	19	20220411_bbm1840_22-2895_Killinger_9 (F006909)	Tubulin beta-5 chain OS=Mus musculus OX=10090 GN=Tubb5 PE=1 SV=1	P99024	Tubb5	uniprot_Mus-musculus_SP.fasta	49,670.6	100.0%	2	3	4	0.0152%	58.3%	EVDEQMLNVQNK	K	N	99.7%	69.0	25.0	18.3	63.5	0	2	0	0	2	1,462.6844	1,719.98		31,735.0	325	336	Empty	false	P68372,Q7TMM9
22-2895	19	19	20220411_bbm1840_22-2895_Killinger_9 (F006909)	Tubulin beta-5 chain OS=Mus musculus OX=10090 GN=Tubb5 PE=1 SV=1	P99024	Tubb5	uniprot_Mus-musculus_SP.fasta	49,670.6	100.0%	2	3	4	0.0152%	58.3%	FPGQLNADLR	R	K	99.7%	58.4	26.4	24.9	45.1	0	4	0	0	2	1,130.5954	2,749.21		447073	242	251	Empty	false	Q9ERD7,Q922F4,Q9D6F9,P68372,Q7TMM9
22-2895	19	19	20220411_bbm1840_22-2895_Killinger_9 (F006909)	Tubulin beta-5 chain OS=Mus musculus OX=10090 GN=Tubb5 PE=1 SV=1	P99024	Tubb5	uniprot_Mus-musculus_SP.fasta	49,670.6	100.0%	2	3	4	0.0152%	58.3%	FPGQLNADLRK	R	L	99.7%	36.7	26.4	20.6	19.6	0	2	5	0	2	1,258.6904	2,360.12		1373550	242	252	Empty	false	Q9ERD7,Q922F4,Q9D6F9,P68372,Q7TMM9
22-2895	19	19	20220411_bbm1840_22-2895_Killinger_9 (F006909)	Tubulin beta-5 chain OS=Mus musculus OX=10090 GN=Tubb5 PE=1 SV=1	P99024	Tubb5	uniprot_Mus-musculus_SP.fasta	49,670.6	100.0%	2	3	4	0.0152%	58.3%	GHYTEGAELVDSVLDVVR	K	K	99.7%	111	27.2	31.3	89.4	0	3	2	0	2	1,958.9819	4,497.05		765490	104	121	Empty	false	Q9ERD7,Q922F4,P68372,Q7TMM9
22-2895	19	19	20220411_bbm1840_22-2895_Killinger_9 (F006909)	Tubulin beta-5 chain OS=Mus musculus OX=10090 GN=Tubb5 PE=1 SV=1	P99024	Tubb5	uniprot_Mus-musculus_SP.fasta	49,670.6	100.0%	2	3	4	0.0152%	58.3%	GHYTEGAELVDSVLDVVRK	K	E	99.7%	73.9	27.8	19.5	71.6	0	0	4	0	2	2,087.0769	4,245.10		160394	104	122	Empty	false	Q9ERD7,Q922F4,P68372,Q7TMM9
22-2895	19	19	20220411_bbm1840_22-2895_Killinger_9 (F006909)	Tubulin beta-5 chain OS=Mus musculus OX=10090 GN=Tubb5 PE=1 SV=1	P99024	Tubb5	uniprot_Mus-musculus_SP.fasta	49,670.6	100.0%	2	3	4	0.0152%	58.3%	IMNTFSVVPSPK	R	V	99.7%	83.9	26.2	17.8	70.3	0	2	0	0	2	1,335.6978	2,738.44		276769	163	174	Empty	false	Q9ERD7,Q9D6F9,P68372
22-2895	19	19	20220411_bbm1840_22-2895_Killinger_9 (F006909)	Tubulin beta-5 chain OS=Mus musculus OX=10090 GN=Tubb5 PE=1 SV=1	P99024	Tubb5	uniprot_Mus-musculus_SP.fasta	49,670.6	100.0%	2	3	4	0.0152%	58.3%	IREEYPDR	K	I	99.0%	40.2	25.4	21.1	32.4	0	2	0	0	2	1,077.5324	1,205.08		199100	155	162	Empty	false	Q922F4,P68372,Q7TMM9
22-2895	19	19	20220411_bbm1840_22-2895_Killinger_9 (F006909)	Tubulin beta-5 chain OS=Mus musculus OX=10090 GN=Tubb5 PE=1 SV=1	P99024	Tubb5	uniprot_Mus-musculus_SP.fasta	49,670.6	100.0%	2	3	4	0.0152%	58.3%	IREEYPDRIMNTFSVVPSPK	K	V	99.6%	25.9	27.9	17.2	23.8	0	0	1	0	2	2,394.2124	2,946.51		31,899.1	155	174	Empty	false	P68372
22-2895	19	19	20220411_bbm1840_22-2895_Killinger_9 (F006909)	Tubulin beta-5 chain OS=Mus musculus OX=10090 GN=Tubb5 PE=1 SV=1	P99024	Tubb5	uniprot_Mus-musculus_SP.fasta	49,670.6	100.0%	2	3	4	0.0152%	58.3%	ISEQFTAMFR	R	R	99.7%	75.5	25.0	16.4	63.5	0	5	0	0	2	1,245.5933	2,920.93		1302230	381	390	Empty	false	Q9ERD7,Q9D6F9,P68372,Q7TMM9
22-2895	19	19	20220411_bbm1840_22-2895_Killinger_9 (F006909)	Tubulin beta-5 chain OS=Mus musculus OX=10090 GN=Tubb5 PE=1 SV=1	P99024	Tubb5	uniprot_Mus-musculus_SP.fasta	49,670.6	100.0%	2	3	4	0.0152%	58.3%	KLAVNMVPFPR	R	L	99.7%	54.2	25.3	13.8	49.1	0	2	0	0	2	1,287.7243	2,713.46		80,453.7	252	262	Empty	false	Q9ERD7,Q922F4,Q9D6F9,P68372,Q7TMM9
22-2895	19	19	20220411_bbm1840_22-2895_Killinger_9 (F006909)	Tubulin beta-5 chain OS=Mus musculus OX=10090 GN=Tubb5 PE=1 SV=1	P99024	Tubb5	uniprot_Mus-musculus_SP.fasta	49,670.6	100.0%	2	3	4	0.0152%	58.3%	LAVNMVPFPR	K	L	99.7%	64.9	26.2	21.2	58.2	0	6	0	0	2	1,159.6293	3,073.90		1111570	253	262	Empty	false	Q9ERD7,Q922F4,Q9D6F9,P68372,Q7TMM9
22-2895	19	19	20220411_bbm1840_22-2895_Killinger_9 (F006909)	Tubulin beta-5 chain OS=Mus musculus OX=10090 GN=Tubb5 PE=1 SV=1	P99024	Tubb5	uniprot_Mus-musculus_SP.fasta	49,670.6	100.0%	2	3	4	0.0152%	58.3%	LHFFMPGFAPLTSR	R	G	99.7%	47.1	27.0	15.9	37.7	0	6	2	0	2	1,620.8356	4,009.55		417952	263	276	Empty	false	Q9D6F9,P68372,Q7TMM9
22-2895	19	19	20220411_bbm1840_22-2895_Killinger_9 (F006909)	Tubulin beta-5 chain OS=Mus musculus OX=10090 GN=Tubb5 PE=1 SV=1	P99024	Tubb5	uniprot_Mus-musculus_SP.fasta	49,670.6	100.0%	2	3	4	0.0152%	58.3%	LTTPTYGDLNHLVSATMSGVTTCLR	K	F	99.7%	80.8	28.1	15.4	79.9	0	0	7	0	2	2,724.3334	3,991.65		211238	217	241	Empty	false	Q9D6F9,P68372,Q7TMM9
22-2895	19	19	20220411_bbm1840_22-2895_Killinger_9 (F006909)	Tubulin beta-5 chain OS=Mus musculus OX=10090 GN=Tubb5 PE=1 SV=1	P99024	Tubb5	uniprot_Mus-musculus_SP.fasta	49,670.6	100.0%	2	3	4	0.0152%	58.3%	MAVTFIGNSTAIQELFKR	K	I	99.7%	43.2	27.0	14.6	43.2	0	0	3	0	2	2,026.0791	4,432.86		264376	363	380	Empty	true	
22-2895	19	19	20220411_bbm1840_22-2895_Killinger_9 (F006909)	Tubulin beta-5 chain OS=Mus musculus OX=10090 GN=Tubb5 PE=1 SV=1	P99024	Tubb5	uniprot_Mus-musculus_SP.fasta	49,670.6	100.0%	2	3	4	0.0152%	58.3%	MREIVHIQAGQCGNQIGAK	-	F	99.7%	56.1	27.4	16.1	0.000	0	0	4	0	2	2,126.0596	1,998.24		274344	1	19	Empty	false	Q9ERD7,Q9D6F9,P68372,Q7TMM9
22-2895	19	19	20220411_bbm1840_22-2895_Killinger_9 (F006909)	Tubulin beta-5 chain OS=Mus musculus OX=10090 GN=Tubb5 PE=1 SV=1	P99024	Tubb5	uniprot_Mus-musculus_SP.fasta	49,670.6	100.0%	2	3	4	0.0152%	58.3%	MSMKEVDEQMLNVQNK	R	N	99.7%	43.3	25.0	13.1	43.3	0	0	2	0	2	1,971.8822	1,605.46		117982	321	336	Empty	false	P68372,Q7TMM9
22-2895	19	19	20220411_bbm1840_22-2895_Killinger_9 (F006909)	Tubulin beta-5 chain OS=Mus musculus OX=10090 GN=Tubb5 PE=1 SV=1	P99024	Tubb5	uniprot_Mus-musculus_SP.fasta	49,670.6	100.0%	2	3	4	0.0152%	58.3%	NMMAACDPR	K	H	98.0%	29.7	25.0	0.000	29.7	0	1	0	0	2	1,097.4173	784.521		9,104.40	298	306	Empty	false	Q9ERD7,Q922F4,Q9D6F9,P68372,Q7TMM9
22-2895	19	19	20220411_bbm1840_22-2895_Killinger_9 (F006909)	Tubulin beta-5 chain OS=Mus musculus OX=10090 GN=Tubb5 PE=1 SV=1	P99024	Tubb5	uniprot_Mus-musculus_SP.fasta	49,670.6	100.0%	2	3	4	0.0152%	58.3%	NSSYFVEWIPNNVK	K	T	99.7%	70.6	26.8	15.1	68.9	0	2	0	0	2	1,696.8328	3,962.02		320273	337	350	Empty	false	Q9ERD7,Q922F4,Q9D6F9,P68372,Q7TMM9
22-2895	19	19	20220411_bbm1840_22-2895_Killinger_9 (F006909)	Tubulin beta-5 chain OS=Mus musculus OX=10090 GN=Tubb5 PE=1 SV=1	P99024	Tubb5	uniprot_Mus-musculus_SP.fasta	49,670.6	100.0%	2	3	4	0.0152%	58.3%	RISEQFTAMFR	K	R	97.2%	29.1	25.7	16.9	23.2	0	1	0	0	2	1,401.6944	2,652.18		41,506.3	380	390	Empty	false	Q9ERD7,Q9D6F9,P68372,Q7TMM9
22-2895	19	19	20220411_bbm1840_22-2895_Killinger_9 (F006909)	Tubulin beta-5 chain OS=Mus musculus OX=10090 GN=Tubb5 PE=1 SV=1	P99024	Tubb5	uniprot_Mus-musculus_SP.fasta	49,670.6	100.0%	2	3	4	0.0152%	58.3%	SGPFGQIFRPDNFVFGQSGAGNNWAK	R	G	99.7%	72.2	27.8	16.7	4.09	0	0	10	0	2	2,799.3276	4,391.44		245757	78	103	Empty	false	Q9D6F9,P68372,Q7TMM9
22-2895	19	19	20220411_bbm1840_22-2895_Killinger_9 (F006909)	Tubulin beta-5 chain OS=Mus musculus OX=10090 GN=Tubb5 PE=1 SV=1	P99024	Tubb5	uniprot_Mus-musculus_SP.fasta	49,670.6	100.0%	2	3	4	0.0152%	58.3%	TAVCDIPPR	K	G	99.7%	71.4	25.0	21.4	66.1	0	9	0	0	2	1,028.5195	1,861.72		880467	351	359	Empty	false	Q9D6F9,P68372,Q7TMM9
22-2895	19	19	20220411_bbm1840_22-2895_Killinger_9 (F006909)	Tubulin beta-5 chain OS=Mus musculus OX=10090 GN=Tubb5 PE=1 SV=1	P99024	Tubb5	uniprot_Mus-musculus_SP.fasta	49,670.6	100.0%	2	3	4	0.0152%	58.3%	YLTVAAVFR	R	G	99.7%	61.3	25.0	13.1	61.3	0	4	0	0	2	1,039.5934	3,601.98		249483	310	318	Empty	false	Q9D6F9,P68372
22-2895	19	19	20220411_bbm1840_22-2895_Killinger_9 (F006909)	Calcium/calmodulin-dependent protein kinase type II subunit beta OS=Mus musculus OX=10090 GN=Camk2b PE=1 SV=2	P28652	Camk2b	uniprot_Mus-musculus_SP.fasta	60,461.4	100.0%	2	2	3	0.0114%	6.83%	DLKPENLLLASK	R	C	99.7%	35.5	25.0	14.6	26.6	0	2	2	0	2	1,340.7786	3,127.75		269077	136	147	Empty	false	P11798
22-2895	19	19	20220411_bbm1840_22-2895_Killinger_9 (F006909)	Calcium/calmodulin-dependent protein kinase type II subunit beta OS=Mus musculus OX=10090 GN=Camk2b PE=1 SV=2	P28652	Camk2b	uniprot_Mus-musculus_SP.fasta	60,461.4	100.0%	2	2	3	0.0114%	6.83%	FTDEYQLYEDIGK	R	G	99.7%	76.4	25.0	13.0	74.7	0	1	0	0	2	1,620.7430	3,442.87		15,728.6	10	22	Empty	true	
22-2895	19	19	20220411_bbm1840_22-2895_Killinger_9 (F006909)	Calcium/calmodulin-dependent protein kinase type II subunit beta OS=Mus musculus OX=10090 GN=Camk2b PE=1 SV=2	P28652	Camk2b	uniprot_Mus-musculus_SP.fasta	60,461.4	100.0%	2	2	3	0.0114%	6.83%	LTQYIDGQGRPR	R	T	96.8%	21.5	26.5	13.0	19.4	0	0	2	0	2	1,403.7392	1,743.23		118108	498	509	Empty	true	
22-2895	19	19	20220411_bbm1840_22-2895_Killinger_9 (F006909)	Mitochondrial import inner membrane translocase subunit TIM14 OS=Mus musculus OX=10090 GN=Dnajc19 PE=1 SV=3	Q9CQV7	Dnajc19	uniprot_Mus-musculus_SP.fasta	12,436.9	98.6%	1	1	1	0.00380%	16.4%	ASTVVAVGLTIAAAGFAGR	M	Y	99.7%	54.0	25.0	0.000	54.0	0	1	0	0	1	1,773.9858	6,462.72		1,808.70	2	20	Empty	true	
22-2895	19	19	20220411_bbm1840_22-2895_Killinger_9 (F006909)	Keratin, type II cytoskeletal 1b OS=Mus musculus OX=10090 GN=Krt77 PE=1 SV=1	Q6IFZ6	Krt77	uniprot_Mus-musculus_SP.fasta	61,359.9	98.6%	1	1	3	0.0114%	7.52%	FASFIDKVR	K	F	99.6%	39.4	25.0	0.000	0.000	0	1	0	0	2	1,082.5993	2,701.23		112052	178	186	Empty	false	Q3TTY5,P04104,Q8VED5,Q3UV17,Q6NXH9,Q922U2,P50446
22-2895	19	19	20220411_bbm1840_22-2895_Killinger_9 (F006909)	Keratin, type II cytoskeletal 1b OS=Mus musculus OX=10090 GN=Krt77 PE=1 SV=1	Q6IFZ6	Krt77	uniprot_Mus-musculus_SP.fasta	61,359.9	98.6%	1	1	3	0.0114%	7.52%	FLEQQNQVLQTK	R	W	99.7%	82.6	26.5	20.2	69.8	0	5	0	0	2	1,475.7854	2,414.25		215818	187	198	Empty	false	P04104,Q6NXH9
22-2895	19	19	20220411_bbm1840_22-2895_Killinger_9 (F006909)	Keratin, type II cytoskeletal 1b OS=Mus musculus OX=10090 GN=Krt77 PE=1 SV=1	Q6IFZ6	Krt77	uniprot_Mus-musculus_SP.fasta	61,359.9	98.6%	1	1	3	0.0114%	7.52%	FLEQQNQVLQTKWELLQQVNTSTR	R	T	99.7%	58.9	27.6	13.0	11.6	0	0	3	0	2	2,932.5166	3,990.36		125757	187	210	Empty	true	
22-2895	19	19	20220411_bbm1840_22-2895_Killinger_9 (F006909)	Keratin, type II cytoskeletal 1b OS=Mus musculus OX=10090 GN=Krt77 PE=1 SV=1	Q6IFZ6	Krt77	uniprot_Mus-musculus_SP.fasta	61,359.9	98.6%	1	1	3	0.0114%	7.52%	NKYEDEINKR	K	T	99.7%	50.2	25.0	21.4	35.4	0	2	2	0	2	1,308.6543	1,374.03		298665	255	264	Empty	false	Q8VED5,Q922U2
22-2895	19	19	20220411_bbm1840_22-2895_Killinger_9 (F006909)	Elongation factor Tu, mitochondrial OS=Mus musculus OX=10090 GN=Tufm PE=1 SV=1	Q8BFR5	Tufm	uniprot_Mus-musculus_SP.fasta	49,508.9	100.0%	4	4	6	0.0228%	9.29%	AEAGDNLGALVR	R	G	99.7%	75.5	25.0	18.6	58.5	0	2	0	0	2	1,185.6223	2,652.84		144576	316	327	Empty	true	
22-2895	19	19	20220411_bbm1840_22-2895_Killinger_9 (F006909)	Elongation factor Tu, mitochondrial OS=Mus musculus OX=10090 GN=Tufm PE=1 SV=1	Q8BFR5	Tufm	uniprot_Mus-musculus_SP.fasta	49,508.9	100.0%	4	4	6	0.0228%	9.29%	GTVVTGTLER	R	G	96.7%	28.1	25.9	26.1	14.7	0	1	0	0	2	1,032.5685	1,852.70		139083	272	281	Empty	true	
22-2895	19	19	20220411_bbm1840_22-2895_Killinger_9 (F006909)	Elongation factor Tu, mitochondrial OS=Mus musculus OX=10090 GN=Tufm PE=1 SV=1	Q8BFR5	Tufm	uniprot_Mus-musculus_SP.fasta	49,508.9	100.0%	4	4	6	0.0228%	9.29%	TTLTAAITK	K	I	98.7%	34.0	25.0	13.9	34.0	0	2	0	0	2	919.5460	2,211.90		120996	71	79	Empty	true	
22-2895	19	19	20220411_bbm1840_22-2895_Killinger_9 (F006909)	Elongation factor Tu, mitochondrial OS=Mus musculus OX=10090 GN=Tufm PE=1 SV=1	Q8BFR5	Tufm	uniprot_Mus-musculus_SP.fasta	49,508.9	100.0%	4	4	6	0.0228%	9.29%	YEEIDNAPEER	K	A	99.7%	51.4	25.0	15.1	44.8	0	1	0	0	2	1,364.5965	1,752.24		27,447.6	92	102	Empty	true	
22-2895	19	19	20220411_bbm1840_22-2895_Killinger_9 (F006909)	Glutaminase kidney isoform, mitochondrial OS=Mus musculus OX=10090 GN=Gls PE=1 SV=1	D3Z7P3	Gls	uniprot_Mus-musculus_SP.fasta	73,964.6	100.0%	3	3	5	0.0190%	7.72%	QGVNNAEKFDYVMQFLNK	K	M	99.5%	24.3	27.1	0.000	24.3	0	0	1	0	2	2,161.0384	3,655.55		28,420.4	352	369	Empty	true	
22-2895	19	19	20220411_bbm1840_22-2895_Killinger_9 (F006909)	Glutaminase kidney isoform, mitochondrial OS=Mus musculus OX=10090 GN=Gls PE=1 SV=1	D3Z7P3	Gls	uniprot_Mus-musculus_SP.fasta	73,964.6	100.0%	3	3	5	0.0190%	7.72%	SVINLLFAAYTGDVSALRR	K	F	99.7%	49.9	25.0	13.0	45.7	0	0	2	0	2	2,066.1393	5,128.14		66,642.6	558	576	Empty	true	
22-2895	19	19	20220411_bbm1840_22-2895_Killinger_9 (F006909)	Glutaminase kidney isoform, mitochondrial OS=Mus musculus OX=10090 GN=Gls PE=1 SV=1	D3Z7P3	Gls	uniprot_Mus-musculus_SP.fasta	73,964.6	100.0%	3	3	5	0.0190%	7.72%	YAIAVNDLGTEYVHR	K	Y	99.7%	34.8	27.4	13.6	24.4	0	0	2	0	2	1,720.8653	3,060.19		123403	298	312	Empty	true	
22-2895	19	19	20220411_bbm1840_22-2895_Killinger_9 (F006909)	Pyruvate carboxylase, mitochondrial OS=Mus musculus OX=10090 GN=Pc PE=1 SV=1	Q05920	Pc	uniprot_Mus-musculus_SP.fasta	129,685.9	100.0%	69	121	363	1.38%	62.5%	ACTELGIR	R	T	99.0%	35.1	26.1	23.2	23.9	0	4	0	0	2	919.4667	1,852.41		358910	55	62	Empty	true	
22-2895	19	19	20220411_bbm1840_22-2895_Killinger_9 (F006909)	Pyruvate carboxylase, mitochondrial OS=Mus musculus OX=10090 GN=Pc PE=1 SV=1	Q05920	Pc	uniprot_Mus-musculus_SP.fasta	129,685.9	100.0%	69	121	363	1.38%	62.5%	ADEAYLIGR	K	G	99.7%	62.8	25.0	20.6	49.4	0	3	0	0	2	1,007.5157	2,392.62		629245	80	88	Empty	true	
22-2895	19	19	20220411_bbm1840_22-2895_Killinger_9 (F006909)	Pyruvate carboxylase, mitochondrial OS=Mus musculus OX=10090 GN=Pc PE=1 SV=1	Q05920	Pc	uniprot_Mus-musculus_SP.fasta	129,685.9	100.0%	69	121	363	1.38%	62.5%	ADFAQACQDAGVR	R	F	99.7%	76.7	25.0	21.6	68.5	0	2	0	0	2	1,408.6275	1,975.95		74,888.4	125	137	Empty	true	
22-2895	19	19	20220411_bbm1840_22-2895_Killinger_9 (F006909)	Pyruvate carboxylase, mitochondrial OS=Mus musculus OX=10090 GN=Pc PE=1 SV=1	Q05920	Pc	uniprot_Mus-musculus_SP.fasta	129,685.9	100.0%	69	121	363	1.38%	62.5%	AEAEAQAEELSFPR	R	S	99.7%	122	25.0	0.000	106	0	5	2	0	2	1,547.7336	2,816.14		1048040	929	942	Empty	true	
22-2895	19	19	20220411_bbm1840_22-2895_Killinger_9 (F006909)	Pyruvate carboxylase, mitochondrial OS=Mus musculus OX=10090 GN=Pc PE=1 SV=1	Q05920	Pc	uniprot_Mus-musculus_SP.fasta	129,685.9	100.0%	69	121	363	1.38%	62.5%	AGQRQVFFELNGQLR	R	S	99.7%	30.4	26.7	20.9	21.0	0	0	2	0	2	1,762.9348	3,260.14		99,070.3	1071	1085	Empty	true	
22-2895	19	19	20220411_bbm1840_22-2895_Killinger_9 (F006909)	Pyruvate carboxylase, mitochondrial OS=Mus musculus OX=10090 GN=Pc PE=1 SV=1	Q05920	Pc	uniprot_Mus-musculus_SP.fasta	129,685.9	100.0%	69	121	363	1.38%	62.5%	AGTHILCIK	R	D	99.0%	34.0	25.0	13.2	25.3	0	1	0	0	2	1,012.5610	1,991.05		69,627.0	733	741	Empty	true	
22-2895	19	19	20220411_bbm1840_22-2895_Killinger_9 (F006909)	Pyruvate carboxylase, mitochondrial OS=Mus musculus OX=10090 GN=Pc PE=1 SV=1	Q05920	Pc	uniprot_Mus-musculus_SP.fasta	129,685.9	100.0%	69	121	363	1.38%	62.5%	ALAVSDLNR	K	A	99.7%	62.5	25.0	18.8	41.3	0	7	0	0	2	958.5316	2,135.30		3796210	1062	1070	Empty	true	
22-2895	19	19	20220411_bbm1840_22-2895_Killinger_9 (F006909)	Pyruvate carboxylase, mitochondrial OS=Mus musculus OX=10090 GN=Pc PE=1 SV=1	Q05920	Pc	uniprot_Mus-musculus_SP.fasta	129,685.9	100.0%	69	121	363	1.38%	62.5%	AVRNHQGLLLMDTTFR	R	D	99.7%	38.2	27.3	13.0	6.79	0	0	2	0	2	1,888.9700	2,789.80		133842	556	571	Empty	true	
22-2895	19	19	20220411_bbm1840_22-2895_Killinger_9 (F006909)	Pyruvate carboxylase, mitochondrial OS=Mus musculus OX=10090 GN=Pc PE=1 SV=1	Q05920	Pc	uniprot_Mus-musculus_SP.fasta	129,685.9	100.0%	69	121	363	1.38%	62.5%	AYSEALAAFGNGALFVEK	R	F	99.7%	97.7	27.1	18.2	86.9	0	13	7	0	2	1,858.9222	4,267.18		466901	220	237	Empty	true	
22-2895	19	19	20220411_bbm1840_22-2895_Killinger_9 (F006909)	Pyruvate carboxylase, mitochondrial OS=Mus musculus OX=10090 GN=Pc PE=1 SV=1	Q05920	Pc	uniprot_Mus-musculus_SP.fasta	129,685.9	100.0%	69	121	363	1.38%	62.5%	AYVEANQMLGDLIK	K	V	99.7%	118	26.4	31.5	108	0	4	0	0	2	1,580.7991	3,245.69		133585	893	906	Empty	true	
22-2895	19	19	20220411_bbm1840_22-2895_Killinger_9 (F006909)	Pyruvate carboxylase, mitochondrial OS=Mus musculus OX=10090 GN=Pc PE=1 SV=1	Q05920	Pc	uniprot_Mus-musculus_SP.fasta	129,685.9	100.0%	69	121	363	1.38%	62.5%	DAHQSLLATR	R	V	99.7%	57.5	25.0	23.2	48.8	0	4	0	0	2	1,111.5855	1,717.37		1410250	572	581	Empty	true	
22-2895	19	19	20220411_bbm1840_22-2895_Killinger_9 (F006909)	Pyruvate carboxylase, mitochondrial OS=Mus musculus OX=10090 GN=Pc PE=1 SV=1	Q05920	Pc	uniprot_Mus-musculus_SP.fasta	129,685.9	100.0%	69	121	363	1.38%	62.5%	DFTATFGPLDSLNTR	K	L	99.7%	81.3	26.1	16.0	69.3	0	8	0	0	2	1,654.8073	3,973.04		554194	1022	1036	Empty	true	
22-2895	19	19	20220411_bbm1840_22-2895_Killinger_9 (F006909)	Pyruvate carboxylase, mitochondrial OS=Mus musculus OX=10090 GN=Pc PE=1 SV=1	Q05920	Pc	uniprot_Mus-musculus_SP.fasta	129,685.9	100.0%	69	121	363	1.38%	62.5%	DMAGLLKPAACTMLVSSLR	K	D	99.7%	56.9	27.7	14.4	48.8	0	0	4	0	2	2,066.0445	3,758.49		890429	742	760	Empty	true	
22-2895	19	19	20220411_bbm1840_22-2895_Killinger_9 (F006909)	Pyruvate carboxylase, mitochondrial OS=Mus musculus OX=10090 GN=Pc PE=1 SV=1	Q05920	Pc	uniprot_Mus-musculus_SP.fasta	129,685.9	100.0%	69	121	363	1.38%	62.5%	DTQAMKEMHFHPK	K	A	99.6%	23.8	25.0	0.000	23.8	0	0	4	0	2	1,631.7307	926.287		370435	1091	1103	Empty	true	
22-2895	19	19	20220411_bbm1840_22-2895_Killinger_9 (F006909)	Pyruvate carboxylase, mitochondrial OS=Mus musculus OX=10090 GN=Pc PE=1 SV=1	Q05920	Pc	uniprot_Mus-musculus_SP.fasta	129,685.9	100.0%	69	121	363	1.38%	62.5%	DVKGQIGAPMPGK	K	V	99.7%	41.7	25.0	13.2	41.7	0	2	3	0	2	1,313.6886	1,506.06		186400	1107	1119	Empty	true	
22-2895	19	19	20220411_bbm1840_22-2895_Killinger_9 (F006909)	Pyruvate carboxylase, mitochondrial OS=Mus musculus OX=10090 GN=Pc PE=1 SV=1	Q05920	Pc	uniprot_Mus-musculus_SP.fasta	129,685.9	100.0%	69	121	363	1.38%	62.5%	EGPEGFAR	R	A	99.0%	56.7	25.0	20.9	41.7	0	2	0	0	2	862.4054	1,608.03		3900980	548	555	Empty	true	
22-2895	19	19	20220411_bbm1840_22-2895_Killinger_9 (F006909)	Pyruvate carboxylase, mitochondrial OS=Mus musculus OX=10090 GN=Pc PE=1 SV=1	Q05920	Pc	uniprot_Mus-musculus_SP.fasta	129,685.9	100.0%	69	121	363	1.38%	62.5%	ELEKDLIDR	K	H	99.7%	63.6	27.3	30.2	43.1	0	2	0	0	2	1,130.6054	2,054.04		1350920	989	997	Empty	true	
22-2895	19	19	20220411_bbm1840_22-2895_Killinger_9 (F006909)	Pyruvate carboxylase, mitochondrial OS=Mus musculus OX=10090 GN=Pc PE=1 SV=1	Q05920	Pc	uniprot_Mus-musculus_SP.fasta	129,685.9	100.0%	69	121	363	1.38%	62.5%	ELIPNIPFQMLLR	R	G	99.7%	54.7	25.0	23.2	49.5	0	8	2	0	2	1,583.8980	5,026.81		297444	632	644	Empty	true	
22-2895	19	19	20220411_bbm1840_22-2895_Killinger_9 (F006909)	Pyruvate carboxylase, mitochondrial OS=Mus musculus OX=10090 GN=Pc PE=1 SV=1	Q05920	Pc	uniprot_Mus-musculus_SP.fasta	129,685.9	100.0%	69	121	363	1.38%	62.5%	ENGVDAVHPGYGFLSER	K	A	99.7%	29.5	25.6	16.9	25.5	0	0	5	0	2	1,846.8719	3,079.54		298321	108	124	Empty	true	
22-2895	19	19	20220411_bbm1840_22-2895_Killinger_9 (F006909)	Pyruvate carboxylase, mitochondrial OS=Mus musculus OX=10090 GN=Pc PE=1 SV=1	Q05920	Pc	uniprot_Mus-musculus_SP.fasta	129,685.9	100.0%	69	121	363	1.38%	62.5%	FCEVAKENGMDVFR	K	V	99.7%	78.8	25.0	13.3	78.8	0	3	10	0	2	1,718.7513	2,415.79		1312160	662	675	Empty	true	
22-2895	19	19	20220411_bbm1840_22-2895_Killinger_9 (F006909)	Pyruvate carboxylase, mitochondrial OS=Mus musculus OX=10090 GN=Pc PE=1 SV=1	Q05920	Pc	uniprot_Mus-musculus_SP.fasta	129,685.9	100.0%	69	121	363	1.38%	62.5%	FIGPSPEVVR	R	K	99.7%	52.8	26.0	21.8	46.4	0	4	0	0	2	1,100.6099	2,556.00		568542	138	147	Empty	true	
22-2895	19	19	20220411_bbm1840_22-2895_Killinger_9 (F006909)	Pyruvate carboxylase, mitochondrial OS=Mus musculus OX=10090 GN=Pc PE=1 SV=1	Q05920	Pc	uniprot_Mus-musculus_SP.fasta	129,685.9	100.0%	69	121	363	1.38%	62.5%	FIGPSPEVVRK	R	M	99.5%	37.1	25.0	15.1	31.8	0	2	2	0	2	1,228.7049	2,098.26		316467	138	148	Empty	true	
22-2895	19	19	20220411_bbm1840_22-2895_Killinger_9 (F006909)	Pyruvate carboxylase, mitochondrial OS=Mus musculus OX=10090 GN=Pc PE=1 SV=1	Q05920	Pc	uniprot_Mus-musculus_SP.fasta	129,685.9	100.0%	69	121	363	1.38%	62.5%	FLYECPWR	R	R	99.0%	37.8	25.0	18.9	26.4	0	1	0	0	2	1,170.5401	3,324.27		90,948.6	618	625	Empty	true	
22-2895	19	19	20220411_bbm1840_22-2895_Killinger_9 (F006909)	Pyruvate carboxylase, mitochondrial OS=Mus musculus OX=10090 GN=Pc PE=1 SV=1	Q05920	Pc	uniprot_Mus-musculus_SP.fasta	129,685.9	100.0%	69	121	363	1.38%	62.5%	GANAVGYTNYPDNVVFK	R	F	99.7%	106	26.4	13.8	102	0	8	0	0	2	1,828.8864	3,148.53		825346	645	661	Empty	true	
22-2895	19	19	20220411_bbm1840_22-2895_Killinger_9 (F006909)	Pyruvate carboxylase, mitochondrial OS=Mus musculus OX=10090 GN=Pc PE=1 SV=1	Q05920	Pc	uniprot_Mus-musculus_SP.fasta	129,685.9	100.0%	69	121	363	1.38%	62.5%	GLAPVQAYLHIPDIIK	R	V	99.7%	72.6	25.0	13.4	72.6	0	2	3	0	2	1,748.0108	4,296.73		935059	89	104	Empty	true	
22-2895	19	19	20220411_bbm1840_22-2895_Killinger_9 (F006909)	Pyruvate carboxylase, mitochondrial OS=Mus musculus OX=10090 GN=Pc PE=1 SV=1	Q05920	Pc	uniprot_Mus-musculus_SP.fasta	129,685.9	100.0%	69	121	363	1.38%	62.5%	GLYAAFDCTATMK	R	S	99.7%	77.9	25.0	13.2	74.8	0	4	0	0	2	1,464.6499	2,988.74		136960	843	855	Empty	true	
22-2895	19	19	20220411_bbm1840_22-2895_Killinger_9 (F006909)	Pyruvate carboxylase, mitochondrial OS=Mus musculus OX=10090 GN=Pc PE=1 SV=1	Q05920	Pc	uniprot_Mus-musculus_SP.fasta	129,685.9	100.0%	69	121	363	1.38%	62.5%	GQIGAPMPGK	K	V	99.7%	50.6	25.0	0.000	44.9	0	4	0	0	2	971.4982	1,279.36		2090650	1110	1119	Empty	true	
22-2895	19	19	20220411_bbm1840_22-2895_Killinger_9 (F006909)	Pyruvate carboxylase, mitochondrial OS=Mus musculus OX=10090 GN=Pc PE=1 SV=1	Q05920	Pc	uniprot_Mus-musculus_SP.fasta	129,685.9	100.0%	69	121	363	1.38%	62.5%	GTPLDTEVPLER	K	V	99.7%	52.9	25.2	14.9	45.0	0	2	0	0	2	1,326.6902	2,778.27		1145320	819	830	Empty	true	
22-2895	19	19	20220411_bbm1840_22-2895_Killinger_9 (F006909)	Pyruvate carboxylase, mitochondrial OS=Mus musculus OX=10090 GN=Pc PE=1 SV=1	Q05920	Pc	uniprot_Mus-musculus_SP.fasta	129,685.9	100.0%	69	121	363	1.38%	62.5%	HGEEVTPEDVLSAAMYPDVFAQFK	R	D	99.7%	60.5	26.1	13.0	60.5	0	0	5	0	2	2,696.2551	4,530.67		113420	998	1021	Empty	true	
22-2895	19	19	20220411_bbm1840_22-2895_Killinger_9 (F006909)	Pyruvate carboxylase, mitochondrial OS=Mus musculus OX=10090 GN=Pc PE=1 SV=1	Q05920	Pc	uniprot_Mus-musculus_SP.fasta	129,685.9	100.0%	69	121	363	1.38%	62.5%	HIEVQILGDQYGNILHLYER	R	D	99.7%	65.1	27.7	13.1	59.2	0	0	2	0	2	2,410.2516	4,135.41		97,699.9	244	263	Empty	true	
22-2895	19	19	20220411_bbm1840_22-2895_Killinger_9 (F006909)	Pyruvate carboxylase, mitochondrial OS=Mus musculus OX=10090 GN=Pc PE=1 SV=1	Q05920	Pc	uniprot_Mus-musculus_SP.fasta	129,685.9	100.0%	69	121	363	1.38%	62.5%	HYFIEVNSR	K	L	99.7%	45.8	25.0	24.5	39.1	0	6	0	0	2	1,165.5636	2,312.63		566647	320	328	Empty	true	
22-2895	19	19	20220411_bbm1840_22-2895_Killinger_9 (F006909)	Pyruvate carboxylase, mitochondrial OS=Mus musculus OX=10090 GN=Pc PE=1 SV=1	Q05920	Pc	uniprot_Mus-musculus_SP.fasta	129,685.9	100.0%	69	121	363	1.38%	62.5%	IAEEFEVELER	K	G	99.7%	82.4	25.8	26.5	59.6	0	46	0	0	2	1,363.6740	5,804.76		864750	1044	1054	Empty	true	
22-2895	19	19	20220411_bbm1840_22-2895_Killinger_9 (F006909)	Pyruvate carboxylase, mitochondrial OS=Mus musculus OX=10090 GN=Pc PE=1 SV=1	Q05920	Pc	uniprot_Mus-musculus_SP.fasta	129,685.9	100.0%	69	121	363	1.38%	62.5%	IAPYVAHNFNK	K	L	99.7%	44.6	26.2	20.9	38.0	0	2	1	0	2	1,273.6687	1,982.94		377840	590	600	Empty	true	
22-2895	19	19	20220411_bbm1840_22-2895_Killinger_9 (F006909)	Pyruvate carboxylase, mitochondrial OS=Mus musculus OX=10090 GN=Pc PE=1 SV=1	Q05920	Pc	uniprot_Mus-musculus_SP.fasta	129,685.9	100.0%	69	121	363	1.38%	62.5%	IEGRPGASLPPLNLK	R	E	99.7%	33.2	25.0	13.1	24.3	0	1	3	0	2	1,561.9063	2,904.31		2384210	974	988	Empty	true	
22-2895	19	19	20220411_bbm1840_22-2895_Killinger_9 (F006909)	Pyruvate carboxylase, mitochondrial OS=Mus musculus OX=10090 GN=Pc PE=1 SV=1	Q05920	Pc	uniprot_Mus-musculus_SP.fasta	129,685.9	100.0%	69	121	363	1.38%	62.5%	IEGRPGASLPPLNLKELEK	R	D	99.7%	37.3	25.0	14.4	36.3	0	0	2	0	2	2,061.1706	3,292.16		1074250	974	992	Empty	true	
22-2895	19	19	20220411_bbm1840_22-2895_Killinger_9 (F006909)	Pyruvate carboxylase, mitochondrial OS=Mus musculus OX=10090 GN=Pc PE=1 SV=1	Q05920	Pc	uniprot_Mus-musculus_SP.fasta	129,685.9	100.0%	69	121	363	1.38%	62.5%	IEGRPGASLPPLNLKELEKDLIDR	R	H	99.7%	48.8	25.0	0.000	48.8	0	0	3	0	2	2,673.4939	4,312.02		98,047.7	974	997	Empty	true	
22-2895	19	19	20220411_bbm1840_22-2895_Killinger_9 (F006909)	Pyruvate carboxylase, mitochondrial OS=Mus musculus OX=10090 GN=Pc PE=1 SV=1	Q05920	Pc	uniprot_Mus-musculus_SP.fasta	129,685.9	100.0%	69	121	363	1.38%	62.5%	INGCAIQCR	R	V	99.7%	64.1	25.0	23.4	51.1	0	3	0	0	2	1,092.4926	1,481.29		459915	369	377	Empty	true	
22-2895	19	19	20220411_bbm1840_22-2895_Killinger_9 (F006909)	Pyruvate carboxylase, mitochondrial OS=Mus musculus OX=10090 GN=Pc PE=1 SV=1	Q05920	Pc	uniprot_Mus-musculus_SP.fasta	129,685.9	100.0%	69	121	363	1.38%	62.5%	IVGDLAQFMVQNGLSR	K	A	99.7%	121	27.5	17.8	19.6	0	14	3	0	2	1,764.8951	4,043.25		1486230	913	928	Empty	true	
22-2895	19	19	20220411_bbm1840_22-2895_Killinger_9 (F006909)	Pyruvate carboxylase, mitochondrial OS=Mus musculus OX=10090 GN=Pc PE=1 SV=1	Q05920	Pc	uniprot_Mus-musculus_SP.fasta	129,685.9	100.0%	69	121	363	1.38%	62.5%	KAYVEANQMLGDLIK	K	V	99.7%	99.6	26.3	20.9	90.1	0	3	4	0	2	1,708.8941	2,932.47		514343	892	906	Empty	true	
22-2895	19	19	20220411_bbm1840_22-2895_Killinger_9 (F006909)	Pyruvate carboxylase, mitochondrial OS=Mus musculus OX=10090 GN=Pc PE=1 SV=1	Q05920	Pc	uniprot_Mus-musculus_SP.fasta	129,685.9	100.0%	69	121	363	1.38%	62.5%	KIAPYVAHNFNK	K	L	99.7%	59.1	26.2	17.7	53.0	0	1	4	0	2	1,401.7637	1,824.13		1004150	589	600	Empty	true	
22-2895	19	19	20220411_bbm1840_22-2895_Killinger_9 (F006909)	Pyruvate carboxylase, mitochondrial OS=Mus musculus OX=10090 GN=Pc PE=1 SV=1	Q05920	Pc	uniprot_Mus-musculus_SP.fasta	129,685.9	100.0%	69	121	363	1.38%	62.5%	KVHVTKDMTLEGDDLILEIE	R	-	97.7%	25.4	27.6	21.6	12.8	0	0	2	0	2	2,314.1852	3,538.85		122692	1159	1178	Empty	true	
22-2895	19	19	20220411_bbm1840_22-2895_Killinger_9 (F006909)	Pyruvate carboxylase, mitochondrial OS=Mus musculus OX=10090 GN=Pc PE=1 SV=1	Q05920	Pc	uniprot_Mus-musculus_SP.fasta	129,685.9	100.0%	69	121	363	1.38%	62.5%	LDNASAFQGAVISPHYDSLLVK	R	V	99.7%	99.0	28.2	15.2	2.15	0	0	7	0	2	2,346.1978	3,777.72		922548	407	428	Empty	true	
22-2895	19	19	20220411_bbm1840_22-2895_Killinger_9 (F006909)	Pyruvate carboxylase, mitochondrial OS=Mus musculus OX=10090 GN=Pc PE=1 SV=1	Q05920	Pc	uniprot_Mus-musculus_SP.fasta	129,685.9	100.0%	69	121	363	1.38%	62.5%	LFSMENWGGATFDVAMR	K	F	99.7%	82.8	25.0	0.000	82.8	0	8	2	0	2	1,931.8779	3,950.20		206882	601	617	Empty	true	
22-2895	19	19	20220411_bbm1840_22-2895_Killinger_9 (F006909)	Pyruvate carboxylase, mitochondrial OS=Mus musculus OX=10090 GN=Pc PE=1 SV=1	Q05920	Pc	uniprot_Mus-musculus_SP.fasta	129,685.9	100.0%	69	121	363	1.38%	62.5%	LQELRELIPNIPFQMLLR	R	G	99.7%	30.7	25.0	0.000	29.8	0	0	1	0	2	2,239.2635	4,841.29		25,007.3	627	644	Empty	true	
22-2895	19	19	20220411_bbm1840_22-2895_Killinger_9 (F006909)	Pyruvate carboxylase, mitochondrial OS=Mus musculus OX=10090 GN=Pc PE=1 SV=1	Q05920	Pc	uniprot_Mus-musculus_SP.fasta	129,685.9	100.0%	69	121	363	1.38%	62.5%	NHQGLLLMDTTFR	R	D	99.7%	60.6	27.2	13.1	59.7	0	2	2	0	2	1,545.7844	3,413.24		205409	559	571	Empty	true	
22-2895	19	19	20220411_bbm1840_22-2895_Killinger_9 (F006909)	Pyruvate carboxylase, mitochondrial OS=Mus musculus OX=10090 GN=Pc PE=1 SV=1	Q05920	Pc	uniprot_Mus-musculus_SP.fasta	129,685.9	100.0%	69	121	363	1.38%	62.5%	NHQGLLLMDTTFRDAHQSLLATR	R	V	95.9%	24.7	27.9	13.5	24.7	0	0	1	0	2	2,654.3471	3,166.15		14,029.4	559	581	Empty	true	
22-2895	19	19	20220411_bbm1840_22-2895_Killinger_9 (F006909)	Pyruvate carboxylase, mitochondrial OS=Mus musculus OX=10090 GN=Pc PE=1 SV=1	Q05920	Pc	uniprot_Mus-musculus_SP.fasta	129,685.9	100.0%	69	121	363	1.38%	62.5%	QENIRINGCAIQCR	R	V	99.7%	52.8	25.5	0.000	4.24	0	0	1	0	2	1,732.8219	2,245.02		38,647.0	364	377	Empty	true	
22-2895	19	19	20220411_bbm1840_22-2895_Killinger_9 (F006909)	Pyruvate carboxylase, mitochondrial OS=Mus musculus OX=10090 GN=Pc PE=1 SV=1	Q05920	Pc	uniprot_Mus-musculus_SP.fasta	129,685.9	100.0%	69	121	363	1.38%	62.5%	QKADEAYLIGR	R	G	99.7%	54.5	25.8	18.5	51.3	0	2	0	0	2	1,263.6693	2,051.93		149027	78	88	Empty	true	
22-2895	19	19	20220411_bbm1840_22-2895_Killinger_9 (F006909)	Pyruvate carboxylase, mitochondrial OS=Mus musculus OX=10090 GN=Pc PE=1 SV=1	Q05920	Pc	uniprot_Mus-musculus_SP.fasta	129,685.9	100.0%	69	121	363	1.38%	62.5%	QVFFELNGQLR	R	S	99.7%	53.3	25.9	18.6	14.6	0	8	0	0	2	1,351.7006	3,668.26		1370410	1075	1085	Empty	true	
22-2895	19	19	20220411_bbm1840_22-2895_Killinger_9 (F006909)	Pyruvate carboxylase, mitochondrial OS=Mus musculus OX=10090 GN=Pc PE=1 SV=1	Q05920	Pc	uniprot_Mus-musculus_SP.fasta	129,685.9	100.0%	69	121	363	1.38%	62.5%	QVGYENAGTVEFLVDK	K	H	99.7%	87.3	26.1	13.3	27.2	0	5	0	0	2	1,769.8594	3,630.83		140262	301	316	Empty	true	
22-2895	19	19	20220411_bbm1840_22-2895_Killinger_9 (F006909)	Pyruvate carboxylase, mitochondrial OS=Mus musculus OX=10090 GN=Pc PE=1 SV=1	Q05920	Pc	uniprot_Mus-musculus_SP.fasta	129,685.9	100.0%	69	121	363	1.38%	62.5%	QVGYENAGTVEFLVDKHGK	K	H	99.7%	64.3	27.9	13.9	57.2	0	0	2	0	2	2,091.0507	2,972.81		413642	301	319	Empty	true	
22-2895	19	19	20220411_bbm1840_22-2895_Killinger_9 (F006909)	Pyruvate carboxylase, mitochondrial OS=Mus musculus OX=10090 GN=Pc PE=1 SV=1	Q05920	Pc	uniprot_Mus-musculus_SP.fasta	129,685.9	100.0%	69	121	363	1.38%	62.5%	SFQPDTGRIEVFR	R	S	99.5%	37.2	26.3	13.2	37.2	0	2	1	0	2	1,551.7915	2,899.46		202233	386	398	Empty	true	
22-2895	19	19	20220411_bbm1840_22-2895_Killinger_9 (F006909)	Pyruvate carboxylase, mitochondrial OS=Mus musculus OX=10090 GN=Pc PE=1 SV=1	Q05920	Pc	uniprot_Mus-musculus_SP.fasta	129,685.9	100.0%	69	121	363	1.38%	62.5%	SGEGMGIR	R	L	99.0%	82.7	25.0	25.6	67.4	0	3	0	0	2	806.3826	1,276.14		184547	399	406	Empty	true	
22-2895	19	19	20220411_bbm1840_22-2895_Killinger_9 (F006909)	Pyruvate carboxylase, mitochondrial OS=Mus musculus OX=10090 GN=Pc PE=1 SV=1	Q05920	Pc	uniprot_Mus-musculus_SP.fasta	129,685.9	100.0%	69	121	363	1.38%	62.5%	SILVKDTQAMK	R	E	99.7%	56.2	25.0	18.9	45.8	0	2	0	0	2	1,249.6823	1,386.52		46,124.4	1086	1096	Empty	true	
22-2895	19	19	20220411_bbm1840_22-2895_Killinger_9 (F006909)	Pyruvate carboxylase, mitochondrial OS=Mus musculus OX=10090 GN=Pc PE=1 SV=1	Q05920	Pc	uniprot_Mus-musculus_SP.fasta	129,685.9	100.0%	69	121	363	1.38%	62.5%	SKVLKDLPR	R	I	99.3%	38.8	25.0	13.1	14.6	0	1	0	0	2	1,055.6573	1,614.42		35,200.6	965	973	Empty	true	
22-2895	19	19	20220411_bbm1840_22-2895_Killinger_9 (F006909)	Pyruvate carboxylase, mitochondrial OS=Mus musculus OX=10090 GN=Pc PE=1 SV=1	Q05920	Pc	uniprot_Mus-musculus_SP.fasta	129,685.9	100.0%	69	121	363	1.38%	62.5%	SLPDLGLRQENIR	R	I	97.9%	20.2	25.0	15.3	8.14	0	0	1	0	2	1,510.8338	2,833.39		720600	356	368	Empty	true	
22-2895	19	19	20220411_bbm1840_22-2895_Killinger_9 (F006909)	Pyruvate carboxylase, mitochondrial OS=Mus musculus OX=10090 GN=Pc PE=1 SV=1	Q05920	Pc	uniprot_Mus-musculus_SP.fasta	129,685.9	100.0%	69	121	363	1.38%	62.5%	SRLTSDSVK	R	L	98.7%	31.2	25.0	30.1	18.4	0	1	0	0	2	992.5371	931.181		39,438.9	289	297	Empty	true	
22-2895	19	19	20220411_bbm1840_22-2895_Killinger_9 (F006909)	Pyruvate carboxylase, mitochondrial OS=Mus musculus OX=10090 GN=Pc PE=1 SV=1	Q05920	Pc	uniprot_Mus-musculus_SP.fasta	129,685.9	100.0%	69	121	363	1.38%	62.5%	SSSAPVASPNVR	R	R	99.7%	55.6	25.0	23.8	45.4	0	2	0	0	2	1,171.6064	1,437.69		787635	19	30	Empty	true	
22-2895	19	19	20220411_bbm1840_22-2895_Killinger_9 (F006909)	Pyruvate carboxylase, mitochondrial OS=Mus musculus OX=10090 GN=Pc PE=1 SV=1	Q05920	Pc	uniprot_Mus-musculus_SP.fasta	129,685.9	100.0%	69	121	363	1.38%	62.5%	SVVEFLQGYIGIPHGGFPEPFR	R	S	99.7%	84.2	27.5	13.1	77.1	0	0	6	0	2	2,446.2556	4,947.60		340022	943	964	Empty	true	
22-2895	19	19	20220411_bbm1840_22-2895_Killinger_9 (F006909)	Pyruvate carboxylase, mitochondrial OS=Mus musculus OX=10090 GN=Pc PE=1 SV=1	Q05920	Pc	uniprot_Mus-musculus_SP.fasta	129,685.9	100.0%	69	121	363	1.38%	62.5%	TKYSLEYYMGLAEELVR	R	A	99.7%	89.4	27.5	0.000	85.5	0	3	11	0	2	2,081.0261	5,069.14		330826	716	732	Empty	true	
22-2895	19	19	20220411_bbm1840_22-2895_Killinger_9 (F006909)	Pyruvate carboxylase, mitochondrial OS=Mus musculus OX=10090 GN=Pc PE=1 SV=1	Q05920	Pc	uniprot_Mus-musculus_SP.fasta	129,685.9	100.0%	69	121	363	1.38%	62.5%	TVAVYSEQDTGQMHR	R	Q	99.7%	43.3	25.0	16.4	37.1	0	0	2	0	2	1,737.7862	1,520.23		877912	63	77	Empty	true	
22-2895	19	19	20220411_bbm1840_22-2895_Killinger_9 (F006909)	Pyruvate carboxylase, mitochondrial OS=Mus musculus OX=10090 GN=Pc PE=1 SV=1	Q05920	Pc	uniprot_Mus-musculus_SP.fasta	129,685.9	100.0%	69	121	363	1.38%	62.5%	VAKENGVDAVHPGYGFLSER	K	A	99.7%	64.9	27.8	16.8	64.5	0	0	6	0	2	2,146.0565	2,805.20		746921	105	124	Empty	true	
22-2895	19	19	20220411_bbm1840_22-2895_Killinger_9 (F006909)	Pyruvate carboxylase, mitochondrial OS=Mus musculus OX=10090 GN=Pc PE=1 SV=1	Q05920	Pc	uniprot_Mus-musculus_SP.fasta	129,685.9	100.0%	69	121	363	1.38%	62.5%	VFDYSEYWEGAR	R	G	99.7%	97.6	25.0	13.1	89.5	0	4	0	0	2	1,521.6644	3,545.05		313453	831	842	Empty	true	
22-2895	19	19	20220411_bbm1840_22-2895_Killinger_9 (F006909)	Pyruvate carboxylase, mitochondrial OS=Mus musculus OX=10090 GN=Pc PE=1 SV=1	Q05920	Pc	uniprot_Mus-musculus_SP.fasta	129,685.9	100.0%	69	121	363	1.38%	62.5%	VIAHGKDHPTAATK	K	M	99.7%	44.2	26.3	17.3	35.5	0	0	2	0	2	1,445.7861	746.861		61,988.2	429	442	Empty	true	
22-2895	19	19	20220411_bbm1840_22-2895_Killinger_9 (F006909)	Pyruvate carboxylase, mitochondrial OS=Mus musculus OX=10090 GN=Pc PE=1 SV=1	Q05920	Pc	uniprot_Mus-musculus_SP.fasta	129,685.9	100.0%	69	121	363	1.38%	62.5%	VMVANRGEIAIR	K	V	96.0%	19.2	25.9	16.6	15.2	0	0	1	0	2	1,344.7417	1,965.47		149958	40	51	Empty	true	
22-2895	19	19	20220411_bbm1840_22-2895_Killinger_9 (F006909)	Pyruvate carboxylase, mitochondrial OS=Mus musculus OX=10090 GN=Pc PE=1 SV=1	Q05920	Pc	uniprot_Mus-musculus_SP.fasta	129,685.9	100.0%	69	121	363	1.38%	62.5%	VTTEDPAR	R	S	98.9%	32.6	25.0	16.0	23.1	0	2	0	0	2	888.4422	838.867		219277	378	385	Empty	true	
22-2895	19	19	20220411_bbm1840_22-2895_Killinger_9 (F006909)	Pyruvate carboxylase, mitochondrial OS=Mus musculus OX=10090 GN=Pc PE=1 SV=1	Q05920	Pc	uniprot_Mus-musculus_SP.fasta	129,685.9	100.0%	69	121	363	1.38%	62.5%	VVEIAPATHLDPQLR	K	S	99.7%	60.7	25.4	18.7	60.4	0	2	4	0	2	1,658.9226	2,880.72		1378320	274	288	Empty	true	
22-2895	19	19	20220411_bbm1840_22-2895_Killinger_9 (F006909)	Pyruvate carboxylase, mitochondrial OS=Mus musculus OX=10090 GN=Pc PE=1 SV=1	Q05920	Pc	uniprot_Mus-musculus_SP.fasta	129,685.9	100.0%	69	121	363	1.38%	62.5%	VVHSYEELEENYTR	R	A	99.7%	87.3	25.0	13.5	82.3	0	2	6	0	2	1,767.8183	2,547.45		763017	206	219	Empty	true	
22-2895	19	19	20220411_bbm1840_22-2895_Killinger_9 (F006909)	Pyruvate carboxylase, mitochondrial OS=Mus musculus OX=10090 GN=Pc PE=1 SV=1	Q05920	Pc	uniprot_Mus-musculus_SP.fasta	129,685.9	100.0%	69	121	363	1.38%	62.5%	YSLEYYMGLAEELVR	K	A	99.7%	87.7	26.2	14.3	83.4	0	7	5	0	2	1,851.8834	4,687.25		152604	718	732	Empty	true	
22-2895	19	19	20220411_bbm1840_22-2895_Killinger_9 (F006909)	Histone H2A type 1-B OS=Mus musculus OX=10090 GN=Hist1h2ab PE=1 SV=1	C0HKE1,C0HKE2,C0HKE3,C0HKE4,C0HKE5,C0HKE6,C0HKE7,C0HKE8,C0HKE9,Q8BFU2,Q8CGP5,Q8CGP6,Q8CGP7,Q8R1M2	H2afj,Hist1h2ab,Hist1h2ac,Hist1h2ad,Hist1h2ae,Hist1h2af,Hist1h2ag,Hist1h2ah,Hist1h2ai,Hist1h2ak,Hist1h2an,Hist1h2ao,Hist1h2ap,Hist3h2a	uniprot_Mus-musculus_SP.fasta	14,136.1	98.6%	1	1	2	0.00760%	36.9%	VGAGAPVYLAAVLEYLTAEILELAGNAAR	R	D	99.7%	55.2	25.0	13.1	44.7	0	0	2	0	2	2,915.5878	6,679.17		8,853.40	44	72	Empty	true	
22-2895	19	19	20220411_bbm1840_22-2895_Killinger_9 (F006909)	Histone H2A type 1-B OS=Mus musculus OX=10090 GN=Hist1h2ab PE=1 SV=1	C0HKE1,C0HKE2,C0HKE3,C0HKE4,C0HKE5,C0HKE6,C0HKE7,C0HKE8,C0HKE9,Q8BFU2,Q8CGP5,Q8CGP6,Q8CGP7,Q8R1M2	H2afj,Hist1h2ab,Hist1h2ac,Hist1h2ad,Hist1h2ae,Hist1h2af,Hist1h2ag,Hist1h2ah,Hist1h2ai,Hist1h2ak,Hist1h2an,Hist1h2ao,Hist1h2ap,Hist3h2a	uniprot_Mus-musculus_SP.fasta	14,136.1	98.6%	1	1	2	0.00760%	36.9%	VTIAQGGVLPNIQAVLLPK	R	K	99.7%	39.4	25.0	0.000	39.4	0	1	2	0	2	1,931.1691	4,467.52		44,208.5	101	119	Empty	false	Q6GSS7,Q64523
22-2895	19	19	20220411_bbm1840_22-2895_Killinger_9 (F006909)	Keratin, type II cuticular Hb5 OS=Mus musculus OX=10090 GN=Krt85 PE=1 SV=2	Q9Z2T6	Krt85	uniprot_Mus-musculus_SP.fasta	55,758.8	99.2%	1	1	2	0.00760%	2.17%	EAECVEADSGR	R	L	99.7%	74.1	25.0	13.0	74.1	0	2	0	0	2	1,222.5005	993.688		29,884.2	182	192	Empty	true	
22-2895	19	19	20220411_bbm1840_22-2895_Killinger_9 (F006909)	Aconitate hydratase, mitochondrial OS=Mus musculus OX=10090 GN=Aco2 PE=1 SV=1	Q99KI0	Aco2	uniprot_Mus-musculus_SP.fasta	85,465.9	100.0%	14	17	34	0.129%	23.3%	AKDINQEVYNFLATAGAK	R	Y	99.7%	41.7	27.2	13.0	40.9	0	0	2	0	2	1,953.0077	4,078.43		67,052.9	143	160	Empty	true	
22-2895	19	19	20220411_bbm1840_22-2895_Killinger_9 (F006909)	Aconitate hydratase, mitochondrial OS=Mus musculus OX=10090 GN=Aco2 PE=1 SV=1	Q99KI0	Aco2	uniprot_Mus-musculus_SP.fasta	85,465.9	100.0%	14	17	34	0.129%	23.3%	ATIERDGYAQILR	R	D	99.7%	40.0	26.0	19.0	26.1	0	0	2	0	2	1,505.8072	2,591.42		184428	425	437	Empty	true	
22-2895	19	19	20220411_bbm1840_22-2895_Killinger_9 (F006909)	Aconitate hydratase, mitochondrial OS=Mus musculus OX=10090 GN=Aco2 PE=1 SV=1	Q99KI0	Aco2	uniprot_Mus-musculus_SP.fasta	85,465.9	100.0%	14	17	34	0.129%	23.3%	DINQEVYNFLATAGAK	K	Y	99.7%	96.6	26.5	13.4	90.5	0	2	2	0	2	1,753.8756	4,742.14		65,662.8	145	160	Empty	true	
22-2895	19	19	20220411_bbm1840_22-2895_Killinger_9 (F006909)	Aconitate hydratase, mitochondrial OS=Mus musculus OX=10090 GN=Aco2 PE=1 SV=1	Q99KI0	Aco2	uniprot_Mus-musculus_SP.fasta	85,465.9	100.0%	14	17	34	0.129%	23.3%	FKLEAPDADELPR	K	S	99.7%	52.3	26.2	30.2	40.4	0	2	2	0	2	1,500.7695	3,028.27		251565	522	534	Empty	true	
22-2895	19	19	20220411_bbm1840_22-2895_Killinger_9 (F006909)	Aconitate hydratase, mitochondrial OS=Mus musculus OX=10090 GN=Aco2 PE=1 SV=1	Q99KI0	Aco2	uniprot_Mus-musculus_SP.fasta	85,465.9	100.0%	14	17	34	0.129%	23.3%	IVYGHLDDPANQEIER	K	G	99.7%	63.0	26.4	13.0	59.1	0	0	2	0	2	1,868.9139	2,488.57		325238	69	84	Empty	true	
22-2895	19	19	20220411_bbm1840_22-2895_Killinger_9 (F006909)	Aconitate hydratase, mitochondrial OS=Mus musculus OX=10090 GN=Aco2 PE=1 SV=1	Q99KI0	Aco2	uniprot_Mus-musculus_SP.fasta	85,465.9	100.0%	14	17	34	0.129%	23.3%	LTGSLSGWTSPK	K	D	99.7%	54.1	26.8	15.7	52.0	0	2	0	0	2	1,233.6475	2,756.65		159159	234	245	Empty	true	
22-2895	19	19	20220411_bbm1840_22-2895_Killinger_9 (F006909)	Aconitate hydratase, mitochondrial OS=Mus musculus OX=10090 GN=Aco2 PE=1 SV=1	Q99KI0	Aco2	uniprot_Mus-musculus_SP.fasta	85,465.9	100.0%	14	17	34	0.129%	23.3%	NAVTQEFGPVPDTAR	R	Y	99.7%	74.0	26.3	14.8	50.6	0	2	0	0	2	1,601.7919	2,743.51		45,931.0	634	648	Empty	true	
22-2895	19	19	20220411_bbm1840_22-2895_Killinger_9 (F006909)	Aconitate hydratase, mitochondrial OS=Mus musculus OX=10090 GN=Aco2 PE=1 SV=1	Q99KI0	Aco2	uniprot_Mus-musculus_SP.fasta	85,465.9	100.0%	14	17	34	0.129%	23.3%	QGLLPLTFADPSDYNK	K	I	99.7%	56.2	27.0	0.000	56.2	0	2	0	0	2	1,778.8962	4,109.09		40,603.0	702	717	Empty	true	
22-2895	19	19	20220411_bbm1840_22-2895_Killinger_9 (F006909)	Aconitate hydratase, mitochondrial OS=Mus musculus OX=10090 GN=Aco2 PE=1 SV=1	Q99KI0	Aco2	uniprot_Mus-musculus_SP.fasta	85,465.9	100.0%	14	17	34	0.129%	23.3%	SQFTITPGSEQIR	K	A	99.7%	47.4	26.9	19.1	41.2	0	2	0	0	2	1,463.7490	2,674.31		93,329.4	412	424	Empty	true	
22-2895	19	19	20220411_bbm1840_22-2895_Killinger_9 (F006909)	Aconitate hydratase, mitochondrial OS=Mus musculus OX=10090 GN=Aco2 PE=1 SV=1	Q99KI0	Aco2	uniprot_Mus-musculus_SP.fasta	85,465.9	100.0%	14	17	34	0.129%	23.3%	VAGILTVK	K	G	99.0%	44.7	25.0	17.6	13.0	0	2	0	0	2	800.5241	2,331.09		119568	251	258	Empty	true	
22-2895	19	19	20220411_bbm1840_22-2895_Killinger_9 (F006909)	Aconitate hydratase, mitochondrial OS=Mus musculus OX=10090 GN=Aco2 PE=1 SV=1	Q99KI0	Aco2	uniprot_Mus-musculus_SP.fasta	85,465.9	100.0%	14	17	34	0.129%	23.3%	VAMSHFEPSEYIR	K	Y	99.7%	46.5	25.0	13.0	36.5	0	2	2	0	2	1,581.7366	2,616.82		303034	32	44	Empty	true	
22-2895	19	19	20220411_bbm1840_22-2895_Killinger_9 (F006909)	Aconitate hydratase, mitochondrial OS=Mus musculus OX=10090 GN=Aco2 PE=1 SV=1	Q99KI0	Aco2	uniprot_Mus-musculus_SP.fasta	85,465.9	100.0%	14	17	34	0.129%	23.3%	VAVPSTIHCDHLIEAQVGGEK	K	D	98.5%	24.4	28.4	13.2	21.4	0	0	1	0	2	2,260.1393	2,687.55		32,226.8	118	138	Empty	true	
22-2895	19	19	20220411_bbm1840_22-2895_Killinger_9 (F006909)	Aconitate hydratase, mitochondrial OS=Mus musculus OX=10090 GN=Aco2 PE=1 SV=1	Q99KI0	Aco2	uniprot_Mus-musculus_SP.fasta	85,465.9	100.0%	14	17	34	0.129%	23.3%	VDVSPTSQR	R	L	99.7%	38.2	25.0	23.4	31.0	0	2	0	0	2	988.5058	1,194.72		335658	556	564	Empty	true	
22-2895	19	19	20220411_bbm1840_22-2895_Killinger_9 (F006909)	Aconitate hydratase, mitochondrial OS=Mus musculus OX=10090 GN=Aco2 PE=1 SV=1	Q99KI0	Aco2	uniprot_Mus-musculus_SP.fasta	85,465.9	100.0%	14	17	34	0.129%	23.3%	WVVIGDENYGEGSSR	R	E	99.7%	69.5	25.0	13.5	67.7	0	3	0	0	2	1,667.7660	3,040.29		63,333.6	657	671	Empty	true	
22-2895	19	19	20220411_bbm1840_22-2895_Killinger_9 (F006909)	Carbonic anhydrase 2 OS=Mus musculus OX=10090 GN=Ca2 PE=1 SV=4	P00920	Ca2	uniprot_Mus-musculus_SP.fasta	29,033.0	98.6%	1	1	2	0.00760%	6.15%	AVQQPDGLAVLGIFLK	K	I	99.7%	64.1	25.0	0.000	64.1	0	2	0	0	2	1,668.9686	5,113.02		14,818.8	133	148	Empty	true	
22-2895	19	19	20220411_bbm1840_22-2895_Killinger_9 (F006909)	Peroxiredoxin-1 OS=Mus musculus OX=10090 GN=Prdx1 PE=1 SV=1	P35700	Prdx1	uniprot_Mus-musculus_SP.fasta	22,177.5	100.0%	2	2	4	0.0152%	10.6%	LVQAFQFTDK	R	H	99.7%	50.9	25.0	13.2	45.2	0	2	0	0	2	1,196.6311	3,016.81		77,809.2	159	168	Empty	true	
22-2895	19	19	20220411_bbm1840_22-2895_Killinger_9 (F006909)	Peroxiredoxin-1 OS=Mus musculus OX=10090 GN=Prdx1 PE=1 SV=1	P35700	Prdx1	uniprot_Mus-musculus_SP.fasta	22,177.5	100.0%	2	2	4	0.0152%	10.6%	QITINDLPVGR	R	S	98.0%	36.2	25.0	13.3	0.000	0	2	0	0	2	1,225.6901	3,089.97		95,008.4	141	151	Empty	true	
22-2895	19	19	20220411_bbm1840_22-2895_Killinger_9 (F006909)	Keratin, type I cytoskeletal 16 OS=Mus musculus OX=10090 GN=Krt16 PE=1 SV=3	Q9Z2K1	Krt16	uniprot_Mus-musculus_SP.fasta	51,607.7	98.6%	1	1	2	0.00760%	7.25%	ASLENSLEETKGR	K	Y	99.7%	80.2	26.8	19.3	72.8	0	2	0	0	2	1,433.7231	1,969.64		32,110.5	351	363	Empty	true	
22-2895	19	19	20220411_bbm1840_22-2895_Killinger_9 (F006909)	Keratin, type I cytoskeletal 16 OS=Mus musculus OX=10090 GN=Krt16 PE=1 SV=3	Q9Z2K1	Krt16	uniprot_Mus-musculus_SP.fasta	51,607.7	98.6%	1	1	2	0.00760%	7.25%	TRLEQEIATYR	K	R	99.7%	40.2	26.1	13.0	37.8	0	1	0	0	2	1,379.7278	2,552.86		34,251.7	404	414	Empty	false	Q9QWL7,Q61781,Q6IFX2
22-2895	19	19	20220411_bbm1840_22-2895_Killinger_9 (F006909)	Keratin, type I cytoskeletal 16 OS=Mus musculus OX=10090 GN=Krt16 PE=1 SV=3	Q9Z2K1	Krt16	uniprot_Mus-musculus_SP.fasta	51,607.7	98.6%	1	1	2	0.00760%	7.25%	TRLEQEIATYRR	K	L	99.6%	24.2	25.8	15.4	22.7	0	0	2	0	2	1,535.8289	2,334.67		204898	404	415	Empty	false	Q9QWL7,Q61781,Q6IFX2
22-2895	19	19	20220411_bbm1840_22-2895_Killinger_9 (F006909)	Keratin, type I cytoskeletal 16 OS=Mus musculus OX=10090 GN=Krt16 PE=1 SV=3	Q9Z2K1	Krt16	uniprot_Mus-musculus_SP.fasta	51,607.7	98.6%	1	1	2	0.00760%	7.25%	VTMQNLNDR	K	L	99.7%	72.7	25.0	24.7	0.000	0	3	0	0	2	1,106.5260	1,009.20		352278	115	123	Empty	false	P02535,Q61781
22-2895	19	19	20220411_bbm1840_22-2895_Killinger_9 (F006909)	Histone H2B type 1-B OS=Mus musculus OX=10090 GN=Hist1h2bb PE=1 SV=3	Q64475	Hist1h2bb	uniprot_Mus-musculus_SP.fasta	13,952.7	100.0%	1	1	2	0.00760%	11.9%	AMGIMNSFVNDIFER	K	I	99.7%	64.8	25.0	0.000	64.8	0	2	0	0	2	1,743.8193	4,914.77		30,233.1	59	73	Empty	true	
22-2895	19	19	20220411_bbm1840_22-2895_Killinger_9 (F006909)	Eukaryotic peptide chain release factor GTP-binding subunit ERF3B OS=Mus musculus OX=10090 GN=Gspt2 PE=1 SV=1	Q149F3,Q8R050	Gspt1,Gspt2	uniprot_Mus-musculus_SP.fasta	69,147.4	98.6%	1	1	1	0.00380%	3.64%	SFVPNMIGGASQADLAVLVISAR	K	K	99.7%	28.9	26.4	17.1	28.9	0	0	1	0	2	2,316.2381	4,939.90		10,272.8	297	319	Empty	true	
22-2895	19	19	20220411_bbm1840_22-2895_Killinger_9 (F006909)	Sodium/potassium-transporting ATPase subunit alpha-3 OS=Mus musculus OX=10090 GN=Atp1a3 PE=1 SV=1	Q6PIC6	Atp1a3	uniprot_Mus-musculus_SP.fasta	111,694.4	100.0%	22	23	43	0.163%	26.7%	ADIGVAMGIAGSDVSK	K	Q	99.7%	78.8	26.7	16.5	75.0	0	2	0	0	2	1,506.7471	2,422.74		39,812.3	718	733	Empty	true	
22-2895	19	19	20220411_bbm1840_22-2895_Killinger_9 (F006909)	Sodium/potassium-transporting ATPase subunit alpha-3 OS=Mus musculus OX=10090 GN=Atp1a3 PE=1 SV=1	Q6PIC6	Atp1a3	uniprot_Mus-musculus_SP.fasta	111,694.4	100.0%	22	23	43	0.163%	26.7%	CATILLQGK	R	E	99.7%	61.7	26.3	27.3	49.3	0	3	0	0	2	1,003.5607	2,265.72		328182	508	516	Empty	true	
22-2895	19	19	20220411_bbm1840_22-2895_Killinger_9 (F006909)	Sodium/potassium-transporting ATPase subunit alpha-3 OS=Mus musculus OX=10090 GN=Atp1a3 PE=1 SV=1	Q6PIC6	Atp1a3	uniprot_Mus-musculus_SP.fasta	111,694.4	100.0%	22	23	43	0.163%	26.7%	CIELSSGSVK	K	L	99.7%	42.5	25.5	24.4	32.2	0	2	0	0	2	1,079.5402	1,951.99		117563	449	458	Empty	true	
22-2895	19	19	20220411_bbm1840_22-2895_Killinger_9 (F006909)	Sodium/potassium-transporting ATPase subunit alpha-3 OS=Mus musculus OX=10090 GN=Atp1a3 PE=1 SV=1	Q6PIC6	Atp1a3	uniprot_Mus-musculus_SP.fasta	111,694.4	100.0%	22	23	43	0.163%	26.7%	DGPNALTPPPTTPEWVK	R	F	99.7%	43.1	27.3	13.0	40.6	0	2	0	0	2	1,819.9228	3,249.61		30,626.3	65	81	Empty	true	Q6PIE5,Q8VDN2
22-2895	19	19	20220411_bbm1840_22-2895_Killinger_9 (F006909)	Sodium/potassium-transporting ATPase subunit alpha-3 OS=Mus musculus OX=10090 GN=Atp1a3 PE=1 SV=1	Q6PIC6	Atp1a3	uniprot_Mus-musculus_SP.fasta	111,694.4	100.0%	22	23	43	0.163%	26.7%	DVAGDASESALLK	R	C	99.7%	75.7	26.6	23.0	62.3	0	2	0	0	2	1,275.6428	2,492.32		115559	436	448	Empty	true	
22-2895	19	19	20220411_bbm1840_22-2895_Killinger_9 (F006909)	Sodium/potassium-transporting ATPase subunit alpha-3 OS=Mus musculus OX=10090 GN=Atp1a3 PE=1 SV=1	Q6PIC6	Atp1a3	uniprot_Mus-musculus_SP.fasta	111,694.4	100.0%	22	23	43	0.163%	26.7%	EQPLDEEMKEAFQNAYLELGGLGER	K	V	99.6%	27.6	27.7	0.000	18.5	0	0	1	0	2	2,866.3567	5,119.83		6,599.90	517	541	Empty	true	
22-2895	19	19	20220411_bbm1840_22-2895_Killinger_9 (F006909)	Sodium/potassium-transporting ATPase subunit alpha-3 OS=Mus musculus OX=10090 GN=Atp1a3 PE=1 SV=1	Q6PIC6	Atp1a3	uniprot_Mus-musculus_SP.fasta	111,694.4	100.0%	22	23	43	0.163%	26.7%	GGQDNIPVLK	K	R	97.6%	28.6	25.0	15.6	15.3	0	1	0	0	2	1,040.5737	2,322.53		61,719.7	425	434	Empty	true	
22-2895	19	19	20220411_bbm1840_22-2895_Killinger_9 (F006909)	Sodium/potassium-transporting ATPase subunit alpha-3 OS=Mus musculus OX=10090 GN=Atp1a3 PE=1 SV=1	Q6PIC6	Atp1a3	uniprot_Mus-musculus_SP.fasta	111,694.4	100.0%	22	23	43	0.163%	26.7%	GGQDNIPVLKR	K	D	99.7%	55.5	25.0	13.1	46.5	0	2	0	0	2	1,196.6748	1,979.45		72,260.4	425	435	Empty	true	
22-2895	19	19	20220411_bbm1840_22-2895_Killinger_9 (F006909)	Sodium/potassium-transporting ATPase subunit alpha-3 OS=Mus musculus OX=10090 GN=Atp1a3 PE=1 SV=1	Q6PIC6	Atp1a3	uniprot_Mus-musculus_SP.fasta	111,694.4	100.0%	22	23	43	0.163%	26.7%	GVGIISEGNETVEDIAAR	K	L	99.7%	85.1	26.8	16.2	81.7	0	1	0	0	2	1,829.9241	3,386.01		65,217.0	620	637	Empty	true	Q6PIE5,Q8VDN2
22-2895	19	19	20220411_bbm1840_22-2895_Killinger_9 (F006909)	Sodium/potassium-transporting ATPase subunit alpha-3 OS=Mus musculus OX=10090 GN=Atp1a3 PE=1 SV=1	Q6PIC6	Atp1a3	uniprot_Mus-musculus_SP.fasta	111,694.4	100.0%	22	23	43	0.163%	26.7%	GVVVATGDR	R	T	99.7%	40.8	25.6	20.1	30.0	0	2	0	0	2	873.4789	1,260.00		140956	246	254	Empty	true	
22-2895	19	19	20220411_bbm1840_22-2895_Killinger_9 (F006909)	Sodium/potassium-transporting ATPase subunit alpha-3 OS=Mus musculus OX=10090 GN=Atp1a3 PE=1 SV=1	Q6PIC6	Atp1a3	uniprot_Mus-musculus_SP.fasta	111,694.4	100.0%	22	23	43	0.163%	26.7%	LIFDNLKK	R	S	98.4%	30.5	25.0	19.5	18.2	0	2	0	0	2	990.5984	2,549.48		128368	757	764	Empty	true	Q64436,Q6PIE5,Q8VDN2
22-2895	19	19	20220411_bbm1840_22-2895_Killinger_9 (F006909)	Sodium/potassium-transporting ATPase subunit alpha-3 OS=Mus musculus OX=10090 GN=Atp1a3 PE=1 SV=1	Q6PIC6	Atp1a3	uniprot_Mus-musculus_SP.fasta	111,694.4	100.0%	22	23	43	0.163%	26.7%	LIIVEGCQR	K	Q	99.7%	58.7	26.7	23.0	47.7	0	2	0	0	2	1,087.5930	2,208.90		259122	689	697	Empty	true	Q6PIE5,Q8VDN2
22-2895	19	19	20220411_bbm1840_22-2895_Killinger_9 (F006909)	Sodium/potassium-transporting ATPase subunit alpha-3 OS=Mus musculus OX=10090 GN=Atp1a3 PE=1 SV=1	Q6PIC6	Atp1a3	uniprot_Mus-musculus_SP.fasta	111,694.4	100.0%	22	23	43	0.163%	26.7%	LNIPVSQVNPR	R	D	99.7%	50.4	25.0	28.4	44.7	0	2	0	0	2	1,236.7059	2,580.76		108975	638	648	Empty	true	Q6PIE5
22-2895	19	19	20220411_bbm1840_22-2895_Killinger_9 (F006909)	Sodium/potassium-transporting ATPase subunit alpha-3 OS=Mus musculus OX=10090 GN=Atp1a3 PE=1 SV=1	Q6PIC6	Atp1a3	uniprot_Mus-musculus_SP.fasta	111,694.4	100.0%	22	23	43	0.163%	26.7%	MQVNAEEVVVGDLVEIK	K	G	99.7%	43.7	27.2	18.7	39.1	0	0	2	0	2	1,887.9734	4,180.41		47,182.2	168	184	Empty	true	
22-2895	19	19	20220411_bbm1840_22-2895_Killinger_9 (F006909)	Sodium/potassium-transporting ATPase subunit alpha-3 OS=Mus musculus OX=10090 GN=Atp1a3 PE=1 SV=1	Q6PIC6	Atp1a3	uniprot_Mus-musculus_SP.fasta	111,694.4	100.0%	22	23	43	0.163%	26.7%	MSVEEVCR	K	K	99.0%	44.8	25.0	16.1	17.0	0	2	0	0	2	1,025.4390	1,216.69		87,008.0	36	43	Empty	true	
22-2895	19	19	20220411_bbm1840_22-2895_Killinger_9 (F006909)	Sodium/potassium-transporting ATPase subunit alpha-3 OS=Mus musculus OX=10090 GN=Atp1a3 PE=1 SV=1	Q6PIC6	Atp1a3	uniprot_Mus-musculus_SP.fasta	111,694.4	100.0%	22	23	43	0.163%	26.7%	NMVPQQALVIR	K	E	99.4%	35.2	25.0	14.9	22.1	0	2	0	0	2	1,284.7094	2,485.85		89,912.7	153	163	Empty	true	Q6PIE5,Q8VDN2
22-2895	19	19	20220411_bbm1840_22-2895_Killinger_9 (F006909)	Sodium/potassium-transporting ATPase subunit alpha-3 OS=Mus musculus OX=10090 GN=Atp1a3 PE=1 SV=1	Q6PIC6	Atp1a3	uniprot_Mus-musculus_SP.fasta	111,694.4	100.0%	22	23	43	0.163%	26.7%	QGAIVAVTGDGVNDSPALK	R	K	99.7%	84.8	26.4	0.000	84.8	0	2	0	0	2	1,811.9500	2,778.94		31,225.9	698	716	Empty	true	Q6PIE5,Q8VDN2
22-2895	19	19	20220411_bbm1840_22-2895_Killinger_9 (F006909)	Sodium/potassium-transporting ATPase subunit alpha-3 OS=Mus musculus OX=10090 GN=Atp1a3 PE=1 SV=1	Q6PIC6	Atp1a3	uniprot_Mus-musculus_SP.fasta	111,694.4	100.0%	22	23	43	0.163%	26.7%	QGAIVAVTGDGVNDSPALKK	R	A	99.7%	64.2	25.4	0.000	60.5	0	0	2	0	2	1,940.0450	2,450.33		130445	698	717	Empty	true	Q6PIE5,Q8VDN2
22-2895	19	19	20220411_bbm1840_22-2895_Killinger_9 (F006909)	Sodium/potassium-transporting ATPase subunit alpha-3 OS=Mus musculus OX=10090 GN=Atp1a3 PE=1 SV=1	Q6PIC6	Atp1a3	uniprot_Mus-musculus_SP.fasta	111,694.4	100.0%	22	23	43	0.163%	26.7%	SSHTWVALSHIAGLCNR	K	A	99.7%	37.8	27.2	14.8	31.3	0	0	2	0	2	1,908.9497	3,303.14		375632	404	420	Empty	true	
22-2895	19	19	20220411_bbm1840_22-2895_Killinger_9 (F006909)	Sodium/potassium-transporting ATPase subunit alpha-3 OS=Mus musculus OX=10090 GN=Atp1a3 PE=1 SV=1	Q6PIC6	Atp1a3	uniprot_Mus-musculus_SP.fasta	111,694.4	100.0%	22	23	43	0.163%	26.7%	VDNSSLTGESEPQTR	K	S	99.7%	97.7	25.1	16.8	86.1	0	2	0	0	2	1,619.7508	1,618.93		50,023.8	203	217	Empty	true	Q64436,Q6PIE5,Q8VDN2
22-2895	19	19	20220411_bbm1840_22-2895_Killinger_9 (F006909)	Sodium/potassium-transporting ATPase subunit alpha-3 OS=Mus musculus OX=10090 GN=Atp1a3 PE=1 SV=1	Q6PIC6	Atp1a3	uniprot_Mus-musculus_SP.fasta	111,694.4	100.0%	22	23	43	0.163%	26.7%	VIMVTGDHPITAK	K	A	99.7%	47.8	25.0	13.3	44.9	0	2	2	0	2	1,397.7460	1,917.86		231759	603	615	Empty	true	Q64436,Q6PIE5,Q8VDN2
22-2895	19	19	20220411_bbm1840_22-2895_Killinger_9 (F006909)	Sodium/potassium-transporting ATPase subunit alpha-3 OS=Mus musculus OX=10090 GN=Atp1a3 PE=1 SV=1	Q6PIC6	Atp1a3	uniprot_Mus-musculus_SP.fasta	111,694.4	100.0%	22	23	43	0.163%	26.7%	YNTDCVQGLTHSK	K	A	99.3%	22.0	25.0	0.000	16.3	0	0	1	0	2	1,522.6956	1,927.39		76,311.0	45	57	Empty	true	
22-2895	19	19	20220411_bbm1840_22-2895_Killinger_9 (F006909)	Protein S100-A11 OS=Mus musculus OX=10090 GN=S100a11 PE=1 SV=1	P50543	S100a11	uniprot_Mus-musculus_SP.fasta	11,083.3	98.6%	1	1	2	0.00760%	16.3%	TEFLSFMNTELAAFTK	K	N	99.7%	70.6	27.0	13.1	70.4	0	2	0	0	2	1,849.9041	5,158.86		13,504.4	32	47	Empty	true	
22-2895	19	19	20220411_bbm1840_22-2895_Killinger_9 (F006909)	ADP/ATP translocase 1 OS=Mus musculus OX=10090 GN=Slc25a4 PE=1 SV=4	P48962	Slc25a4	uniprot_Mus-musculus_SP.fasta	32,905.4	100.0%	18	21	36	0.137%	50.0%	AAYFGVYDTAK	R	G	99.1%	36.3	25.5	0.000	31.5	0	1	0	0	2	1,205.5837	2,770.15		54,255.1	189	199	Empty	true	
22-2895	19	19	20220411_bbm1840_22-2895_Killinger_9 (F006909)	ADP/ATP translocase 1 OS=Mus musculus OX=10090 GN=Slc25a4 PE=1 SV=4	P48962	Slc25a4	uniprot_Mus-musculus_SP.fasta	32,905.4	100.0%	18	21	36	0.137%	50.0%	DFLAGGIAAAVSK	K	T	99.7%	79.4	26.0	21.4	43.1	0	2	0	0	2	1,219.6682	3,579.77		126727	11	23	Empty	true	
22-2895	19	19	20220411_bbm1840_22-2895_Killinger_9 (F006909)	ADP/ATP translocase 1 OS=Mus musculus OX=10090 GN=Slc25a4 PE=1 SV=4	P48962	Slc25a4	uniprot_Mus-musculus_SP.fasta	32,905.4	100.0%	18	21	36	0.137%	50.0%	EFNGLGDCLTK	R	I	99.7%	38.7	25.0	14.6	26.5	0	3	0	0	2	1,253.5833	2,744.47		157793	153	163	Empty	true	
22-2895	19	19	20220411_bbm1840_22-2895_Killinger_9 (F006909)	ADP/ATP translocase 1 OS=Mus musculus OX=10090 GN=Slc25a4 PE=1 SV=4	P48962	Slc25a4	uniprot_Mus-musculus_SP.fasta	32,905.4	100.0%	18	21	36	0.137%	50.0%	EQGFLSFWR	K	G	99.7%	43.9	25.0	14.6	31.8	0	2	0	0	2	1,169.5738	4,240.75		158455	64	72	Empty	true	
22-2895	19	19	20220411_bbm1840_22-2895_Killinger_9 (F006909)	ADP/ATP translocase 1 OS=Mus musculus OX=10090 GN=Slc25a4 PE=1 SV=4	P48962	Slc25a4	uniprot_Mus-musculus_SP.fasta	32,905.4	100.0%	18	21	36	0.137%	50.0%	GAWSNVLR	K	G	98.8%	45.1	27.6	26.3	13.5	0	1	0	0	2	902.4842	2,757.19		41,748.5	273	280	Empty	true	P51881
22-2895	19	19	20220411_bbm1840_22-2895_Killinger_9 (F006909)	ADP/ATP translocase 1 OS=Mus musculus OX=10090 GN=Slc25a4 PE=1 SV=4	P48962	Slc25a4	uniprot_Mus-musculus_SP.fasta	32,905.4	100.0%	18	21	36	0.137%	50.0%	GDQALSFLK	M	D	99.7%	44.1	25.9	18.7	28.1	0	2	0	0	1	1,020.5362	3,814.39		48,883.6	2	10	Empty	true	
22-2895	19	19	20220411_bbm1840_22-2895_Killinger_9 (F006909)	ADP/ATP translocase 1 OS=Mus musculus OX=10090 GN=Slc25a4 PE=1 SV=4	P48962	Slc25a4	uniprot_Mus-musculus_SP.fasta	32,905.4	100.0%	18	21	36	0.137%	50.0%	GDQALSFLKDFLAGGIAAAVSK	M	T	99.7%	69.8	25.9	19.0	62.2	0	2	4	0	1	2,221.1866	6,387.46		30,696.8	2	23	Empty	true	
22-2895	19	19	20220411_bbm1840_22-2895_Killinger_9 (F006909)	ADP/ATP translocase 1 OS=Mus musculus OX=10090 GN=Slc25a4 PE=1 SV=4	P48962	Slc25a4	uniprot_Mus-musculus_SP.fasta	32,905.4	100.0%	18	21	36	0.137%	50.0%	GMGGAFVLVLYDEIK	R	K	99.7%	50.2	26.3	18.2	36.8	0	1	0	0	2	1,627.8403	4,713.95		11,493.4	281	295	Empty	true	P51881
22-2895	19	19	20220411_bbm1840_22-2895_Killinger_9 (F006909)	ADP/ATP translocase 1 OS=Mus musculus OX=10090 GN=Slc25a4 PE=1 SV=4	P48962	Slc25a4	uniprot_Mus-musculus_SP.fasta	32,905.4	100.0%	18	21	36	0.137%	50.0%	GMGGAFVLVLYDEIKK	R	Y	99.7%	44.0	26.0	15.8	39.9	0	0	2	0	2	1,755.9353	4,400.38		150396	281	296	Empty	true	P51881
22-2895	19	19	20220411_bbm1840_22-2895_Killinger_9 (F006909)	ADP/ATP translocase 1 OS=Mus musculus OX=10090 GN=Slc25a4 PE=1 SV=4	P48962	Slc25a4	uniprot_Mus-musculus_SP.fasta	32,905.4	100.0%	18	21	36	0.137%	50.0%	IAKDEGANAFFK	K	G	99.7%	40.4	25.2	14.1	36.8	0	0	1	0	2	1,310.6740	2,343.27		141722	261	272	Empty	true	
22-2895	19	19	20220411_bbm1840_22-2895_Killinger_9 (F006909)	ADP/ATP translocase 1 OS=Mus musculus OX=10090 GN=Slc25a4 PE=1 SV=4	P48962	Slc25a4	uniprot_Mus-musculus_SP.fasta	32,905.4	100.0%	18	21	36	0.137%	50.0%	IPKEQGFLSFWR	R	G	99.3%	24.6	26.0	13.4	24.3	0	0	1	0	2	1,507.8057	3,923.52		38,330.7	61	72	Empty	true	
22-2895	19	19	20220411_bbm1840_22-2895_Killinger_9 (F006909)	ADP/ATP translocase 1 OS=Mus musculus OX=10090 GN=Slc25a4 PE=1 SV=4	P48962	Slc25a4	uniprot_Mus-musculus_SP.fasta	32,905.4	100.0%	18	21	36	0.137%	50.0%	KGADIMYTGTLDCWR	R	K	95.2%	16.0	25.0	0.000	12.7	0	0	1	0	2	1,802.8203	2,958.13		32,317.1	245	259	Empty	true	
22-2895	19	19	20220411_bbm1840_22-2895_Killinger_9 (F006909)	ADP/ATP translocase 1 OS=Mus musculus OX=10090 GN=Slc25a4 PE=1 SV=4	P48962	Slc25a4	uniprot_Mus-musculus_SP.fasta	32,905.4	100.0%	18	21	36	0.137%	50.0%	KGADIMYTGTLDCWRK	R	I	99.7%	31.6	26.2	13.1	31.6	0	0	2	0	2	1,930.9153	2,640.50		82,781.1	245	260	Empty	true	
22-2895	19	19	20220411_bbm1840_22-2895_Killinger_9 (F006909)	ADP/ATP translocase 1 OS=Mus musculus OX=10090 GN=Slc25a4 PE=1 SV=4	P48962	Slc25a4	uniprot_Mus-musculus_SP.fasta	32,905.4	100.0%	18	21	36	0.137%	50.0%	LLLQVQHASK	K	Q	99.7%	41.2	25.0	14.9	29.0	0	2	0	0	2	1,136.6787	1,998.70		203811	34	43	Empty	true	P51881
22-2895	19	19	20220411_bbm1840_22-2895_Killinger_9 (F006909)	ADP/ATP translocase 1 OS=Mus musculus OX=10090 GN=Slc25a4 PE=1 SV=4	P48962	Slc25a4	uniprot_Mus-musculus_SP.fasta	32,905.4	100.0%	18	21	36	0.137%	50.0%	QIFLGGVDR	K	H	95.9%	26.9	25.4	21.6	11.2	0	1	0	0	2	1,004.5525	2,694.55		60,264.4	97	105	Empty	true	
22-2895	19	19	20220411_bbm1840_22-2895_Killinger_9 (F006909)	ADP/ATP translocase 1 OS=Mus musculus OX=10090 GN=Slc25a4 PE=1 SV=4	P48962	Slc25a4	uniprot_Mus-musculus_SP.fasta	32,905.4	100.0%	18	21	36	0.137%	50.0%	TAVAPIER	K	V	99.0%	36.9	25.0	18.5	18.6	0	2	0	0	2	856.4887	1,455.39		417081	24	31	Empty	true	P51881
22-2895	19	19	20220411_bbm1840_22-2895_Killinger_9 (F006909)	ADP/ATP translocase 1 OS=Mus musculus OX=10090 GN=Slc25a4 PE=1 SV=4	P48962	Slc25a4	uniprot_Mus-musculus_SP.fasta	32,905.4	100.0%	18	21	36	0.137%	50.0%	VKLLLQVQHASK	R	Q	99.7%	34.2	25.0	13.5	31.5	0	0	4	0	2	1,363.8421	2,194.28		306272	32	43	Empty	true	P51881
22-2895	19	19	20220411_bbm1840_22-2895_Killinger_9 (F006909)	ADP/ATP translocase 1 OS=Mus musculus OX=10090 GN=Slc25a4 PE=1 SV=4	P48962	Slc25a4	uniprot_Mus-musculus_SP.fasta	32,905.4	100.0%	18	21	36	0.137%	50.0%	YFPTQALNFAFK	R	D	99.7%	62.7	27.1	18.7	55.4	0	2	0	0	2	1,446.7416	4,210.57		112117	81	92	Empty	true	P51881
22-2895	19	19	20220411_bbm1840_22-2895_Killinger_9 (F006909)	V-type proton ATPase catalytic subunit A OS=Mus musculus OX=10090 GN=Atp6v1a PE=1 SV=2	P50516	Atp6v1a	uniprot_Mus-musculus_SP.fasta	68,327.4	100.0%	4	4	7	0.0266%	7.78%	AKEILQEEEDLAEIVQLVGK	K	A	97.7%	19.2	25.5	13.3	19.2	0	0	2	0	2	2,254.2180	4,932.16		20,568.0	479	498	Empty	true	
22-2895	19	19	20220411_bbm1840_22-2895_Killinger_9 (F006909)	V-type proton ATPase catalytic subunit A OS=Mus musculus OX=10090 GN=Atp6v1a PE=1 SV=2	P50516	Atp6v1a	uniprot_Mus-musculus_SP.fasta	68,327.4	100.0%	4	4	7	0.0266%	7.78%	EILQEEEDLAEIVQLVGK	K	A	99.7%	35.9	26.2	18.2	30.5	0	0	2	0	2	2,055.0859	5,196.04		19,191.8	481	498	Empty	true	
22-2895	19	19	20220411_bbm1840_22-2895_Killinger_9 (F006909)	V-type proton ATPase catalytic subunit A OS=Mus musculus OX=10090 GN=Atp6v1a PE=1 SV=2	P50516	Atp6v1a	uniprot_Mus-musculus_SP.fasta	68,327.4	100.0%	4	4	7	0.0266%	7.78%	FKDPVKDGEAK	K	I	99.7%	35.5	26.9	23.4	15.9	0	0	1	0	2	1,233.6476	1,243.61		44,711.9	586	596	Empty	true	
22-2895	19	19	20220411_bbm1840_22-2895_Killinger_9 (F006909)	V-type proton ATPase catalytic subunit A OS=Mus musculus OX=10090 GN=Atp6v1a PE=1 SV=2	P50516	Atp6v1a	uniprot_Mus-musculus_SP.fasta	68,327.4	100.0%	4	4	7	0.0266%	7.78%	IKADYAQLLEDMQNAFR	K	S	99.7%	28.0	27.5	13.4	21.9	0	0	2	0	2	2,026.0064	4,727.18		37,648.7	597	613	Empty	true	
22-2895	19	19	20220411_bbm1840_22-2895_Killinger_9 (F006909)	Peroxiredoxin-6 OS=Mus musculus OX=10090 GN=Prdx6 PE=1 SV=3	O08709	Prdx6	uniprot_Mus-musculus_SP.fasta	24,871.7	98.6%	1	1	2	0.00760%	7.59%	FHDFLGDSWGILFSHPR	R	D	99.7%	42.1	27.1	17.0	35.0	0	0	2	0	2	2,030.9873	4,576.12		166989	25	41	Empty	true	
22-2895	19	19	20220411_bbm1840_22-2895_Killinger_9 (F006909)	Sodium/potassium-transporting ATPase subunit alpha-2 OS=Mus musculus OX=10090 GN=Atp1a2 PE=1 SV=1	Q6PIE5	Atp1a2	uniprot_Mus-musculus_SP.fasta	112,220.7	100.0%	6	6	8	0.0304%	19.9%	AGQENISVSKR	K	D	98.7%	41.7	26.7	16.8	30.8	0	1	0	0	2	1,188.6331	1,034.09		15,480.6	433	443	Empty	true	
22-2895	19	19	20220411_bbm1840_22-2895_Killinger_9 (F006909)	Sodium/potassium-transporting ATPase subunit alpha-2 OS=Mus musculus OX=10090 GN=Atp1a2 PE=1 SV=1	Q6PIE5	Atp1a2	uniprot_Mus-musculus_SP.fasta	112,220.7	100.0%	6	6	8	0.0304%	19.9%	DGPNALTPPPTTPEWVK	R	F	99.7%	43.1	27.3	13.0	40.6	0	2	0	0	2	1,819.9228	3,249.61		30,626.3	73	89	Empty	false	Q6PIC6,Q8VDN2
22-2895	19	19	20220411_bbm1840_22-2895_Killinger_9 (F006909)	Sodium/potassium-transporting ATPase subunit alpha-2 OS=Mus musculus OX=10090 GN=Atp1a2 PE=1 SV=1	Q6PIE5	Atp1a2	uniprot_Mus-musculus_SP.fasta	112,220.7	100.0%	6	6	8	0.0304%	19.9%	DTAGDASESALLK	R	C	99.7%	67.4	26.0	14.1	53.5	0	2	0	0	2	1,277.6221	2,211.03		114021	444	456	Empty	true	
22-2895	19	19	20220411_bbm1840_22-2895_Killinger_9 (F006909)	Sodium/potassium-transporting ATPase subunit alpha-2 OS=Mus musculus OX=10090 GN=Atp1a2 PE=1 SV=1	Q6PIE5	Atp1a2	uniprot_Mus-musculus_SP.fasta	112,220.7	100.0%	6	6	8	0.0304%	19.9%	GVGIISEGNETVEDIAAR	K	L	99.7%	85.1	26.8	16.2	81.7	0	1	0	0	2	1,829.9241	3,386.01		65,217.0	627	644	Empty	false	Q6PIC6,Q8VDN2
22-2895	19	19	20220411_bbm1840_22-2895_Killinger_9 (F006909)	Sodium/potassium-transporting ATPase subunit alpha-2 OS=Mus musculus OX=10090 GN=Atp1a2 PE=1 SV=1	Q6PIE5	Atp1a2	uniprot_Mus-musculus_SP.fasta	112,220.7	100.0%	6	6	8	0.0304%	19.9%	LIFDNLKK	R	S	98.4%	30.5	25.0	19.5	18.2	0	2	0	0	2	990.5984	2,549.48		128368	764	771	Empty	false	Q64436,Q6PIC6,Q8VDN2
22-2895	19	19	20220411_bbm1840_22-2895_Killinger_9 (F006909)	Sodium/potassium-transporting ATPase subunit alpha-2 OS=Mus musculus OX=10090 GN=Atp1a2 PE=1 SV=1	Q6PIE5	Atp1a2	uniprot_Mus-musculus_SP.fasta	112,220.7	100.0%	6	6	8	0.0304%	19.9%	LIIVEGCQR	K	Q	99.7%	58.7	26.7	23.0	47.7	0	2	0	0	2	1,087.5930	2,208.90		259122	696	704	Empty	false	Q6PIC6,Q8VDN2
22-2895	19	19	20220411_bbm1840_22-2895_Killinger_9 (F006909)	Sodium/potassium-transporting ATPase subunit alpha-2 OS=Mus musculus OX=10090 GN=Atp1a2 PE=1 SV=1	Q6PIE5	Atp1a2	uniprot_Mus-musculus_SP.fasta	112,220.7	100.0%	6	6	8	0.0304%	19.9%	LNIPVSQVNPR	R	E	99.7%	50.4	25.0	28.4	44.7	0	2	0	0	2	1,236.7059	2,580.76		108975	645	655	Empty	false	Q6PIC6
22-2895	19	19	20220411_bbm1840_22-2895_Killinger_9 (F006909)	Sodium/potassium-transporting ATPase subunit alpha-2 OS=Mus musculus OX=10090 GN=Atp1a2 PE=1 SV=1	Q6PIE5	Atp1a2	uniprot_Mus-musculus_SP.fasta	112,220.7	100.0%	6	6	8	0.0304%	19.9%	MQINAEEVVVGDLVEVK	K	G	99.5%	28.0	27.3	13.5	26.3	0	0	1	0	2	1,887.9734	4,084.82		18,263.3	176	192	Empty	true	
22-2895	19	19	20220411_bbm1840_22-2895_Killinger_9 (F006909)	Sodium/potassium-transporting ATPase subunit alpha-2 OS=Mus musculus OX=10090 GN=Atp1a2 PE=1 SV=1	Q6PIE5	Atp1a2	uniprot_Mus-musculus_SP.fasta	112,220.7	100.0%	6	6	8	0.0304%	19.9%	NMVPQQALVIR	K	E	99.4%	35.2	25.0	14.9	22.1	0	2	0	0	2	1,284.7094	2,485.85		89,912.7	161	171	Empty	false	Q6PIC6,Q8VDN2
22-2895	19	19	20220411_bbm1840_22-2895_Killinger_9 (F006909)	Sodium/potassium-transporting ATPase subunit alpha-2 OS=Mus musculus OX=10090 GN=Atp1a2 PE=1 SV=1	Q6PIE5	Atp1a2	uniprot_Mus-musculus_SP.fasta	112,220.7	100.0%	6	6	8	0.0304%	19.9%	NSQTDKLVNER	R	L	99.7%	60.5	26.5	17.2	55.8	0	2	0	0	2	1,303.6601	1,375.06		40,412.3	835	845	Empty	true	
22-2895	19	19	20220411_bbm1840_22-2895_Killinger_9 (F006909)	Sodium/potassium-transporting ATPase subunit alpha-2 OS=Mus musculus OX=10090 GN=Atp1a2 PE=1 SV=1	Q6PIE5	Atp1a2	uniprot_Mus-musculus_SP.fasta	112,220.7	100.0%	6	6	8	0.0304%	19.9%	QGAIVAVTGDGVNDSPALK	R	K	99.7%	84.8	26.4	0.000	84.8	0	2	0	0	2	1,811.9500	2,778.94		31,225.9	705	723	Empty	false	Q6PIC6,Q8VDN2
22-2895	19	19	20220411_bbm1840_22-2895_Killinger_9 (F006909)	Sodium/potassium-transporting ATPase subunit alpha-2 OS=Mus musculus OX=10090 GN=Atp1a2 PE=1 SV=1	Q6PIE5	Atp1a2	uniprot_Mus-musculus_SP.fasta	112,220.7	100.0%	6	6	8	0.0304%	19.9%	QGAIVAVTGDGVNDSPALKK	R	A	99.7%	64.2	25.4	0.000	60.5	0	0	2	0	2	1,940.0450	2,450.33		130445	705	724	Empty	false	Q6PIC6,Q8VDN2
22-2895	19	19	20220411_bbm1840_22-2895_Killinger_9 (F006909)	Sodium/potassium-transporting ATPase subunit alpha-2 OS=Mus musculus OX=10090 GN=Atp1a2 PE=1 SV=1	Q6PIE5	Atp1a2	uniprot_Mus-musculus_SP.fasta	112,220.7	100.0%	6	6	8	0.0304%	19.9%	SPEFTHENPLETR	R	N	99.7%	56.0	25.2	13.3	51.4	0	1	0	0	2	1,556.7340	2,401.65		17,229.5	226	238	Empty	true	
22-2895	19	19	20220411_bbm1840_22-2895_Killinger_9 (F006909)	Sodium/potassium-transporting ATPase subunit alpha-2 OS=Mus musculus OX=10090 GN=Atp1a2 PE=1 SV=1	Q6PIE5	Atp1a2	uniprot_Mus-musculus_SP.fasta	112,220.7	100.0%	6	6	8	0.0304%	19.9%	VDNSSLTGESEPQTR	K	S	99.7%	97.7	25.1	16.8	86.1	0	2	0	0	2	1,619.7508	1,618.93		50,023.8	211	225	Empty	false	Q64436,Q6PIC6,Q8VDN2
22-2895	19	19	20220411_bbm1840_22-2895_Killinger_9 (F006909)	Sodium/potassium-transporting ATPase subunit alpha-2 OS=Mus musculus OX=10090 GN=Atp1a2 PE=1 SV=1	Q6PIE5	Atp1a2	uniprot_Mus-musculus_SP.fasta	112,220.7	100.0%	6	6	8	0.0304%	19.9%	VIMVTGDHPITAK	K	A	99.7%	47.8	25.0	13.3	44.9	0	2	2	0	2	1,397.7460	1,917.86		231759	610	622	Empty	false	Q64436,Q6PIC6,Q8VDN2
22-2895	19	19	20220411_bbm1840_22-2895_Killinger_9 (F006909)	Sodium/potassium-transporting ATPase subunit alpha-2 OS=Mus musculus OX=10090 GN=Atp1a2 PE=1 SV=1	Q6PIE5	Atp1a2	uniprot_Mus-musculus_SP.fasta	112,220.7	100.0%	6	6	8	0.0304%	19.9%	VLGFCQLNLPSGKFPR	R	G	94.9%	21.3	26.5	13.8	18.4	0	0	1	0	2	1,832.9842	3,776.89		43,051.6	549	564	Empty	true	
22-2895	19	19	20220411_bbm1840_22-2895_Killinger_9 (F006909)	NADH-ubiquinone oxidoreductase chain 5 OS=Mus musculus OX=10090 GN=Mtnd5 PE=1 SV=3	P03921	Mtnd5	uniprot_Mus-musculus_SP.fasta	68,481.2	99.3%	1	1	2	0.00760%	2.14%	TSLTLLDLIWLEK	K	T	98.0%	31.3	25.0	13.5	31.3	0	2	0	0	2	1,544.8937	5,314.47		10,946.9	548	560	Empty	true	
22-2895	19	19	20220411_bbm1840_22-2895_Killinger_9 (F006909)	Vesicle-fusing ATPase OS=Mus musculus OX=10090 GN=Nsf PE=1 SV=2	P46460	Nsf	uniprot_Mus-musculus_SP.fasta	82,616.5	100.0%	3	3	4	0.0152%	5.51%	KLFADAEEEQRR	R	L	97.4%	19.4	26.6	18.3	13.1	0	0	1	0	2	1,491.7551	1,655.75		60,074.2	304	315	Empty	true	
22-2895	19	19	20220411_bbm1840_22-2895_Killinger_9 (F006909)	Vesicle-fusing ATPase OS=Mus musculus OX=10090 GN=Nsf PE=1 SV=2	P46460	Nsf	uniprot_Mus-musculus_SP.fasta	82,616.5	100.0%	3	3	4	0.0152%	5.51%	MGIGGLDKEFSDIFRR	K	A	99.6%	25.4	26.7	14.0	21.1	0	0	1	0	2	1,856.9327	3,850.07		39,237.3	218	233	Empty	true	
22-2895	19	19	20220411_bbm1840_22-2895_Killinger_9 (F006909)	Vesicle-fusing ATPase OS=Mus musculus OX=10090 GN=Nsf PE=1 SV=2	P46460	Nsf	uniprot_Mus-musculus_SP.fasta	82,616.5	100.0%	3	3	4	0.0152%	5.51%	VLDDGELLVQQTK	R	N	99.7%	49.3	26.1	13.1	49.3	0	2	0	0	2	1,457.7849	2,847.56		39,675.7	517	529	Empty	true	
22-2895	19	19	20220411_bbm1840_22-2895_Killinger_9 (F006909)	Triosephosphate isomerase OS=Mus musculus OX=10090 GN=Tpi1 PE=1 SV=4	P17751	Tpi1	uniprot_Mus-musculus_SP.fasta	32,191.3	100.0%	5	5	10	0.0380%	22.7%	IAVAAQNCYK	K	V	99.7%	39.5	25.1	14.8	37.1	0	2	0	0	2	1,137.5721	1,649.98		72,807.1	110	119	Empty	true	
22-2895	19	19	20220411_bbm1840_22-2895_Killinger_9 (F006909)	Triosephosphate isomerase OS=Mus musculus OX=10090 GN=Tpi1 PE=1 SV=4	P17751	Tpi1	uniprot_Mus-musculus_SP.fasta	32,191.3	100.0%	5	5	10	0.0380%	22.7%	SNVNDGVAQSTR	K	I	97.5%	28.7	25.0	14.1	27.6	0	2	0	0	2	1,247.5974	1,043.50		26,392.9	245	256	Empty	true	
22-2895	19	19	20220411_bbm1840_22-2895_Killinger_9 (F006909)	Triosephosphate isomerase OS=Mus musculus OX=10090 GN=Tpi1 PE=1 SV=4	P17751	Tpi1	uniprot_Mus-musculus_SP.fasta	32,191.3	100.0%	5	5	10	0.0380%	22.7%	TATPQQAQEVHEK	K	L	99.7%	63.8	25.3	16.0	56.2	0	2	0	0	2	1,466.7235	1,002.04		19,990.2	226	238	Empty	true	
22-2895	19	19	20220411_bbm1840_22-2895_Killinger_9 (F006909)	Triosephosphate isomerase OS=Mus musculus OX=10090 GN=Tpi1 PE=1 SV=4	P17751	Tpi1	uniprot_Mus-musculus_SP.fasta	32,191.3	100.0%	5	5	10	0.0380%	22.7%	VSHALAEGLGVIACIGEK	K	L	99.7%	28.5	26.1	15.3	22.5	0	0	2	0	2	1,823.9686	3,877.73		76,185.0	164	181	Empty	true	
22-2895	19	19	20220411_bbm1840_22-2895_Killinger_9 (F006909)	Triosephosphate isomerase OS=Mus musculus OX=10090 GN=Tpi1 PE=1 SV=4	P17751	Tpi1	uniprot_Mus-musculus_SP.fasta	32,191.3	100.0%	5	5	10	0.0380%	22.7%	VVLAYEPVWAIGTGK	K	T	99.7%	57.7	25.0	0.000	55.1	0	2	0	0	2	1,602.8891	4,040.60		47,687.0	211	225	Empty	true	
22-2895	19	19	20220411_bbm1840_22-2895_Killinger_9 (F006909)	Spliceosome RNA helicase Ddx39b OS=Mus musculus OX=10090 GN=Ddx39b PE=1 SV=1	Q9Z1N5	Ddx39b	uniprot_Mus-musculus_SP.fasta	49,036.1	99.7%	1	1	1	0.00380%	4.67%	CIALAQLLVEQNFPAIAIHR	R	G	99.2%	27.3	25.0	0.000	27.3	0	0	1	0	2	2,277.2538	4,863.00		10,654.9	300	319	Empty	true	
22-2895	19	19	20220411_bbm1840_22-2895_Killinger_9 (F006909)	Syntaxin-1B OS=Mus musculus OX=10090 GN=Stx1b PE=1 SV=1	P61264	Stx1b	uniprot_Mus-musculus_SP.fasta	33,245.1	98.6%	1	1	1	0.00380%	4.86%	TKQELEDLTADIKK	K	T	99.7%	44.8	26.4	17.0	40.3	0	0	1	0	2	1,631.8854	2,556.43		42,934.4	70	83	Empty	true	
22-2895	19	19	20220411_bbm1840_22-2895_Killinger_9 (F006909)	Keratin, type II cytoskeletal 2 oral OS=Mus musculus OX=10090 GN=Krt76 PE=1 SV=1	Q3UV17	Krt76	uniprot_Mus-musculus_SP.fasta	62,845.6	98.6%	1	1	2	0.00760%	6.57%	AQYEDIAQK	K	S	99.7%	50.8	25.0	22.1	38.7	0	2	0	0	2	1,065.5212	1,548.08		289318	343	351	Empty	true	
22-2895	19	19	20220411_bbm1840_22-2895_Killinger_9 (F006909)	Keratin, type II cytoskeletal 2 oral OS=Mus musculus OX=10090 GN=Krt76 PE=1 SV=1	Q3UV17	Krt76	uniprot_Mus-musculus_SP.fasta	62,845.6	98.6%	1	1	2	0.00760%	6.57%	FASFIDKVR	K	F	99.6%	39.4	25.0	0.000	0.000	0	1	0	0	2	1,082.5993	2,701.23		112052	176	184	Empty	false	Q3TTY5,P04104,Q8VED5,Q6NXH9,Q922U2,Q6IFZ6,P50446
22-2895	19	19	20220411_bbm1840_22-2895_Killinger_9 (F006909)	Keratin, type II cytoskeletal 2 oral OS=Mus musculus OX=10090 GN=Krt76 PE=1 SV=1	Q3UV17	Krt76	uniprot_Mus-musculus_SP.fasta	62,845.6	98.6%	1	1	2	0.00760%	6.57%	FLEQQNKVLETK	R	W	94.7%	47.3	26.4	17.6	39.0	0	1	0	0	2	1,476.8058	2,422.34		18,699.6	185	196	Empty	true	Q8VED5
22-2895	19	19	20220411_bbm1840_22-2895_Killinger_9 (F006909)	Keratin, type II cytoskeletal 2 oral OS=Mus musculus OX=10090 GN=Krt76 PE=1 SV=1	Q3UV17	Krt76	uniprot_Mus-musculus_SP.fasta	62,845.6	98.6%	1	1	2	0.00760%	6.57%	KLLEGEECR	R	L	99.7%	42.7	25.8	13.4	42.7	0	2	0	0	2	1,133.5621	1,313.69		83,972.0	471	479	Empty	false	Q3TTY5,Q6NXH9,Q922U2,P50446
22-2895	19	19	20220411_bbm1840_22-2895_Killinger_9 (F006909)	Keratin, type II cytoskeletal 2 oral OS=Mus musculus OX=10090 GN=Krt76 PE=1 SV=1	Q3UV17	Krt76	uniprot_Mus-musculus_SP.fasta	62,845.6	98.6%	1	1	2	0.00760%	6.57%	LLEGEECR	K	L	99.0%	53.4	25.0	26.3	41.6	0	2	0	0	2	1,005.4671	1,410.53		158728	472	479	Empty	false	Q3TTY5,Q6NXH9,Q922U2,P50446
22-2895	19	19	20220411_bbm1840_22-2895_Killinger_9 (F006909)	Guanine nucleotide-binding protein G(o) subunit alpha OS=Mus musculus OX=10090 GN=Gnao1 PE=1 SV=3	P18872	Gnao1	uniprot_Mus-musculus_SP.fasta	40,085.8	100.0%	8	8	12	0.0456%	28.2%	IGAGDYQPTEQDILR	R	T	99.7%	70.7	27.0	14.8	64.2	0	2	0	0	2	1,675.8289	2,933.88		73,560.2	163	177	Empty	true	
22-2895	19	19	20220411_bbm1840_22-2895_Killinger_9 (F006909)	Guanine nucleotide-binding protein G(o) subunit alpha OS=Mus musculus OX=10090 GN=Gnao1 PE=1 SV=3	P18872	Gnao1	uniprot_Mus-musculus_SP.fasta	40,085.8	100.0%	8	8	12	0.0456%	28.2%	IIHEDGFSGEDVK	K	Q	99.7%	48.6	25.0	17.7	43.4	0	2	0	0	2	1,445.6909	2,010.79		25,896.6	55	67	Empty	true	
22-2895	19	19	20220411_bbm1840_22-2895_Killinger_9 (F006909)	Guanine nucleotide-binding protein G(o) subunit alpha OS=Mus musculus OX=10090 GN=Gnao1 PE=1 SV=3	P18872	Gnao1	uniprot_Mus-musculus_SP.fasta	40,085.8	100.0%	8	8	12	0.0456%	28.2%	LFDVGGQR	R	S	99.0%	41.2	25.3	26.5	28.6	0	2	0	0	2	891.4684	2,227.69		247065	199	206	Empty	true	
22-2895	19	19	20220411_bbm1840_22-2895_Killinger_9 (F006909)	Guanine nucleotide-binding protein G(o) subunit alpha OS=Mus musculus OX=10090 GN=Gnao1 PE=1 SV=3	P18872	Gnao1	uniprot_Mus-musculus_SP.fasta	40,085.8	100.0%	8	8	12	0.0456%	28.2%	LLLLGAGESGK	K	S	99.7%	39.8	25.0	0.000	0.000	0	2	0	0	2	1,057.6254	2,902.12		123685	36	46	Empty	true	
22-2895	19	19	20220411_bbm1840_22-2895_Killinger_9 (F006909)	Guanine nucleotide-binding protein G(o) subunit alpha OS=Mus musculus OX=10090 GN=Gnao1 PE=1 SV=3	P18872	Gnao1	uniprot_Mus-musculus_SP.fasta	40,085.8	100.0%	8	8	12	0.0456%	28.2%	NLKEDGISAAK	K	D	96.4%	28.4	26.2	21.0	9.08	0	1	0	0	2	1,145.6162	1,349.78		25,390.1	22	32	Empty	true	
22-2895	19	19	20220411_bbm1840_22-2895_Killinger_9 (F006909)	Guanine nucleotide-binding protein G(o) subunit alpha OS=Mus musculus OX=10090 GN=Gnao1 PE=1 SV=3	P18872	Gnao1	uniprot_Mus-musculus_SP.fasta	40,085.8	100.0%	8	8	12	0.0456%	28.2%	QYKPVVYSNTIQSLAAIVR	K	A	99.1%	20.4	25.0	0.000	20.4	0	0	1	0	2	2,150.1968	4,101.68		43,246.9	68	86	Empty	true	
22-2895	19	19	20220411_bbm1840_22-2895_Killinger_9 (F006909)	Guanine nucleotide-binding protein G(o) subunit alpha OS=Mus musculus OX=10090 GN=Gnao1 PE=1 SV=3	P18872	Gnao1	uniprot_Mus-musculus_SP.fasta	40,085.8	100.0%	8	8	12	0.0456%	28.2%	SREYQLNDSAK	R	Y	96.4%	26.8	25.0	13.2	21.7	0	1	0	0	2	1,310.6335	1,273.37		12,513.8	144	154	Empty	true	
22-2895	19	19	20220411_bbm1840_22-2895_Killinger_9 (F006909)	Guanine nucleotide-binding protein G(o) subunit alpha OS=Mus musculus OX=10090 GN=Gnao1 PE=1 SV=3	P18872	Gnao1	uniprot_Mus-musculus_SP.fasta	40,085.8	100.0%	8	8	12	0.0456%	28.2%	TTGIVETHFTFK	K	N	97.9%	30.4	25.3	13.2	24.6	0	1	0	0	2	1,380.7159	2,879.43		33,890.5	182	193	Empty	true	
22-2895	19	19	20220411_bbm1840_22-2895_Killinger_9 (F006909)	V-type proton ATPase 116 kDa subunit a isoform 1 OS=Mus musculus OX=10090 GN=Atp6v0a1 PE=1 SV=3	Q9Z1G4	Atp6v0a1	uniprot_Mus-musculus_SP.fasta	96,470.8	100.0%	7	7	12	0.0456%	11.3%	ASLYPCPETPQER	R	K	98.7%	31.7	25.0	13.0	30.2	0	2	0	0	2	1,547.7160	2,305.49		28,569.3	249	261	Empty	true	
22-2895	19	19	20220411_bbm1840_22-2895_Killinger_9 (F006909)	V-type proton ATPase 116 kDa subunit a isoform 1 OS=Mus musculus OX=10090 GN=Atp6v0a1 PE=1 SV=3	Q9Z1G4	Atp6v0a1	uniprot_Mus-musculus_SP.fasta	96,470.8	100.0%	7	7	12	0.0456%	11.3%	KANIPIMDTGENPEVPFPR	R	D	98.1%	25.0	27.9	14.0	25.0	0	0	2	0	2	2,141.0699	2,988.65		78,065.1	74	92	Empty	true	
22-2895	19	19	20220411_bbm1840_22-2895_Killinger_9 (F006909)	V-type proton ATPase 116 kDa subunit a isoform 1 OS=Mus musculus OX=10090 GN=Atp6v0a1 PE=1 SV=3	Q9Z1G4	Atp6v0a1	uniprot_Mus-musculus_SP.fasta	96,470.8	100.0%	7	7	12	0.0456%	11.3%	LGFVAGVINR	R	E	99.7%	54.8	25.0	16.7	45.0	0	3	0	0	2	1,045.6153	3,119.68		288303	175	184	Empty	true	
22-2895	19	19	20220411_bbm1840_22-2895_Killinger_9 (F006909)	V-type proton ATPase 116 kDa subunit a isoform 1 OS=Mus musculus OX=10090 GN=Atp6v0a1 PE=1 SV=3	Q9Z1G4	Atp6v0a1	uniprot_Mus-musculus_SP.fasta	96,470.8	100.0%	7	7	12	0.0456%	11.3%	MQTNQTPPTYNK	R	T	97.8%	30.0	25.0	13.3	30.0	0	1	0	0	2	1,438.6633	1,180.92		8,151.00	362	373	Empty	true	
22-2895	19	19	20220411_bbm1840_22-2895_Killinger_9 (F006909)	V-type proton ATPase 116 kDa subunit a isoform 1 OS=Mus musculus OX=10090 GN=Atp6v0a1 PE=1 SV=3	Q9Z1G4	Atp6v0a1	uniprot_Mus-musculus_SP.fasta	96,470.8	100.0%	7	7	12	0.0456%	11.3%	NFLELTELK	R	F	99.5%	44.3	25.0	22.4	38.1	0	1	0	0	2	1,106.6093	3,769.54		45,487.9	121	129	Empty	true	
22-2895	19	19	20220411_bbm1840_22-2895_Killinger_9 (F006909)	V-type proton ATPase 116 kDa subunit a isoform 1 OS=Mus musculus OX=10090 GN=Atp6v0a1 PE=1 SV=3	Q9Z1G4	Atp6v0a1	uniprot_Mus-musculus_SP.fasta	96,470.8	100.0%	7	7	12	0.0456%	11.3%	QAEIENPLEDPVTGDYVHK	R	S	99.7%	61.4	27.0	0.000	61.4	0	0	2	0	2	2,154.0352	3,113.34		83,131.0	206	224	Empty	true	
22-2895	19	19	20220411_bbm1840_22-2895_Killinger_9 (F006909)	V-type proton ATPase 116 kDa subunit a isoform 1 OS=Mus musculus OX=10090 GN=Atp6v0a1 PE=1 SV=3	Q9Z1G4	Atp6v0a1	uniprot_Mus-musculus_SP.fasta	96,470.8	100.0%	7	7	12	0.0456%	11.3%	SVFIIFFQGDQLK	K	N	99.7%	65.2	25.8	16.4	49.2	0	1	0	0	2	1,541.8364	4,703.61		13,891.9	225	237	Empty	true	
22-2895	19	19	20220411_bbm1840_22-2895_Killinger_9 (F006909)	Keratin, type I cytoskeletal 17 OS=Mus musculus OX=10090 GN=Krt17 PE=1 SV=3	Q9QWL7	Krt17	uniprot_Mus-musculus_SP.fasta	48,162.9	100.0%	1	1	2	0.00760%	9.93%	EVATNSELVQSGK	R	S	99.7%	92.2	26.6	13.2	91.1	0	2	0	0	2	1,361.6907	1,620.09		41,182.5	285	297	Empty	false	Q61781
22-2895	19	19	20220411_bbm1840_22-2895_Killinger_9 (F006909)	Keratin, type I cytoskeletal 17 OS=Mus musculus OX=10090 GN=Krt17 PE=1 SV=3	Q9QWL7	Krt17	uniprot_Mus-musculus_SP.fasta	48,162.9	100.0%	1	1	2	0.00760%	9.93%	LASYLDKVR	R	A	99.7%	47.2	25.0	13.1	36.5	0	2	0	0	2	1,064.6099	2,137.99		135522	95	103	Empty	true	
22-2895	19	19	20220411_bbm1840_22-2895_Killinger_9 (F006909)	Keratin, type I cytoskeletal 17 OS=Mus musculus OX=10090 GN=Krt17 PE=1 SV=3	Q9QWL7	Krt17	uniprot_Mus-musculus_SP.fasta	48,162.9	100.0%	1	1	2	0.00760%	9.93%	TRLEQEIATYR	K	R	99.7%	40.2	26.1	13.0	37.8	0	1	0	0	2	1,379.7278	2,552.86		34,251.7	375	385	Empty	false	Q9Z2K1,Q61781,Q6IFX2
22-2895	19	19	20220411_bbm1840_22-2895_Killinger_9 (F006909)	Keratin, type I cytoskeletal 17 OS=Mus musculus OX=10090 GN=Krt17 PE=1 SV=3	Q9QWL7	Krt17	uniprot_Mus-musculus_SP.fasta	48,162.9	100.0%	1	1	2	0.00760%	9.93%	TRLEQEIATYRR	K	L	99.6%	24.2	25.8	15.4	22.7	0	0	2	0	2	1,535.8289	2,334.67		204898	375	386	Empty	false	Q9Z2K1,Q61781,Q6IFX2
22-2895	19	19	20220411_bbm1840_22-2895_Killinger_9 (F006909)	Keratin, type I cytoskeletal 17 OS=Mus musculus OX=10090 GN=Krt17 PE=1 SV=3	Q9QWL7	Krt17	uniprot_Mus-musculus_SP.fasta	48,162.9	100.0%	1	1	2	0.00760%	9.93%	VLDELTLAR	R	A	99.7%	60.6	25.6	17.1	51.5	0	3	0	0	2	1,029.5940	2,892.06		317497	193	201	Empty	false	Q61781,Q6IFX2
22-2895	19	19	20220411_bbm1840_22-2895_Killinger_9 (F006909)	Serine/threonine-protein phosphatase 2A 65 kDa regulatory subunit A alpha isoform OS=Mus musculus OX=10090 GN=Ppp2r1a PE=1 SV=3	Q76MZ3	Ppp2r1a	uniprot_Mus-musculus_SP.fasta	65,323.7	99.1%	1	1	3	0.0114%	3.40%	QLSQSLLPAIVELAEDAKWR	R	V	99.7%	42.2	25.0	0.000	42.2	0	0	3	0	2	2,267.2396	5,241.51		27,578.5	399	418	Empty	true	
22-2895	19	19	20220411_bbm1840_22-2895_Killinger_9 (F006909)	Excitatory amino acid transporter 1 OS=Mus musculus OX=10090 GN=Slc1a3 PE=1 SV=2	P56564	Slc1a3	uniprot_Mus-musculus_SP.fasta	59,624.2	98.6%	1	2	4	0.0152%	2.76%	IVQVTAADAFLDLIR	K	N	99.7%	99.2	25.0	18.2	89.8	0	2	2	0	2	1,644.9321	4,976.52		55,843.0	161	175	Empty	true	
22-2895	19	19	20220411_bbm1840_22-2895_Killinger_9 (F006909)	Histone H2A type 2-C OS=Mus musculus OX=10090 GN=Hist2h2ac PE=1 SV=3	Q64523,Q6GSS7	Hist2h2aa1,Hist2h2ac	uniprot_Mus-musculus_SP.fasta	14,096.0	100.0%	2	3	5	0.0190%	37.2%	VGAGAPVYMAAVLEYLTAEILELAGNAAR	R	D	99.7%	69.7	27.0	15.4	67.1	0	0	2	0	2	2,933.5442	6,642.33		14,310.9	44	72	Empty	true	
22-2895	19	19	20220411_bbm1840_22-2895_Killinger_9 (F006909)	Histone H2A type 2-C OS=Mus musculus OX=10090 GN=Hist2h2ac PE=1 SV=3	Q64523,Q6GSS7	Hist2h2aa1,Hist2h2ac	uniprot_Mus-musculus_SP.fasta	14,096.0	100.0%	2	3	5	0.0190%	37.2%	VTIAQGGVLPNIQAVLLPK	K	K	99.7%	39.4	25.0	0.000	39.4	0	1	2	0	2	1,931.1691	4,467.52		44,208.5	101	119	Empty	true	C0HKE3,Q8BFU2,C0HKE4,C0HKE1,C0HKE2,C0HKE7,Q8R1M2,C0HKE8,C0HKE5,C0HKE6,Q8CGP6,Q8CGP5,C0HKE9,Q8CGP7
22-2895	19	19	20220411_bbm1840_22-2895_Killinger_9 (F006909)	Glucose-6-phosphate isomerase OS=Mus musculus OX=10090 GN=Gpi PE=1 SV=4	P06745	Gpi	uniprot_Mus-musculus_SP.fasta	62,768.8	100.0%	3	3	4	0.0152%	8.96%	FAAYFQQGDMESNGKYITK	R	S	99.7%	25.9	25.0	0.000	18.5	0	0	1	0	2	2,215.0014	2,738.49		20,678.7	348	366	Empty	true	
22-2895	19	19	20220411_bbm1840_22-2895_Killinger_9 (F006909)	Glucose-6-phosphate isomerase OS=Mus musculus OX=10090 GN=Gpi PE=1 SV=4	P06745	Gpi	uniprot_Mus-musculus_SP.fasta	62,768.8	100.0%	3	3	4	0.0152%	8.96%	ILLANFLAQTEALMK	K	G	99.7%	42.8	25.0	0.000	41.6	0	2	0	0	2	1,675.9453	5,425.17		9,831.40	424	438	Empty	true	
22-2895	19	19	20220411_bbm1840_22-2895_Killinger_9 (F006909)	Glucose-6-phosphate isomerase OS=Mus musculus OX=10090 GN=Gpi PE=1 SV=4	P06745	Gpi	uniprot_Mus-musculus_SP.fasta	62,768.8	100.0%	3	3	4	0.0152%	8.96%	NLVNKEVMQMLVELAK	K	S	99.7%	25.9	25.5	0.000	25.5	0	0	1	0	2	1,859.0130	5,009.60		9,653.71	58	73	Empty	true	
22-2895	19	19	20220411_bbm1840_22-2895_Killinger_9 (F006909)	Rab GDP dissociation inhibitor beta OS=Mus musculus OX=10090 GN=Gdi2 PE=1 SV=1	Q61598	Gdi2	uniprot_Mus-musculus_SP.fasta	50,539.1	100.0%	3	3	7	0.0266%	8.76%	FDLGQDVIDFTGHSLALYR	K	T	99.7%	38.0	27.5	15.9	36.4	0	0	4	0	2	2,167.0821	4,784.28		59,495.9	175	193	Empty	true	
22-2895	19	19	20220411_bbm1840_22-2895_Killinger_9 (F006909)	Rab GDP dissociation inhibitor beta OS=Mus musculus OX=10090 GN=Gdi2 PE=1 SV=1	Q61598	Gdi2	uniprot_Mus-musculus_SP.fasta	50,539.1	100.0%	3	3	7	0.0266%	8.76%	KFDLGQDVIDFTGHSLALYR	K	T	99.7%	32.8	27.4	13.0	29.0	0	0	1	0	2	2,295.1771	4,542.12		21,685.9	174	193	Empty	true	
22-2895	19	19	20220411_bbm1840_22-2895_Killinger_9 (F006909)	Rab GDP dissociation inhibitor beta OS=Mus musculus OX=10090 GN=Gdi2 PE=1 SV=1	Q61598	Gdi2	uniprot_Mus-musculus_SP.fasta	50,539.1	100.0%	3	3	7	0.0266%	8.76%	SPYLYPLYGLGELPQGFAR	K	L	99.7%	76.4	27.1	13.4	74.9	0	2	0	0	2	2,141.1068	4,713.51		6,523.50	222	240	Empty	true	P50396
22-2895	19	19	20220411_bbm1840_22-2895_Killinger_9 (F006909)	Peroxiredoxin-5, mitochondrial OS=Mus musculus OX=10090 GN=Prdx5 PE=1 SV=2	P99029	Prdx5	uniprot_Mus-musculus_SP.fasta	21,897.6	100.0%	2	2	4	0.0152%	15.2%	ATDLLLDDSLVSLFGNRR	K	L	99.7%	30.7	26.3	21.6	19.5	0	0	2	0	2	2,005.0715	4,675.50		84,761.6	156	173	Empty	true	
22-2895	19	19	20220411_bbm1840_22-2895_Killinger_9 (F006909)	Peroxiredoxin-5, mitochondrial OS=Mus musculus OX=10090 GN=Prdx5 PE=1 SV=2	P99029	Prdx5	uniprot_Mus-musculus_SP.fasta	21,897.6	100.0%	2	2	4	0.0152%	15.2%	THLPGFVEQAGALK	K	A	99.7%	39.2	25.0	22.4	29.4	0	0	2	0	2	1,467.7956	2,960.83		81,988.3	99	112	Empty	true	
22-2895	19	19	20220411_bbm1840_22-2895_Killinger_9 (F006909)	Serine/threonine-protein kinase DCLK1 OS=Mus musculus OX=10090 GN=Dclk1 PE=1 SV=1	Q9JLM8	Dclk1	uniprot_Mus-musculus_SP.fasta	84,155.2	98.6%	1	1	1	0.00380%	1.46%	SFEALLADLTR	R	T	99.7%	43.8	25.3	13.1	32.6	0	1	0	0	2	1,235.6631	4,779.42		9,271.40	83	93	Empty	true	
22-2895	19	19	20220411_bbm1840_22-2895_Killinger_9 (F006909)	Succinyl-CoA:3-ketoacid coenzyme A transferase 1, mitochondrial OS=Mus musculus OX=10090 GN=Oxct1 PE=1 SV=1	Q9D0K2	Oxct1	uniprot_Mus-musculus_SP.fasta	55,990.2	100.0%	2	2	3	0.0114%	4.42%	DGSVAIASKPR	K	E	99.7%	45.1	25.9	27.0	32.6	0	2	0	0	2	1,100.6059	1,161.41		59,182.0	177	187	Empty	true	
22-2895	19	19	20220411_bbm1840_22-2895_Killinger_9 (F006909)	Succinyl-CoA:3-ketoacid coenzyme A transferase 1, mitochondrial OS=Mus musculus OX=10090 GN=Oxct1 PE=1 SV=1	Q9D0K2	Oxct1	uniprot_Mus-musculus_SP.fasta	55,990.2	100.0%	2	2	3	0.0114%	4.42%	TKVVVTMEHSAK	K	G	99.7%	35.7	26.9	18.8	29.0	0	0	1	0	2	1,345.7145	803.301		10,883.7	435	446	Empty	true	
22-2895	19	19	20220411_bbm1840_22-2895_Killinger_9 (F006909)	Histone H2A.Z OS=Mus musculus OX=10090 GN=H2afz PE=1 SV=2	P0C0S6,Q3THW5	H2afv,H2afz	uniprot_Mus-musculus_SP.fasta	13,509.2	99.9%	1	1	2	0.00760%	22.7%	VGATAAVYSAAILEYLTAEVLELAGNASK	R	D	99.7%	55.2	25.5	13.4	55.2	0	0	2	0	2	2,895.5350	6,579.32		12,920.8	47	75	Empty	true	
22-2895	19	19	20220411_bbm1840_22-2895_Killinger_9 (F006909)	Propionyl-CoA carboxylase beta chain, mitochondrial OS=Mus musculus OX=10090 GN=Pccb PE=1 SV=2	Q99MN9	Pccb	uniprot_Mus-musculus_SP.fasta	58,409.5	100.0%	16	19	34	0.129%	44.0%	AYNMLDIIHAVIDER	K	E	99.7%	38.4	27.2	13.1	29.1	0	0	1	0	2	1,772.9001	5,148.31		9,656.90	315	329	Empty	true	
22-2895	19	19	20220411_bbm1840_22-2895_Killinger_9 (F006909)	Propionyl-CoA carboxylase beta chain, mitochondrial OS=Mus musculus OX=10090 GN=Pccb PE=1 SV=2	Q99MN9	Pccb	uniprot_Mus-musculus_SP.fasta	58,409.5	100.0%	16	19	34	0.129%	44.0%	DTSYLFITGPEVVK	K	S	99.7%	66.0	26.0	15.2	65.0	0	2	0	0	2	1,568.8208	3,823.52		77,044.1	221	234	Empty	true	
22-2895	19	19	20220411_bbm1840_22-2895_Killinger_9 (F006909)	Propionyl-CoA carboxylase beta chain, mitochondrial OS=Mus musculus OX=10090 GN=Pccb PE=1 SV=2	Q99MN9	Pccb	uniprot_Mus-musculus_SP.fasta	58,409.5	100.0%	16	19	34	0.129%	44.0%	FANPFPAAVR	K	G	99.7%	40.9	26.6	14.6	34.9	0	2	0	0	2	1,089.5839	3,121.65		183624	492	501	Empty	true	
22-2895	19	19	20220411_bbm1840_22-2895_Killinger_9 (F006909)	Propionyl-CoA carboxylase beta chain, mitochondrial OS=Mus musculus OX=10090 GN=Pccb PE=1 SV=2	Q99MN9	Pccb	uniprot_Mus-musculus_SP.fasta	58,409.5	100.0%	16	19	34	0.129%	44.0%	GAVEIIFK	K	G	99.0%	43.7	25.0	25.7	15.6	0	2	0	0	2	876.5190	3,075.09		79,932.4	469	476	Empty	true	
22-2895	19	19	20220411_bbm1840_22-2895_Killinger_9 (F006909)	Propionyl-CoA carboxylase beta chain, mitochondrial OS=Mus musculus OX=10090 GN=Pccb PE=1 SV=2	Q99MN9	Pccb	uniprot_Mus-musculus_SP.fasta	58,409.5	100.0%	16	19	34	0.129%	44.0%	GHQDVEAAQAEYVEK	K	F	99.7%	89.2	25.0	13.0	85.2	0	1	1	0	2	1,673.7766	1,775.61		83,333.3	477	491	Empty	true	
22-2895	19	19	20220411_bbm1840_22-2895_Killinger_9 (F006909)	Propionyl-CoA carboxylase beta chain, mitochondrial OS=Mus musculus OX=10090 GN=Pccb PE=1 SV=2	Q99MN9	Pccb	uniprot_Mus-musculus_SP.fasta	58,409.5	100.0%	16	19	34	0.129%	44.0%	HAALLGGGQR	R	R	99.5%	36.6	25.0	0.000	29.3	0	2	0	0	2	979.5433	1,216.60		94,245.3	46	55	Empty	true	
22-2895	19	19	20220411_bbm1840_22-2895_Killinger_9 (F006909)	Propionyl-CoA carboxylase beta chain, mitochondrial OS=Mus musculus OX=10090 GN=Pccb PE=1 SV=2	Q99MN9	Pccb	uniprot_Mus-musculus_SP.fasta	58,409.5	100.0%	16	19	34	0.129%	44.0%	HLLGDTNYAWPTAEIAVMGAK	K	G	99.7%	45.1	28.0	18.2	38.7	0	0	2	0	2	2,274.1226	3,669.69		59,773.6	448	468	Empty	true	
22-2895	19	19	20220411_bbm1840_22-2895_Killinger_9 (F006909)	Propionyl-CoA carboxylase beta chain, mitochondrial OS=Mus musculus OX=10090 GN=Pccb PE=1 SV=2	Q99MN9	Pccb	uniprot_Mus-musculus_SP.fasta	58,409.5	100.0%	16	19	34	0.129%	44.0%	IQEGVESLAGYADIFLR	R	N	99.7%	98.5	26.7	14.4	97.3	0	1	1	0	2	1,880.9754	4,869.64		46,263.8	168	184	Empty	true	
22-2895	19	19	20220411_bbm1840_22-2895_Killinger_9 (F006909)	Propionyl-CoA carboxylase beta chain, mitochondrial OS=Mus musculus OX=10090 GN=Pccb PE=1 SV=2	Q99MN9	Pccb	uniprot_Mus-musculus_SP.fasta	58,409.5	100.0%	16	19	34	0.129%	44.0%	ISLLLDPGSFMESDMFVEHR	R	C	98.4%	22.9	26.8	16.1	11.6	0	0	3	0	2	2,339.1049	4,369.63		86,035.4	72	91	Empty	true	
22-2895	19	19	20220411_bbm1840_22-2895_Killinger_9 (F006909)	Propionyl-CoA carboxylase beta chain, mitochondrial OS=Mus musculus OX=10090 GN=Pccb PE=1 SV=2	Q99MN9	Pccb	uniprot_Mus-musculus_SP.fasta	58,409.5	100.0%	16	19	34	0.129%	44.0%	LLYAFAEATVPK	K	I	99.7%	66.5	25.0	15.2	62.6	0	2	0	0	2	1,322.7355	3,549.79		293784	417	428	Empty	true	
22-2895	19	19	20220411_bbm1840_22-2895_Killinger_9 (F006909)	Propionyl-CoA carboxylase beta chain, mitochondrial OS=Mus musculus OX=10090 GN=Pccb PE=1 SV=2	Q99MN9	Pccb	uniprot_Mus-musculus_SP.fasta	58,409.5	100.0%	16	19	34	0.129%	44.0%	LVPELDTVVPLESSK	R	A	99.7%	55.1	25.0	13.6	55.1	0	2	0	0	2	1,625.8998	3,644.55		56,209.8	300	314	Empty	true	
22-2895	19	19	20220411_bbm1840_22-2895_Killinger_9 (F006909)	Propionyl-CoA carboxylase beta chain, mitochondrial OS=Mus musculus OX=10090 GN=Pccb PE=1 SV=2	Q99MN9	Pccb	uniprot_Mus-musculus_SP.fasta	58,409.5	100.0%	16	19	34	0.129%	44.0%	LVYVFSQDFTVFGGSLSGAHAQK	R	I	99.7%	52.3	28.2	14.2	52.1	0	0	2	0	2	2,458.2402	4,348.15		70,379.7	120	142	Empty	true	
22-2895	19	19	20220411_bbm1840_22-2895_Killinger_9 (F006909)	Propionyl-CoA carboxylase beta chain, mitochondrial OS=Mus musculus OX=10090 GN=Pccb PE=1 SV=2	Q99MN9	Pccb	uniprot_Mus-musculus_SP.fasta	58,409.5	100.0%	16	19	34	0.129%	44.0%	NIVVGFAR	K	M	99.0%	34.8	25.0	24.6	34.2	0	2	0	0	2	875.5097	2,652.50		165542	341	348	Empty	true	
22-2895	19	19	20220411_bbm1840_22-2895_Killinger_9 (F006909)	Propionyl-CoA carboxylase beta chain, mitochondrial OS=Mus musculus OX=10090 GN=Pccb PE=1 SV=2	Q99MN9	Pccb	uniprot_Mus-musculus_SP.fasta	58,409.5	100.0%	16	19	34	0.129%	44.0%	SVTNEDVTQEQLGGAK	K	T	99.7%	111	26.9	22.8	90.3	0	3	0	0	2	1,675.8135	1,979.96		100971	235	250	Empty	true	
22-2895	19	19	20220411_bbm1840_22-2895_Killinger_9 (F006909)	Propionyl-CoA carboxylase beta chain, mitochondrial OS=Mus musculus OX=10090 GN=Pccb PE=1 SV=2	Q99MN9	Pccb	uniprot_Mus-musculus_SP.fasta	58,409.5	100.0%	16	19	34	0.129%	44.0%	THTTVSGVAHR	K	A	99.6%	39.0	25.0	17.8	35.8	0	2	0	0	2	1,165.6072	790.826		24,662.2	251	261	Empty	true	
22-2895	19	19	20220411_bbm1840_22-2895_Killinger_9 (F006909)	Propionyl-CoA carboxylase beta chain, mitochondrial OS=Mus musculus OX=10090 GN=Pccb PE=1 SV=2	Q99MN9	Pccb	uniprot_Mus-musculus_SP.fasta	58,409.5	100.0%	16	19	34	0.129%	44.0%	TVGIVGNQPNVASGCLDINSSVK	R	G	99.7%	41.6	28.1	13.0	40.9	0	0	3	0	2	2,329.1818	3,147.50		66,507.2	353	375	Empty	true	
22-2895	19	19	20220411_bbm1840_22-2895_Killinger_9 (F006909)	Glutamine synthetase OS=Mus musculus OX=10090 GN=Glul PE=1 SV=6	P15105	Glul	uniprot_Mus-musculus_SP.fasta	42,120.0	100.0%	7	7	13	0.0494%	20.9%	ATSASSHLNK	M	G	99.7%	52.7	25.0	21.1	51.1	0	2	0	0	1	1,057.5272	1,180.63		216314	2	11	Empty	true	
22-2895	19	19	20220411_bbm1840_22-2895_Killinger_9 (F006909)	Glutamine synthetase OS=Mus musculus OX=10090 GN=Glul PE=1 SV=6	P15105	Glul	uniprot_Mus-musculus_SP.fasta	42,120.0	100.0%	7	7	13	0.0494%	20.9%	CIEEAIDKLSK	K	R	99.7%	41.8	26.3	22.7	33.4	0	0	2	0	2	1,305.6721	2,623.93		93,336.8	269	279	Empty	true	
22-2895	19	19	20220411_bbm1840_22-2895_Killinger_9 (F006909)	Glutamine synthetase OS=Mus musculus OX=10090 GN=Glul PE=1 SV=6	P15105	Glul	uniprot_Mus-musculus_SP.fasta	42,120.0	100.0%	7	7	13	0.0494%	20.9%	DIVEAHYR	R	A	99.0%	38.0	25.3	24.7	19.6	0	2	0	0	2	1,002.5003	1,639.36		391590	174	181	Empty	true	
22-2895	19	19	20220411_bbm1840_22-2895_Killinger_9 (F006909)	Glutamine synthetase OS=Mus musculus OX=10090 GN=Glul PE=1 SV=6	P15105	Glul	uniprot_Mus-musculus_SP.fasta	42,120.0	100.0%	7	7	13	0.0494%	20.9%	LTGFHETSNINDFSAGVANR	R	G	99.7%	42.8	27.0	13.9	39.2	0	0	2	0	2	2,150.0261	2,908.23		106939	300	319	Empty	true	
22-2895	19	19	20220411_bbm1840_22-2895_Killinger_9 (F006909)	Glutamine synthetase OS=Mus musculus OX=10090 GN=Glul PE=1 SV=6	P15105	Glul	uniprot_Mus-musculus_SP.fasta	42,120.0	100.0%	7	7	13	0.0494%	20.9%	QMYMSLPQGEK	K	V	95.7%	26.3	25.0	20.1	19.3	0	1	0	0	2	1,343.5972	1,656.85		24,538.7	15	25	Empty	true	
22-2895	19	19	20220411_bbm1840_22-2895_Killinger_9 (F006909)	Glutamine synthetase OS=Mus musculus OX=10090 GN=Glul PE=1 SV=6	P15105	Glul	uniprot_Mus-musculus_SP.fasta	42,120.0	100.0%	7	7	13	0.0494%	20.9%	RLTGFHETSNINDFSAGVANR	R	G	99.7%	86.3	27.8	13.1	82.4	0	0	2	0	2	2,306.1272	2,736.30		64,016.7	299	319	Empty	true	
22-2895	19	19	20220411_bbm1840_22-2895_Killinger_9 (F006909)	Glutamine synthetase OS=Mus musculus OX=10090 GN=Glul PE=1 SV=6	P15105	Glul	uniprot_Mus-musculus_SP.fasta	42,120.0	100.0%	7	7	13	0.0494%	20.9%	RPSANCDPYAVTEAIVR	R	T	99.7%	43.4	27.0	14.8	39.1	0	0	2	0	2	1,918.9440	2,953.00		77,535.0	341	357	Empty	true	
22-2895	19	19	20220411_bbm1840_22-2895_Killinger_9 (F006909)	Rab GDP dissociation inhibitor alpha OS=Mus musculus OX=10090 GN=Gdi1 PE=1 SV=3	P50396	Gdi1	uniprot_Mus-musculus_SP.fasta	50,523.1	100.0%	1	1	3	0.0114%	8.72%	KFDLGQDVIDFTGHALALYR	R	T	99.7%	51.8	27.5	13.1	35.2	0	0	3	0	2	2,279.1822	4,969.53		33,396.9	174	193	Empty	true	
22-2895	19	19	20220411_bbm1840_22-2895_Killinger_9 (F006909)	Rab GDP dissociation inhibitor alpha OS=Mus musculus OX=10090 GN=Gdi1 PE=1 SV=3	P50396	Gdi1	uniprot_Mus-musculus_SP.fasta	50,523.1	100.0%	1	1	3	0.0114%	8.72%	SPYLYPLYGLGELPQGFAR	K	L	99.7%	76.4	27.1	13.4	74.9	0	2	0	0	2	2,141.1068	4,713.51		6,523.50	222	240	Empty	false	Q61598
22-2895	19	19	20220411_bbm1840_22-2895_Killinger_9 (F006909)	Sodium/calcium exchanger 2 OS=Mus musculus OX=10090 GN=Slc8a2 PE=1 SV=1	Q8K596	Slc8a2	uniprot_Mus-musculus_SP.fasta	100,712.5	98.6%	1	1	2	0.00760%	1.09%	ITAEQEEAQR	K	I	99.7%	58.1	25.0	20.2	42.4	0	2	0	0	2	1,174.5699	1,176.73		31,181.7	635	644	Empty	true	
22-2895	19	19	20220411_bbm1840_22-2895_Killinger_9 (F006909)	Dihydropyrimidinase-related protein 2 OS=Mus musculus OX=10090 GN=Dpysl2 PE=1 SV=2	O08553	Dpysl2	uniprot_Mus-musculus_SP.fasta	62,277.9	100.0%	6	7	15	0.0570%	15.2%	DIGAIAQVHAENGDIIAEEQQR	R	I	99.7%	40.8	27.7	13.7	2.32	0	0	3	0	2	2,378.1586	3,096.91		81,459.9	190	211	Empty	true	
22-2895	19	19	20220411_bbm1840_22-2895_Killinger_9 (F006909)	Dihydropyrimidinase-related protein 2 OS=Mus musculus OX=10090 GN=Dpysl2 PE=1 SV=2	O08553	Dpysl2	uniprot_Mus-musculus_SP.fasta	62,277.9	100.0%	6	7	15	0.0570%	15.2%	FQLTDSQIYEVLSVIR	R	D	99.7%	70.0	25.8	14.6	64.5	0	1	2	0	2	1,911.0223	5,191.11		25,230.1	174	189	Empty	true	
22-2895	19	19	20220411_bbm1840_22-2895_Killinger_9 (F006909)	Dihydropyrimidinase-related protein 2 OS=Mus musculus OX=10090 GN=Dpysl2 PE=1 SV=2	O08553	Dpysl2	uniprot_Mus-musculus_SP.fasta	62,277.9	100.0%	6	7	15	0.0570%	15.2%	IVLEDGTLHVTEGSGR	K	Y	99.7%	35.6	26.0	16.7	30.3	0	0	2	0	2	1,682.8710	2,649.04		251019	452	467	Empty	true	
22-2895	19	19	20220411_bbm1840_22-2895_Killinger_9 (F006909)	Dihydropyrimidinase-related protein 2 OS=Mus musculus OX=10090 GN=Dpysl2 PE=1 SV=2	O08553	Dpysl2	uniprot_Mus-musculus_SP.fasta	62,277.9	100.0%	6	7	15	0.0570%	15.2%	KPFPDFVYKR	R	I	99.7%	37.2	25.0	20.6	30.9	0	0	3	0	2	1,296.7100	2,603.88		208649	472	481	Empty	true	
22-2895	19	19	20220411_bbm1840_22-2895_Killinger_9 (F006909)	Dihydropyrimidinase-related protein 2 OS=Mus musculus OX=10090 GN=Dpysl2 PE=1 SV=2	O08553	Dpysl2	uniprot_Mus-musculus_SP.fasta	62,277.9	100.0%	6	7	15	0.0570%	15.2%	QIGENLIVPGGVK	K	T	99.7%	51.6	25.0	19.3	51.3	0	2	0	0	2	1,323.7633	3,036.35		97,056.7	44	56	Empty	true	P97427
22-2895	19	19	20220411_bbm1840_22-2895_Killinger_9 (F006909)	Dihydropyrimidinase-related protein 2 OS=Mus musculus OX=10090 GN=Dpysl2 PE=1 SV=2	O08553	Dpysl2	uniprot_Mus-musculus_SP.fasta	62,277.9	100.0%	6	7	15	0.0570%	15.2%	SAAEVIAQAR	K	K	99.7%	69.3	25.0	20.6	57.5	0	2	0	0	2	1,015.5530	1,896.46		215985	259	268	Empty	true	
22-2895	19	19	20220411_bbm1840_22-2895_Killinger_9 (F006909)	Fumarate hydratase, mitochondrial OS=Mus musculus OX=10090 GN=Fh PE=1 SV=3	P97807	Fh	uniprot_Mus-musculus_SP.fasta	54,357.1	100.0%	1	1	1	0.00380%	2.76%	MPIPVIQAFGILKR	R	A	99.7%	31.0	25.0	13.1	26.5	0	0	1	0	2	1,582.9504	4,496.40		18,824.8	85	98	Empty	true	
22-2895	19	19	20220411_bbm1840_22-2895_Killinger_9 (F006909)	Heat shock protein HSP 90-beta OS=Mus musculus OX=10090 GN=Hsp90ab1 PE=1 SV=3	P11499	Hsp90ab1	uniprot_Mus-musculus_SP.fasta	83,284.3	100.0%	5	5	7	0.0266%	15.6%	ADLINNLGTIAK	K	S	99.7%	53.8	25.1	18.7	33.9	0	1	0	0	2	1,242.7054	3,251.98		58,350.3	96	107	Empty	false	P07901
22-2895	19	19	20220411_bbm1840_22-2895_Killinger_9 (F006909)	Heat shock protein HSP 90-beta OS=Mus musculus OX=10090 GN=Hsp90ab1 PE=1 SV=3	P11499	Hsp90ab1	uniprot_Mus-musculus_SP.fasta	83,284.3	100.0%	5	5	7	0.0266%	15.6%	DLVVLLFETALLSSGFSLEDPQTHSNR	K	I	98.7%	35.3	27.9	13.2	1.38	0	0	1	0	2	2,989.5156	6,457.14		1,716.20	653	679	Empty	true	
22-2895	19	19	20220411_bbm1840_22-2895_Killinger_9 (F006909)	Heat shock protein HSP 90-beta OS=Mus musculus OX=10090 GN=Hsp90ab1 PE=1 SV=3	P11499	Hsp90ab1	uniprot_Mus-musculus_SP.fasta	83,284.3	100.0%	5	5	7	0.0266%	15.6%	EQVANSAFVER	K	V	99.6%	38.0	25.9	0.000	37.7	0	3	0	0	2	1,249.6170	1,990.41		90,658.6	492	502	Empty	true	
22-2895	19	19	20220411_bbm1840_22-2895_Killinger_9 (F006909)	Heat shock protein HSP 90-beta OS=Mus musculus OX=10090 GN=Hsp90ab1 PE=1 SV=3	P11499	Hsp90ab1	uniprot_Mus-musculus_SP.fasta	83,284.3	100.0%	5	5	7	0.0266%	15.6%	HSQFIGYPITLYLEKER	K	E	99.4%	25.3	26.6	0.000	25.3	0	0	1	0	2	2,094.1020	3,848.41		29,017.4	205	221	Empty	true	
22-2895	19	19	20220411_bbm1840_22-2895_Killinger_9 (F006909)	Heat shock protein HSP 90-beta OS=Mus musculus OX=10090 GN=Hsp90ab1 PE=1 SV=3	P11499	Hsp90ab1	uniprot_Mus-musculus_SP.fasta	83,284.3	100.0%	5	5	7	0.0266%	15.6%	RAPFDLFENKK	R	K	99.7%	28.1	25.1	18.2	12.8	0	0	1	0	2	1,364.7322	2,835.45		29,277.3	338	348	Empty	true	
22-2895	19	19	20220411_bbm1840_22-2895_Killinger_9 (F006909)	Heat shock protein HSP 90-beta OS=Mus musculus OX=10090 GN=Hsp90ab1 PE=1 SV=3	P11499	Hsp90ab1	uniprot_Mus-musculus_SP.fasta	83,284.3	100.0%	5	5	7	0.0266%	15.6%	SIYYITGESK	K	E	96.0%	27.5	26.2	16.7	23.4	0	1	0	0	2	1,160.5834	2,424.47		38,530.6	482	491	Empty	true	
22-2895	19	19	20220411_bbm1840_22-2895_Killinger_9 (F006909)	Heat shock protein HSP 90-beta OS=Mus musculus OX=10090 GN=Hsp90ab1 PE=1 SV=3	P11499	Hsp90ab1	uniprot_Mus-musculus_SP.fasta	83,284.3	100.0%	5	5	7	0.0266%	15.6%	VILHLKEDQTEYLEER	K	R	99.7%	47.3	27.5	0.000	47.3	0	0	2	0	2	2,015.0446	2,760.91		106167	181	196	Empty	false	P07901
22-2895	19	19	20220411_bbm1840_22-2895_Killinger_9 (F006909)	Heat shock protein HSP 90-beta OS=Mus musculus OX=10090 GN=Hsp90ab1 PE=1 SV=3	P11499	Hsp90ab1	uniprot_Mus-musculus_SP.fasta	83,284.3	100.0%	5	5	7	0.0266%	15.6%	YIDQEELNK	K	T	99.6%	38.8	25.0	19.7	22.9	0	2	0	0	2	1,151.5580	1,766.06		135989	276	284	Empty	false	P07901
22-2895	19	19	20220411_bbm1840_22-2895_Killinger_9 (F006909)	ATP synthase subunit beta, mitochondrial OS=Mus musculus OX=10090 GN=Atp5f1b PE=1 SV=2	P56480	Atp5f1b	uniprot_Mus-musculus_SP.fasta	56,301.2	100.0%	8	10	21	0.0798%	23.1%	FTQAGSEVSALLGR	R	I	99.7%	84.5	25.7	13.1	77.9	0	2	0	0	2	1,435.7540	3,425.69		83,564.0	311	324	Empty	true	
22-2895	19	19	20220411_bbm1840_22-2895_Killinger_9 (F006909)	ATP synthase subunit beta, mitochondrial OS=Mus musculus OX=10090 GN=Atp5f1b PE=1 SV=2	P56480	Atp5f1b	uniprot_Mus-musculus_SP.fasta	56,301.2	100.0%	8	10	21	0.0798%	23.1%	IGLFGGAGVGK	K	T	99.7%	38.6	25.0	25.1	26.4	0	2	0	0	2	975.5624	2,982.07		80,646.8	202	212	Empty	true	
22-2895	19	19	20220411_bbm1840_22-2895_Killinger_9 (F006909)	ATP synthase subunit beta, mitochondrial OS=Mus musculus OX=10090 GN=Atp5f1b PE=1 SV=2	P56480	Atp5f1b	uniprot_Mus-musculus_SP.fasta	56,301.2	100.0%	8	10	21	0.0798%	23.1%	IMDPNIVGNEHYDVAR	R	G	99.7%	50.5	25.2	13.1	47.7	0	0	2	0	2	1,858.8754	2,444.06		93,233.7	407	422	Empty	true	
22-2895	19	19	20220411_bbm1840_22-2895_Killinger_9 (F006909)	ATP synthase subunit beta, mitochondrial OS=Mus musculus OX=10090 GN=Atp5f1b PE=1 SV=2	P56480	Atp5f1b	uniprot_Mus-musculus_SP.fasta	56,301.2	100.0%	8	10	21	0.0798%	23.1%	LVLEVAQHLGESTVR	R	T	99.7%	81.3	25.0	13.1	81.3	0	3	1	0	2	1,650.9174	3,211.22		115102	95	109	Empty	true	
22-2895	19	19	20220411_bbm1840_22-2895_Killinger_9 (F006909)	ATP synthase subunit beta, mitochondrial OS=Mus musculus OX=10090 GN=Atp5f1b PE=1 SV=2	P56480	Atp5f1b	uniprot_Mus-musculus_SP.fasta	56,301.2	100.0%	8	10	21	0.0798%	23.1%	SLQDIIAILGMDELSEEDKLTVSR	K	A	99.7%	55.1	28.0	14.1	50.2	0	0	5	0	2	2,691.3762	5,155.14		36,882.3	433	456	Empty	true	
22-2895	19	19	20220411_bbm1840_22-2895_Killinger_9 (F006909)	ATP synthase subunit beta, mitochondrial OS=Mus musculus OX=10090 GN=Atp5f1b PE=1 SV=2	P56480	Atp5f1b	uniprot_Mus-musculus_SP.fasta	56,301.2	100.0%	8	10	21	0.0798%	23.1%	TVLIMELINNVAK	K	A	99.7%	71.8	25.0	15.0	54.4	0	2	0	0	2	1,457.8397	5,001.42		23,619.5	213	225	Empty	true	
22-2895	19	19	20220411_bbm1840_22-2895_Killinger_9 (F006909)	ATP synthase subunit beta, mitochondrial OS=Mus musculus OX=10090 GN=Atp5f1b PE=1 SV=2	P56480	Atp5f1b	uniprot_Mus-musculus_SP.fasta	56,301.2	100.0%	8	10	21	0.0798%	23.1%	VLDSGAPIKIPVGPETLGR	K	I	99.7%	57.9	25.0	13.3	57.5	0	0	2	0	2	1,919.0964	3,419.62		211888	125	143	Empty	true	
22-2895	19	19	20220411_bbm1840_22-2895_Killinger_9 (F006909)	ATP synthase subunit beta, mitochondrial OS=Mus musculus OX=10090 GN=Atp5f1b PE=1 SV=2	P56480	Atp5f1b	uniprot_Mus-musculus_SP.fasta	56,301.2	100.0%	8	10	21	0.0798%	23.1%	VVDLLAPYAK	K	G	99.4%	44.5	25.0	23.8	29.0	0	2	0	0	2	1,088.6351	3,312.32		139077	189	198	Empty	true	
22-2895	19	19	20220411_bbm1840_22-2895_Killinger_9 (F006909)	Endophilin-A1 OS=Mus musculus OX=10090 GN=Sh3gl2 PE=1 SV=2	Q62420	Sh3gl2	uniprot_Mus-musculus_SP.fasta	39,956.2	100.0%	2	2	3	0.0114%	6.82%	QAVQILQQVTVR	K	L	99.7%	79.4	25.0	13.7	79.4	0	2	0	0	2	1,382.8115	3,112.26		69,663.5	228	239	Empty	true	
22-2895	19	19	20220411_bbm1840_22-2895_Killinger_9 (F006909)	Endophilin-A1 OS=Mus musculus OX=10090 GN=Sh3gl2 PE=1 SV=2	Q62420	Sh3gl2	uniprot_Mus-musculus_SP.fasta	39,956.2	100.0%	2	2	3	0.0114%	6.82%	TIEYLQPNPASR	K	A	99.7%	46.2	26.5	17.1	39.1	0	1	0	0	2	1,388.7169	2,457.46		41,264.1	54	65	Empty	true	
22-2895	19	19	20220411_bbm1840_22-2895_Killinger_9 (F006909)	Biotin--protein ligase OS=Mus musculus OX=10090 GN=Hlcs PE=1 SV=1	Q920N2	Hlcs	uniprot_Mus-musculus_SP.fasta	78,517.1	98.6%	1	1	3	0.0114%	2.35%	IPFVQHLMSLAVVEAVR	R	S	99.7%	33.3	25.0	13.1	33.3	0	0	3	0	2	1,909.0728	4,950.86		35,139.8	534	550	Empty	true	
22-2895	19	19	20220411_bbm1840_22-2895_Killinger_9 (F006909)	Annexin A2 OS=Mus musculus OX=10090 GN=Anxa2 PE=1 SV=2	P07356	Anxa2	uniprot_Mus-musculus_SP.fasta	38,678.1	99.8%	1	1	2	0.00760%	4.72%	SALSGHLETVILGLLK	K	T	99.7%	30.9	25.0	0.000	30.9	0	0	2	0	2	1,650.9791	4,968.88		22,400.5	89	104	Empty	true	
22-2895	19	19	20220411_bbm1840_22-2895_Killinger_9 (F006909)	Spectrin alpha chain, non-erythrocytic 1 OS=Mus musculus OX=10090 GN=Sptan1 PE=1 SV=4	P16546	Sptan1	uniprot_Mus-musculus_SP.fasta	284,600.8	100.0%	1	1	2	0.00760%	0.769%	IAALQAFADQLIAVDHYAK	K	G	99.7%	30.4	26.7	0.000	30.4	0	0	2	0	2	2,058.1020	4,853.76		33,024.5	1501	1519	Empty	true	
22-2895	19	19	20220411_bbm1840_22-2895_Killinger_9 (F006909)	ATP-dependent RNA helicase DHX30 OS=Mus musculus OX=10090 GN=Dhx30 PE=1 SV=1	Q99PU8	Dhx30	uniprot_Mus-musculus_SP.fasta	136,671.8	97.6%	1	1	1	0.00380%	1.56%	NLLNSVIGRALGISHAKDK	K	L	99.5%	28.9	25.0	16.8	7.34	0	0	1	0	2	2,006.1507	4,227.81		36,144.4	78	96	Empty	true	
22-2895	19	19	20220411_bbm1840_22-2895_Killinger_9 (F006909)	Polyubiquitin-B OS=Mus musculus OX=10090 GN=Ubb PE=2 SV=1	P0CG49,P0CG50,P62983,P62984	Rps27a,Uba52,Ubb,Ubc	uniprot_Mus-musculus_SP.fasta	34,370.1	100.0%	2	2	4	0.0152%	8.20%	ESTLHLVLR	K	L	99.7%	45.6	25.0	15.3	45.6	0	2	0	0	2	1,067.6208	2,629.02		103402	64	72	Empty	true	
22-2895	19	19	20220411_bbm1840_22-2895_Killinger_9 (F006909)	Polyubiquitin-B OS=Mus musculus OX=10090 GN=Ubb PE=2 SV=1	P0CG49,P0CG50,P62983,P62984	Rps27a,Uba52,Ubb,Ubc	uniprot_Mus-musculus_SP.fasta	34,370.1	100.0%	2	2	4	0.0152%	8.20%	TITLEVEPSDTIENVK	K	A	99.6%	42.0	27.8	16.3	38.1	0	2	0	0	2	1,787.9275	3,239.75		67,817.0	12	27	Empty	true	
22-2895	19	19	20220411_bbm1840_22-2895_Killinger_9 (F006909)	Rho GDP-dissociation inhibitor 1 OS=Mus musculus OX=10090 GN=Arhgdia PE=1 SV=3	Q99PT1	Arhgdia	uniprot_Mus-musculus_SP.fasta	23,408.0	100.0%	1	1	2	0.00760%	7.84%	VAVSADPNVPNVIVTR	R	L	99.7%	45.8	25.0	0.000	45.8	0	2	0	0	2	1,650.9173	2,963.77		23,496.8	59	74	Empty	true	
22-2895	19	19	20220411_bbm1840_22-2895_Killinger_9 (F006909)	Ras-related protein Rab-10 OS=Mus musculus OX=10090 GN=Rab10 PE=1 SV=1	P61027	Rab10	uniprot_Mus-musculus_SP.fasta	22,542.1	100.0%	2	2	4	0.0152%	11.0%	AFLTLAEDILR	K	K	99.7%	53.7	25.0	13.1	27.9	0	2	0	0	2	1,261.7152	4,750.61		38,850.5	162	172	Empty	true	
22-2895	19	19	20220411_bbm1840_22-2895_Killinger_9 (F006909)	Ras-related protein Rab-10 OS=Mus musculus OX=10090 GN=Rab10 PE=1 SV=1	P61027	Rab10	uniprot_Mus-musculus_SP.fasta	22,542.1	100.0%	2	2	4	0.0152%	11.0%	LLLIGDSGVGK	K	T	99.0%	39.7	25.0	13.9	0.000	0	2	0	0	2	1,071.6411	3,103.91		77,369.6	12	22	Empty	true	
22-2895	19	19	20220411_bbm1840_22-2895_Killinger_9 (F006909)	DmX-like protein 2 OS=Mus musculus OX=10090 GN=Dmxl2 PE=1 SV=3	Q8BPN8	Dmxl2	uniprot_Mus-musculus_SP.fasta	338,208.8	99.8%	1	1	2	0.00760%	0.561%	HGNIQVSCVECSNQHGR	K	V	99.7%	34.0	25.0	0.000	34.0	0	0	2	0	2	1,981.8716	1,443.94		26,805.7	55	71	Empty	true	
22-2895	19	19	20220411_bbm1840_22-2895_Killinger_9 (F006909)	Alpha-synuclein OS=Mus musculus OX=10090 GN=Snca PE=1 SV=2	O55042	Snca	uniprot_Mus-musculus_SP.fasta	14,484.3	100.0%	3	3	3	0.0114%	30.0%	AKEGVVAAAEK	K	T	99.7%	42.2	26.4	25.4	27.7	0	1	0	0	2	1,072.5997	977.511		14,684.6	11	21	Empty	true	
22-2895	19	19	20220411_bbm1840_22-2895_Killinger_9 (F006909)	Alpha-synuclein OS=Mus musculus OX=10090 GN=Snca PE=1 SV=2	O55042	Snca	uniprot_Mus-musculus_SP.fasta	14,484.3	100.0%	3	3	3	0.0114%	30.0%	TKEGVVHGVTTVAEK	K	T	94.8%	17.5	25.0	13.0	15.9	0	0	1	0	2	1,554.8487	1,597.40		38,900.9	44	58	Empty	true	
22-2895	19	19	20220411_bbm1840_22-2895_Killinger_9 (F006909)	Alpha-synuclein OS=Mus musculus OX=10090 GN=Snca PE=1 SV=2	O55042	Snca	uniprot_Mus-musculus_SP.fasta	14,484.3	100.0%	3	3	3	0.0114%	30.0%	TVEGAGNIAAATGFVK	K	K	99.7%	65.1	26.5	14.8	65.1	0	1	0	0	2	1,505.7959	3,103.06		20,207.3	81	96	Empty	true	
22-2895	19	19	20220411_bbm1840_22-2895_Killinger_9 (F006909)	Isochorismatase domain-containing protein 2A OS=Mus musculus OX=10090 GN=Isoc2a PE=1 SV=1	P85094	Isoc2a	uniprot_Mus-musculus_SP.fasta	22,417.8	98.6%	1	1	3	0.0114%	8.25%	FRPSIAYFPQIVSVAAR	K	M	99.7%	32.4	25.0	13.8	31.0	0	0	3	0	2	1,922.0646	4,110.26		81,218.8	27	43	Empty	true	
22-2895	19	19	20220411_bbm1840_22-2895_Killinger_9 (F006909)	Mitochondrial carrier homolog 2 OS=Mus musculus OX=10090 GN=Mtch2 PE=1 SV=1	Q791V5	Mtch2	uniprot_Mus-musculus_SP.fasta	33,500.0	98.6%	1	1	2	0.00760%	7.92%	ADAASQVLLGSGLTILSQPLMYVK	M	V	99.7%	36.4	25.7	17.2	28.3	0	0	2	0	1	2,533.3585	5,854.93		5,042.10	2	25	Empty	true	
22-2895	19	19	20220411_bbm1840_22-2895_Killinger_9 (F006909)	Profilin-2 OS=Mus musculus OX=10090 GN=Pfn2 PE=1 SV=3	Q9JJV2	Pfn2	uniprot_Mus-musculus_SP.fasta	15,032.1	98.6%	1	1	2	0.00760%	10.00%	SQGGEPTYNVAVGR	K	A	99.7%	66.3	25.8	19.8	58.2	0	2	0	0	2	1,434.6972	2,028.05		35,672.1	92	105	Empty	true	
22-2895	19	19	20220411_bbm1840_22-2895_Killinger_9 (F006909)	Leukocyte surface antigen CD47 OS=Mus musculus OX=10090 GN=Cd47 PE=1 SV=2	Q61735	Cd47	uniprot_Mus-musculus_SP.fasta	33,098.9	98.6%	1	1	2	0.00760%	4.62%	ISVSDLINGIASLK	K	M	99.7%	64.7	25.0	13.1	61.3	0	2	0	0	2	1,429.8262	5,026.03		16,251.1	86	99	Empty	true	
22-2895	19	19	20220411_bbm1840_22-2895_Killinger_9 (F006909)	Keratin, type I cytoskeletal 14 OS=Mus musculus OX=10090 GN=Krt14 PE=1 SV=2	Q61781	Krt14	uniprot_Mus-musculus_SP.fasta	52,868.1	100.0%	6	7	12	0.0456%	12.8%	ADLEMQIESLKEELAYLKK	R	N	96.7%	19.8	26.8	18.4	19.0	0	0	1	0	2	2,251.1893	4,452.08		19,800.3	239	257	Empty	true	
22-2895	19	19	20220411_bbm1840_22-2895_Killinger_9 (F006909)	Keratin, type I cytoskeletal 14 OS=Mus musculus OX=10090 GN=Krt14 PE=1 SV=2	Q61781	Krt14	uniprot_Mus-musculus_SP.fasta	52,868.1	100.0%	6	7	12	0.0456%	12.8%	EVATNSELVQSGK	R	S	99.7%	92.2	26.6	13.2	91.1	0	2	0	0	2	1,361.6907	1,620.09		41,182.5	322	334	Empty	true	Q9QWL7
22-2895	19	19	20220411_bbm1840_22-2895_Killinger_9 (F006909)	Keratin, type I cytoskeletal 14 OS=Mus musculus OX=10090 GN=Krt14 PE=1 SV=2	Q61781	Krt14	uniprot_Mus-musculus_SP.fasta	52,868.1	100.0%	6	7	12	0.0456%	12.8%	TRLEQEIATYR	K	R	99.7%	40.2	26.1	13.0	37.8	0	1	0	0	2	1,379.7278	2,552.86		34,251.7	412	422	Empty	true	Q9Z2K1,Q9QWL7,Q6IFX2
22-2895	19	19	20220411_bbm1840_22-2895_Killinger_9 (F006909)	Keratin, type I cytoskeletal 14 OS=Mus musculus OX=10090 GN=Krt14 PE=1 SV=2	Q61781	Krt14	uniprot_Mus-musculus_SP.fasta	52,868.1	100.0%	6	7	12	0.0456%	12.8%	TRLEQEIATYRR	K	L	99.6%	24.2	25.8	15.4	22.7	0	0	2	0	2	1,535.8289	2,334.67		204898	412	423	Empty	true	Q9Z2K1,Q9QWL7,Q6IFX2
22-2895	19	19	20220411_bbm1840_22-2895_Killinger_9 (F006909)	Keratin, type I cytoskeletal 14 OS=Mus musculus OX=10090 GN=Krt14 PE=1 SV=2	Q61781	Krt14	uniprot_Mus-musculus_SP.fasta	52,868.1	100.0%	6	7	12	0.0456%	12.8%	VLDELTLAR	R	A	99.7%	60.6	25.6	17.1	51.5	0	3	0	0	2	1,029.5940	2,892.06		317497	230	238	Empty	true	Q9QWL7,Q6IFX2
22-2895	19	19	20220411_bbm1840_22-2895_Killinger_9 (F006909)	Keratin, type I cytoskeletal 14 OS=Mus musculus OX=10090 GN=Krt14 PE=1 SV=2	Q61781	Krt14	uniprot_Mus-musculus_SP.fasta	52,868.1	100.0%	6	7	12	0.0456%	12.8%	VTMQNLNDR	K	L	99.7%	72.7	25.0	24.7	0.000	0	3	0	0	2	1,106.5260	1,009.20		352278	123	131	Empty	true	Q9Z2K1,P02535
22-2895	19	19	20220411_bbm1840_22-2895_Killinger_9 (F006909)	AP-2 complex subunit alpha-2 OS=Mus musculus OX=10090 GN=Ap2a2 PE=1 SV=2	P17427	Ap2a2	uniprot_Mus-musculus_SP.fasta	104,019.4	100.0%	3	3	5	0.0190%	5.22%	ACNQLGQFLQHR	R	E	99.7%	42.2	25.1	13.6	33.2	0	0	2	0	2	1,471.7224	2,845.11		108562	329	340	Empty	true	
22-2895	19	19	20220411_bbm1840_22-2895_Killinger_9 (F006909)	AP-2 complex subunit alpha-2 OS=Mus musculus OX=10090 GN=Ap2a2 PE=1 SV=2	P17427	Ap2a2	uniprot_Mus-musculus_SP.fasta	104,019.4	100.0%	3	3	5	0.0190%	5.22%	IIGFGSALLEEVDPNPANFVGAGIIHTK	K	T	99.4%	35.7	25.6	0.000	2.14	0	0	1	0	2	2,880.5146	4,916.63		10,226.8	869	896	Empty	true	
22-2895	19	19	20220411_bbm1840_22-2895_Killinger_9 (F006909)	AP-2 complex subunit alpha-2 OS=Mus musculus OX=10090 GN=Ap2a2 PE=1 SV=2	P17427	Ap2a2	uniprot_Mus-musculus_SP.fasta	104,019.4	100.0%	3	3	5	0.0190%	5.22%	NADVELQQR	K	A	99.4%	35.3	25.0	20.0	21.9	0	2	0	0	2	1,072.5382	1,420.29		64,037.6	570	578	Empty	true	
22-2895	19	19	20220411_bbm1840_22-2895_Killinger_9 (F006909)	Citrate synthase, mitochondrial OS=Mus musculus OX=10090 GN=Cs PE=1 SV=1	Q9CZU6	Cs	uniprot_Mus-musculus_SP.fasta	51,738.1	100.0%	4	4	8	0.0304%	11.2%	ALGVLAQLIWSR	R	A	99.7%	68.2	25.0	13.7	65.9	0	2	0	0	2	1,326.7893	4,828.62		95,779.9	429	440	Empty	true	
22-2895	19	19	20220411_bbm1840_22-2895_Killinger_9 (F006909)	Citrate synthase, mitochondrial OS=Mus musculus OX=10090 GN=Cs PE=1 SV=1	Q9CZU6	Cs	uniprot_Mus-musculus_SP.fasta	51,738.1	100.0%	4	4	8	0.0304%	11.2%	EGSSIGAIDSR	R	L	99.7%	73.7	25.1	18.7	55.7	0	2	0	0	2	1,091.5328	1,686.70		673989	223	233	Empty	true	
22-2895	19	19	20220411_bbm1840_22-2895_Killinger_9 (F006909)	Citrate synthase, mitochondrial OS=Mus musculus OX=10090 GN=Cs PE=1 SV=1	Q9CZU6	Cs	uniprot_Mus-musculus_SP.fasta	51,738.1	100.0%	4	4	8	0.0304%	11.2%	GLVYETSVLDPDEGIRFR	K	G	99.7%	43.1	26.9	0.000	40.7	0	0	3	0	2	2,066.0555	3,669.13		202993	77	94	Empty	true	
22-2895	19	19	20220411_bbm1840_22-2895_Killinger_9 (F006909)	Citrate synthase, mitochondrial OS=Mus musculus OX=10090 GN=Cs PE=1 SV=1	Q9CZU6	Cs	uniprot_Mus-musculus_SP.fasta	51,738.1	100.0%	4	4	8	0.0304%	11.2%	VVPGYGHAVLR	R	K	99.7%	56.8	25.0	15.9	51.9	0	1	0	0	2	1,167.6633	2,039.30		105723	341	351	Empty	true	
22-2895	19	19	20220411_bbm1840_22-2895_Killinger_9 (F006909)	Glyceraldehyde-3-phosphate dehydrogenase OS=Mus musculus OX=10090 GN=Gapdh PE=1 SV=2	P16858	Gapdh	uniprot_Mus-musculus_SP.fasta	35,810.1	100.0%	7	9	20	0.0760%	26.7%	IVSNASCTTNCLAPLAK	K	V	99.7%	98.8	27.5	13.0	98.8	0	2	0	0	2	1,819.9042	2,561.30		20,877.4	144	160	Empty	true	
22-2895	19	19	20220411_bbm1840_22-2895_Killinger_9 (F006909)	Glyceraldehyde-3-phosphate dehydrogenase OS=Mus musculus OX=10090 GN=Gapdh PE=1 SV=2	P16858	Gapdh	uniprot_Mus-musculus_SP.fasta	35,810.1	100.0%	7	9	20	0.0760%	26.7%	LEKPAKYDDIKK	R	V	99.7%	44.0	25.0	21.1	28.0	0	0	3	0	2	1,447.8158	1,249.58		151041	247	258	Empty	true	
22-2895	19	19	20220411_bbm1840_22-2895_Killinger_9 (F006909)	Glyceraldehyde-3-phosphate dehydrogenase OS=Mus musculus OX=10090 GN=Gapdh PE=1 SV=2	P16858	Gapdh	uniprot_Mus-musculus_SP.fasta	35,810.1	100.0%	7	9	20	0.0760%	26.7%	LISWYDNEYGYSNR	K	V	99.7%	64.0	25.0	0.000	64.0	0	1	0	0	2	1,779.7972	3,316.23		25,849.5	308	321	Empty	true	
22-2895	19	19	20220411_bbm1840_22-2895_Killinger_9 (F006909)	Glyceraldehyde-3-phosphate dehydrogenase OS=Mus musculus OX=10090 GN=Gapdh PE=1 SV=2	P16858	Gapdh	uniprot_Mus-musculus_SP.fasta	35,810.1	100.0%	7	9	20	0.0760%	26.7%	VGVNGFGR	K	I	99.0%	41.7	25.0	25.4	29.8	0	1	0	0	2	806.4156	2,070.57		100245	4	11	Empty	true	
22-2895	19	19	20220411_bbm1840_22-2895_Killinger_9 (F006909)	Glyceraldehyde-3-phosphate dehydrogenase OS=Mus musculus OX=10090 GN=Gapdh PE=1 SV=2	P16858	Gapdh	uniprot_Mus-musculus_SP.fasta	35,810.1	100.0%	7	9	20	0.0760%	26.7%	VIHDNFGIVEGLMTTVHAITATQK	K	T	99.7%	79.6	26.9	0.000	78.5	0	0	8	0	2	2,595.3602	5,048.65		147786	161	184	Empty	true	
22-2895	19	19	20220411_bbm1840_22-2895_Killinger_9 (F006909)	Glyceraldehyde-3-phosphate dehydrogenase OS=Mus musculus OX=10090 GN=Gapdh PE=1 SV=2	P16858	Gapdh	uniprot_Mus-musculus_SP.fasta	35,810.1	100.0%	7	9	20	0.0760%	26.7%	VKVGVNGFGR	M	I	99.7%	42.4	25.0	13.4	42.4	0	3	0	0	1	1,033.5790	2,021.89		204361	2	11	Empty	true	
22-2895	19	19	20220411_bbm1840_22-2895_Killinger_9 (F006909)	Glyceraldehyde-3-phosphate dehydrogenase OS=Mus musculus OX=10090 GN=Gapdh PE=1 SV=2	P16858	Gapdh	uniprot_Mus-musculus_SP.fasta	35,810.1	100.0%	7	9	20	0.0760%	26.7%	VVDLMAYMASKE	R	-	99.7%	77.1	25.0	0.000	74.0	0	2	0	0	2	1,388.6437	2,402.56		60,348.7	322	333	Empty	true	
22-2895	19	19	20220411_bbm1840_22-2895_Killinger_9 (F006909)	Cullin-associated NEDD8-dissociated protein 1 OS=Mus musculus OX=10090 GN=Cand1 PE=1 SV=2	Q6ZQ38	Cand1	uniprot_Mus-musculus_SP.fasta	136,337.1	99.3%	1	1	2	0.00760%	1.14%	ISGSILNELIGLVR	K	S	99.7%	54.3	25.0	14.5	54.3	0	2	0	0	2	1,483.8844	5,415.99		12,877.8	730	743	Empty	true	
22-2895	19	19	20220411_bbm1840_22-2895_Killinger_9 (F006909)	Heat shock 70 kDa protein 12A OS=Mus musculus OX=10090 GN=Hspa12a PE=1 SV=1	Q8K0U4	Hspa12a	uniprot_Mus-musculus_SP.fasta	74,873.4	99.5%	1	1	1	0.00380%	1.93%	ADKEAGGGDAGPR	M	E	95.2%	29.2	25.0	0.000	29.2	0	1	0	0	1	1,242.5712	947.533		8,835.50	2	14	Empty	true	
22-2895	19	19	20220411_bbm1840_22-2895_Killinger_9 (F006909)	Ubiquitin thioesterase OTUB1 OS=Mus musculus OX=10090 GN=Otub1 PE=1 SV=2	Q7TQI3	Otub1	uniprot_Mus-musculus_SP.fasta	31,270.5	98.6%	1	1	4	0.0152%	7.01%	AFGFSHLEALLDDSKELQR	R	F	99.7%	57.4	27.8	13.2	53.4	0	0	4	0	2	2,176.1035	4,291.96		102024	95	113	Empty	true	
22-2895	19	19	20220411_bbm1840_22-2895_Killinger_9 (F006909)	Aldehyde dehydrogenase, mitochondrial OS=Mus musculus OX=10090 GN=Aldh2 PE=1 SV=1	P47738	Aldh2	uniprot_Mus-musculus_SP.fasta	56,537.6	100.0%	5	5	13	0.0494%	12.7%	LGPALATGNVVVMK	K	V	99.7%	59.0	25.0	0.000	51.6	0	2	0	0	2	1,369.7873	3,111.80		82,248.2	198	211	Empty	true	
22-2895	19	19	20220411_bbm1840_22-2895_Killinger_9 (F006909)	Aldehyde dehydrogenase, mitochondrial OS=Mus musculus OX=10090 GN=Aldh2 PE=1 SV=1	P47738	Aldh2	uniprot_Mus-musculus_SP.fasta	56,537.6	100.0%	5	5	13	0.0494%	12.7%	LLCGGGAAADR	K	G	99.7%	69.0	25.4	22.2	62.8	0	2	0	0	2	1,060.5206	1,407.40		94,901.4	386	396	Empty	true	
22-2895	19	19	20220411_bbm1840_22-2895_Killinger_9 (F006909)	Aldehyde dehydrogenase, mitochondrial OS=Mus musculus OX=10090 GN=Aldh2 PE=1 SV=1	P47738	Aldh2	uniprot_Mus-musculus_SP.fasta	56,537.6	100.0%	5	5	13	0.0494%	12.7%	TFVQENVYDEFVER	R	S	99.7%	93.8	25.0	0.000	90.6	0	2	0	0	2	1,774.8282	3,723.40		46,850.5	327	340	Empty	true	
22-2895	19	19	20220411_bbm1840_22-2895_Killinger_9 (F006909)	Aldehyde dehydrogenase, mitochondrial OS=Mus musculus OX=10090 GN=Aldh2 PE=1 SV=1	P47738	Aldh2	uniprot_Mus-musculus_SP.fasta	56,537.6	100.0%	5	5	13	0.0494%	12.7%	VAEQTPLTALYVANLIK	K	E	99.7%	77.1	25.0	0.000	75.1	0	3	0	0	2	1,844.0529	4,630.13		44,901.9	212	228	Empty	true	
22-2895	19	19	20220411_bbm1840_22-2895_Killinger_9 (F006909)	Aldehyde dehydrogenase, mitochondrial OS=Mus musculus OX=10090 GN=Aldh2 PE=1 SV=1	P47738	Aldh2	uniprot_Mus-musculus_SP.fasta	56,537.6	100.0%	5	5	13	0.0494%	12.7%	YGLAAAVFTK	K	D	99.7%	58.9	25.0	16.5	48.9	0	4	0	0	2	1,040.5775	3,147.73		194781	444	453	Empty	true	
22-2895	19	19	20220411_bbm1840_22-2895_Killinger_9 (F006909)	Guanine nucleotide-binding protein G(I)/G(S)/G(T) subunit beta-1 OS=Mus musculus OX=10090 GN=Gnb1 PE=1 SV=3	P62874	Gnb1	uniprot_Mus-musculus_SP.fasta	37,377.5	100.0%	4	4	7	0.0266%	17.1%	AGVLAGHDNR	R	V	99.7%	51.1	25.0	13.4	48.2	0	2	0	0	2	1,009.5174	930.106		73,341.8	305	314	Empty	true	P62880
22-2895	19	19	20220411_bbm1840_22-2895_Killinger_9 (F006909)	Guanine nucleotide-binding protein G(I)/G(S)/G(T) subunit beta-1 OS=Mus musculus OX=10090 GN=Gnb1 PE=1 SV=3	P62874	Gnb1	uniprot_Mus-musculus_SP.fasta	37,377.5	100.0%	4	4	7	0.0266%	17.1%	KACADATLSQITNNIDPVGR	R	I	99.5%	29.0	27.6	0.000	29.0	0	0	2	0	2	2,144.0767	3,296.27		95,382.6	23	42	Empty	true	
22-2895	19	19	20220411_bbm1840_22-2895_Killinger_9 (F006909)	Guanine nucleotide-binding protein G(I)/G(S)/G(T) subunit beta-1 OS=Mus musculus OX=10090 GN=Gnb1 PE=1 SV=3	P62874	Gnb1	uniprot_Mus-musculus_SP.fasta	37,377.5	100.0%	4	4	7	0.0266%	17.1%	LLVSASQDGK	R	L	96.0%	29.8	26.6	22.7	15.4	0	1	0	0	2	1,017.5576	1,599.92		60,898.7	69	78	Empty	true	P62880
22-2895	19	19	20220411_bbm1840_22-2895_Killinger_9 (F006909)	Guanine nucleotide-binding protein G(I)/G(S)/G(T) subunit beta-1 OS=Mus musculus OX=10090 GN=Gnb1 PE=1 SV=3	P62874	Gnb1	uniprot_Mus-musculus_SP.fasta	37,377.5	100.0%	4	4	7	0.0266%	17.1%	SELDQLRQEAEQLKNQIR	M	D	99.7%	42.3	27.4	13.6	31.9	0	0	2	0	1	2,240.1632	4,226.71		54,534.4	2	19	Empty	true	
22-2895	19	19	20220411_bbm1840_22-2895_Killinger_9 (F006909)	Excitatory amino acid transporter 2 OS=Mus musculus OX=10090 GN=Slc1a2 PE=1 SV=1	P43006	Slc1a2	uniprot_Mus-musculus_SP.fasta	62,032.3	100.0%	11	15	31	0.118%	23.4%	ASTEGANNMPK	M	Q	99.7%	46.8	25.0	20.3	3.69	0	6	0	0	1	1,178.4994	954.942		124516	2	12	Empty	true	
22-2895	19	19	20220411_bbm1840_22-2895_Killinger_9 (F006909)	Excitatory amino acid transporter 2 OS=Mus musculus OX=10090 GN=Slc1a2 PE=1 SV=1	P43006	Slc1a2	uniprot_Mus-musculus_SP.fasta	62,032.3	100.0%	11	15	31	0.118%	23.4%	CLEDNLGIDKR	R	V	99.7%	32.1	25.8	18.8	22.3	0	0	2	0	2	1,332.6579	2,198.88		204030	373	383	Empty	true	
22-2895	19	19	20220411_bbm1840_22-2895_Killinger_9 (F006909)	Excitatory amino acid transporter 2 OS=Mus musculus OX=10090 GN=Slc1a2 PE=1 SV=1	P43006	Slc1a2	uniprot_Mus-musculus_SP.fasta	62,032.3	100.0%	11	15	31	0.118%	23.4%	KNDEVSSLDAFLDLIR	K	N	99.7%	57.4	27.3	0.000	53.5	0	1	2	0	2	1,834.9547	4,876.76		43,700.3	158	173	Empty	true	
22-2895	19	19	20220411_bbm1840_22-2895_Killinger_9 (F006909)	Excitatory amino acid transporter 2 OS=Mus musculus OX=10090 GN=Slc1a2 PE=1 SV=1	P43006	Slc1a2	uniprot_Mus-musculus_SP.fasta	62,032.3	100.0%	11	15	31	0.118%	23.4%	MHDSHLSSDEPK	R	H	99.7%	51.6	25.0	0.000	48.0	0	1	2	0	2	1,398.5956	784.357		152329	18	29	Empty	true	
22-2895	19	19	20220411_bbm1840_22-2895_Killinger_9 (F006909)	Excitatory amino acid transporter 2 OS=Mus musculus OX=10090 GN=Slc1a2 PE=1 SV=1	P43006	Slc1a2	uniprot_Mus-musculus_SP.fasta	62,032.3	100.0%	11	15	31	0.118%	23.4%	MQEDIEMTK	R	T	99.7%	62.3	25.0	27.1	49.0	0	4	0	0	2	1,156.4863	1,002.37		171147	509	517	Empty	true	
22-2895	19	19	20220411_bbm1840_22-2895_Killinger_9 (F006909)	Excitatory amino acid transporter 2 OS=Mus musculus OX=10090 GN=Slc1a2 PE=1 SV=1	P43006	Slc1a2	uniprot_Mus-musculus_SP.fasta	62,032.3	100.0%	11	15	31	0.118%	23.4%	NDEVSSLDAFLDLIR	K	N	99.7%	36.2	27.0	21.3	33.3	0	0	1	0	2	1,706.8597	5,245.98		9,696.80	159	173	Empty	true	
22-2895	19	19	20220411_bbm1840_22-2895_Killinger_9 (F006909)	Excitatory amino acid transporter 2 OS=Mus musculus OX=10090 GN=Slc1a2 PE=1 SV=1	P43006	Slc1a2	uniprot_Mus-musculus_SP.fasta	62,032.3	100.0%	11	15	31	0.118%	23.4%	NLFPENLVQACFQQIQTVTK	R	K	99.7%	37.5	27.8	13.3	34.8	0	0	2	0	2	2,378.2175	4,859.17		21,981.2	174	193	Empty	true	
22-2895	19	19	20220411_bbm1840_22-2895_Killinger_9 (F006909)	Excitatory amino acid transporter 2 OS=Mus musculus OX=10090 GN=Slc1a2 PE=1 SV=1	P43006	Slc1a2	uniprot_Mus-musculus_SP.fasta	62,032.3	100.0%	11	15	31	0.118%	23.4%	SADCSVEEEPWKR	K	E	99.2%	28.6	25.0	14.9	21.6	0	0	1	0	2	1,592.7010	2,086.67		61,248.8	558	570	Empty	true	
22-2895	19	19	20220411_bbm1840_22-2895_Killinger_9 (F006909)	Excitatory amino acid transporter 2 OS=Mus musculus OX=10090 GN=Slc1a2 PE=1 SV=1	P43006	Slc1a2	uniprot_Mus-musculus_SP.fasta	62,032.3	100.0%	11	15	31	0.118%	23.4%	SELDTIDSQHR	K	M	99.7%	47.5	25.0	21.6	43.0	0	2	2	0	2	1,300.6129	1,722.27		393633	498	508	Empty	true	
22-2895	19	19	20220411_bbm1840_22-2895_Killinger_9 (F006909)	Excitatory amino acid transporter 2 OS=Mus musculus OX=10090 GN=Slc1a2 PE=1 SV=1	P43006	Slc1a2	uniprot_Mus-musculus_SP.fasta	62,032.3	100.0%	11	15	31	0.118%	23.4%	TQSIYDDKNHR	K	E	97.3%	18.1	25.4	14.5	12.7	0	0	2	0	2	1,376.6554	922.513		86,844.4	518	528	Empty	true	
22-2895	19	19	20220411_bbm1840_22-2895_Killinger_9 (F006909)	Excitatory amino acid transporter 2 OS=Mus musculus OX=10090 GN=Slc1a2 PE=1 SV=1	P43006	Slc1a2	uniprot_Mus-musculus_SP.fasta	62,032.3	100.0%	11	15	31	0.118%	23.4%	TSVNVVGDSFGAGIVYHLSK	R	S	99.7%	40.3	27.5	13.2	28.4	0	0	3	0	2	2,050.0604	3,781.22		785880	478	497	Empty	true	
22-2895	19	19	20220411_bbm1840_22-2895_Killinger_9 (F006909)	Tubulin beta-3 chain OS=Mus musculus OX=10090 GN=Tubb3 PE=1 SV=1	Q9ERD7	Tubb3	uniprot_Mus-musculus_SP.fasta	50,418.7	100.0%	8	11	18	0.0684%	50.7%	AILVDLEPGTMDSVR	R	S	99.7%	56.8	27.0	17.6	53.6	0	3	0	0	2	1,631.8312	3,227.20		70,835.4	63	77	Empty	false	P99024,Q7TMM9
22-2895	19	19	20220411_bbm1840_22-2895_Killinger_9 (F006909)	Tubulin beta-3 chain OS=Mus musculus OX=10090 GN=Tubb3 PE=1 SV=1	Q9ERD7	Tubb3	uniprot_Mus-musculus_SP.fasta	50,418.7	100.0%	8	11	18	0.0684%	50.7%	ALTVPELTQQMFDAK	R	N	99.7%	94.3	26.9	22.0	31.4	0	3	0	0	2	1,707.8625	3,333.96		77,992.8	283	297	Empty	false	Q922F4,Q9D6F9,P68372
22-2895	19	19	20220411_bbm1840_22-2895_Killinger_9 (F006909)	Tubulin beta-3 chain OS=Mus musculus OX=10090 GN=Tubb3 PE=1 SV=1	Q9ERD7	Tubb3	uniprot_Mus-musculus_SP.fasta	50,418.7	100.0%	8	11	18	0.0684%	50.7%	EIVHIQAGQCGNQIGAK	R	F	99.7%	52.7	27.3	14.9	0.000	0	0	2	0	2	1,822.9231	2,120.32		78,971.5	3	19	Empty	false	P99024,Q9D6F9,P68372,Q7TMM9
22-2895	19	19	20220411_bbm1840_22-2895_Killinger_9 (F006909)	Tubulin beta-3 chain OS=Mus musculus OX=10090 GN=Tubb3 PE=1 SV=1	Q9ERD7	Tubb3	uniprot_Mus-musculus_SP.fasta	50,418.7	100.0%	8	11	18	0.0684%	50.7%	EVDEQMLAIQSK	K	N	99.7%	78.3	25.9	19.2	66.3	0	2	0	0	2	1,406.6834	2,027.72		42,768.1	325	336	Empty	true	
22-2895	19	19	20220411_bbm1840_22-2895_Killinger_9 (F006909)	Tubulin beta-3 chain OS=Mus musculus OX=10090 GN=Tubb3 PE=1 SV=1	Q9ERD7	Tubb3	uniprot_Mus-musculus_SP.fasta	50,418.7	100.0%	8	11	18	0.0684%	50.7%	FPGQLNADLR	R	K	99.7%	58.4	26.4	24.9	45.1	0	4	0	0	2	1,130.5954	2,749.21		447073	242	251	Empty	false	P99024,Q922F4,Q9D6F9,P68372,Q7TMM9
22-2895	19	19	20220411_bbm1840_22-2895_Killinger_9 (F006909)	Tubulin beta-3 chain OS=Mus musculus OX=10090 GN=Tubb3 PE=1 SV=1	Q9ERD7	Tubb3	uniprot_Mus-musculus_SP.fasta	50,418.7	100.0%	8	11	18	0.0684%	50.7%	FPGQLNADLRK	R	L	99.7%	36.7	26.4	20.6	19.6	0	2	5	0	2	1,258.6904	2,360.12		1373550	242	252	Empty	false	P99024,Q922F4,Q9D6F9,P68372,Q7TMM9
22-2895	19	19	20220411_bbm1840_22-2895_Killinger_9 (F006909)	Tubulin beta-3 chain OS=Mus musculus OX=10090 GN=Tubb3 PE=1 SV=1	Q9ERD7	Tubb3	uniprot_Mus-musculus_SP.fasta	50,418.7	100.0%	8	11	18	0.0684%	50.7%	GHYTEGAELVDSVLDVVR	K	K	99.7%	111	27.2	31.3	89.4	0	3	2	0	2	1,958.9819	4,497.05		765490	104	121	Empty	false	P99024,Q922F4,P68372,Q7TMM9
22-2895	19	19	20220411_bbm1840_22-2895_Killinger_9 (F006909)	Tubulin beta-3 chain OS=Mus musculus OX=10090 GN=Tubb3 PE=1 SV=1	Q9ERD7	Tubb3	uniprot_Mus-musculus_SP.fasta	50,418.7	100.0%	8	11	18	0.0684%	50.7%	GHYTEGAELVDSVLDVVRK	K	E	99.7%	73.9	27.8	19.5	71.6	0	0	4	0	2	2,087.0769	4,245.10		160394	104	122	Empty	false	P99024,Q922F4,P68372,Q7TMM9
22-2895	19	19	20220411_bbm1840_22-2895_Killinger_9 (F006909)	Tubulin beta-3 chain OS=Mus musculus OX=10090 GN=Tubb3 PE=1 SV=1	Q9ERD7	Tubb3	uniprot_Mus-musculus_SP.fasta	50,418.7	100.0%	8	11	18	0.0684%	50.7%	IMNTFSVVPSPK	R	V	99.7%	83.9	26.2	17.8	70.3	0	2	0	0	2	1,335.6978	2,738.44		276769	163	174	Empty	false	P99024,Q9D6F9,P68372
22-2895	19	19	20220411_bbm1840_22-2895_Killinger_9 (F006909)	Tubulin beta-3 chain OS=Mus musculus OX=10090 GN=Tubb3 PE=1 SV=1	Q9ERD7	Tubb3	uniprot_Mus-musculus_SP.fasta	50,418.7	100.0%	8	11	18	0.0684%	50.7%	ISEQFTAMFR	R	R	99.7%	75.5	25.0	16.4	63.5	0	5	0	0	2	1,245.5933	2,920.93		1302230	381	390	Empty	false	P99024,Q9D6F9,P68372,Q7TMM9
22-2895	19	19	20220411_bbm1840_22-2895_Killinger_9 (F006909)	Tubulin beta-3 chain OS=Mus musculus OX=10090 GN=Tubb3 PE=1 SV=1	Q9ERD7	Tubb3	uniprot_Mus-musculus_SP.fasta	50,418.7	100.0%	8	11	18	0.0684%	50.7%	ISVYYNEASSHK	R	Y	99.7%	28.5	25.0	15.6	19.6	0	0	2	0	2	1,397.6694	1,866.59		259486	47	58	Empty	true	
22-2895	19	19	20220411_bbm1840_22-2895_Killinger_9 (F006909)	Tubulin beta-3 chain OS=Mus musculus OX=10090 GN=Tubb3 PE=1 SV=1	Q9ERD7	Tubb3	uniprot_Mus-musculus_SP.fasta	50,418.7	100.0%	8	11	18	0.0684%	50.7%	KLAVNMVPFPR	R	L	99.7%	54.2	25.3	13.8	49.1	0	2	0	0	2	1,287.7243	2,713.46		80,453.7	252	262	Empty	false	P99024,Q922F4,Q9D6F9,P68372,Q7TMM9
22-2895	19	19	20220411_bbm1840_22-2895_Killinger_9 (F006909)	Tubulin beta-3 chain OS=Mus musculus OX=10090 GN=Tubb3 PE=1 SV=1	Q9ERD7	Tubb3	uniprot_Mus-musculus_SP.fasta	50,418.7	100.0%	8	11	18	0.0684%	50.7%	LATPTYGDLNHLVSATMSGVTTSLR	K	F	99.7%	55.7	27.9	15.5	53.6	0	0	2	0	2	2,621.3242	3,966.90		46,908.3	217	241	Empty	true	
22-2895	19	19	20220411_bbm1840_22-2895_Killinger_9 (F006909)	Tubulin beta-3 chain OS=Mus musculus OX=10090 GN=Tubb3 PE=1 SV=1	Q9ERD7	Tubb3	uniprot_Mus-musculus_SP.fasta	50,418.7	100.0%	8	11	18	0.0684%	50.7%	LAVNMVPFPR	K	L	99.7%	64.9	26.2	21.2	58.2	0	6	0	0	2	1,159.6293	3,073.90		1111570	253	262	Empty	false	P99024,Q922F4,Q9D6F9,P68372,Q7TMM9
22-2895	19	19	20220411_bbm1840_22-2895_Killinger_9 (F006909)	Tubulin beta-3 chain OS=Mus musculus OX=10090 GN=Tubb3 PE=1 SV=1	Q9ERD7	Tubb3	uniprot_Mus-musculus_SP.fasta	50,418.7	100.0%	8	11	18	0.0684%	50.7%	LHFFMPGFAPLTAR	R	G	99.7%	50.0	26.7	13.1	36.0	0	2	3	0	2	1,620.8357	3,812.56		155642	263	276	Empty	true	Q922F4
22-2895	19	19	20220411_bbm1840_22-2895_Killinger_9 (F006909)	Tubulin beta-3 chain OS=Mus musculus OX=10090 GN=Tubb3 PE=1 SV=1	Q9ERD7	Tubb3	uniprot_Mus-musculus_SP.fasta	50,418.7	100.0%	8	11	18	0.0684%	50.7%	MREIVHIQAGQCGNQIGAK	-	F	99.7%	56.1	27.4	16.1	0.000	0	0	4	0	2	2,126.0596	1,998.24		274344	1	19	Empty	false	P99024,Q9D6F9,P68372,Q7TMM9
22-2895	19	19	20220411_bbm1840_22-2895_Killinger_9 (F006909)	Tubulin beta-3 chain OS=Mus musculus OX=10090 GN=Tubb3 PE=1 SV=1	Q9ERD7	Tubb3	uniprot_Mus-musculus_SP.fasta	50,418.7	100.0%	8	11	18	0.0684%	50.7%	MSMKEVDEQMLAIQSK	R	N	99.7%	33.3	25.0	13.1	23.3	0	0	1	0	2	1,915.8812	1,861.35		70,919.7	321	336	Empty	true	
22-2895	19	19	20220411_bbm1840_22-2895_Killinger_9 (F006909)	Tubulin beta-3 chain OS=Mus musculus OX=10090 GN=Tubb3 PE=1 SV=1	Q9ERD7	Tubb3	uniprot_Mus-musculus_SP.fasta	50,418.7	100.0%	8	11	18	0.0684%	50.7%	MSSTFIGNSTAIQELFK	K	R	99.7%	87.9	27.3	14.5	85.2	0	1	0	0	2	1,889.9315	4,302.05		11,483.5	363	379	Empty	true	
22-2895	19	19	20220411_bbm1840_22-2895_Killinger_9 (F006909)	Tubulin beta-3 chain OS=Mus musculus OX=10090 GN=Tubb3 PE=1 SV=1	Q9ERD7	Tubb3	uniprot_Mus-musculus_SP.fasta	50,418.7	100.0%	8	11	18	0.0684%	50.7%	MSSTFIGNSTAIQELFKR	K	I	99.7%	38.1	27.3	0.000	20.0	0	0	3	0	2	2,046.0326	4,166.00		237874	363	380	Empty	true	
22-2895	19	19	20220411_bbm1840_22-2895_Killinger_9 (F006909)	Tubulin beta-3 chain OS=Mus musculus OX=10090 GN=Tubb3 PE=1 SV=1	Q9ERD7	Tubb3	uniprot_Mus-musculus_SP.fasta	50,418.7	100.0%	8	11	18	0.0684%	50.7%	NMMAACDPR	K	H	98.0%	29.7	25.0	0.000	29.7	0	1	0	0	2	1,097.4173	784.521		9,104.40	298	306	Empty	false	P99024,Q922F4,Q9D6F9,P68372,Q7TMM9
22-2895	19	19	20220411_bbm1840_22-2895_Killinger_9 (F006909)	Tubulin beta-3 chain OS=Mus musculus OX=10090 GN=Tubb3 PE=1 SV=1	Q9ERD7	Tubb3	uniprot_Mus-musculus_SP.fasta	50,418.7	100.0%	8	11	18	0.0684%	50.7%	NSSYFVEWIPNNVK	K	V	99.7%	70.6	26.8	15.1	68.9	0	2	0	0	2	1,696.8328	3,962.02		320273	337	350	Empty	false	P99024,Q922F4,Q9D6F9,P68372,Q7TMM9
22-2895	19	19	20220411_bbm1840_22-2895_Killinger_9 (F006909)	Tubulin beta-3 chain OS=Mus musculus OX=10090 GN=Tubb3 PE=1 SV=1	Q9ERD7	Tubb3	uniprot_Mus-musculus_SP.fasta	50,418.7	100.0%	8	11	18	0.0684%	50.7%	RISEQFTAMFR	K	R	97.2%	29.1	25.7	16.9	23.2	0	1	0	0	2	1,401.6944	2,652.18		41,506.3	380	390	Empty	false	P99024,Q9D6F9,P68372,Q7TMM9
22-2895	19	19	20220411_bbm1840_22-2895_Killinger_9 (F006909)	Tubulin beta-3 chain OS=Mus musculus OX=10090 GN=Tubb3 PE=1 SV=1	Q9ERD7	Tubb3	uniprot_Mus-musculus_SP.fasta	50,418.7	100.0%	8	11	18	0.0684%	50.7%	YLTVATVFR	R	G	99.7%	39.3	25.0	14.3	31.0	0	2	0	0	2	1,069.6040	3,453.85		147346	310	318	Empty	true	Q922F4
22-2895	19	19	20220411_bbm1840_22-2895_Killinger_9 (F006909)	Synaptophysin OS=Mus musculus OX=10090 GN=Syp PE=1 SV=2	Q62277	Syp	uniprot_Mus-musculus_SP.fasta	34,024.6	100.0%	3	4	7	0.0266%	9.24%	LHQVYFDAPSCVK	R	G	99.7%	51.5	26.2	17.2	43.1	0	3	1	0	2	1,563.7625	2,560.92		110966	77	89	Empty	true	
22-2895	19	19	20220411_bbm1840_22-2895_Killinger_9 (F006909)	Synaptophysin OS=Mus musculus OX=10090 GN=Syp PE=1 SV=2	Q62277	Syp	uniprot_Mus-musculus_SP.fasta	34,024.6	100.0%	3	4	7	0.0266%	9.24%	MATDPENIIK	K	E	99.7%	44.8	25.9	15.4	32.2	0	2	0	0	2	1,147.5666	2,167.71		278528	170	179	Empty	true	
22-2895	19	19	20220411_bbm1840_22-2895_Killinger_9 (F006909)	Synaptophysin OS=Mus musculus OX=10090 GN=Syp PE=1 SV=2	Q62277	Syp	uniprot_Mus-musculus_SP.fasta	34,024.6	100.0%	3	4	7	0.0266%	9.24%	MATDPENIIKEMPMCR	K	Q	97.5%	17.5	25.0	13.5	17.5	0	0	1	0	2	1,983.8646	2,335.98		116597	170	185	Empty	true	
22-2895	19	19	20220411_bbm1840_22-2895_Killinger_9 (F006909)	Keratin, type II cytoskeletal 1 OS=Mus musculus OX=10090 GN=Krt1 PE=1 SV=4	P04104	Krt1	uniprot_Mus-musculus_SP.fasta	65,607.1	100.0%	3	5	15	0.0570%	5.18%	FASFIDKVR	K	F	99.6%	39.4	25.0	0.000	0.000	0	1	0	0	2	1,082.5993	2,701.23		112052	199	207	Empty	false	Q3TTY5,Q8VED5,Q3UV17,Q6NXH9,Q922U2,Q6IFZ6,P50446
22-2895	19	19	20220411_bbm1840_22-2895_Killinger_9 (F006909)	Keratin, type II cytoskeletal 1 OS=Mus musculus OX=10090 GN=Krt1 PE=1 SV=4	P04104	Krt1	uniprot_Mus-musculus_SP.fasta	65,607.1	100.0%	3	5	15	0.0570%	5.18%	FLEQQNQVLQTK	R	W	99.7%	82.6	26.5	20.2	69.8	0	5	0	0	2	1,475.7854	2,414.25		215818	208	219	Empty	true	Q6NXH9,Q6IFZ6
22-2895	19	19	20220411_bbm1840_22-2895_Killinger_9 (F006909)	Keratin, type II cytoskeletal 1 OS=Mus musculus OX=10090 GN=Krt1 PE=1 SV=4	P04104	Krt1	uniprot_Mus-musculus_SP.fasta	65,607.1	100.0%	3	5	15	0.0570%	5.18%	TNAENEFVTIK	R	K	99.7%	41.2	25.6	0.000	40.5	0	2	0	0	2	1,265.6372	2,559.62		231216	286	296	Empty	true	
22-2895	19	19	20220411_bbm1840_22-2895_Killinger_9 (F006909)	Keratin, type II cytoskeletal 1 OS=Mus musculus OX=10090 GN=Krt1 PE=1 SV=4	P04104	Krt1	uniprot_Mus-musculus_SP.fasta	65,607.1	100.0%	3	5	15	0.0570%	5.18%	TNAENEFVTIKK	R	D	99.7%	80.1	25.7	13.3	71.8	0	4	4	0	2	1,393.7322	2,098.40		1199010	286	297	Empty	true	
22-2895	19	19	20220411_bbm1840_22-2895_Killinger_9 (F006909)	ATP synthase subunit gamma, mitochondrial OS=Mus musculus OX=10090 GN=Atp5f1c PE=1 SV=1	Q91VR2	Atp5f1c	uniprot_Mus-musculus_SP.fasta	32,887.4	98.6%	1	1	2	0.00760%	4.03%	VYGTGSLALYEK	R	A	99.7%	58.5	25.9	13.2	58.5	0	2	0	0	2	1,300.6784	2,842.99		68,972.8	68	79	Empty	true	
22-2895	19	19	20220411_bbm1840_22-2895_Killinger_9 (F006909)	Synaptotagmin-1 OS=Mus musculus OX=10090 GN=Syt1 PE=1 SV=1	P46096	Syt1	uniprot_Mus-musculus_SP.fasta	47,418.9	100.0%	6	6	9	0.0342%	16.2%	DLQSAEKEEQEK	R	L	99.7%	40.6	25.0	22.7	25.0	0	1	0	0	2	1,433.6756	1,354.80		6,810.60	261	272	Empty	true	
22-2895	19	19	20220411_bbm1840_22-2895_Killinger_9 (F006909)	Synaptotagmin-1 OS=Mus musculus OX=10090 GN=Syt1 PE=1 SV=1	P46096	Syt1	uniprot_Mus-musculus_SP.fasta	47,418.9	100.0%	6	6	9	0.0342%	16.2%	LGDICFSLR	K	Y	99.7%	47.3	25.0	21.7	34.3	0	1	0	0	2	1,080.5508	3,394.17		26,885.3	273	281	Empty	true	
22-2895	19	19	20220411_bbm1840_22-2895_Killinger_9 (F006909)	Synaptotagmin-1 OS=Mus musculus OX=10090 GN=Syt1 PE=1 SV=1	P46096	Syt1	uniprot_Mus-musculus_SP.fasta	47,418.9	100.0%	6	6	9	0.0342%	16.2%	LTVVILEAK	K	N	99.7%	43.6	25.0	18.2	13.6	0	2	0	0	2	985.6293	3,135.08		87,691.4	289	297	Empty	true	
22-2895	19	19	20220411_bbm1840_22-2895_Killinger_9 (F006909)	Synaptotagmin-1 OS=Mus musculus OX=10090 GN=Syt1 PE=1 SV=1	P46096	Syt1	uniprot_Mus-musculus_SP.fasta	47,418.9	100.0%	6	6	9	0.0342%	16.2%	MDVGGLSDPYVK	K	I	98.9%	39.0	25.0	15.7	37.1	0	1	0	0	2	1,296.6143	2,546.39		35,307.6	302	313	Empty	true	
22-2895	19	19	20220411_bbm1840_22-2895_Killinger_9 (F006909)	Synaptotagmin-1 OS=Mus musculus OX=10090 GN=Syt1 PE=1 SV=1	P46096	Syt1	uniprot_Mus-musculus_SP.fasta	47,418.9	100.0%	6	6	9	0.0342%	16.2%	TLNPVFNEQFTFK	K	V	99.7%	53.5	26.2	0.000	47.6	0	2	0	0	2	1,584.8057	3,809.80		55,519.9	201	213	Empty	true	
22-2895	19	19	20220411_bbm1840_22-2895_Killinger_9 (F006909)	Synaptotagmin-1 OS=Mus musculus OX=10090 GN=Syt1 PE=1 SV=1	P46096	Syt1	uniprot_Mus-musculus_SP.fasta	47,418.9	100.0%	6	6	9	0.0342%	16.2%	VFVGYNSTGAELR	K	H	99.7%	84.9	25.0	0.000	82.9	0	2	0	0	2	1,412.7168	2,714.81		49,211.2	376	388	Empty	true	
22-2895	19	19	20220411_bbm1840_22-2895_Killinger_9 (F006909)	Sodium- and chloride-dependent GABA transporter 3 OS=Mus musculus OX=10090 GN=Slc6a11 PE=1 SV=2	P31650	Slc6a11	uniprot_Mus-musculus_SP.fasta	69,963.1	100.0%	1	1	3	0.0114%	2.55%	GSETLGGGGGGAAGTR	R	E	99.7%	54.1	25.0	18.9	39.4	0	3	0	0	2	1,304.6192	1,127.10		39,674.5	20	35	Empty	true	
22-2895	19	19	20220411_bbm1840_22-2895_Killinger_9 (F006909)	Succinate--CoA ligase [ADP/GDP-forming] subunit alpha, mitochondrial OS=Mus musculus OX=10090 GN=Suclg1 PE=1 SV=4	Q9WUM5	Suclg1	uniprot_Mus-musculus_SP.fasta	36,155.2	98.6%	1	1	1	0.00380%	4.62%	LIGPNCPGVINPGECK	R	I	99.7%	73.9	26.5	14.1	69.4	0	1	0	0	2	1,724.8462	2,645.70		13,098.8	167	182	Empty	true	
22-2895	19	19	20220411_bbm1840_22-2895_Killinger_9 (F006909)	Sodium- and chloride-dependent GABA transporter 1 OS=Mus musculus OX=10090 GN=Slc6a1 PE=1 SV=2	P31648	Slc6a1	uniprot_Mus-musculus_SP.fasta	67,003.9	98.6%	1	1	3	0.0114%	3.51%	VADGQISTEVSEAPVASDKPK	K	T	99.7%	69.0	27.5	14.5	67.1	0	0	3	0	2	2,128.0770	2,262.85		92,802.6	8	28	Empty	true	
22-2895	19	19	20220411_bbm1840_22-2895_Killinger_9 (F006909)	Phosphatidylethanolamine-binding protein 1 OS=Mus musculus OX=10090 GN=Pebp1 PE=1 SV=3	P70296	Pebp1	uniprot_Mus-musculus_SP.fasta	20,830.5	100.0%	2	2	3	0.0114%	20.9%	GNDISSGTVLSDYVGSGPPSGTGLHR	K	Y	99.7%	39.4	27.6	13.2	38.8	0	0	1	0	2	2,530.2171	3,234.47		22,403.5	94	119	Empty	true	
22-2895	19	19	20220411_bbm1840_22-2895_Killinger_9 (F006909)	Phosphatidylethanolamine-binding protein 1 OS=Mus musculus OX=10090 GN=Pebp1 PE=1 SV=3	P70296	Pebp1	uniprot_Mus-musculus_SP.fasta	20,830.5	100.0%	2	2	3	0.0114%	20.9%	VDYAGVTVDELGK	R	V	99.7%	55.8	26.3	13.7	47.7	0	2	0	0	2	1,365.6898	2,999.52		75,968.7	27	39	Empty	true	
22-2895	19	19	20220411_bbm1840_22-2895_Killinger_9 (F006909)	Elongation factor 2 OS=Mus musculus OX=10090 GN=Eef2 PE=1 SV=2	P58252	Eef2	uniprot_Mus-musculus_SP.fasta	95,316.0	99.9%	1	1	1	0.00380%	1.17%	GEGQLSAAER	K	A	99.0%	32.8	25.0	20.8	22.4	0	1	0	0	2	1,017.4960	1,215.48		27,820.0	240	249	Empty	true	
22-2895	19	19	20220411_bbm1840_22-2895_Killinger_9 (F006909)	Superoxide dismutase [Mn], mitochondrial OS=Mus musculus OX=10090 GN=Sod2 PE=1 SV=3	P09671	Sod2	uniprot_Mus-musculus_SP.fasta	24,603.2	100.0%	2	2	4	0.0152%	10.4%	GDVTTQVALQPALK	K	F	99.7%	54.3	25.0	18.6	47.3	0	2	0	0	2	1,440.8059	2,665.10		51,315.1	76	89	Empty	true	
22-2895	19	19	20220411_bbm1840_22-2895_Killinger_9 (F006909)	Superoxide dismutase [Mn], mitochondrial OS=Mus musculus OX=10090 GN=Sod2 PE=1 SV=3	P09671	Sod2	uniprot_Mus-musculus_SP.fasta	24,603.2	100.0%	2	2	4	0.0152%	10.4%	GELLEAIKR	K	D	99.1%	35.3	25.0	35.7	23.1	0	2	0	0	2	1,028.6100	2,376.17		160760	115	123	Empty	true	
22-2895	19	19	20220411_bbm1840_22-2895_Killinger_9 (F006909)	Vesicular glutamate transporter 1 OS=Mus musculus OX=10090 GN=Slc17a7 PE=1 SV=2	Q3TXX4	Slc17a7	uniprot_Mus-musculus_SP.fasta	61,637.5	100.0%	1	1	2	0.00760%	1.96%	SRHIMSTTNVR	R	K	99.7%	56.0	26.5	22.1	45.3	0	0	2	0	2	1,317.6692	787.007		37,903.5	367	377	Empty	true	
22-2895	19	19	20220411_bbm1840_22-2895_Killinger_9 (F006909)	V-type proton ATPase subunit d 1 OS=Mus musculus OX=10090 GN=Atp6v0d1 PE=1 SV=2	P51863	Atp6v0d1	uniprot_Mus-musculus_SP.fasta	40,302.8	100.0%	4	4	6	0.0228%	10.5%	ADDYEQVK	R	N	98.0%	33.8	25.0	18.8	22.3	0	2	0	0	2	967.4368	1,173.72		128412	258	265	Empty	true	
22-2895	19	19	20220411_bbm1840_22-2895_Killinger_9 (F006909)	V-type proton ATPase subunit d 1 OS=Mus musculus OX=10090 GN=Atp6v0d1 PE=1 SV=2	P51863	Atp6v0d1	uniprot_Mus-musculus_SP.fasta	40,302.8	100.0%	4	4	6	0.0228%	10.5%	AYLESFYK	K	F	95.9%	27.3	26.0	22.4	19.8	0	1	0	0	2	1,020.5036	2,928.06		66,336.3	188	195	Empty	true	
22-2895	19	19	20220411_bbm1840_22-2895_Killinger_9 (F006909)	V-type proton ATPase subunit d 1 OS=Mus musculus OX=10090 GN=Atp6v0d1 PE=1 SV=2	P51863	Atp6v0d1	uniprot_Mus-musculus_SP.fasta	40,302.8	100.0%	4	4	6	0.0228%	10.5%	LYPEGLAQLAR	R	A	99.7%	51.6	26.1	20.1	36.7	0	2	0	0	2	1,230.6842	3,309.16		462940	247	257	Empty	true	
22-2895	19	19	20220411_bbm1840_22-2895_Killinger_9 (F006909)	V-type proton ATPase subunit d 1 OS=Mus musculus OX=10090 GN=Atp6v0d1 PE=1 SV=2	P51863	Atp6v0d1	uniprot_Mus-musculus_SP.fasta	40,302.8	100.0%	4	4	6	0.0228%	10.5%	NVADYYPEYK	K	L	98.7%	31.8	25.0	0.000	26.3	0	1	0	0	2	1,261.5735	2,494.27		50,656.0	266	275	Empty	true	
22-2895	19	19	20220411_bbm1840_22-2895_Killinger_9 (F006909)	Protein kinase C and casein kinase substrate in neurons protein 1 OS=Mus musculus OX=10090 GN=Pacsin1 PE=1 SV=1	Q61644	Pacsin1	uniprot_Mus-musculus_SP.fasta	50,575.4	100.0%	2	2	2	0.00760%	4.54%	AYAQQLTDWAK	K	R	99.7%	45.9	25.5	18.2	37.9	0	1	0	0	2	1,294.6427	3,022.39		38,437.4	52	62	Empty	true	
22-2895	19	19	20220411_bbm1840_22-2895_Killinger_9 (F006909)	Protein kinase C and casein kinase substrate in neurons protein 1 OS=Mus musculus OX=10090 GN=Pacsin1 PE=1 SV=1	Q61644	Pacsin1	uniprot_Mus-musculus_SP.fasta	50,575.4	100.0%	2	2	2	0.00760%	4.54%	GADAQEDLR	R	W	97.1%	27.7	25.0	13.5	25.3	0	1	0	0	2	974.4539	1,110.55		53,872.6	274	282	Empty	true	
22-2895	19	19	20220411_bbm1840_22-2895_Killinger_9 (F006909)	Synaptic vesicle glycoprotein 2A OS=Mus musculus OX=10090 GN=Sv2a PE=1 SV=1	Q9JIS5	Sv2a	uniprot_Mus-musculus_SP.fasta	82,648.9	100.0%	6	7	13	0.0494%	11.6%	FFLENGKHDEAWMVLK	R	Q	98.7%	22.3	26.5	18.0	11.0	0	0	1	0	2	1,980.9526	3,593.02		54,642.4	360	375	Empty	true	
22-2895	19	19	20220411_bbm1840_22-2895_Killinger_9 (F006909)	Synaptic vesicle glycoprotein 2A OS=Mus musculus OX=10090 GN=Sv2a PE=1 SV=1	Q9JIS5	Sv2a	uniprot_Mus-musculus_SP.fasta	82,648.9	100.0%	6	7	13	0.0494%	11.6%	GGLSDGEGPPGGRGEAQR	R	R	99.7%	62.8	25.5	16.3	54.2	0	0	4	0	2	1,696.8001	1,321.82		411210	124	141	Empty	true	
22-2895	19	19	20220411_bbm1840_22-2895_Killinger_9 (F006909)	Synaptic vesicle glycoprotein 2A OS=Mus musculus OX=10090 GN=Sv2a PE=1 SV=1	Q9JIS5	Sv2a	uniprot_Mus-musculus_SP.fasta	82,648.9	100.0%	6	7	13	0.0494%	11.6%	GGQYFNDKFIGLR	R	L	99.7%	46.7	26.1	0.000	45.1	0	1	2	0	2	1,514.7752	3,163.68		216531	508	520	Empty	true	
22-2895	19	19	20220411_bbm1840_22-2895_Killinger_9 (F006909)	Synaptic vesicle glycoprotein 2A OS=Mus musculus OX=10090 GN=Sv2a PE=1 SV=1	Q9JIS5	Sv2a	uniprot_Mus-musculus_SP.fasta	82,648.9	100.0%	6	7	13	0.0494%	11.6%	HLQAVDYAAR	R	T	96.5%	29.3	25.0	0.000	20.1	0	1	0	0	2	1,143.5905	1,697.29		63,598.2	474	483	Empty	true	
22-2895	19	19	20220411_bbm1840_22-2895_Killinger_9 (F006909)	Synaptic vesicle glycoprotein 2A OS=Mus musculus OX=10090 GN=Sv2a PE=1 SV=1	Q9JIS5	Sv2a	uniprot_Mus-musculus_SP.fasta	82,648.9	100.0%	6	7	13	0.0494%	11.6%	TIHQEDELIEIQSDTGTWYQR	K	W	99.7%	65.5	27.3	15.6	65.5	0	0	2	0	2	2,562.2110	3,542.94		30,055.1	399	419	Empty	true	
22-2895	19	19	20220411_bbm1840_22-2895_Killinger_9 (F006909)	Synaptic vesicle glycoprotein 2A OS=Mus musculus OX=10090 GN=Sv2a PE=1 SV=1	Q9JIS5	Sv2a	uniprot_Mus-musculus_SP.fasta	82,648.9	100.0%	6	7	13	0.0494%	11.6%	VFSVTHIK	R	T	99.0%	40.2	25.7	18.0	24.5	0	2	0	0	2	930.5407	2,017.80		105120	391	398	Empty	true	
22-2895	19	19	20220411_bbm1840_22-2895_Killinger_9 (F006909)	Alpha-actinin-1 OS=Mus musculus OX=10090 GN=Actn1 PE=1 SV=1	Q7TPR4	Actn1	uniprot_Mus-musculus_SP.fasta	103,072.0	100.0%	3	3	5	0.0190%	4.04%	FAIQDISVEETSAK	R	E	99.7%	39.8	26.0	0.000	39.8	0	1	0	0	2	1,537.7745	3,175.22		17,603.8	134	147	Empty	true	
22-2895	19	19	20220411_bbm1840_22-2895_Killinger_9 (F006909)	Alpha-actinin-1 OS=Mus musculus OX=10090 GN=Actn1 PE=1 SV=1	Q7TPR4	Actn1	uniprot_Mus-musculus_SP.fasta	103,072.0	100.0%	3	3	5	0.0190%	4.04%	LASDLLEWIR	K	R	99.7%	69.2	25.6	22.8	60.0	0	2	0	0	2	1,215.6733	4,424.72		27,999.4	282	291	Empty	true	
22-2895	19	19	20220411_bbm1840_22-2895_Killinger_9 (F006909)	Alpha-actinin-1 OS=Mus musculus OX=10090 GN=Actn1 PE=1 SV=1	Q7TPR4	Actn1	uniprot_Mus-musculus_SP.fasta	103,072.0	100.0%	3	3	5	0.0190%	4.04%	VGWEQLLTTIAR	R	T	99.7%	65.8	25.3	23.0	59.1	0	2	0	0	2	1,386.7741	4,791.48		47,194.8	715	726	Empty	true	
22-2895	19	19	20220411_bbm1840_22-2895_Killinger_9 (F006909)	Glutathione S-transferase Mu 1 OS=Mus musculus OX=10090 GN=Gstm1 PE=1 SV=2	P10649	Gstm1	uniprot_Mus-musculus_SP.fasta	25,971.9	100.0%	2	2	4	0.0152%	13.3%	KHHLDGETEEER	R	I	99.7%	72.3	25.0	19.2	63.6	0	0	2	0	2	1,479.6824	774.491		93,910.5	83	94	Empty	true	
22-2895	19	19	20220411_bbm1840_22-2895_Killinger_9 (F006909)	Glutathione S-transferase Mu 1 OS=Mus musculus OX=10090 GN=Gstm1 PE=1 SV=2	P10649	Gstm1	uniprot_Mus-musculus_SP.fasta	25,971.9	100.0%	2	2	4	0.0152%	13.3%	LGLDFPNLPYLIDGSHK	K	I	99.7%	42.3	26.7	17.0	38.2	0	0	2	0	2	1,899.0014	4,515.88		46,242.3	53	69	Empty	true	
22-2895	19	19	20220411_bbm1840_22-2895_Killinger_9 (F006909)	NADH-ubiquinone oxidoreductase 75 kDa subunit, mitochondrial OS=Mus musculus OX=10090 GN=Ndufs1 PE=1 SV=2	Q91VD9	Ndufs1	uniprot_Mus-musculus_SP.fasta	79,777.6	100.0%	2	2	2	0.00760%	2.61%	ILQDIASGR	K	H	99.7%	53.4	25.1	16.0	25.4	0	1	0	0	2	972.5474	2,025.57		66,471.5	451	459	Empty	true	
22-2895	19	19	20220411_bbm1840_22-2895_Killinger_9 (F006909)	NADH-ubiquinone oxidoreductase 75 kDa subunit, mitochondrial OS=Mus musculus OX=10090 GN=Ndufs1 PE=1 SV=2	Q91VD9	Ndufs1	uniprot_Mus-musculus_SP.fasta	79,777.6	100.0%	2	2	2	0.00760%	2.61%	SATYVNTEGR	K	A	98.3%	35.6	25.0	13.1	26.9	0	1	0	0	2	1,097.5221	1,287.26		19,403.5	593	602	Empty	true	
22-2895	19	19	20220411_bbm1840_22-2895_Killinger_9 (F006909)	Cytochrome c oxidase subunit 2 OS=Mus musculus OX=10090 GN=Mtco2 PE=1 SV=1	P00405	Mtco2	uniprot_Mus-musculus_SP.fasta	25,977.5	100.0%	1	1	1	0.00380%	7.49%	LLEVDNRVVLPMELPIR	R	M	99.7%	42.1	25.0	14.2	24.1	0	0	1	0	2	2,006.1469	4,232.05		38,262.4	135	151	Empty	true	
22-2895	19	19	20220411_bbm1840_22-2895_Killinger_9 (F006909)	Serine/threonine-protein phosphatase 2B catalytic subunit alpha isoform OS=Mus musculus OX=10090 GN=Ppp3ca PE=1 SV=1	P63328	Ppp3ca	uniprot_Mus-musculus_SP.fasta	58,645.7	100.0%	3	3	6	0.0228%	6.72%	EVFDNDGKPR	K	V	96.0%	29.2	25.4	15.7	25.6	0	1	0	0	2	1,176.5645	1,260.59		24,190.9	33	42	Empty	true	
22-2895	19	19	20220411_bbm1840_22-2895_Killinger_9 (F006909)	Serine/threonine-protein phosphatase 2B catalytic subunit alpha isoform OS=Mus musculus OX=10090 GN=Ppp3ca PE=1 SV=1	P63328	Ppp3ca	uniprot_Mus-musculus_SP.fasta	58,645.7	100.0%	3	3	6	0.0228%	6.72%	HLTEYFTFKQECK	R	I	99.7%	26.4	25.3	13.1	26.4	0	0	3	0	2	1,730.8208	2,659.69		128104	155	167	Empty	true	
22-2895	19	19	20220411_bbm1840_22-2895_Killinger_9 (F006909)	Serine/threonine-protein phosphatase 2B catalytic subunit alpha isoform OS=Mus musculus OX=10090 GN=Ppp3ca PE=1 SV=1	P63328	Ppp3ca	uniprot_Mus-musculus_SP.fasta	58,645.7	100.0%	3	3	6	0.0228%	6.72%	LFEVGGSPANTR	K	Y	99.7%	59.7	26.5	14.5	48.7	0	2	0	0	2	1,247.6379	2,362.75		82,278.4	101	112	Empty	true	
22-2895	19	19	20220411_bbm1840_22-2895_Killinger_9 (F006909)	Immunoglobulin superfamily member 8 OS=Mus musculus OX=10090 GN=Igsf8 PE=1 SV=2	Q8R366	Igsf8	uniprot_Mus-musculus_SP.fasta	65,009.7	98.6%	1	1	2	0.00760%	1.64%	VASGDLQVQR	R	L	99.7%	53.0	25.1	14.8	44.6	0	2	0	0	2	1,072.5746	1,545.37		37,314.5	93	102	Empty	true	
22-2895	19	19	20220411_bbm1840_22-2895_Killinger_9 (F006909)	Visinin-like protein 1 OS=Mus musculus OX=10090 GN=Vsnl1 PE=1 SV=2	P62761	Vsnl1	uniprot_Mus-musculus_SP.fasta	22,143.4	99.2%	1	1	4	0.0152%	6.28%	VEMLEIIEAIYK	R	M	99.7%	77.9	25.0	0.000	77.9	0	4	0	0	2	1,450.7863	5,125.39		31,644.5	119	130	Empty	true	
22-2895	19	19	20220411_bbm1840_22-2895_Killinger_9 (F006909)	Cytochrome b-c1 complex subunit 1, mitochondrial OS=Mus musculus OX=10090 GN=Uqcrc1 PE=1 SV=2	Q9CZ13	Uqcrc1	uniprot_Mus-musculus_SP.fasta	52,851.9	100.0%	4	4	8	0.0304%	10.4%	IQEVDAQMLR	R	D	99.7%	55.0	26.6	29.2	46.0	0	2	0	0	2	1,218.6149	1,989.51		81,051.9	433	442	Empty	true	
22-2895	19	19	20220411_bbm1840_22-2895_Killinger_9 (F006909)	Cytochrome b-c1 complex subunit 1, mitochondrial OS=Mus musculus OX=10090 GN=Uqcrc1 PE=1 SV=2	Q9CZ13	Uqcrc1	uniprot_Mus-musculus_SP.fasta	52,851.9	100.0%	4	4	8	0.0304%	10.4%	LCTSATESEVTR	R	G	99.7%	61.5	25.0	23.7	55.7	0	2	0	0	2	1,353.6315	1,634.56		48,935.2	379	390	Empty	true	
22-2895	19	19	20220411_bbm1840_22-2895_Killinger_9 (F006909)	Cytochrome b-c1 complex subunit 1, mitochondrial OS=Mus musculus OX=10090 GN=Uqcrc1 PE=1 SV=2	Q9CZ13	Uqcrc1	uniprot_Mus-musculus_SP.fasta	52,851.9	100.0%	4	4	8	0.0304%	10.4%	NALVSHLDGTTPVCEDIGR	R	S	99.5%	30.0	27.1	13.6	29.7	0	0	2	0	2	2,053.9974	2,894.75		77,565.1	397	415	Empty	true	
22-2895	19	19	20220411_bbm1840_22-2895_Killinger_9 (F006909)	Cytochrome b-c1 complex subunit 1, mitochondrial OS=Mus musculus OX=10090 GN=Uqcrc1 PE=1 SV=2	Q9CZ13	Uqcrc1	uniprot_Mus-musculus_SP.fasta	52,851.9	100.0%	4	4	8	0.0304%	10.4%	TDLTDYLNR	R	H	99.7%	56.7	25.0	13.6	43.5	0	2	0	0	2	1,110.5427	2,951.66		93,342.3	214	222	Empty	true	
22-2895	19	19	20220411_bbm1840_22-2895_Killinger_9 (F006909)	Programmed cell death 6-interacting protein OS=Mus musculus OX=10090 GN=Pdcd6ip PE=1 SV=3	Q9WU78	Pdcd6ip	uniprot_Mus-musculus_SP.fasta	96,026.6	98.6%	1	1	2	0.00760%	3.34%	EPTVDISPDTVGTLSLIMLAQAQEVFFLK	R	A	99.7%	49.3	26.3	0.000	48.4	0	0	2	0	2	3,162.6647	6,534.28		5,137.90	174	202	Empty	true	
22-2895	19	19	20220411_bbm1840_22-2895_Killinger_9 (F006909)	Isocitrate dehydrogenase [NAD] subunit gamma 1, mitochondrial OS=Mus musculus OX=10090 GN=Idh3g PE=1 SV=1	P70404	Idh3g	uniprot_Mus-musculus_SP.fasta	42,785.6	100.0%	2	2	2	0.00760%	9.16%	ENTEGEYSSLEHESVAGVVESLK	R	I	99.7%	34.5	26.5	0.000	34.5	0	0	1	0	2	2,493.1627	3,800.60		28,730.7	168	190	Empty	true	
22-2895	19	19	20220411_bbm1840_22-2895_Killinger_9 (F006909)	Isocitrate dehydrogenase [NAD] subunit gamma 1, mitochondrial OS=Mus musculus OX=10090 GN=Idh3g PE=1 SV=1	P70404	Idh3g	uniprot_Mus-musculus_SP.fasta	42,785.6	100.0%	2	2	2	0.00760%	9.16%	TSLDLYANVIHCK	R	S	98.6%	22.4	26.8	0.000	15.2	0	0	1	0	2	1,533.7731	3,122.08		38,229.7	137	149	Empty	true	
22-2895	19	19	20220411_bbm1840_22-2895_Killinger_9 (F006909)	Solute carrier family 12 member 5 OS=Mus musculus OX=10090 GN=Slc12a5 PE=1 SV=2	Q91V14	Slc12a5	uniprot_Mus-musculus_SP.fasta	126,273.1	99.6%	1	1	1	0.00380%	0.879%	DLTTFLYHLR	K	I	99.7%	44.9	25.3	13.2	44.8	0	1	0	0	2	1,278.6842	4,278.66		22,797.1	897	906	Empty	true	
22-2895	19	19	20220411_bbm1840_22-2895_Killinger_9 (F006909)	Cytosolic acyl coenzyme A thioester hydrolase OS=Mus musculus OX=10090 GN=Acot7 PE=1 SV=2	Q91V12	Acot7	uniprot_Mus-musculus_SP.fasta	42,536.0	97.9%	1	1	1	0.00380%	2.89%	ATLWYVPLSLK	K	N	99.6%	38.2	25.0	0.000	35.4	0	1	0	0	2	1,290.7457	4,324.72		18,712.5	159	169	Empty	true	
22-2895	19	19	20220411_bbm1840_22-2895_Killinger_9 (F006909)	Actin, cytoplasmic 1 OS=Mus musculus OX=10090 GN=Actb PE=1 SV=1	P60710,P63260	Actb,Actg1	uniprot_Mus-musculus_SP.fasta	41,737.8	100.0%	13	15	30	0.114%	40.0%	AGFAGDDAPR	K	A	99.7%	72.2	25.0	24.4	51.3	0	2	0	0	2	976.4484	1,483.18		275552	19	28	Empty	true	
22-2895	19	19	20220411_bbm1840_22-2895_Killinger_9 (F006909)	Actin, cytoplasmic 1 OS=Mus musculus OX=10090 GN=Actb PE=1 SV=1	P60710,P63260	Actb,Actg1	uniprot_Mus-musculus_SP.fasta	41,737.8	100.0%	13	15	30	0.114%	40.0%	AVFPSIVGRPR	R	H	96.9%	27.7	25.0	0.000	27.7	0	1	0	0	2	1,198.7055	2,704.80		73,098.2	29	39	Empty	true	
22-2895	19	19	20220411_bbm1840_22-2895_Killinger_9 (F006909)	Actin, cytoplasmic 1 OS=Mus musculus OX=10090 GN=Actb PE=1 SV=1	P60710,P63260	Actb,Actg1	uniprot_Mus-musculus_SP.fasta	41,737.8	100.0%	13	15	30	0.114%	40.0%	DSYVGDEAQSK	K	R	99.7%	58.5	25.0	15.4	52.9	0	1	0	0	2	1,198.5223	1,267.63		111124	51	61	Empty	true	
22-2895	19	19	20220411_bbm1840_22-2895_Killinger_9 (F006909)	Actin, cytoplasmic 1 OS=Mus musculus OX=10090 GN=Actb PE=1 SV=1	P60710,P63260	Actb,Actg1	uniprot_Mus-musculus_SP.fasta	41,737.8	100.0%	13	15	30	0.114%	40.0%	DSYVGDEAQSKR	K	G	99.7%	62.9	25.0	19.6	60.2	0	2	2	0	2	1,354.6234	1,186.45		208240	51	62	Empty	true	
22-2895	19	19	20220411_bbm1840_22-2895_Killinger_9 (F006909)	Actin, cytoplasmic 1 OS=Mus musculus OX=10090 GN=Actb PE=1 SV=1	P60710,P63260	Actb,Actg1	uniprot_Mus-musculus_SP.fasta	41,737.8	100.0%	13	15	30	0.114%	40.0%	EITALAPSTMK	K	I	96.4%	28.2	26.0	15.4	24.5	0	1	0	0	2	1,177.6135	1,969.42		89,847.9	316	326	Empty	true	
22-2895	19	19	20220411_bbm1840_22-2895_Killinger_9 (F006909)	Actin, cytoplasmic 1 OS=Mus musculus OX=10090 GN=Actb PE=1 SV=1	P60710,P63260	Actb,Actg1	uniprot_Mus-musculus_SP.fasta	41,737.8	100.0%	13	15	30	0.114%	40.0%	GYSFTTTAER	R	E	99.7%	57.8	25.0	13.2	57.8	0	4	0	0	2	1,132.5269	2,113.55		449306	197	206	Empty	true	
22-2895	19	19	20220411_bbm1840_22-2895_Killinger_9 (F006909)	Actin, cytoplasmic 1 OS=Mus musculus OX=10090 GN=Actb PE=1 SV=1	P60710,P63260	Actb,Actg1	uniprot_Mus-musculus_SP.fasta	41,737.8	100.0%	13	15	30	0.114%	40.0%	IWHHTFYNELR	K	V	99.7%	63.8	25.5	14.2	57.0	0	0	3	0	2	1,515.7491	2,679.67		396997	85	95	Empty	true	
22-2895	19	19	20220411_bbm1840_22-2895_Killinger_9 (F006909)	Actin, cytoplasmic 1 OS=Mus musculus OX=10090 GN=Actb PE=1 SV=1	P60710,P63260	Actb,Actg1	uniprot_Mus-musculus_SP.fasta	41,737.8	100.0%	13	15	30	0.114%	40.0%	LCYVALDFEQEMATAASSSSLEK	K	S	99.7%	65.0	25.8	0.000	63.7	0	0	2	0	2	2,550.1739	4,607.83		137637	216	238	Empty	true	
22-2895	19	19	20220411_bbm1840_22-2895_Killinger_9 (F006909)	Actin, cytoplasmic 1 OS=Mus musculus OX=10090 GN=Actb PE=1 SV=1	P60710,P63260	Actb,Actg1	uniprot_Mus-musculus_SP.fasta	41,737.8	100.0%	13	15	30	0.114%	40.0%	LDLAGRDLTDYLMK	R	I	99.5%	36.7	25.9	13.1	24.3	0	1	2	0	2	1,639.8364	3,498.51		167654	178	191	Empty	true	Q8BFZ3
22-2895	19	19	20220411_bbm1840_22-2895_Killinger_9 (F006909)	Actin, cytoplasmic 1 OS=Mus musculus OX=10090 GN=Actb PE=1 SV=1	P60710,P63260	Actb,Actg1	uniprot_Mus-musculus_SP.fasta	41,737.8	100.0%	13	15	30	0.114%	40.0%	QEYDESGPSIVHR	K	K	99.7%	27.2	25.0	0.000	26.7	0	0	2	0	2	1,516.7027	1,856.98		133150	360	372	Empty	true	
22-2895	19	19	20220411_bbm1840_22-2895_Killinger_9 (F006909)	Actin, cytoplasmic 1 OS=Mus musculus OX=10090 GN=Actb PE=1 SV=1	P60710,P63260	Actb,Actg1	uniprot_Mus-musculus_SP.fasta	41,737.8	100.0%	13	15	30	0.114%	40.0%	QEYDESGPSIVHRK	K	C	99.7%	27.7	26.1	15.2	22.2	0	0	1	0	2	1,644.7977	1,590.63		33,486.8	360	373	Empty	true	
22-2895	19	19	20220411_bbm1840_22-2895_Killinger_9 (F006909)	Actin, cytoplasmic 1 OS=Mus musculus OX=10090 GN=Actb PE=1 SV=1	P60710,P63260	Actb,Actg1	uniprot_Mus-musculus_SP.fasta	41,737.8	100.0%	13	15	30	0.114%	40.0%	SYELPDGQVITIGNER	K	F	99.7%	90.1	27.5	16.0	72.7	0	4	0	0	2	1,790.8921	3,443.54		109122	239	254	Empty	true	Q8BFZ3
22-2895	19	19	20220411_bbm1840_22-2895_Killinger_9 (F006909)	Actin, cytoplasmic 1 OS=Mus musculus OX=10090 GN=Actb PE=1 SV=1	P60710,P63260	Actb,Actg1	uniprot_Mus-musculus_SP.fasta	41,737.8	100.0%	13	15	30	0.114%	40.0%	VAPEEHPVLLTEAPLNPK	R	A	99.7%	39.6	25.3	13.4	16.4	0	0	2	0	2	1,954.0646	2,973.17		281218	96	113	Empty	true	
22-2895	19	19	20220411_bbm1840_22-2895_Killinger_9 (F006909)	Cytochrome c oxidase subunit 4 isoform 1, mitochondrial OS=Mus musculus OX=10090 GN=Cox4i1 PE=1 SV=2	P19783	Cox4i1	uniprot_Mus-musculus_SP.fasta	19,531.0	100.0%	3	3	4	0.0152%	19.5%	ADWSSLSR	K	D	96.8%	27.4	25.0	16.1	25.0	0	1	0	0	2	921.4424	2,257.20		55,605.1	68	75	Empty	true	
22-2895	19	19	20220411_bbm1840_22-2895_Killinger_9 (F006909)	Cytochrome c oxidase subunit 4 isoform 1, mitochondrial OS=Mus musculus OX=10090 GN=Cox4i1 PE=1 SV=2	P19783	Cox4i1	uniprot_Mus-musculus_SP.fasta	19,531.0	100.0%	3	3	4	0.0152%	19.5%	IQFNESFAEMNR	R	G	99.7%	90.6	25.0	14.7	89.8	0	2	0	0	2	1,501.6740	2,771.39		57,772.2	84	95	Empty	true	
22-2895	19	19	20220411_bbm1840_22-2895_Killinger_9 (F006909)	Cytochrome c oxidase subunit 4 isoform 1, mitochondrial OS=Mus musculus OX=10090 GN=Cox4i1 PE=1 SV=2	P19783	Cox4i1	uniprot_Mus-musculus_SP.fasta	19,531.0	100.0%	3	3	4	0.0152%	19.5%	SEDYAFPTYADRR	K	D	99.1%	22.5	25.0	13.0	19.5	0	0	1	0	2	1,590.7183	2,526.42		159058	30	42	Empty	true	
22-2895	19	19	20220411_bbm1840_22-2895_Killinger_9 (F006909)	Methylmalonate-semialdehyde dehydrogenase [acylating], mitochondrial OS=Mus musculus OX=10090 GN=Aldh6a1 PE=1 SV=1	Q9EQ20	Aldh6a1	uniprot_Mus-musculus_SP.fasta	57,916.3	98.6%	1	1	3	0.0114%	2.06%	TLADAEGDVFR	K	G	99.7%	43.0	25.0	13.1	35.0	0	3	0	0	2	1,193.5798	2,780.47		213384	130	140	Empty	true	
22-2895	19	19	20220411_bbm1840_22-2895_Killinger_9 (F006909)	Fascin OS=Mus musculus OX=10090 GN=Fscn1 PE=1 SV=4	Q61553	Fscn1	uniprot_Mus-musculus_SP.fasta	54,508.2	100.0%	1	1	1	0.00380%	2.03%	KVTGTLDANR	R	S	99.5%	46.2	26.8	18.3	30.8	0	1	0	0	2	1,074.5903	1,007.63		14,999.3	399	408	Empty	true	
22-2895	19	19	20220411_bbm1840_22-2895_Killinger_9 (F006909)	Heterogeneous nuclear ribonucleoprotein H OS=Mus musculus OX=10090 GN=Hnrnph1 PE=1 SV=3	O35737	Hnrnph1	uniprot_Mus-musculus_SP.fasta	49,199.8	99.1%	1	1	1	0.00380%	3.56%	HTGPNSPDTANDGFVR	K	L	98.6%	22.7	25.0	13.1	20.0	0	0	1	0	2	1,684.7675	1,752.68		27,052.5	99	114	Empty	true	
22-2895	19	19	20220411_bbm1840_22-2895_Killinger_9 (F006909)	Clathrin coat assembly protein AP180 OS=Mus musculus OX=10090 GN=Snap91 PE=1 SV=1	Q61548	Snap91	uniprot_Mus-musculus_SP.fasta	91,852.9	98.6%	1	1	2	0.00760%	1.33%	NTLFNLSNFLDK	R	S	99.7%	55.6	25.4	15.4	48.6	0	2	0	0	2	1,425.7373	4,544.33		36,121.3	101	112	Empty	true	
22-2895	19	19	20220411_bbm1840_22-2895_Killinger_9 (F006909)	Ubiquitin-like modifier-activating enzyme 1 OS=Mus musculus OX=10090 GN=Uba1 PE=1 SV=1	Q02053	Uba1	uniprot_Mus-musculus_SP.fasta	117,810.3	97.7%	1	1	1	0.00380%	2.08%	IIPAIATTTAAVVGLVCLELYK	K	V	99.5%	23.7	25.0	0.000	23.7	0	0	1	0	2	2,316.3250	6,253.53		3,313.60	890	911	Empty	true	
22-2895	19	19	20220411_bbm1840_22-2895_Killinger_9 (F006909)	Polypyrimidine tract-binding protein 1 OS=Mus musculus OX=10090 GN=Ptbp1 PE=1 SV=2	P17225	Ptbp1	uniprot_Mus-musculus_SP.fasta	56,478.9	98.6%	1	2	2	0.00760%	3.42%	VTPQSLFILFGVYGDVQR	R	V	99.7%	57.3	26.0	0.000	56.9	0	1	1	0	2	2,039.0962	5,273.27		13,257.3	347	364	Empty	true	
22-2895	19	19	20220411_bbm1840_22-2895_Killinger_9 (F006909)	Keratin, type I cytoskeletal 42 OS=Mus musculus OX=10090 GN=Krt42 PE=1 SV=1	Q6IFX2	Krt42	uniprot_Mus-musculus_SP.fasta	50,133.6	100.0%	3	3	5	0.0190%	12.8%	ALEEANADLEVK	R	I	99.7%	75.6	26.4	29.5	15.4	0	2	0	0	2	1,301.6584	2,253.77		150721	114	125	Empty	true	
22-2895	19	19	20220411_bbm1840_22-2895_Killinger_9 (F006909)	Keratin, type I cytoskeletal 42 OS=Mus musculus OX=10090 GN=Krt42 PE=1 SV=1	Q6IFX2	Krt42	uniprot_Mus-musculus_SP.fasta	50,133.6	100.0%	3	3	5	0.0190%	12.8%	DAEEWFFTKTEELNR	K	E	99.7%	37.1	25.0	13.3	29.7	0	0	2	0	2	1,914.8869	3,864.23		53,343.7	280	294	Empty	true	
22-2895	19	19	20220411_bbm1840_22-2895_Killinger_9 (F006909)	Keratin, type I cytoskeletal 42 OS=Mus musculus OX=10090 GN=Krt42 PE=1 SV=1	Q6IFX2	Krt42	uniprot_Mus-musculus_SP.fasta	50,133.6	100.0%	3	3	5	0.0190%	12.8%	TKYETELNLR	R	M	99.0%	32.8	25.0	15.8	30.6	0	1	0	0	2	1,266.6689	2,160.06		82,054.4	181	190	Empty	true	
22-2895	19	19	20220411_bbm1840_22-2895_Killinger_9 (F006909)	Keratin, type I cytoskeletal 42 OS=Mus musculus OX=10090 GN=Krt42 PE=1 SV=1	Q6IFX2	Krt42	uniprot_Mus-musculus_SP.fasta	50,133.6	100.0%	3	3	5	0.0190%	12.8%	TRLEQEIATYR	K	R	99.7%	40.2	26.1	13.0	37.8	0	1	0	0	2	1,379.7278	2,552.86		34,251.7	385	395	Empty	false	Q9Z2K1,Q9QWL7,Q61781
22-2895	19	19	20220411_bbm1840_22-2895_Killinger_9 (F006909)	Keratin, type I cytoskeletal 42 OS=Mus musculus OX=10090 GN=Krt42 PE=1 SV=1	Q6IFX2	Krt42	uniprot_Mus-musculus_SP.fasta	50,133.6	100.0%	3	3	5	0.0190%	12.8%	TRLEQEIATYRR	K	L	99.6%	24.2	25.8	15.4	22.7	0	0	2	0	2	1,535.8289	2,334.67		204898	385	396	Empty	false	Q9Z2K1,Q9QWL7,Q61781
22-2895	19	19	20220411_bbm1840_22-2895_Killinger_9 (F006909)	Keratin, type I cytoskeletal 42 OS=Mus musculus OX=10090 GN=Krt42 PE=1 SV=1	Q6IFX2	Krt42	uniprot_Mus-musculus_SP.fasta	50,133.6	100.0%	3	3	5	0.0190%	12.8%	VLDELTLAR	R	A	99.7%	60.6	25.6	17.1	51.5	0	3	0	0	2	1,029.5940	2,892.06		317497	203	211	Empty	false	Q9QWL7,Q61781
22-2895	19	19	20220411_bbm1840_22-2895_Killinger_9 (F006909)	Eukaryotic translation initiation factor 5A-1 OS=Mus musculus OX=10090 GN=Eif5a PE=1 SV=2	P63242	Eif5a	uniprot_Mus-musculus_SP.fasta	16,832.7	98.6%	1	2	4	0.0152%	15.6%	YDCGEEILITVLSAMTEEAAVAIK	K	A	99.7%	80.7	28.1	15.1	75.3	0	2	2	0	2	2,626.2993	6,549.37		60,849.6	127	150	Empty	true	
22-2895	19	19	20220411_bbm1840_22-2895_Killinger_9 (F006909)	Junction plakoglobin OS=Mus musculus OX=10090 GN=Jup PE=1 SV=3	Q02257	Jup	uniprot_Mus-musculus_SP.fasta	81,801.9	99.1%	1	1	4	0.0152%	2.42%	TLVTQNSGVEALIHAILR	K	A	99.7%	41.1	25.0	13.1	41.1	0	0	4	0	2	1,935.1023	5,123.04		63,324.9	427	444	Empty	true	
22-2895	19	19	20220411_bbm1840_22-2895_Killinger_9 (F006909)	Voltage-dependent anion-selective channel protein 3 OS=Mus musculus OX=10090 GN=Vdac3 PE=1 SV=1	Q60931	Vdac3	uniprot_Mus-musculus_SP.fasta	30,754.0	100.0%	2	2	5	0.0190%	7.42%	LSQNNFALGYK	K	A	99.7%	40.4	25.0	19.8	35.3	0	2	0	0	2	1,254.6477	2,668.70		84,697.9	164	174	Empty	true	
22-2895	19	19	20220411_bbm1840_22-2895_Killinger_9 (F006909)	Voltage-dependent anion-selective channel protein 3 OS=Mus musculus OX=10090 GN=Vdac3 PE=1 SV=1	Q60931	Vdac3	uniprot_Mus-musculus_SP.fasta	30,754.0	100.0%	2	2	5	0.0190%	7.42%	LTLSALIDGK	K	N	99.7%	60.4	25.0	13.0	0.000	0	3	0	0	2	1,030.6145	3,691.54		92,421.6	257	266	Empty	true	
22-2895	19	19	20220411_bbm1840_22-2895_Killinger_9 (F006909)	Voltage-dependent anion-selective channel protein 2 OS=Mus musculus OX=10090 GN=Vdac2 PE=1 SV=2	Q60930	Vdac2	uniprot_Mus-musculus_SP.fasta	31,733.6	100.0%	5	6	8	0.0304%	20.3%	GFGFGLVK	K	L	97.0%	27.6	25.0	14.6	13.5	0	1	0	0	2	824.4666	3,366.41		42,590.9	33	40	Empty	true	
22-2895	19	19	20220411_bbm1840_22-2895_Killinger_9 (F006909)	Voltage-dependent anion-selective channel protein 2 OS=Mus musculus OX=10090 GN=Vdac2 PE=1 SV=2	Q60930	Vdac2	uniprot_Mus-musculus_SP.fasta	31,733.6	100.0%	5	6	8	0.0304%	20.3%	LTFDTTFSPNTGKK	K	S	99.6%	23.7	25.5	13.4	22.1	0	0	1	0	2	1,556.7957	2,727.17		48,183.4	109	122	Empty	true	
22-2895	19	19	20220411_bbm1840_22-2895_Killinger_9 (F006909)	Voltage-dependent anion-selective channel protein 2 OS=Mus musculus OX=10090 GN=Vdac2 PE=1 SV=2	Q60930	Vdac2	uniprot_Mus-musculus_SP.fasta	31,733.6	100.0%	5	6	8	0.0304%	20.3%	LTLSALVDGK	K	S	99.7%	64.5	25.0	19.7	60.6	0	1	0	0	2	1,016.5988	3,355.46		49,396.7	269	278	Empty	true	
22-2895	19	19	20220411_bbm1840_22-2895_Killinger_9 (F006909)	Voltage-dependent anion-selective channel protein 2 OS=Mus musculus OX=10090 GN=Vdac2 PE=1 SV=2	Q60930	Vdac2	uniprot_Mus-musculus_SP.fasta	31,733.6	100.0%	5	6	8	0.0304%	20.3%	SNFAVGYR	R	T	97.0%	27.6	25.0	21.7	24.8	0	1	0	0	2	913.4525	2,050.10		132178	179	186	Empty	true	
22-2895	19	19	20220411_bbm1840_22-2895_Killinger_9 (F006909)	Voltage-dependent anion-selective channel protein 2 OS=Mus musculus OX=10090 GN=Vdac2 PE=1 SV=2	Q60930	Vdac2	uniprot_Mus-musculus_SP.fasta	31,733.6	100.0%	5	6	8	0.0304%	20.3%	VNNSSLIGVGYTQTLRPGVK	K	L	99.7%	59.2	25.0	13.2	51.8	0	0	4	0	2	2,103.1558	3,047.30		255831	249	268	Empty	true	
22-2895	19	19	20220411_bbm1840_22-2895_Killinger_9 (F006909)	Trifunctional enzyme subunit alpha, mitochondrial OS=Mus musculus OX=10090 GN=Hadha PE=1 SV=1	Q8BMS1	Hadha	uniprot_Mus-musculus_SP.fasta	82,671.5	100.0%	3	3	5	0.0190%	6.16%	GFYIYQEGSK	K	N	97.5%	40.2	25.0	0.000	40.2	0	1	0	0	2	1,191.5681	2,674.25		34,199.6	635	644	Empty	true	
22-2895	19	19	20220411_bbm1840_22-2895_Killinger_9 (F006909)	Trifunctional enzyme subunit alpha, mitochondrial OS=Mus musculus OX=10090 GN=Hadha PE=1 SV=1	Q8BMS1	Hadha	uniprot_Mus-musculus_SP.fasta	82,671.5	100.0%	3	3	5	0.0190%	6.16%	LPAKPEVSSDEDVQYR	R	V	99.7%	90.3	27.3	15.2	80.4	0	0	2	0	2	1,832.9026	2,052.73		102956	661	676	Empty	true	
22-2895	19	19	20220411_bbm1840_22-2895_Killinger_9 (F006909)	Trifunctional enzyme subunit alpha, mitochondrial OS=Mus musculus OX=10090 GN=Hadha PE=1 SV=1	Q8BMS1	Hadha	uniprot_Mus-musculus_SP.fasta	82,671.5	100.0%	3	3	5	0.0190%	6.16%	TVLGVPEVLLGILPGAGGTQR	K	L	99.3%	23.6	25.0	0.000	23.6	0	0	2	0	2	2,047.1914	5,137.44		25,637.5	167	187	Empty	true	
22-2895	19	19	20220411_bbm1840_22-2895_Killinger_9 (F006909)	Keratin, type II cytoskeletal 2 epidermal OS=Mus musculus OX=10090 GN=Krt2 PE=1 SV=1	Q3TTY5	Krt2	uniprot_Mus-musculus_SP.fasta	70,923.6	100.0%	2	2	3	0.0114%	5.80%	FASFIDKVR	K	F	99.6%	39.4	25.0	0.000	0.000	0	1	0	0	2	1,082.5993	2,701.23		112052	210	218	Empty	false	P04104,Q8VED5,Q3UV17,Q6NXH9,Q922U2,Q6IFZ6,P50446
22-2895	19	19	20220411_bbm1840_22-2895_Killinger_9 (F006909)	Keratin, type II cytoskeletal 2 epidermal OS=Mus musculus OX=10090 GN=Krt2 PE=1 SV=1	Q3TTY5	Krt2	uniprot_Mus-musculus_SP.fasta	70,923.6	100.0%	2	2	3	0.0114%	5.80%	GFSSGSAVVSGGSR	R	R	99.7%	103	25.0	15.9	89.6	0	2	0	0	2	1,254.6072	1,759.01		185998	23	36	Empty	true	
22-2895	19	19	20220411_bbm1840_22-2895_Killinger_9 (F006909)	Keratin, type II cytoskeletal 2 epidermal OS=Mus musculus OX=10090 GN=Krt2 PE=1 SV=1	Q3TTY5	Krt2	uniprot_Mus-musculus_SP.fasta	70,923.6	100.0%	2	2	3	0.0114%	5.80%	KLLEGEECR	R	M	99.7%	42.7	25.8	13.4	42.7	0	2	0	0	2	1,133.5621	1,313.69		83,972.0	503	511	Empty	false	Q3UV17,Q6NXH9,Q922U2,P50446
22-2895	19	19	20220411_bbm1840_22-2895_Killinger_9 (F006909)	Keratin, type II cytoskeletal 2 epidermal OS=Mus musculus OX=10090 GN=Krt2 PE=1 SV=1	Q3TTY5	Krt2	uniprot_Mus-musculus_SP.fasta	70,923.6	100.0%	2	2	3	0.0114%	5.80%	KYEDEINKR	K	T	95.9%	28.2	25.1	15.2	21.4	0	1	0	0	2	1,194.6114	1,051.32		11,283.4	288	296	Empty	true	
22-2895	19	19	20220411_bbm1840_22-2895_Killinger_9 (F006909)	Keratin, type II cytoskeletal 2 epidermal OS=Mus musculus OX=10090 GN=Krt2 PE=1 SV=1	Q3TTY5	Krt2	uniprot_Mus-musculus_SP.fasta	70,923.6	100.0%	2	2	3	0.0114%	5.80%	LLEGEECR	K	M	99.0%	53.4	25.0	26.3	41.6	0	2	0	0	2	1,005.4671	1,410.53		158728	504	511	Empty	false	Q3UV17,Q6NXH9,Q922U2,P50446
22-2895	19	19	20220411_bbm1840_22-2895_Killinger_9 (F006909)	Dihydropyrimidinase-related protein 1 OS=Mus musculus OX=10090 GN=Crmp1 PE=1 SV=1	P97427	Crmp1	uniprot_Mus-musculus_SP.fasta	62,168.7	100.0%	2	2	2	0.00760%	5.77%	KPFPEHLYQR	R	V	98.0%	25.3	26.2	13.4	19.4	0	0	1	0	2	1,314.6954	1,908.17		68,890.1	472	481	Empty	true	
22-2895	19	19	20220411_bbm1840_22-2895_Killinger_9 (F006909)	Dihydropyrimidinase-related protein 1 OS=Mus musculus OX=10090 GN=Crmp1 PE=1 SV=1	P97427	Crmp1	uniprot_Mus-musculus_SP.fasta	62,168.7	100.0%	2	2	2	0.00760%	5.77%	QIGENLIVPGGVK	K	T	99.7%	51.6	25.0	19.3	51.3	0	2	0	0	2	1,323.7633	3,036.35		97,056.7	44	56	Empty	false	O08553
22-2895	19	19	20220411_bbm1840_22-2895_Killinger_9 (F006909)	Dihydropyrimidinase-related protein 1 OS=Mus musculus OX=10090 GN=Crmp1 PE=1 SV=1	P97427	Crmp1	uniprot_Mus-musculus_SP.fasta	62,168.7	100.0%	2	2	2	0.00760%	5.77%	SAADIIALAR	K	K	99.7%	70.9	25.8	26.6	45.8	0	1	0	0	2	1,000.5786	3,168.45		45,854.6	259	268	Empty	true	
22-2895	19	19	20220411_bbm1840_22-2895_Killinger_9 (F006909)	Neurochondrin OS=Mus musculus OX=10090 GN=Ncdn PE=1 SV=1	Q9Z0E0	Ncdn	uniprot_Mus-musculus_SP.fasta	78,897.1	100.0%	3	3	5	0.0190%	5.21%	IFDAVGFTFPNR	R	L	99.6%	39.1	25.0	0.000	39.1	0	2	0	0	2	1,383.7056	3,897.36		109715	76	87	Empty	true	
22-2895	19	19	20220411_bbm1840_22-2895_Killinger_9 (F006909)	Neurochondrin OS=Mus musculus OX=10090 GN=Ncdn PE=1 SV=1	Q9Z0E0	Ncdn	uniprot_Mus-musculus_SP.fasta	78,897.1	100.0%	3	3	5	0.0190%	5.21%	IPILSTFLTAR	K	G	97.7%	31.3	25.0	13.8	31.3	0	1	0	0	2	1,231.7410	4,498.79		16,588.1	130	140	Empty	true	
22-2895	19	19	20220411_bbm1840_22-2895_Killinger_9 (F006909)	Neurochondrin OS=Mus musculus OX=10090 GN=Ncdn PE=1 SV=1	Q9Z0E0	Ncdn	uniprot_Mus-musculus_SP.fasta	78,897.1	100.0%	3	3	5	0.0190%	5.21%	LLSTSPALQGTPASR	R	G	99.7%	49.6	25.1	0.000	39.3	0	2	0	0	2	1,498.8225	2,394.58		33,359.8	579	593	Empty	true	
22-2895	19	19	20220411_bbm1840_22-2895_Killinger_9 (F006909)	ADP/ATP translocase 2 OS=Mus musculus OX=10090 GN=Slc25a5 PE=1 SV=3	P51881	Slc25a5	uniprot_Mus-musculus_SP.fasta	32,932.6	100.0%	5	5	9	0.0342%	33.9%	AAYFGIYDTAK	R	G	99.6%	40.2	25.6	13.2	34.2	0	2	0	0	2	1,219.5994	3,038.43		94,982.6	189	199	Empty	true	
22-2895	19	19	20220411_bbm1840_22-2895_Killinger_9 (F006909)	ADP/ATP translocase 2 OS=Mus musculus OX=10090 GN=Slc25a5 PE=1 SV=3	P51881	Slc25a5	uniprot_Mus-musculus_SP.fasta	32,932.6	100.0%	5	5	9	0.0342%	33.9%	DFLAGGVAAAISK	K	T	99.7%	78.2	25.5	18.4	47.7	0	2	0	0	2	1,219.6682	3,513.49		156344	11	23	Empty	true	
22-2895	19	19	20220411_bbm1840_22-2895_Killinger_9 (F006909)	ADP/ATP translocase 2 OS=Mus musculus OX=10090 GN=Slc25a5 PE=1 SV=3	P51881	Slc25a5	uniprot_Mus-musculus_SP.fasta	32,932.6	100.0%	5	5	9	0.0342%	33.9%	EQGVLSFWR	K	G	99.6%	37.0	25.1	15.4	35.4	0	2	0	0	2	1,121.5738	3,772.01		135129	64	72	Empty	true	
22-2895	19	19	20220411_bbm1840_22-2895_Killinger_9 (F006909)	ADP/ATP translocase 2 OS=Mus musculus OX=10090 GN=Slc25a5 PE=1 SV=3	P51881	Slc25a5	uniprot_Mus-musculus_SP.fasta	32,932.6	100.0%	5	5	9	0.0342%	33.9%	GAWSNVLR	K	G	98.8%	45.1	27.6	26.3	13.5	0	1	0	0	2	902.4842	2,757.19		41,748.5	273	280	Empty	false	P48962
22-2895	19	19	20220411_bbm1840_22-2895_Killinger_9 (F006909)	ADP/ATP translocase 2 OS=Mus musculus OX=10090 GN=Slc25a5 PE=1 SV=3	P51881	Slc25a5	uniprot_Mus-musculus_SP.fasta	32,932.6	100.0%	5	5	9	0.0342%	33.9%	GMGGAFVLVLYDEIK	R	K	99.7%	50.2	26.3	18.2	36.8	0	1	0	0	2	1,627.8403	4,713.95		11,493.4	281	295	Empty	false	P48962
22-2895	19	19	20220411_bbm1840_22-2895_Killinger_9 (F006909)	ADP/ATP translocase 2 OS=Mus musculus OX=10090 GN=Slc25a5 PE=1 SV=3	P51881	Slc25a5	uniprot_Mus-musculus_SP.fasta	32,932.6	100.0%	5	5	9	0.0342%	33.9%	GMGGAFVLVLYDEIKK	R	Y	99.7%	44.0	26.0	15.8	39.9	0	0	2	0	2	1,755.9353	4,400.38		150396	281	296	Empty	false	P48962
22-2895	19	19	20220411_bbm1840_22-2895_Killinger_9 (F006909)	ADP/ATP translocase 2 OS=Mus musculus OX=10090 GN=Slc25a5 PE=1 SV=3	P51881	Slc25a5	uniprot_Mus-musculus_SP.fasta	32,932.6	100.0%	5	5	9	0.0342%	33.9%	IPKEQGVLSFWR	R	G	95.8%	19.9	25.8	16.2	15.0	0	0	1	0	2	1,459.8057	3,556.15		28,867.9	61	72	Empty	true	
22-2895	19	19	20220411_bbm1840_22-2895_Killinger_9 (F006909)	ADP/ATP translocase 2 OS=Mus musculus OX=10090 GN=Slc25a5 PE=1 SV=3	P51881	Slc25a5	uniprot_Mus-musculus_SP.fasta	32,932.6	100.0%	5	5	9	0.0342%	33.9%	LLLQVQHASK	K	Q	99.7%	41.2	25.0	14.9	29.0	0	2	0	0	2	1,136.6787	1,998.70		203811	34	43	Empty	false	P48962
22-2895	19	19	20220411_bbm1840_22-2895_Killinger_9 (F006909)	ADP/ATP translocase 2 OS=Mus musculus OX=10090 GN=Slc25a5 PE=1 SV=3	P51881	Slc25a5	uniprot_Mus-musculus_SP.fasta	32,932.6	100.0%	5	5	9	0.0342%	33.9%	TAVAPIER	K	V	99.0%	36.9	25.0	18.5	18.6	0	2	0	0	2	856.4887	1,455.39		417081	24	31	Empty	false	P48962
22-2895	19	19	20220411_bbm1840_22-2895_Killinger_9 (F006909)	ADP/ATP translocase 2 OS=Mus musculus OX=10090 GN=Slc25a5 PE=1 SV=3	P51881	Slc25a5	uniprot_Mus-musculus_SP.fasta	32,932.6	100.0%	5	5	9	0.0342%	33.9%	TDAAVSFAKDFLAGGVAAAISK	M	T	99.7%	48.8	26.9	13.1	48.8	0	0	2	0	1	2,152.1286	5,594.35		14,360.5	2	23	Empty	true	
22-2895	19	19	20220411_bbm1840_22-2895_Killinger_9 (F006909)	ADP/ATP translocase 2 OS=Mus musculus OX=10090 GN=Slc25a5 PE=1 SV=3	P51881	Slc25a5	uniprot_Mus-musculus_SP.fasta	32,932.6	100.0%	5	5	9	0.0342%	33.9%	VKLLLQVQHASK	R	Q	99.7%	34.2	25.0	13.5	31.5	0	0	4	0	2	1,363.8421	2,194.28		306272	32	43	Empty	false	P48962
22-2895	19	19	20220411_bbm1840_22-2895_Killinger_9 (F006909)	ADP/ATP translocase 2 OS=Mus musculus OX=10090 GN=Slc25a5 PE=1 SV=3	P51881	Slc25a5	uniprot_Mus-musculus_SP.fasta	32,932.6	100.0%	5	5	9	0.0342%	33.9%	YFPTQALNFAFK	R	D	99.7%	62.7	27.1	18.7	55.4	0	2	0	0	2	1,446.7416	4,210.57		112117	81	92	Empty	false	P48962
22-2895	19	19	20220411_bbm1840_22-2895_Killinger_9 (F006909)	Glycerol-3-phosphate dehydrogenase, mitochondrial OS=Mus musculus OX=10090 GN=Gpd2 PE=1 SV=2	Q64521	Gpd2	uniprot_Mus-musculus_SP.fasta	80,955.1	100.0%	4	4	5	0.0190%	6.46%	AIMNLDVEQYR	K	M	99.7%	56.0	25.0	18.6	53.8	0	2	0	0	2	1,367.6625	2,646.67		82,124.2	125	135	Empty	true	
22-2895	19	19	20220411_bbm1840_22-2895_Killinger_9 (F006909)	Glycerol-3-phosphate dehydrogenase, mitochondrial OS=Mus musculus OX=10090 GN=Gpd2 PE=1 SV=2	Q64521	Gpd2	uniprot_Mus-musculus_SP.fasta	80,955.1	100.0%	4	4	5	0.0190%	6.46%	FHNLNAGPSR	K	T	96.0%	26.4	25.0	20.0	24.5	0	1	0	0	2	1,112.5595	1,362.88		26,225.5	454	463	Empty	true	
22-2895	19	19	20220411_bbm1840_22-2895_Killinger_9 (F006909)	Glycerol-3-phosphate dehydrogenase, mitochondrial OS=Mus musculus OX=10090 GN=Gpd2 PE=1 SV=2	Q64521	Gpd2	uniprot_Mus-musculus_SP.fasta	80,955.1	100.0%	4	4	5	0.0190%	6.46%	LVQDYGLESEVAQHLAK	R	T	99.7%	29.0	27.0	15.0	26.6	0	0	1	0	2	1,899.9812	3,412.14		113238	483	499	Empty	true	
22-2895	19	19	20220411_bbm1840_22-2895_Killinger_9 (F006909)	Glycerol-3-phosphate dehydrogenase, mitochondrial OS=Mus musculus OX=10090 GN=Gpd2 PE=1 SV=2	Q64521	Gpd2	uniprot_Mus-musculus_SP.fasta	80,955.1	100.0%	4	4	5	0.0190%	6.46%	VIFFLPWEK	R	M	94.7%	27.5	25.0	0.000	27.5	0	1	0	0	2	1,178.6609	4,666.27		13,939.7	340	348	Empty	true	
22-2895	19	19	20220411_bbm1840_22-2895_Killinger_9 (F006909)	Dihydrolipoyllysine-residue acetyltransferase component of pyruvate dehydrogenase complex, mitochondrial OS=Mus musculus OX=10090 GN=Dlat PE=1 SV=2	Q8BMF4	Dlat	uniprot_Mus-musculus_SP.fasta	67,942.6	99.8%	1	1	1	0.00380%	2.34%	GLETIASDVVSLASK	K	A	99.7%	85.2	26.1	23.6	82.4	0	1	0	0	2	1,489.8109	4,544.98		19,910.1	528	542	Empty	true	
22-2895	19	19	20220411_bbm1840_22-2895_Killinger_9 (F006909)	Glycogen phosphorylase, brain form OS=Mus musculus OX=10090 GN=Pygb PE=1 SV=3	Q8CI94	Pygb	uniprot_Mus-musculus_SP.fasta	96,732.5	100.0%	2	2	5	0.0190%	3.91%	LKDFNVGDYIEAVLDR	K	N	99.6%	26.4	26.8	14.7	12.3	0	0	3	0	2	1,866.9598	4,869.69		46,110.3	255	270	Empty	true	
22-2895	19	19	20220411_bbm1840_22-2895_Killinger_9 (F006909)	Glycogen phosphorylase, brain form OS=Mus musculus OX=10090 GN=Pygb PE=1 SV=3	Q8CI94	Pygb	uniprot_Mus-musculus_SP.fasta	96,732.5	100.0%	2	2	5	0.0190%	3.91%	LKQEYFVVAATLQDIIR	R	R	99.7%	26.5	25.0	16.4	26.5	0	0	2	0	2	2,007.1275	4,809.72		31,824.1	294	310	Empty	true	
22-2895	19	19	20220411_bbm1840_22-2895_Killinger_9 (F006909)	Contactin-1 OS=Mus musculus OX=10090 GN=Cntn1 PE=1 SV=1	P12960	Cntn1	uniprot_Mus-musculus_SP.fasta	113,390.8	99.3%	1	1	2	0.00760%	1.08%	VQVTSQEYSAR	R	L	99.7%	39.9	25.0	18.3	37.4	0	2	0	0	2	1,267.6276	1,592.53		37,697.6	859	869	Empty	true	
22-2895	19	19	20220411_bbm1840_22-2895_Killinger_9 (F006909)	Gamma-enolase OS=Mus musculus OX=10090 GN=Eno2 PE=1 SV=2	P17183	Eno2	uniprot_Mus-musculus_SP.fasta	47,297.8	100.0%	3	3	5	0.0190%	25.1%	AAVPSGASTGIYEALELR	R	D	99.7%	112	26.9	15.5	110	0	2	0	0	2	1,804.9440	3,862.26		34,957.1	33	50	Empty	false	P17182
22-2895	19	19	20220411_bbm1840_22-2895_Killinger_9 (F006909)	Gamma-enolase OS=Mus musculus OX=10090 GN=Eno2 PE=1 SV=2	P17183	Eno2	uniprot_Mus-musculus_SP.fasta	47,297.8	100.0%	3	3	5	0.0190%	25.1%	FGANAILGVSLAVCK	K	A	99.7%	50.5	25.3	13.0	46.2	0	6	0	0	2	1,519.8302	6,526.31		21,158.9	106	120	Empty	false	P17182
22-2895	19	19	20220411_bbm1840_22-2895_Killinger_9 (F006909)	Gamma-enolase OS=Mus musculus OX=10090 GN=Eno2 PE=1 SV=2	P17183	Eno2	uniprot_Mus-musculus_SP.fasta	47,297.8	100.0%	3	3	5	0.0190%	25.1%	GNPTVEVDLYTAK	R	G	99.7%	45.2	26.1	13.6	43.9	0	2	0	0	2	1,406.7163	2,783.98		130543	16	28	Empty	false	P17182
22-2895	19	19	20220411_bbm1840_22-2895_Killinger_9 (F006909)	Gamma-enolase OS=Mus musculus OX=10090 GN=Eno2 PE=1 SV=2	P17183	Eno2	uniprot_Mus-musculus_SP.fasta	47,297.8	100.0%	3	3	5	0.0190%	25.1%	IEEELGDEAR	R	F	99.7%	58.2	25.0	22.7	21.4	0	2	0	0	2	1,160.5431	1,741.11		68,765.5	413	422	Empty	true	
22-2895	19	19	20220411_bbm1840_22-2895_Killinger_9 (F006909)	Gamma-enolase OS=Mus musculus OX=10090 GN=Eno2 PE=1 SV=2	P17183	Eno2	uniprot_Mus-musculus_SP.fasta	47,297.8	100.0%	3	3	5	0.0190%	25.1%	SGETEDTFIADLVVGLCTGQIK	R	T	99.7%	95.4	27.8	0.000	91.4	0	2	3	0	2	2,353.1596	5,363.01		25,569.2	373	394	Empty	false	P17182
22-2895	19	19	20220411_bbm1840_22-2895_Killinger_9 (F006909)	Gamma-enolase OS=Mus musculus OX=10090 GN=Eno2 PE=1 SV=2	P17183	Eno2	uniprot_Mus-musculus_SP.fasta	47,297.8	100.0%	3	3	5	0.0190%	25.1%	VNQIGSVTEAIQACK	K	L	99.7%	116	26.8	23.1	113	0	2	0	0	2	1,617.8266	2,931.78		46,287.9	344	358	Empty	true	
22-2895	19	19	20220411_bbm1840_22-2895_Killinger_9 (F006909)	Gamma-enolase OS=Mus musculus OX=10090 GN=Eno2 PE=1 SV=2	P17183	Eno2	uniprot_Mus-musculus_SP.fasta	47,297.8	100.0%	3	3	5	0.0190%	25.1%	YITGDQLGALYQDFVR	R	N	99.2%	50.4	27.5	16.5	44.5	0	1	0	0	2	1,858.9336	4,572.53		11,752.8	270	285	Empty	true	
22-2895	19	19	20220411_bbm1840_22-2895_Killinger_9 (F006909)	Alpha-enolase OS=Mus musculus OX=10090 GN=Eno1 PE=1 SV=3	P17182	Eno1	uniprot_Mus-musculus_SP.fasta	47,141.7	100.0%	10	11	27	0.103%	36.9%	AAVPSGASTGIYEALELR	R	D	99.7%	112	26.9	15.5	110	0	2	0	0	2	1,804.9440	3,862.26		34,957.1	33	50	Empty	true	P17183
22-2895	19	19	20220411_bbm1840_22-2895_Killinger_9 (F006909)	Alpha-enolase OS=Mus musculus OX=10090 GN=Eno1 PE=1 SV=3	P17182	Eno1	uniprot_Mus-musculus_SP.fasta	47,141.7	100.0%	10	11	27	0.103%	36.9%	DATNVGDEGGFAPNILENKEALELLK	K	T	99.7%	54.5	28.3	15.4	47.4	0	0	3	0	2	2,757.3945	4,275.10		55,144.4	203	228	Empty	true	
22-2895	19	19	20220411_bbm1840_22-2895_Killinger_9 (F006909)	Alpha-enolase OS=Mus musculus OX=10090 GN=Eno1 PE=1 SV=3	P17182	Eno1	uniprot_Mus-musculus_SP.fasta	47,141.7	100.0%	10	11	27	0.103%	36.9%	FGANAILGVSLAVCK	K	A	99.7%	50.5	25.3	13.0	46.2	0	6	0	0	2	1,519.8302	6,526.31		21,158.9	106	120	Empty	true	P17183
22-2895	19	19	20220411_bbm1840_22-2895_Killinger_9 (F006909)	Alpha-enolase OS=Mus musculus OX=10090 GN=Eno1 PE=1 SV=3	P17182	Eno1	uniprot_Mus-musculus_SP.fasta	47,141.7	100.0%	10	11	27	0.103%	36.9%	GNPTVEVDLYTAK	R	G	99.7%	45.2	26.1	13.6	43.9	0	2	0	0	2	1,406.7163	2,783.98		130543	16	28	Empty	true	P17183
22-2895	19	19	20220411_bbm1840_22-2895_Killinger_9 (F006909)	Alpha-enolase OS=Mus musculus OX=10090 GN=Eno1 PE=1 SV=3	P17182	Eno1	uniprot_Mus-musculus_SP.fasta	47,141.7	100.0%	10	11	27	0.103%	36.9%	GVSQAVEHINK	K	T	99.7%	40.5	25.0	15.0	34.4	0	2	0	0	2	1,181.6273	1,554.27		36,355.8	61	71	Empty	true	
22-2895	19	19	20220411_bbm1840_22-2895_Killinger_9 (F006909)	Alpha-enolase OS=Mus musculus OX=10090 GN=Eno1 PE=1 SV=3	P17182	Eno1	uniprot_Mus-musculus_SP.fasta	47,141.7	100.0%	10	11	27	0.103%	36.9%	KVNVVEQEKIDK	K	L	99.5%	25.0	25.4	20.1	22.8	0	0	1	0	2	1,428.8058	1,379.80		49,547.6	81	92	Empty	true	
22-2895	19	19	20220411_bbm1840_22-2895_Killinger_9 (F006909)	Alpha-enolase OS=Mus musculus OX=10090 GN=Eno1 PE=1 SV=3	P17182	Eno1	uniprot_Mus-musculus_SP.fasta	47,141.7	100.0%	10	11	27	0.103%	36.9%	SGETEDTFIADLVVGLCTGQIK	R	T	99.7%	95.4	27.8	0.000	91.4	0	2	3	0	2	2,353.1596	5,363.01		25,569.2	373	394	Empty	true	P17183
22-2895	19	19	20220411_bbm1840_22-2895_Killinger_9 (F006909)	Alpha-enolase OS=Mus musculus OX=10090 GN=Eno1 PE=1 SV=3	P17182	Eno1	uniprot_Mus-musculus_SP.fasta	47,141.7	100.0%	10	11	27	0.103%	36.9%	SGKYDLDFKSPDDPSR	R	Y	99.7%	32.7	25.0	17.8	32.7	0	0	2	0	2	1,826.8558	2,323.72		168597	254	269	Empty	true	
22-2895	19	19	20220411_bbm1840_22-2895_Killinger_9 (F006909)	Alpha-enolase OS=Mus musculus OX=10090 GN=Eno1 PE=1 SV=3	P17182	Eno1	uniprot_Mus-musculus_SP.fasta	47,141.7	100.0%	10	11	27	0.103%	36.9%	VNQIGSVTESLQACK	K	L	99.7%	106	26.9	19.5	0.000	0	2	0	0	2	1,633.8215	2,707.18		26,669.0	344	358	Empty	true	
22-2895	19	19	20220411_bbm1840_22-2895_Killinger_9 (F006909)	Alpha-enolase OS=Mus musculus OX=10090 GN=Eno1 PE=1 SV=3	P17182	Eno1	uniprot_Mus-musculus_SP.fasta	47,141.7	100.0%	10	11	27	0.103%	36.9%	YITPDQLADLYK	R	S	99.3%	40.3	25.0	13.6	40.1	0	2	0	0	2	1,439.7419	3,727.08		132509	270	281	Empty	true	
22-2895	19	19	20220411_bbm1840_22-2895_Killinger_9 (F006909)	F-actin-capping protein subunit beta OS=Mus musculus OX=10090 GN=Capzb PE=1 SV=3	P47757	Capzb	uniprot_Mus-musculus_SP.fasta	31,346.5	100.0%	2	2	2	0.00760%	10.8%	SPWSNKYDPPLEDGAMPSAR	R	L	99.7%	27.9	25.0	13.3	26.8	0	0	1	0	2	2,234.0185	2,728.05		15,551.3	73	92	Empty	true	
22-2895	19	19	20220411_bbm1840_22-2895_Killinger_9 (F006909)	F-actin-capping protein subunit beta OS=Mus musculus OX=10090 GN=Capzb PE=1 SV=3	P47757	Capzb	uniprot_Mus-musculus_SP.fasta	31,346.5	100.0%	2	2	2	0.00760%	10.8%	STLNEIYFGK	R	T	99.7%	54.2	25.0	15.7	51.0	0	1	0	0	2	1,171.5994	3,034.11		43,319.9	226	235	Empty	true	
22-2895	19	19	20220411_bbm1840_22-2895_Killinger_9 (F006909)	Hydroxyacyl-coenzyme A dehydrogenase, mitochondrial OS=Mus musculus OX=10090 GN=Hadh PE=1 SV=2	Q61425	Hadh	uniprot_Mus-musculus_SP.fasta	34,464.7	98.6%	1	1	2	0.00760%	3.50%	LLVPYLIEAVR	R	L	99.7%	60.9	25.0	17.9	54.7	0	2	0	0	2	1,285.7879	4,503.66		40,971.8	222	232	Empty	true	
22-2895	19	19	20220411_bbm1840_22-2895_Killinger_9 (F006909)	Phosphoglycerate kinase 1 OS=Mus musculus OX=10090 GN=Pgk1 PE=1 SV=4	P09411	Pgk1	uniprot_Mus-musculus_SP.fasta	44,551.1	100.0%	2	2	4	0.0152%	7.67%	ALESPERPFLAILGGAK	K	V	99.7%	27.0	25.0	13.1	27.0	0	0	2	0	2	1,768.9958	4,044.44		72,921.9	200	216	Empty	true	
22-2895	19	19	20220411_bbm1840_22-2895_Killinger_9 (F006909)	Phosphoglycerate kinase 1 OS=Mus musculus OX=10090 GN=Pgk1 PE=1 SV=4	P09411	Pgk1	uniprot_Mus-musculus_SP.fasta	44,551.1	100.0%	2	2	4	0.0152%	7.67%	LGDVYVNDAFGTAHR	K	A	99.7%	48.0	26.4	17.1	44.3	0	0	2	0	2	1,634.7922	2,853.52		106877	157	171	Empty	true	
22-2895	19	19	20220411_bbm1840_22-2895_Killinger_9 (F006909)	NADH dehydrogenase [ubiquinone] flavoprotein 1, mitochondrial OS=Mus musculus OX=10090 GN=Ndufv1 PE=1 SV=1	Q91YT0	Ndufv1	uniprot_Mus-musculus_SP.fasta	50,834.6	99.7%	1	1	2	0.00760%	2.59%	KTSFGSLKDEDR	K	I	99.4%	26.3	25.1	19.0	16.9	0	0	2	0	2	1,382.6912	1,466.84		97,993.5	29	40	Empty	true	
22-2895	19	19	20220411_bbm1840_22-2895_Killinger_9 (F006909)	Synaptogyrin-3 OS=Mus musculus OX=10090 GN=Syngr3 PE=1 SV=1	Q8R191	Syngr3	uniprot_Mus-musculus_SP.fasta	24,561.0	100.0%	2	2	3	0.0114%	11.8%	AGAAFDPVSFAR	R	R	99.7%	43.9	25.8	13.1	40.2	0	1	0	0	2	1,208.6058	3,251.81		105977	11	22	Empty	true	
22-2895	19	19	20220411_bbm1840_22-2895_Killinger_9 (F006909)	Synaptogyrin-3 OS=Mus musculus OX=10090 GN=Syngr3 PE=1 SV=1	Q8R191	Syngr3	uniprot_Mus-musculus_SP.fasta	24,561.0	100.0%	2	2	3	0.0114%	11.8%	TTPGPGTAQAGDAAR	R	A	99.5%	36.0	25.0	16.2	31.6	0	2	0	0	2	1,370.6661	1,230.60		51,609.5	133	147	Empty	true	
22-2895	19	19	20220411_bbm1840_22-2895_Killinger_9 (F006909)	Sodium/potassium-transporting ATPase subunit beta-1 OS=Mus musculus OX=10090 GN=Atp1b1 PE=1 SV=1	P14094	Atp1b1	uniprot_Mus-musculus_SP.fasta	35,196.4	100.0%	2	2	3	0.0114%	8.22%	SYEAYVLNIIR	K	F	99.7%	43.8	25.0	20.4	28.0	0	2	0	0	2	1,340.7208	4,149.51		85,403.5	97	107	Empty	true	
22-2895	19	19	20220411_bbm1840_22-2895_Killinger_9 (F006909)	Sodium/potassium-transporting ATPase subunit beta-1 OS=Mus musculus OX=10090 GN=Atp1b1 PE=1 SV=1	P14094	Atp1b1	uniprot_Mus-musculus_SP.fasta	35,196.4	100.0%	2	2	3	0.0114%	8.22%	VAPPGLTQIPQIQK	R	T	99.5%	35.8	25.0	15.3	35.8	0	1	0	0	2	1,489.8740	3,095.13		57,430.6	72	85	Empty	true	
22-2895	19	19	20220411_bbm1840_22-2895_Killinger_9 (F006909)	14-3-3 protein zeta/delta OS=Mus musculus OX=10090 GN=Ywhaz PE=1 SV=1	P63101	Ywhaz	uniprot_Mus-musculus_SP.fasta	27,771.9	100.0%	3	3	5	0.0190%	16.3%	IETELRDICNDVLSLLEK	K	F	99.7%	32.1	27.6	20.6	24.5	0	0	2	0	2	2,160.1220	5,227.54		20,202.3	86	103	Empty	true	
22-2895	19	19	20220411_bbm1840_22-2895_Killinger_9 (F006909)	14-3-3 protein zeta/delta OS=Mus musculus OX=10090 GN=Ywhaz PE=1 SV=1	P63101	Ywhaz	uniprot_Mus-musculus_SP.fasta	27,771.9	100.0%	3	3	5	0.0190%	16.3%	NLLSVAYK	R	N	97.7%	29.8	25.0	13.2	29.8	0	1	0	0	2	907.5247	2,777.22		68,456.2	42	49	Empty	true	P68254,P61982,P62259
22-2895	19	19	20220411_bbm1840_22-2895_Killinger_9 (F006909)	14-3-3 protein zeta/delta OS=Mus musculus OX=10090 GN=Ywhaz PE=1 SV=1	P63101	Ywhaz	uniprot_Mus-musculus_SP.fasta	27,771.9	100.0%	3	3	5	0.0190%	16.3%	SVTEQGAELSNEER	K	N	99.7%	101	25.0	13.1	97.1	0	2	0	0	2	1,548.7136	1,743.45		31,383.5	28	41	Empty	true	
22-2895	19	19	20220411_bbm1840_22-2895_Killinger_9 (F006909)	ATP synthase subunit alpha, mitochondrial OS=Mus musculus OX=10090 GN=Atp5f1a PE=1 SV=1	Q03265	Atp5f1a	uniprot_Mus-musculus_SP.fasta	59,754.1	100.0%	9	9	11	0.0418%	22.6%	EAYPGDVFYLHSR	R	L	99.7%	53.0	25.0	14.9	41.8	0	1	0	0	2	1,553.7383	3,059.50		22,865.3	335	347	Empty	true	
22-2895	19	19	20220411_bbm1840_22-2895_Killinger_9 (F006909)	ATP synthase subunit alpha, mitochondrial OS=Mus musculus OX=10090 GN=Atp5f1a PE=1 SV=1	Q03265	Atp5f1a	uniprot_Mus-musculus_SP.fasta	59,754.1	100.0%	9	9	11	0.0418%	22.6%	GIRPAINVGLSVSR	K	V	98.6%	22.8	25.0	0.000	22.8	0	0	1	0	2	1,438.8489	2,799.98		42,898.6	403	416	Empty	true	
22-2895	19	19	20220411_bbm1840_22-2895_Killinger_9 (F006909)	ATP synthase subunit alpha, mitochondrial OS=Mus musculus OX=10090 GN=Atp5f1a PE=1 SV=1	Q03265	Atp5f1a	uniprot_Mus-musculus_SP.fasta	59,754.1	100.0%	9	9	11	0.0418%	22.6%	HALIIYDDLSK	K	Q	99.7%	54.3	26.5	13.1	54.3	0	1	0	0	2	1,287.6945	2,880.34		48,526.2	306	316	Empty	true	
22-2895	19	19	20220411_bbm1840_22-2895_Killinger_9 (F006909)	ATP synthase subunit alpha, mitochondrial OS=Mus musculus OX=10090 GN=Atp5f1a PE=1 SV=1	Q03265	Atp5f1a	uniprot_Mus-musculus_SP.fasta	59,754.1	100.0%	9	9	11	0.0418%	22.6%	ILGADTSVDLEETGR	R	V	99.5%	43.3	26.5	0.000	43.3	0	1	0	0	2	1,575.7863	2,832.49		11,866.8	59	73	Empty	true	
22-2895	19	19	20220411_bbm1840_22-2895_Killinger_9 (F006909)	ATP synthase subunit alpha, mitochondrial OS=Mus musculus OX=10090 GN=Atp5f1a PE=1 SV=1	Q03265	Atp5f1a	uniprot_Mus-musculus_SP.fasta	59,754.1	100.0%	9	9	11	0.0418%	22.6%	LKEIVTNFLAGFEP	K	-	99.7%	40.5	25.2	0.000	39.7	0	1	0	0	2	1,577.8575	4,655.86		24,488.6	540	553	Empty	true	
22-2895	19	19	20220411_bbm1840_22-2895_Killinger_9 (F006909)	ATP synthase subunit alpha, mitochondrial OS=Mus musculus OX=10090 GN=Atp5f1a PE=1 SV=1	Q03265	Atp5f1a	uniprot_Mus-musculus_SP.fasta	59,754.1	100.0%	9	9	11	0.0418%	22.6%	QGQYSPMAIEEQVAVIYAGVR	K	G	97.5%	24.3	28.0	13.8	22.2	0	0	1	0	2	2,309.1595	4,798.45		12,329.1	473	493	Empty	true	
22-2895	19	19	20220411_bbm1840_22-2895_Killinger_9 (F006909)	ATP synthase subunit alpha, mitochondrial OS=Mus musculus OX=10090 GN=Atp5f1a PE=1 SV=1	Q03265	Atp5f1a	uniprot_Mus-musculus_SP.fasta	59,754.1	100.0%	9	9	11	0.0418%	22.6%	STVAQLVK	R	R	98.0%	34.8	25.0	19.4	32.2	0	2	0	0	2	845.5091	1,923.41		97,315.8	254	261	Empty	true	
22-2895	19	19	20220411_bbm1840_22-2895_Killinger_9 (F006909)	ATP synthase subunit alpha, mitochondrial OS=Mus musculus OX=10090 GN=Atp5f1a PE=1 SV=1	Q03265	Atp5f1a	uniprot_Mus-musculus_SP.fasta	59,754.1	100.0%	9	9	11	0.0418%	22.6%	TGAIVDVPVGEELLGR	R	V	99.7%	40.4	25.0	13.1	35.5	0	1	0	0	2	1,624.8907	3,850.77		21,286.3	134	149	Empty	true	
22-2895	19	19	20220411_bbm1840_22-2895_Killinger_9 (F006909)	ATP synthase subunit alpha, mitochondrial OS=Mus musculus OX=10090 GN=Atp5f1a PE=1 SV=1	Q03265	Atp5f1a	uniprot_Mus-musculus_SP.fasta	59,754.1	100.0%	9	9	11	0.0418%	22.6%	TSIAIDTIINQKR	K	F	99.7%	39.3	25.0	14.0	37.7	0	0	2	0	2	1,472.8433	2,987.77		69,521.7	219	231	Empty	true	
22-2895	19	19	20220411_bbm1840_22-2895_Killinger_9 (F006909)	V-type proton ATPase subunit B, brain isoform OS=Mus musculus OX=10090 GN=Atp6v1b2 PE=1 SV=1	P62814	Atp6v1b2	uniprot_Mus-musculus_SP.fasta	56,552.3	100.0%	6	6	8	0.0304%	18.6%	AVVGEEALTSDDLLYLEFLQKFEK	K	N	99.7%	33.7	28.0	13.3	33.7	0	0	1	0	2	2,757.4236	5,085.58		6,414.30	437	460	Empty	true	
22-2895	19	19	20220411_bbm1840_22-2895_Killinger_9 (F006909)	V-type proton ATPase subunit B, brain isoform OS=Mus musculus OX=10090 GN=Atp6v1b2 PE=1 SV=1	P62814	Atp6v1b2	uniprot_Mus-musculus_SP.fasta	56,552.3	100.0%	6	6	8	0.0304%	18.6%	AVVQVFEGTSGIDAK	K	K	99.7%	57.5	26.5	13.4	56.4	0	1	0	0	2	1,520.7956	3,004.20		21,553.5	94	108	Empty	true	
22-2895	19	19	20220411_bbm1840_22-2895_Killinger_9 (F006909)	V-type proton ATPase subunit B, brain isoform OS=Mus musculus OX=10090 GN=Atp6v1b2 PE=1 SV=1	P62814	Atp6v1b2	uniprot_Mus-musculus_SP.fasta	56,552.3	100.0%	6	6	8	0.0304%	18.6%	HVLVILTDMSSYAEALR	K	E	99.6%	28.1	27.0	13.2	19.2	0	0	1	0	2	1,918.0103	4,576.58		12,504.2	292	308	Empty	true	
22-2895	19	19	20220411_bbm1840_22-2895_Killinger_9 (F006909)	V-type proton ATPase subunit B, brain isoform OS=Mus musculus OX=10090 GN=Atp6v1b2 PE=1 SV=1	P62814	Atp6v1b2	uniprot_Mus-musculus_SP.fasta	56,552.3	100.0%	6	6	8	0.0304%	18.6%	IPIFSAAGLPHNEIAAQICR	K	Q	99.7%	64.3	27.2	13.4	63.4	0	0	2	0	2	2,178.1490	3,770.30		112557	189	208	Empty	true	
22-2895	19	19	20220411_bbm1840_22-2895_Killinger_9 (F006909)	V-type proton ATPase subunit B, brain isoform OS=Mus musculus OX=10090 GN=Atp6v1b2 PE=1 SV=1	P62814	Atp6v1b2	uniprot_Mus-musculus_SP.fasta	56,552.3	100.0%	6	6	8	0.0304%	18.6%	SAIGEGMTR	K	K	99.7%	40.5	25.0	18.4	5.10	0	2	0	0	2	937.4409	904.392		41,546.7	404	412	Empty	true	
22-2895	19	19	20220411_bbm1840_22-2895_Killinger_9 (F006909)	V-type proton ATPase subunit B, brain isoform OS=Mus musculus OX=10090 GN=Atp6v1b2 PE=1 SV=1	P62814	Atp6v1b2	uniprot_Mus-musculus_SP.fasta	56,552.3	100.0%	6	6	8	0.0304%	18.6%	TPVSEDMLGR	R	V	99.3%	34.2	25.0	13.5	26.3	0	1	0	0	2	1,120.5305	1,642.78		30,020.0	121	130	Empty	true	
22-2895	19	19	20220411_bbm1840_22-2895_Killinger_9 (F006909)	Protein S100-A6 OS=Mus musculus OX=10090 GN=S100a6 PE=1 SV=3	P14069	S100a6	uniprot_Mus-musculus_SP.fasta	10,051.4	98.6%	1	1	2	0.00760%	19.1%	ACPLDQAIGLLVAIFHK	M	Y	99.7%	66.5	25.0	13.5	54.3	0	2	0	0	1	1,908.0415	6,560.51		20,399.7	2	18	Empty	true	
22-2895	19	19	20220411_bbm1840_22-2895_Killinger_9 (F006909)	Elongation factor 1-gamma OS=Mus musculus OX=10090 GN=Eef1g PE=1 SV=3	Q9D8N0	Eef1g	uniprot_Mus-musculus_SP.fasta	50,061.3	98.6%	1	1	1	0.00380%	3.89%	VTLADITVVCTLLWLYK	R	Q	97.8%	29.3	25.0	0.000	22.9	0	1	0	0	2	2,008.1190	6,028.78		980.200	157	173	Empty	true	
22-2895	19	19	20220411_bbm1840_22-2895_Killinger_9 (F006909)	Propionyl-CoA carboxylase alpha chain, mitochondrial OS=Mus musculus OX=10090 GN=Pcca PE=1 SV=2	Q91ZA3	Pcca	uniprot_Mus-musculus_SP.fasta	79,921.9	100.0%	45	73	213	0.810%	66.6%	AGDTVGEGDLLVELE	K	-	99.7%	41.8	25.6	18.9	29.4	0	2	0	0	2	1,516.7380	4,183.02		84,767.0	710	724	Empty	true	
22-2895	19	19	20220411_bbm1840_22-2895_Killinger_9 (F006909)	Propionyl-CoA carboxylase alpha chain, mitochondrial OS=Mus musculus OX=10090 GN=Pcca PE=1 SV=2	Q91ZA3	Pcca	uniprot_Mus-musculus_SP.fasta	79,921.9	100.0%	45	73	213	0.810%	66.6%	AKVNTIPGFDGVVK	R	D	99.2%	41.7	25.0	0.000	36.0	0	2	0	0	2	1,444.8160	2,804.84		84,376.1	183	196	Empty	true	
22-2895	19	19	20220411_bbm1840_22-2895_Killinger_9 (F006909)	Propionyl-CoA carboxylase alpha chain, mitochondrial OS=Mus musculus OX=10090 GN=Pcca PE=1 SV=2	Q91ZA3	Pcca	uniprot_Mus-musculus_SP.fasta	79,921.9	100.0%	45	73	213	0.810%	66.6%	AKVNTIPGFDGVVKDADEAVR	R	I	99.7%	67.1	27.2	15.1	57.0	0	0	2	0	2	2,201.1563	3,285.24		210541	183	203	Empty	true	
22-2895	19	19	20220411_bbm1840_22-2895_Killinger_9 (F006909)	Propionyl-CoA carboxylase alpha chain, mitochondrial OS=Mus musculus OX=10090 GN=Pcca PE=1 SV=2	Q91ZA3	Pcca	uniprot_Mus-musculus_SP.fasta	79,921.9	100.0%	45	73	213	0.810%	66.6%	AQAVHPGYGFLSENK	R	E	99.7%	51.2	26.8	14.6	50.4	0	0	2	0	2	1,617.8020	2,526.21		107776	132	146	Empty	true	
22-2895	19	19	20220411_bbm1840_22-2895_Killinger_9 (F006909)	Propionyl-CoA carboxylase alpha chain, mitochondrial OS=Mus musculus OX=10090 GN=Pcca PE=1 SV=2	Q91ZA3	Pcca	uniprot_Mus-musculus_SP.fasta	79,921.9	100.0%	45	73	213	0.810%	66.6%	AQAVHPGYGFLSENKEFAK	R	R	99.7%	55.0	27.9	13.1	53.6	0	0	3	0	2	2,093.0451	2,781.07		107926	132	150	Empty	true	
22-2895	19	19	20220411_bbm1840_22-2895_Killinger_9 (F006909)	Propionyl-CoA carboxylase alpha chain, mitochondrial OS=Mus musculus OX=10090 GN=Pcca PE=1 SV=2	Q91ZA3	Pcca	uniprot_Mus-musculus_SP.fasta	79,921.9	100.0%	45	73	213	0.810%	66.6%	AQAVHPGYGFLSENKEFAKR	R	L	99.7%	42.8	28.2	0.000	42.1	0	0	3	0	2	2,249.1462	2,612.15		64,818.3	132	151	Empty	true	
22-2895	19	19	20220411_bbm1840_22-2895_Killinger_9 (F006909)	Propionyl-CoA carboxylase alpha chain, mitochondrial OS=Mus musculus OX=10090 GN=Pcca PE=1 SV=2	Q91ZA3	Pcca	uniprot_Mus-musculus_SP.fasta	79,921.9	100.0%	45	73	213	0.810%	66.6%	EAGGNMSIQFLGTVYK	R	V	99.7%	108	25.9	13.1	44.5	0	8	0	0	2	1,731.8260	3,805.43		191567	616	631	Empty	true	
22-2895	19	19	20220411_bbm1840_22-2895_Killinger_9 (F006909)	Propionyl-CoA carboxylase alpha chain, mitochondrial OS=Mus musculus OX=10090 GN=Pcca PE=1 SV=2	Q91ZA3	Pcca	uniprot_Mus-musculus_SP.fasta	79,921.9	100.0%	45	73	213	0.810%	66.6%	FLSDVYPDGFK	K	G	99.7%	78.6	25.0	21.0	68.4	0	2	0	0	2	1,287.6257	3,310.90		1444570	499	509	Empty	true	
22-2895	19	19	20220411_bbm1840_22-2895_Killinger_9 (F006909)	Propionyl-CoA carboxylase alpha chain, mitochondrial OS=Mus musculus OX=10090 GN=Pcca PE=1 SV=2	Q91ZA3	Pcca	uniprot_Mus-musculus_SP.fasta	79,921.9	100.0%	45	73	213	0.810%	66.6%	FLSDVYPDGFKGHTLTLSER	K	N	97.8%	22.0	27.8	14.3	12.4	0	0	1	0	2	2,282.1454	3,297.61		323587	499	518	Empty	true	
22-2895	19	19	20220411_bbm1840_22-2895_Killinger_9 (F006909)	Propionyl-CoA carboxylase alpha chain, mitochondrial OS=Mus musculus OX=10090 GN=Pcca PE=1 SV=2	Q91ZA3	Pcca	uniprot_Mus-musculus_SP.fasta	79,921.9	100.0%	45	73	213	0.810%	66.6%	FSSQEAASSFGDDR	R	L	99.7%	135	25.0	13.3	135	0	3	0	0	2	1,503.6346	2,251.75		420485	240	253	Empty	true	
22-2895	19	19	20220411_bbm1840_22-2895_Killinger_9 (F006909)	Propionyl-CoA carboxylase alpha chain, mitochondrial OS=Mus musculus OX=10090 GN=Pcca PE=1 SV=2	Q91ZA3	Pcca	uniprot_Mus-musculus_SP.fasta	79,921.9	100.0%	45	73	213	0.810%	66.6%	FSSQEAASSFGDDRLLIEK	R	F	99.7%	42.2	27.4	13.8	39.5	0	0	4	0	2	2,100.0245	3,187.50		4439090	240	258	Empty	true	
22-2895	19	19	20220411_bbm1840_22-2895_Killinger_9 (F006909)	Propionyl-CoA carboxylase alpha chain, mitochondrial OS=Mus musculus OX=10090 GN=Pcca PE=1 SV=2	Q91ZA3	Pcca	uniprot_Mus-musculus_SP.fasta	79,921.9	100.0%	45	73	213	0.810%	66.6%	FVKGDISTK	R	F	99.6%	36.7	25.0	17.3	32.2	0	2	0	0	2	994.5569	1,205.54		125558	490	498	Empty	true	
22-2895	19	19	20220411_bbm1840_22-2895_Killinger_9 (F006909)	Propionyl-CoA carboxylase alpha chain, mitochondrial OS=Mus musculus OX=10090 GN=Pcca PE=1 SV=2	Q91ZA3	Pcca	uniprot_Mus-musculus_SP.fasta	79,921.9	100.0%	45	73	213	0.810%	66.6%	GHTLTLSER	K	N	98.2%	32.4	25.0	0.000	32.4	0	2	0	0	2	1,013.5375	1,487.00		187430	510	518	Empty	true	
22-2895	19	19	20220411_bbm1840_22-2895_Killinger_9 (F006909)	Propionyl-CoA carboxylase alpha chain, mitochondrial OS=Mus musculus OX=10090 GN=Pcca PE=1 SV=2	Q91ZA3	Pcca	uniprot_Mus-musculus_SP.fasta	79,921.9	100.0%	45	73	213	0.810%	66.6%	GVTHNIPLLR	R	E	99.7%	40.2	25.0	13.2	8.78	0	2	0	0	2	1,119.6634	2,535.21		632604	473	482	Empty	true	
22-2895	19	19	20220411_bbm1840_22-2895_Killinger_9 (F006909)	Propionyl-CoA carboxylase alpha chain, mitochondrial OS=Mus musculus OX=10090 GN=Pcca PE=1 SV=2	Q91ZA3	Pcca	uniprot_Mus-musculus_SP.fasta	79,921.9	100.0%	45	73	213	0.810%	66.6%	HGNALWLNER	K	E	99.7%	47.8	25.0	13.8	47.7	0	2	0	0	2	1,209.6123	2,409.40		72,629.4	275	284	Empty	true	
22-2895	19	19	20220411_bbm1840_22-2895_Killinger_9 (F006909)	Propionyl-CoA carboxylase alpha chain, mitochondrial OS=Mus musculus OX=10090 GN=Pcca PE=1 SV=2	Q91ZA3	Pcca	uniprot_Mus-musculus_SP.fasta	79,921.9	100.0%	45	73	213	0.810%	66.6%	HIEIQVLGDK	R	H	99.7%	44.8	25.0	13.3	30.4	0	4	0	0	2	1,151.6421	2,541.87		262607	265	274	Empty	true	
22-2895	19	19	20220411_bbm1840_22-2895_Killinger_9 (F006909)	Propionyl-CoA carboxylase alpha chain, mitochondrial OS=Mus musculus OX=10090 GN=Pcca PE=1 SV=2	Q91ZA3	Pcca	uniprot_Mus-musculus_SP.fasta	79,921.9	100.0%	45	73	213	0.810%	66.6%	HKQEDIPISGWAVECR	R	V	99.7%	50.7	27.0	0.000	43.8	0	0	2	0	2	1,924.9336	2,807.22		381560	380	395	Empty	true	
22-2895	19	19	20220411_bbm1840_22-2895_Killinger_9 (F006909)	Propionyl-CoA carboxylase alpha chain, mitochondrial OS=Mus musculus OX=10090 GN=Pcca PE=1 SV=2	Q91ZA3	Pcca	uniprot_Mus-musculus_SP.fasta	79,921.9	100.0%	45	73	213	0.810%	66.6%	IAWDDEETRDGFR	R	F	99.7%	38.8	25.0	14.2	35.7	0	2	4	0	2	1,609.7243	2,677.40		2774470	227	239	Empty	true	
22-2895	19	19	20220411_bbm1840_22-2895_Killinger_9 (F006909)	Propionyl-CoA carboxylase alpha chain, mitochondrial OS=Mus musculus OX=10090 GN=Pcca PE=1 SV=2	Q91ZA3	Pcca	uniprot_Mus-musculus_SP.fasta	79,921.9	100.0%	45	73	213	0.810%	66.6%	LAAEDVTFIGPDTHAIQAMGDKIESK	R	L	99.7%	45.5	28.5	14.3	45.5	0	0	4	0	2	2,773.3718	3,173.61		91,304.8	152	177	Empty	true	
22-2895	19	19	20220411_bbm1840_22-2895_Killinger_9 (F006909)	Propionyl-CoA carboxylase alpha chain, mitochondrial OS=Mus musculus OX=10090 GN=Pcca PE=1 SV=2	Q91ZA3	Pcca	uniprot_Mus-musculus_SP.fasta	79,921.9	100.0%	45	73	213	0.810%	66.6%	LAAELNKFMLEK	K	V	99.7%	57.5	25.0	20.0	51.9	0	2	6	0	2	1,406.7713	2,885.35		677279	638	649	Empty	true	
22-2895	19	19	20220411_bbm1840_22-2895_Killinger_9 (F006909)	Propionyl-CoA carboxylase alpha chain, mitochondrial OS=Mus musculus OX=10090 GN=Pcca PE=1 SV=2	Q91ZA3	Pcca	uniprot_Mus-musculus_SP.fasta	79,921.9	100.0%	45	73	213	0.810%	66.6%	LAAELNKFMLEKVPK	K	D	99.7%	37.6	25.0	0.000	34.6	0	0	5	0	2	1,730.9875	3,253.57		313382	638	652	Empty	true	
22-2895	19	19	20220411_bbm1840_22-2895_Killinger_9 (F006909)	Propionyl-CoA carboxylase alpha chain, mitochondrial OS=Mus musculus OX=10090 GN=Pcca PE=1 SV=2	Q91ZA3	Pcca	uniprot_Mus-musculus_SP.fasta	79,921.9	100.0%	45	73	213	0.810%	66.6%	LHDEDHTVVASNNGPAFTVEVDGSK	K	L	99.7%	121	26.1	13.1	113	0	0	6	0	2	2,640.2062	2,775.96		122610	561	585	Empty	true	
22-2895	19	19	20220411_bbm1840_22-2895_Killinger_9 (F006909)	Propionyl-CoA carboxylase alpha chain, mitochondrial OS=Mus musculus OX=10090 GN=Pcca PE=1 SV=2	Q91ZA3	Pcca	uniprot_Mus-musculus_SP.fasta	79,921.9	100.0%	45	73	213	0.810%	66.6%	LNVTSTWNLASPLLSVNVDGTQR	K	T	99.7%	40.2	27.0	13.3	39.8	0	0	2	0	2	2,485.3046	4,554.62		182544	586	608	Empty	true	
22-2895	19	19	20220411_bbm1840_22-2895_Killinger_9 (F006909)	Propionyl-CoA carboxylase alpha chain, mitochondrial OS=Mus musculus OX=10090 GN=Pcca PE=1 SV=2	Q91ZA3	Pcca	uniprot_Mus-musculus_SP.fasta	79,921.9	100.0%	45	73	213	0.810%	66.6%	LQVEHPVTECITGLDLVQEMILVAK	R	G	99.7%	66.8	26.0	14.9	61.6	0	0	6	0	2	2,835.4999	5,160.04		80,015.0	350	374	Empty	true	
22-2895	19	19	20220411_bbm1840_22-2895_Killinger_9 (F006909)	Propionyl-CoA carboxylase alpha chain, mitochondrial OS=Mus musculus OX=10090 GN=Pcca PE=1 SV=2	Q91ZA3	Pcca	uniprot_Mus-musculus_SP.fasta	79,921.9	100.0%	45	73	213	0.810%	66.6%	LSQYQEPIHLPGVR	R	V	99.7%	51.4	25.7	19.3	44.9	0	4	6	0	2	1,636.8807	3,051.85		5260470	413	426	Empty	true	
22-2895	19	19	20220411_bbm1840_22-2895_Killinger_9 (F006909)	Propionyl-CoA carboxylase alpha chain, mitochondrial OS=Mus musculus OX=10090 GN=Pcca PE=1 SV=2	Q91ZA3	Pcca	uniprot_Mus-musculus_SP.fasta	79,921.9	100.0%	45	73	213	0.810%	66.6%	LVTYGSDRAEALK	K	R	99.7%	61.4	25.2	20.6	51.9	0	2	0	0	2	1,422.7588	1,967.19		192039	448	460	Empty	true	
22-2895	19	19	20220411_bbm1840_22-2895_Killinger_9 (F006909)	Propionyl-CoA carboxylase alpha chain, mitochondrial OS=Mus musculus OX=10090 GN=Pcca PE=1 SV=2	Q91ZA3	Pcca	uniprot_Mus-musculus_SP.fasta	79,921.9	100.0%	45	73	213	0.810%	66.6%	MADEAVCVGPAPTSK	K	S	99.7%	106	25.0	14.0	99.4	0	4	0	0	2	1,548.7034	1,926.26		107115	101	115	Empty	true	
22-2895	19	19	20220411_bbm1840_22-2895_Killinger_9 (F006909)	Propionyl-CoA carboxylase alpha chain, mitochondrial OS=Mus musculus OX=10090 GN=Pcca PE=1 SV=2	Q91ZA3	Pcca	uniprot_Mus-musculus_SP.fasta	79,921.9	100.0%	45	73	213	0.810%	66.6%	MEDALDNYVIR	R	G	99.7%	76.4	25.0	17.0	66.1	0	6	0	0	2	1,354.6309	2,961.72		1206240	462	472	Empty	true	
22-2895	19	19	20220411_bbm1840_22-2895_Killinger_9 (F006909)	Propionyl-CoA carboxylase alpha chain, mitochondrial OS=Mus musculus OX=10090 GN=Pcca PE=1 SV=2	Q91ZA3	Pcca	uniprot_Mus-musculus_SP.fasta	79,921.9	100.0%	45	73	213	0.810%	66.6%	NFYFLEMNTR	K	L	99.7%	42.3	25.0	18.3	23.9	0	4	0	0	2	1,350.6147	3,640.86		533105	340	349	Empty	true	
22-2895	19	19	20220411_bbm1840_22-2895_Killinger_9 (F006909)	Propionyl-CoA carboxylase alpha chain, mitochondrial OS=Mus musculus OX=10090 GN=Pcca PE=1 SV=2	Q91ZA3	Pcca	uniprot_Mus-musculus_SP.fasta	79,921.9	100.0%	45	73	213	0.810%	66.6%	NQKVVEEAPSIFLDPETR	R	Q	97.5%	20.2	27.7	0.000	20.2	0	0	1	0	2	2,072.0660	3,321.04		105625	292	309	Empty	true	
22-2895	19	19	20220411_bbm1840_22-2895_Killinger_9 (F006909)	Propionyl-CoA carboxylase alpha chain, mitochondrial OS=Mus musculus OX=10090 GN=Pcca PE=1 SV=2	Q91ZA3	Pcca	uniprot_Mus-musculus_SP.fasta	79,921.9	100.0%	45	73	213	0.810%	66.6%	NQLLAIASSVFVASQLR	R	A	99.7%	108	25.0	20.6	108	0	10	31	0	2	1,817.0279	5,509.19		402392	519	535	Empty	true	
22-2895	19	19	20220411_bbm1840_22-2895_Killinger_9 (F006909)	Propionyl-CoA carboxylase alpha chain, mitochondrial OS=Mus musculus OX=10090 GN=Pcca PE=1 SV=2	Q91ZA3	Pcca	uniprot_Mus-musculus_SP.fasta	79,921.9	100.0%	45	73	213	0.810%	66.6%	QAMGEQAVALAK	R	A	99.7%	92.6	26.4	22.7	71.1	0	4	0	0	2	1,232.6305	1,919.49		844361	310	321	Empty	true	
22-2895	19	19	20220411_bbm1840_22-2895_Killinger_9 (F006909)	Propionyl-CoA carboxylase alpha chain, mitochondrial OS=Mus musculus OX=10090 GN=Pcca PE=1 SV=2	Q91ZA3	Pcca	uniprot_Mus-musculus_SP.fasta	79,921.9	100.0%	45	73	213	0.810%	66.6%	QEDIPISGWAVECR	K	V	99.7%	47.1	25.1	13.1	40.1	0	3	0	0	2	1,659.7797	3,390.38		54,074.1	382	395	Empty	true	
22-2895	19	19	20220411_bbm1840_22-2895_Killinger_9 (F006909)	Propionyl-CoA carboxylase alpha chain, mitochondrial OS=Mus musculus OX=10090 GN=Pcca PE=1 SV=2	Q91ZA3	Pcca	uniprot_Mus-musculus_SP.fasta	79,921.9	100.0%	45	73	213	0.810%	66.6%	RMEDALDNYVIR	K	G	99.7%	42.3	26.0	21.4	35.1	0	2	4	0	2	1,494.7370	2,665.11		267553	461	472	Empty	true	
22-2895	19	19	20220411_bbm1840_22-2895_Killinger_9 (F006909)	Propionyl-CoA carboxylase alpha chain, mitochondrial OS=Mus musculus OX=10090 GN=Pcca PE=1 SV=2	Q91ZA3	Pcca	uniprot_Mus-musculus_SP.fasta	79,921.9	100.0%	45	73	213	0.810%	66.6%	SFGLPSIGR	K	L	99.7%	47.2	25.3	21.8	43.8	0	2	0	0	2	933.5153	3,194.41		2137780	404	412	Empty	true	
22-2895	19	19	20220411_bbm1840_22-2895_Killinger_9 (F006909)	Propionyl-CoA carboxylase alpha chain, mitochondrial OS=Mus musculus OX=10090 GN=Pcca PE=1 SV=2	Q91ZA3	Pcca	uniprot_Mus-musculus_SP.fasta	79,921.9	100.0%	45	73	213	0.810%	66.6%	SYLNMDAIMEAIK	K	K	99.7%	74.6	25.0	17.7	71.6	0	4	0	0	2	1,498.7281	3,858.16		81,084.2	116	128	Empty	true	
22-2895	19	19	20220411_bbm1840_22-2895_Killinger_9 (F006909)	Propionyl-CoA carboxylase alpha chain, mitochondrial OS=Mus musculus OX=10090 GN=Pcca PE=1 SV=2	Q91ZA3	Pcca	uniprot_Mus-musculus_SP.fasta	79,921.9	100.0%	45	73	213	0.810%	66.6%	SYLNMDAIMEAIKK	K	T	99.7%	83.7	26.1	13.3	78.5	0	2	3	0	2	1,626.8231	4,216.07		206367	116	129	Empty	true	
22-2895	19	19	20220411_bbm1840_22-2895_Killinger_9 (F006909)	Propionyl-CoA carboxylase alpha chain, mitochondrial OS=Mus musculus OX=10090 GN=Pcca PE=1 SV=2	Q91ZA3	Pcca	uniprot_Mus-musculus_SP.fasta	79,921.9	100.0%	45	73	213	0.810%	66.6%	TVAIHSDVDASSVHVK	K	M	99.7%	73.9	27.3	14.4	73.4	0	2	3	0	2	1,664.8602	1,921.71		380486	85	100	Empty	true	
22-2895	19	19	20220411_bbm1840_22-2895_Killinger_9 (F006909)	Propionyl-CoA carboxylase alpha chain, mitochondrial OS=Mus musculus OX=10090 GN=Pcca PE=1 SV=2	Q91ZA3	Pcca	uniprot_Mus-musculus_SP.fasta	79,921.9	100.0%	45	73	213	0.810%	66.6%	VNTIPGFDGVVK	K	D	98.8%	33.1	26.3	20.2	26.7	0	2	0	0	2	1,245.6839	3,128.66		218785	185	196	Empty	true	
22-2895	19	19	20220411_bbm1840_22-2895_Killinger_9 (F006909)	Propionyl-CoA carboxylase alpha chain, mitochondrial OS=Mus musculus OX=10090 GN=Pcca PE=1 SV=2	Q91ZA3	Pcca	uniprot_Mus-musculus_SP.fasta	79,921.9	100.0%	45	73	213	0.810%	66.6%	VNTIPGFDGVVKDADEAVR	K	I	98.9%	22.3	27.5	14.9	15.8	0	0	2	0	2	2,002.0242	3,569.00		191910	185	203	Empty	true	
22-2895	19	19	20220411_bbm1840_22-2895_Killinger_9 (F006909)	Propionyl-CoA carboxylase alpha chain, mitochondrial OS=Mus musculus OX=10090 GN=Pcca PE=1 SV=2	Q91ZA3	Pcca	uniprot_Mus-musculus_SP.fasta	79,921.9	100.0%	45	73	213	0.810%	66.6%	VPVIRPDVAK	R	W	99.7%	49.8	25.0	13.9	41.4	0	4	0	0	2	1,093.6729	1,936.42		267637	545	554	Empty	true	
22-2895	19	19	20220411_bbm1840_22-2895_Killinger_9 (F006909)	Propionyl-CoA carboxylase alpha chain, mitochondrial OS=Mus musculus OX=10090 GN=Pcca PE=1 SV=2	Q91ZA3	Pcca	uniprot_Mus-musculus_SP.fasta	79,921.9	100.0%	45	73	213	0.810%	66.6%	VPVIRPDVAKWELSVK	R	L	99.7%	52.5	25.0	0.000	50.6	0	0	2	0	2	1,836.0743	3,313.84		1061880	545	560	Empty	true	
22-2895	19	19	20220411_bbm1840_22-2895_Killinger_9 (F006909)	Propionyl-CoA carboxylase alpha chain, mitochondrial OS=Mus musculus OX=10090 GN=Pcca PE=1 SV=2	Q91ZA3	Pcca	uniprot_Mus-musculus_SP.fasta	79,921.9	100.0%	45	73	213	0.810%	66.6%	VVEEAPSIFLDPETR	K	Q	99.7%	94.3	27.3	18.1	93.6	0	4	1	0	2	1,701.8695	3,580.54		375930	295	309	Empty	true	
22-2895	19	19	20220411_bbm1840_22-2895_Killinger_9 (F006909)	Propionyl-CoA carboxylase alpha chain, mitochondrial OS=Mus musculus OX=10090 GN=Pcca PE=1 SV=2	Q91ZA3	Pcca	uniprot_Mus-musculus_SP.fasta	79,921.9	100.0%	45	73	213	0.810%	66.6%	VYAEDPYKSFGLPSIGR	R	L	99.7%	70.2	26.9	0.000	70.2	0	2	4	0	2	1,898.9648	3,532.39		1482200	396	412	Empty	true	
22-2895	19	19	20220411_bbm1840_22-2895_Killinger_9 (F006909)	Propionyl-CoA carboxylase alpha chain, mitochondrial OS=Mus musculus OX=10090 GN=Pcca PE=1 SV=2	Q91ZA3	Pcca	uniprot_Mus-musculus_SP.fasta	79,921.9	100.0%	45	73	213	0.810%	66.6%	YSSAGTVEFLVDSQK	K	N	99.7%	112	25.8	15.0	106	0	10	2	0	2	1,630.7959	3,366.31		522842	325	339	Empty	true	
22-2895	19	19	20220411_bbm1840_22-2895_Killinger_9 (F006909)	Synaptojanin-1 OS=Mus musculus OX=10090 GN=Synj1 PE=1 SV=3	Q8CHC4	Synj1	uniprot_Mus-musculus_SP.fasta	172,620.0	99.9%	1	1	2	0.00760%	0.762%	VLDAYGLLGVLR	K	L	99.7%	47.8	25.0	13.2	45.9	0	2	0	0	2	1,288.7625	4,559.50		38,324.0	56	67	Empty	true	
22-2895	19	19	20220411_bbm1840_22-2895_Killinger_9 (F006909)	Keratin, type II cytoskeletal 73 OS=Mus musculus OX=10090 GN=Krt73 PE=1 SV=1	Q6NXH9	Krt73	uniprot_Mus-musculus_SP.fasta	58,912.8	99.3%	1	1	1	0.00380%	7.42%	FASFIDKVR	K	F	99.6%	39.4	25.0	0.000	0.000	0	1	0	0	2	1,082.5993	2,701.23		112052	142	150	Empty	false	Q3TTY5,P04104,Q8VED5,Q3UV17,Q922U2,Q6IFZ6,P50446
22-2895	19	19	20220411_bbm1840_22-2895_Killinger_9 (F006909)	Keratin, type II cytoskeletal 73 OS=Mus musculus OX=10090 GN=Krt73 PE=1 SV=1	Q6NXH9	Krt73	uniprot_Mus-musculus_SP.fasta	58,912.8	99.3%	1	1	1	0.00380%	7.42%	FLEQQNQVLQTK	R	W	99.7%	82.6	26.5	20.2	69.8	0	5	0	0	2	1,475.7854	2,414.25		215818	151	162	Empty	false	P04104,Q6IFZ6
22-2895	19	19	20220411_bbm1840_22-2895_Killinger_9 (F006909)	Keratin, type II cytoskeletal 73 OS=Mus musculus OX=10090 GN=Krt73 PE=1 SV=1	Q6NXH9	Krt73	uniprot_Mus-musculus_SP.fasta	58,912.8	99.3%	1	1	1	0.00380%	7.42%	KLLEGEECR	R	M	99.7%	42.7	25.8	13.4	42.7	0	2	0	0	2	1,133.5621	1,313.69		83,972.0	435	443	Empty	false	Q3TTY5,Q3UV17,Q922U2,P50446
22-2895	19	19	20220411_bbm1840_22-2895_Killinger_9 (F006909)	Keratin, type II cytoskeletal 73 OS=Mus musculus OX=10090 GN=Krt73 PE=1 SV=1	Q6NXH9	Krt73	uniprot_Mus-musculus_SP.fasta	58,912.8	99.3%	1	1	1	0.00380%	7.42%	LLEGEECR	K	M	99.0%	53.4	25.0	26.3	41.6	0	2	0	0	2	1,005.4671	1,410.53		158728	436	443	Empty	false	Q3TTY5,Q3UV17,Q922U2,P50446
22-2895	19	19	20220411_bbm1840_22-2895_Killinger_9 (F006909)	Keratin, type II cytoskeletal 73 OS=Mus musculus OX=10090 GN=Krt73 PE=1 SV=1	Q6NXH9	Krt73	uniprot_Mus-musculus_SP.fasta	58,912.8	99.3%	1	1	1	0.00380%	7.42%	VRAQEREQIK	K	A	98.1%	21.6	26.1	31.1	4.92	0	0	1	0	2	1,257.6911	799.830		24,761.0	127	136	Empty	true	
22-2895	19	19	20220411_bbm1840_22-2895_Killinger_9 (F006909)	14-3-3 protein gamma OS=Mus musculus OX=10090 GN=Ywhag PE=1 SV=2	P61982	Ywhag	uniprot_Mus-musculus_SP.fasta	28,303.1	100.0%	4	4	7	0.0266%	15.4%	AYSEAHEISK	K	E	99.7%	56.8	25.0	16.2	50.8	0	3	0	0	2	1,134.5425	1,087.30		45,345.7	153	162	Empty	true	
22-2895	19	19	20220411_bbm1840_22-2895_Killinger_9 (F006909)	14-3-3 protein gamma OS=Mus musculus OX=10090 GN=Ywhag PE=1 SV=2	P61982	Ywhag	uniprot_Mus-musculus_SP.fasta	28,303.1	100.0%	4	4	7	0.0266%	15.4%	NLLSVAYK	R	N	97.7%	29.8	25.0	13.2	29.8	0	1	0	0	2	907.5247	2,777.22		68,456.2	43	50	Empty	false	P63101,P68254,P62259
22-2895	19	19	20220411_bbm1840_22-2895_Killinger_9 (F006909)	14-3-3 protein gamma OS=Mus musculus OX=10090 GN=Ywhag PE=1 SV=2	P61982	Ywhag	uniprot_Mus-musculus_SP.fasta	28,303.1	100.0%	4	4	7	0.0266%	15.4%	VDREQLVQK	M	A	96.3%	26.7	25.0	19.1	16.6	0	2	0	0	1	1,156.6322	1,922.13		113952	2	10	Empty	true	
22-2895	19	19	20220411_bbm1840_22-2895_Killinger_9 (F006909)	14-3-3 protein gamma OS=Mus musculus OX=10090 GN=Ywhag PE=1 SV=2	P61982	Ywhag	uniprot_Mus-musculus_SP.fasta	28,303.1	100.0%	4	4	7	0.0266%	15.4%	YLAEVATGEK	R	R	99.5%	36.3	25.0	21.1	22.9	0	1	0	0	2	1,080.5572	1,901.33		40,105.6	133	142	Empty	true	
22-2895	19	19	20220411_bbm1840_22-2895_Killinger_9 (F006909)	14-3-3 protein gamma OS=Mus musculus OX=10090 GN=Ywhag PE=1 SV=2	P61982	Ywhag	uniprot_Mus-musculus_SP.fasta	28,303.1	100.0%	4	4	7	0.0266%	15.4%	YLAEVATGEKR	R	A	99.7%	39.0	25.0	22.3	23.9	0	1	0	0	2	1,236.6583	1,662.80		40,455.5	133	143	Empty	true	
22-2895	19	19	20220411_bbm1840_22-2895_Killinger_9 (F006909)	Dynamin-1 OS=Mus musculus OX=10090 GN=Dnm1 PE=1 SV=2	P39053	Dnm1	uniprot_Mus-musculus_SP.fasta	97,805.5	100.0%	2	2	4	0.0152%	3.46%	ALLQMVQQFAVDFEK	K	R	99.0%	37.7	26.2	0.000	31.4	0	2	0	0	2	1,766.9147	5,468.39		7,150.40	328	342	Empty	true	
22-2895	19	19	20220411_bbm1840_22-2895_Killinger_9 (F006909)	Dynamin-1 OS=Mus musculus OX=10090 GN=Dnm1 PE=1 SV=2	P39053	Dnm1	uniprot_Mus-musculus_SP.fasta	97,805.5	100.0%	2	2	4	0.0152%	3.46%	SSVLENFVGRDFLPR	K	G	96.3%	20.1	26.6	21.9	15.0	0	0	2	0	2	1,735.9126	4,138.05		36,648.1	45	59	Empty	true	
22-2895	19	19	20220411_bbm1840_22-2895_Killinger_9 (F006909)	Heterogeneous nuclear ribonucleoprotein K OS=Mus musculus OX=10090 GN=Hnrnpk PE=1 SV=1	P61979	Hnrnpk	uniprot_Mus-musculus_SP.fasta	50,978.5	98.6%	1	1	2	0.00760%	3.67%	ILSISADIETIGEILKK	R	I	99.7%	40.8	25.0	15.0	26.3	0	0	2	0	2	1,843.0790	5,076.88		53,021.8	87	103	Empty	true	
22-2895	19	19	20220411_bbm1840_22-2895_Killinger_9 (F006909)	Guanine nucleotide-binding protein G(I)/G(S)/G(T) subunit beta-2 OS=Mus musculus OX=10090 GN=Gnb2 PE=1 SV=3	P62880	Gnb2	uniprot_Mus-musculus_SP.fasta	37,331.8	99.8%	1	1	2	0.00760%	10.00%	AGVLAGHDNR	R	V	99.7%	51.1	25.0	13.4	48.2	0	2	0	0	2	1,009.5174	930.106		73,341.8	305	314	Empty	false	P62874
22-2895	19	19	20220411_bbm1840_22-2895_Killinger_9 (F006909)	Guanine nucleotide-binding protein G(I)/G(S)/G(T) subunit beta-2 OS=Mus musculus OX=10090 GN=Gnb2 PE=1 SV=3	P62880	Gnb2	uniprot_Mus-musculus_SP.fasta	37,331.8	99.8%	1	1	2	0.00760%	10.00%	LLVSASQDGK	R	L	96.0%	29.8	26.6	22.7	15.4	0	1	0	0	2	1,017.5576	1,599.92		60,898.7	69	78	Empty	false	P62874
22-2895	19	19	20220411_bbm1840_22-2895_Killinger_9 (F006909)	Guanine nucleotide-binding protein G(I)/G(S)/G(T) subunit beta-2 OS=Mus musculus OX=10090 GN=Gnb2 PE=1 SV=3	P62880	Gnb2	uniprot_Mus-musculus_SP.fasta	37,331.8	99.8%	1	1	2	0.00760%	10.00%	SELEQLRQEAEQLR	M	N	99.7%	45.5	26.5	22.2	41.2	0	2	0	0	1	1,770.8982	3,994.71		54,739.8	2	15	Empty	true	
22-2895	19	19	20220411_bbm1840_22-2895_Killinger_9 (F006909)	Potassium-transporting ATPase alpha chain 1 OS=Mus musculus OX=10090 GN=Atp4a PE=1 SV=3	Q64436	Atp4a	uniprot_Mus-musculus_SP.fasta	114,018.7	98.9%	1	1	1	0.00380%	6.00%	LIFDNLKK	R	S	98.4%	30.5	25.0	19.5	18.2	0	2	0	0	2	990.5984	2,549.48		128368	776	783	Empty	false	Q6PIC6,Q6PIE5,Q8VDN2
22-2895	19	19	20220411_bbm1840_22-2895_Killinger_9 (F006909)	Potassium-transporting ATPase alpha chain 1 OS=Mus musculus OX=10090 GN=Atp4a PE=1 SV=3	Q64436	Atp4a	uniprot_Mus-musculus_SP.fasta	114,018.7	98.9%	1	1	1	0.00380%	6.00%	NLEAVETLGSTSVICSDKTGTLTQNR	K	M	99.7%	45.7	28.7	13.6	7.59	0	0	1	0	2	2,796.3570	3,041.82		7,932.00	369	394	Empty	true	
22-2895	19	19	20220411_bbm1840_22-2895_Killinger_9 (F006909)	Potassium-transporting ATPase alpha chain 1 OS=Mus musculus OX=10090 GN=Atp4a PE=1 SV=3	Q64436	Atp4a	uniprot_Mus-musculus_SP.fasta	114,018.7	98.9%	1	1	1	0.00380%	6.00%	VDNSSLTGESEPQTR	K	S	99.7%	97.7	25.1	16.8	86.1	0	2	0	0	2	1,619.7508	1,618.93		50,023.8	222	236	Empty	false	Q6PIC6,Q6PIE5,Q8VDN2
22-2895	19	19	20220411_bbm1840_22-2895_Killinger_9 (F006909)	Potassium-transporting ATPase alpha chain 1 OS=Mus musculus OX=10090 GN=Atp4a PE=1 SV=3	Q64436	Atp4a	uniprot_Mus-musculus_SP.fasta	114,018.7	98.9%	1	1	1	0.00380%	6.00%	VIMVTGDHPITAK	R	A	99.7%	47.8	25.0	13.3	44.9	0	2	2	0	2	1,397.7460	1,917.86		231759	622	634	Empty	false	Q6PIC6,Q6PIE5,Q8VDN2
22-2895	19	19	20220411_bbm1840_22-2895_Killinger_9 (F006909)	4-aminobutyrate aminotransferase, mitochondrial OS=Mus musculus OX=10090 GN=Abat PE=1 SV=1	P61922	Abat	uniprot_Mus-musculus_SP.fasta	56,453.9	100.0%	8	12	24	0.0912%	25.2%	AIHKIDIPSFDWPIAPFPR	K	L	99.6%	24.6	25.8	0.000	24.6	0	0	1	0	2	2,220.1967	4,403.39		28,158.6	232	250	Empty	true	
22-2895	19	19	20220411_bbm1840_22-2895_Killinger_9 (F006909)	4-aminobutyrate aminotransferase, mitochondrial OS=Mus musculus OX=10090 GN=Abat PE=1 SV=1	P61922	Abat	uniprot_Mus-musculus_SP.fasta	56,453.9	100.0%	8	12	24	0.0912%	25.2%	GNYLVDVDGNR	R	M	99.7%	45.4	25.2	0.000	45.0	0	2	0	0	2	1,221.5859	2,469.49		85,043.4	82	92	Empty	true	
22-2895	19	19	20220411_bbm1840_22-2895_Killinger_9 (F006909)	4-aminobutyrate aminotransferase, mitochondrial OS=Mus musculus OX=10090 GN=Abat PE=1 SV=1	P61922	Abat	uniprot_Mus-musculus_SP.fasta	56,453.9	100.0%	8	12	24	0.0912%	25.2%	IDIPSFDWPIAPFPR	K	L	99.7%	64.7	26.4	14.8	61.2	0	3	1	0	2	1,770.9216	4,970.37		58,164.9	236	250	Empty	true	
22-2895	19	19	20220411_bbm1840_22-2895_Killinger_9 (F006909)	4-aminobutyrate aminotransferase, mitochondrial OS=Mus musculus OX=10090 GN=Abat PE=1 SV=1	P61922	Abat	uniprot_Mus-musculus_SP.fasta	56,453.9	100.0%	8	12	24	0.0912%	25.2%	LKYPLEEFTTDNQQEEAR	R	C	99.7%	60.3	27.0	0.000	57.5	0	0	4	0	2	2,211.0566	3,137.05		124221	251	268	Empty	true	
22-2895	19	19	20220411_bbm1840_22-2895_Killinger_9 (F006909)	4-aminobutyrate aminotransferase, mitochondrial OS=Mus musculus OX=10090 GN=Abat PE=1 SV=1	P61922	Abat	uniprot_Mus-musculus_SP.fasta	56,453.9	100.0%	8	12	24	0.0912%	25.2%	MLDLYSQISSVPIGYNHPALAK	R	L	99.7%	58.2	27.8	13.4	57.2	0	0	3	0	2	2,417.2535	3,980.27		82,125.3	93	114	Empty	true	
22-2895	19	19	20220411_bbm1840_22-2895_Killinger_9 (F006909)	4-aminobutyrate aminotransferase, mitochondrial OS=Mus musculus OX=10090 GN=Abat PE=1 SV=1	P61922	Abat	uniprot_Mus-musculus_SP.fasta	56,453.9	100.0%	8	12	24	0.0912%	25.2%	NLLLAEVINIIK	K	R	99.7%	63.0	25.0	24.0	60.2	0	2	0	0	2	1,352.8513	5,451.23		31,241.5	389	400	Empty	true	
22-2895	19	19	20220411_bbm1840_22-2895_Killinger_9 (F006909)	4-aminobutyrate aminotransferase, mitochondrial OS=Mus musculus OX=10090 GN=Abat PE=1 SV=1	P61922	Abat	uniprot_Mus-musculus_SP.fasta	56,453.9	100.0%	8	12	24	0.0912%	25.2%	TLLTGLLDLQAQYPQFISR	K	V	99.7%	40.9	25.0	0.000	40.9	0	2	1	0	2	2,177.1968	5,037.13		13,369.7	414	432	Empty	true	
22-2895	19	19	20220411_bbm1840_22-2895_Killinger_9 (F006909)	4-aminobutyrate aminotransferase, mitochondrial OS=Mus musculus OX=10090 GN=Abat PE=1 SV=1	P61922	Abat	uniprot_Mus-musculus_SP.fasta	56,453.9	100.0%	8	12	24	0.0912%	25.2%	TVAGIIVEPIQSEGGDNHASDDFFR	R	K	99.7%	41.0	27.8	13.2	38.5	0	0	5	0	2	2,674.2746	3,758.14		100643	286	310	Empty	true	
22-2895	19	19	20220411_bbm1840_22-2895_Killinger_9 (F006909)	ADP-ribosylation factor 3 OS=Mus musculus OX=10090 GN=Arf3 PE=2 SV=2	P61205,P84078	Arf1,Arf3	uniprot_Mus-musculus_SP.fasta	20,601.7	99.9%	2	2	3	0.0114%	15.5%	MLAEDELRDAVLLVFANK	R	Q	97.4%	33.0	26.9	13.7	29.4	0	0	2	0	2	2,047.0894	5,310.52		26,095.6	110	127	Empty	true	
22-2895	19	19	20220411_bbm1840_22-2895_Killinger_9 (F006909)	ADP-ribosylation factor 3 OS=Mus musculus OX=10090 GN=Arf3 PE=2 SV=2	P61205,P84078	Arf1,Arf3	uniprot_Mus-musculus_SP.fasta	20,601.7	99.9%	2	2	3	0.0114%	15.5%	VNEAREELMR	R	M	96.3%	17.6	25.8	15.6	13.5	0	0	1	0	2	1,262.6158	1,269.63		50,888.7	100	109	Empty	true	
22-2895	19	19	20220411_bbm1840_22-2895_Killinger_9 (F006909)	Protein NipSnap homolog 1 OS=Mus musculus OX=10090 GN=Nipsnap1 PE=1 SV=1	O55125	Nipsnap1	uniprot_Mus-musculus_SP.fasta	33,364.3	98.6%	1	1	2	0.00760%	3.17%	AGPNIYELR	R	T	99.7%	48.2	26.1	22.0	39.8	0	2	0	0	2	1,032.5473	2,662.40		133355	180	188	Empty	true	
22-2895	19	19	20220411_bbm1840_22-2895_Killinger_9 (F006909)	Electron transfer flavoprotein subunit alpha, mitochondrial OS=Mus musculus OX=10090 GN=Etfa PE=1 SV=2	Q99LC5	Etfa	uniprot_Mus-musculus_SP.fasta	35,009.8	99.9%	1	1	2	0.00760%	3.90%	LNVAPVSDIIEIK	K	S	99.2%	34.0	25.0	0.000	34.0	0	2	0	0	2	1,410.8204	3,803.15		73,046.5	127	139	Empty	true	
22-2895	19	19	20220411_bbm1840_22-2895_Killinger_9 (F006909)	NADH dehydrogenase [ubiquinone] 1 alpha subcomplex subunit 10, mitochondrial OS=Mus musculus OX=10090 GN=Ndufa10 PE=1 SV=1	Q99LC3	Ndufa10	uniprot_Mus-musculus_SP.fasta	40,604.7	100.0%	2	2	4	0.0152%	9.30%	LLQYADALEHLLSTGQGVVLER	R	S	99.7%	33.6	25.8	0.000	33.6	0	0	2	0	2	2,425.3088	4,994.06		21,977.4	140	161	Empty	true	
22-2895	19	19	20220411_bbm1840_22-2895_Killinger_9 (F006909)	NADH dehydrogenase [ubiquinone] 1 alpha subcomplex subunit 10, mitochondrial OS=Mus musculus OX=10090 GN=Ndufa10 PE=1 SV=1	Q99LC3	Ndufa10	uniprot_Mus-musculus_SP.fasta	40,604.7	100.0%	2	2	4	0.0152%	9.30%	YGLLAAILGDK	R	T	99.7%	64.9	25.0	13.2	60.5	0	2	0	0	2	1,133.6567	4,627.75		38,525.6	38	48	Empty	true	
22-2895	19	19	20220411_bbm1840_22-2895_Killinger_9 (F006909)	Isocitrate dehydrogenase [NAD] subunit alpha, mitochondrial OS=Mus musculus OX=10090 GN=Idh3a PE=1 SV=1	Q9D6R2	Idh3a	uniprot_Mus-musculus_SP.fasta	39,639.4	100.0%	5	5	8	0.0304%	15.8%	APIQWEER	K	N	99.0%	70.8	25.0	13.2	63.1	0	2	0	0	2	1,028.5160	2,267.96		218032	59	66	Empty	true	
22-2895	19	19	20220411_bbm1840_22-2895_Killinger_9 (F006909)	Isocitrate dehydrogenase [NAD] subunit alpha, mitochondrial OS=Mus musculus OX=10090 GN=Idh3a PE=1 SV=1	Q9D6R2	Idh3a	uniprot_Mus-musculus_SP.fasta	39,639.4	100.0%	5	5	8	0.0304%	15.8%	DMANPTALLLSAVMMLR	K	H	98.6%	25.5	27.5	13.0	22.3	0	0	1	0	2	1,862.9539	6,120.18		4,034.40	300	316	Empty	true	
22-2895	19	19	20220411_bbm1840_22-2895_Killinger_9 (F006909)	Isocitrate dehydrogenase [NAD] subunit alpha, mitochondrial OS=Mus musculus OX=10090 GN=Idh3a PE=1 SV=1	Q9D6R2	Idh3a	uniprot_Mus-musculus_SP.fasta	39,639.4	100.0%	5	5	8	0.0304%	15.8%	IAEFAFEYAR	R	N	99.7%	62.8	25.0	24.7	53.8	0	2	0	0	2	1,216.5996	3,363.11		174688	179	188	Empty	true	
22-2895	19	19	20220411_bbm1840_22-2895_Killinger_9 (F006909)	Isocitrate dehydrogenase [NAD] subunit alpha, mitochondrial OS=Mus musculus OX=10090 GN=Idh3a PE=1 SV=1	Q9D6R2	Idh3a	uniprot_Mus-musculus_SP.fasta	39,639.4	100.0%	5	5	8	0.0304%	15.8%	NVTAIQGPGGK	R	W	99.0%	32.6	25.0	13.2	24.2	0	2	0	0	2	1,041.5689	1,473.85		124175	67	77	Empty	true	
22-2895	19	19	20220411_bbm1840_22-2895_Killinger_9 (F006909)	Isocitrate dehydrogenase [NAD] subunit alpha, mitochondrial OS=Mus musculus OX=10090 GN=Idh3a PE=1 SV=1	Q9D6R2	Idh3a	uniprot_Mus-musculus_SP.fasta	39,639.4	100.0%	5	5	8	0.0304%	15.8%	TPYTDVNIVTIR	K	E	99.7%	56.1	25.9	16.1	56.1	0	1	0	0	2	1,391.7530	3,153.33		46,269.8	135	146	Empty	true	
22-2895	15	15	20220411_bbm1840_22-2895_Killinger_15 (F006911)	Tubulin beta-2A chain OS=Mus musculus OX=10090 GN=Tubb2a PE=1 SV=1	Q7TMM9	Tubb2a	uniprot_Mus-musculus_SP.fasta	49,907.1	100.0%	6	7	13	0.0511%	21.3%	AILVDLEPGTMDSVR	R	S	98.3%	49.7	27.1	17.7	47.2	0	2	0	0	2	1,631.8312	3,266.73		31,214.6	63	77	Empty	true	P99024,Q9ERD7
22-2895	15	15	20220411_bbm1840_22-2895_Killinger_15 (F006911)	Tubulin beta-2A chain OS=Mus musculus OX=10090 GN=Tubb2a PE=1 SV=1	Q7TMM9	Tubb2a	uniprot_Mus-musculus_SP.fasta	49,907.1	100.0%	6	7	13	0.0511%	21.3%	GHYTEGAELVDSVLDVVRK	K	E	99.7%	46.9	27.7	15.9	39.9	0	0	2	0	2	2,087.0769	4,279.00		57,288.7	104	122	Empty	true	P99024,Q9ERD7,Q922F4,P68372
22-2895	15	15	20220411_bbm1840_22-2895_Killinger_15 (F006911)	Tubulin beta-2A chain OS=Mus musculus OX=10090 GN=Tubb2a PE=1 SV=1	Q7TMM9	Tubb2a	uniprot_Mus-musculus_SP.fasta	49,907.1	100.0%	6	7	13	0.0511%	21.3%	LAVNMVPFPR	K	L	99.7%	69.6	26.8	17.9	65.9	0	2	0	0	2	1,159.6293	3,029.66		64,959.8	253	262	Empty	true	P99024,Q9ERD7,Q922F4,Q9D6F9,P68372
22-2895	15	15	20220411_bbm1840_22-2895_Killinger_15 (F006911)	Tubulin beta-2A chain OS=Mus musculus OX=10090 GN=Tubb2a PE=1 SV=1	Q7TMM9	Tubb2a	uniprot_Mus-musculus_SP.fasta	49,907.1	100.0%	6	7	13	0.0511%	21.3%	MSMKEVDEQMLNVQNK	R	N	99.7%	38.8	25.0	0.000	37.4	0	0	2	0	2	1,971.8822	1,667.19		23,266.2	321	336	Empty	true	P99024,P68372
22-2895	15	15	20220411_bbm1840_22-2895_Killinger_15 (F006911)	Tubulin beta-2A chain OS=Mus musculus OX=10090 GN=Tubb2a PE=1 SV=1	Q7TMM9	Tubb2a	uniprot_Mus-musculus_SP.fasta	49,907.1	100.0%	6	7	13	0.0511%	21.3%	SGPFGQIFRPDNFVFGQSGAGNNWAK	R	G	99.7%	50.0	28.0	14.2	4.89	0	0	4	0	2	2,798.3435	4,368.72		44,560.4	78	103	Empty	true	P99024,Q9D6F9,P68372
22-2895	15	15	20220411_bbm1840_22-2895_Killinger_15 (F006911)	Tubulin beta-2A chain OS=Mus musculus OX=10090 GN=Tubb2a PE=1 SV=1	Q7TMM9	Tubb2a	uniprot_Mus-musculus_SP.fasta	49,907.1	100.0%	6	7	13	0.0511%	21.3%	YLTVAAIFR	R	G	99.4%	40.0	25.0	0.000	38.5	0	1	0	0	2	1,053.6091	3,967.81		24,494.7	310	318	Empty	true	
22-2895	15	15	20220411_bbm1840_22-2895_Killinger_15 (F006911)	60 kDa heat shock protein, mitochondrial OS=Mus musculus OX=10090 GN=Hspd1 PE=1 SV=1	P63038	Hspd1	uniprot_Mus-musculus_SP.fasta	60,956.8	99.1%	1	1	1	0.00393%	3.66%	ALMLQGVDLLADAVAVTMGPK	R	G	99.7%	35.9	25.8	14.3	26.1	0	0	1	0	2	2,113.1399	5,978.24		3,268.70	38	58	Empty	true	
22-2895	15	15	20220411_bbm1840_22-2895_Killinger_15 (F006911)	Elongation factor Tu, mitochondrial OS=Mus musculus OX=10090 GN=Tufm PE=1 SV=1	Q8BFR5	Tufm	uniprot_Mus-musculus_SP.fasta	49,508.9	99.8%	1	1	2	0.00786%	1.99%	TTLTAAITK	K	I	98.5%	36.0	25.0	14.4	36.0	0	2	0	0	2	919.5460	2,241.65		68,768.2	71	79	Empty	true	
22-2895	15	15	20220411_bbm1840_22-2895_Killinger_15 (F006911)	Aconitate hydratase, mitochondrial OS=Mus musculus OX=10090 GN=Aco2 PE=1 SV=1	Q99KI0	Aco2	uniprot_Mus-musculus_SP.fasta	85,465.9	100.0%	9	9	15	0.0590%	14.9%	AKDINQEVYNFLATAGAK	R	Y	99.7%	50.1	27.2	16.2	44.3	0	0	2	0	2	1,953.0077	4,108.84		38,413.8	143	160	Empty	true	
22-2895	15	15	20220411_bbm1840_22-2895_Killinger_15 (F006911)	Aconitate hydratase, mitochondrial OS=Mus musculus OX=10090 GN=Aco2 PE=1 SV=1	Q99KI0	Aco2	uniprot_Mus-musculus_SP.fasta	85,465.9	100.0%	9	9	15	0.0590%	14.9%	ATIERDGYAQILR	R	D	99.7%	33.4	25.9	19.1	30.5	0	0	1	0	2	1,505.8072	2,626.21		29,128.1	425	437	Empty	true	
22-2895	15	15	20220411_bbm1840_22-2895_Killinger_15 (F006911)	Aconitate hydratase, mitochondrial OS=Mus musculus OX=10090 GN=Aco2 PE=1 SV=1	Q99KI0	Aco2	uniprot_Mus-musculus_SP.fasta	85,465.9	100.0%	9	9	15	0.0590%	14.9%	DINQEVYNFLATAGAK	K	Y	99.7%	45.6	26.5	14.9	37.3	0	0	2	0	2	1,753.8756	4,764.71		15,825.5	145	160	Empty	true	
22-2895	15	15	20220411_bbm1840_22-2895_Killinger_15 (F006911)	Aconitate hydratase, mitochondrial OS=Mus musculus OX=10090 GN=Aco2 PE=1 SV=1	Q99KI0	Aco2	uniprot_Mus-musculus_SP.fasta	85,465.9	100.0%	9	9	15	0.0590%	14.9%	FKLEAPDADELPR	K	S	99.7%	39.0	26.0	18.1	32.8	0	0	2	0	2	1,500.7695	3,042.55		71,433.5	522	534	Empty	true	
22-2895	15	15	20220411_bbm1840_22-2895_Killinger_15 (F006911)	Aconitate hydratase, mitochondrial OS=Mus musculus OX=10090 GN=Aco2 PE=1 SV=1	Q99KI0	Aco2	uniprot_Mus-musculus_SP.fasta	85,465.9	100.0%	9	9	15	0.0590%	14.9%	IVYGHLDDPANQEIER	K	G	99.7%	43.1	26.5	13.1	42.0	0	0	1	0	2	1,868.9139	2,523.26		66,373.3	69	84	Empty	true	
22-2895	15	15	20220411_bbm1840_22-2895_Killinger_15 (F006911)	Aconitate hydratase, mitochondrial OS=Mus musculus OX=10090 GN=Aco2 PE=1 SV=1	Q99KI0	Aco2	uniprot_Mus-musculus_SP.fasta	85,465.9	100.0%	9	9	15	0.0590%	14.9%	NAVTQEFGPVPDTAR	R	Y	99.7%	82.5	25.9	15.7	71.9	0	2	0	0	2	1,601.7919	2,767.61		19,239.8	634	648	Empty	true	
22-2895	15	15	20220411_bbm1840_22-2895_Killinger_15 (F006911)	Aconitate hydratase, mitochondrial OS=Mus musculus OX=10090 GN=Aco2 PE=1 SV=1	Q99KI0	Aco2	uniprot_Mus-musculus_SP.fasta	85,465.9	100.0%	9	9	15	0.0590%	14.9%	SQFTITPGSEQIR	K	A	99.5%	42.4	26.7	16.4	38.6	0	1	0	0	2	1,463.7490	2,697.14		21,572.4	412	424	Empty	true	
22-2895	15	15	20220411_bbm1840_22-2895_Killinger_15 (F006911)	Aconitate hydratase, mitochondrial OS=Mus musculus OX=10090 GN=Aco2 PE=1 SV=1	Q99KI0	Aco2	uniprot_Mus-musculus_SP.fasta	85,465.9	100.0%	9	9	15	0.0590%	14.9%	VAMSHFEPSEYIR	K	Y	99.7%	34.8	25.0	16.1	31.7	0	0	2	0	2	1,581.7366	2,635.86		66,823.6	32	44	Empty	true	
22-2895	15	15	20220411_bbm1840_22-2895_Killinger_15 (F006911)	Aconitate hydratase, mitochondrial OS=Mus musculus OX=10090 GN=Aco2 PE=1 SV=1	Q99KI0	Aco2	uniprot_Mus-musculus_SP.fasta	85,465.9	100.0%	9	9	15	0.0590%	14.9%	WVVIGDENYGEGSSR	R	E	99.7%	77.6	25.0	13.2	76.5	0	2	0	0	2	1,667.7660	3,070.65		14,434.9	657	671	Empty	true	
22-2895	15	15	20220411_bbm1840_22-2895_Killinger_15 (F006911)	Succinyl-CoA:3-ketoacid coenzyme A transferase 1, mitochondrial OS=Mus musculus OX=10090 GN=Oxct1 PE=1 SV=1	Q9D0K2	Oxct1	uniprot_Mus-musculus_SP.fasta	55,990.2	99.1%	1	1	1	0.00393%	2.12%	DGSVAIASKPR	K	E	99.7%	52.5	25.6	31.5	45.4	0	1	0	0	2	1,100.6059	1,215.04		13,870.9	177	187	Empty	true	
22-2895	15	15	20220411_bbm1840_22-2895_Killinger_15 (F006911)	Succinate dehydrogenase [ubiquinone] flavoprotein subunit, mitochondrial OS=Mus musculus OX=10090 GN=Sdha PE=1 SV=1	Q8K2B3	Sdha	uniprot_Mus-musculus_SP.fasta	72,585.6	99.8%	1	1	2	0.00786%	1.66%	NTVIATGGYGR	K	T	99.7%	54.0	25.0	17.8	51.3	0	2	0	0	2	1,108.5746	1,892.82		31,527.5	251	261	Empty	true	
22-2895	15	15	20220411_bbm1840_22-2895_Killinger_15 (F006911)	Fructose-bisphosphate aldolase A OS=Mus musculus OX=10090 GN=Aldoa PE=1 SV=2	P05064	Aldoa	uniprot_Mus-musculus_SP.fasta	39,356.5	100.0%	1	1	2	0.00786%	2.47%	AAQEEYIKR	K	A	99.7%	55.6	25.3	0.000	54.7	0	2	0	0	2	1,107.5793	1,276.24		21,416.3	323	331	Empty	true	
22-2895	15	15	20220411_bbm1840_22-2895_Killinger_15 (F006911)	Keratin, type I cytoskeletal 10 OS=Mus musculus OX=10090 GN=Krt10 PE=1 SV=3	P02535	Krt10	uniprot_Mus-musculus_SP.fasta	57,771.3	100.0%	5	6	14	0.0550%	9.65%	ALEESNYELEGK	R	I	99.7%	102	25.0	24.1	93.4	0	2	0	0	2	1,381.6482	2,181.25		414950	164	175	Empty	true
[truncated: 413,064 more chars]
