# Supplementary material for: Distribution of phosphorylated alpha-synuclein in non-diseased brain implicates olfactory bulb mitral cells in synucleinopathy pathogenesis
Source: NPJ Parkinsons Dis. 2023 Mar 25;9:43. doi: 10.1038/s41531-023-00491-3 (PMC10039879; doi:10.1038/s41531-023-00491-3)
Supplement: Supplementary file 8 — Supplementary Data 3 [file 41531_2023_491_MOESM8_ESM.xlsx]

## Sheet: PSER129 interactors
Accession Number	Alternate ID	Normalized total spectra
P99024	Tubb5	46.503		Proteins Exclusive to BAR-PSER129 of WT mouse OB - Ranked
Q922F4	Tubb6	23.017
P17183	Eno2	9.5961
P16858	Gapdh	9.5961
O08599	Stxbp1	7.6789
O08553	Dpysl2	7.1996
Q9Z1G4	Atp6v0a1	5.7617
Q64436	Atp4a	4.3237
P46096	Syt1	4.3237
P61982	Ywhag	3.8444
P62814	Atp6v1b2	3.8444
P62259	Ywhae	3.8444
P28652	Camk2b	3.3651
P63011	Rab3a	3.3651
P50516	Atp6v1a	3.3651
Q61598	Gdi2	3.3651
Q62277	Syp	3.3651
P51863	Atp6v0d1	2.8858
P63328	Ppp3ca	2.8858
P17742	Ppia	2.8858
P62880	Gnb2	2.4065
Q9R0K7	Atp2b2	2.4065
Q8CI94	Pygb	2.4065
Q9Z0E0	Ncdn	2.4065
Q7TPR4	Actn1	2.4065
P17427	Ap2a2	2.4065
Q60931	Vdac3	2.4065
P52196	Tst	2.4065
P39053	Dnm1	1.9272
P0CG49 (+3)	Ubb	1.9272
Q68FL4 (+1)	Ahcyl2	1.9272
P06745	Gpi	1.9272
Q8VEK3	Hnrnpu	1.9272
P97427	Crmp1	1.9272
P63001	Rac1	1.9272
P05063	Aldoc	1.9272
P61027	Rab10	1.9272
P62761	Vsnl1	1.9272
P46460	Nsf	1.9272
Q60668	Hnrnpd	1.9272
Q7TQI3	Otub1	1.9272
P68254	Ywhaq	1.4479
P80317	Cct6a	1.4479
Q9EQ20	Aldh6a1	1.4479
O55042	Snca	1.4479
P02088 (+2)	Hbb-b1	1.4479
Q8BIJ6	Iars2	1.4479
P61205 (+1)	Arf3	1.4479
Q920N2	Hlcs	1.4479
Q62420	Sh3gl2	1.4479
Q9QYR6	Map1a	1.4479
Q99JY0	Hadhb	1.4479
Q8BGN8	Synpr	1.4479
P28663	Napb	1.4479
P70296	Pebp1	1.4479
Q8R191	Syngr3	1.4479
Q64332	Syn2	1.4479
Q76MZ3	Ppp2r1a	1.4479
P31648	Slc6a1	1.4479
P63044	Vamp2	1.4479
P80314	Cct2	1.4479
P85094	Isoc2a	1.4479
Q3TXX4	Slc17a7	0.96861
P03921	Mtnd5	0.96861
P80313	Cct7	0.96861
Q99LC5	Etfa	0.96861
Q791V5	Mtch2	0.96861
Q61644	Pacsin1	0.96861
P14873	Map1b	0.96861
Q99PT1	Arhgdia	0.96861
Q64475	Hist1h2bb	0.96861
Q8CHC4	Synj1	0.96861
Q8BH95	Echs1	0.96861
P12960	Cntn1	0.96861
Q8BPN8	Dmxl2	0.96861
Q91YT0	Ndufv1	0.96861
Q8K183	Pdxk	0.96861
P35802	Gpm6a	0.96861
Q8VCW8	Acsf2	0.96861
P47757	Capzb	0.96861
Q8BKC5	Ipo5	0.96861
Q6ZQ38	Cand1	0.96861
Q6ZWR4	Ppp2r2b	0.96861
O55125	Nipsnap1	0.96861
P00920	Ca2	0.96861
P50543	S100a11	0.96861
P62835 (+1)	Rap1a	0.96861
Q61548	Snap91	0.96861
Q61735	Cd47	0.96861
Q80TL4	Phf24	0.96861
Q8K596	Slc8a2	0.96861
Q8R366	Igsf8	0.96861
Q91VR2	Atp5f1c	0.96861
Q9DCX2	Atp5pd	0.96861
Q9JJV2	Pfn2	0.96861
Q9WU78	Pdcd6ip	0.96861
Q08331	Calb2	0.96861
P00405	Mtco2	0.4893
P20108	Prdx3	0.4893
Q61553	Fscn1	0.4893
Q8BHN3	Ganab	0.4893
Q9DB41	Slc25a18	0.4893
Q8K0U4	Hspa12a	0.4893
O35737	Hnrnph1	0.4893
P97807	Fh	0.4893
Q8BWF0	Aldh5a1	0.4893
P58252	Eef2	0.4893
Q9Z1N5	Ddx39b	0.4893
Q91V14	Slc12a5	0.4893
Q149F3 (+1)	Gspt2	0.4893
Q9CQV7	Dnajc19	0.4893
Q9D8N0	Eef1g	0.4893
Q91V12	Acot7	0.4893
Q02053	Uba1	0.4893
P50544	Acadvl	0.4893
Q8BMF4	Dlat	0.4893
P61264	Stx1b	0.4893
P63085	Mapk1	0.4893
Q641P0 (+1)	Actr3b	0.4893
Q8QZS1	Hibch	0.4893
Q9CR62	Slc25a11	0.4893
Q9JLM8	Dclk1	0.4893
P51174	Acadl	0.4893
Q3UNZ8	Cryzl2	0.4893
Q99PU8	Dhx30	0.4893
